# Supplementary material for: Aerobic synthesis of N-sulfonylamidines mediated by N-heterocyclic carbene copper(I) catalysts
Source: Beilstein J Org Chem. 2020 Mar 24;16:482–91. doi: 10.3762/bjoc.16.43 (PMC7113546; doi:10.3762/bjoc.16.43)
Supplement: File 2 — Crystal data for 4. [file Beilstein_J_Org_Chem-16-482-s002.cif]

data_4
_audit_creation_date                               2015-12-17
_audit_creation_method                            'by CrystalStructure 4.1'


_publ_section_references
;
    ENTER OTHER REFERENCES

    Rigaku (2014). CrystalStructure. Version 4.1. 
    Rigaku Corporation, Tokyo, Japan.

    Burla, M. C., Caliandro, R., Camalli, M., Carrozzini, B., 
    Cascarano, G. L., De Caro, L., Giacovazzo, C., Polidori, G. and Spagna R.
    (2005). J. Appl. Cryst. 38, 381-388.
    SIR2004

    Sheldrick, G.M. (2008), Acta Cryst. A64, 112-122.

    Rigaku (1998). REQAB. 
    Rigaku Corporation, Tokyo, Japan.

;


_chemical_formula_sum                             'C33 H41 Cu F3 N3 O3 S'
_chemical_formula_moiety                          'C33 H41 Cu F3 N3 O3 S'
_chemical_formula_weight                           680.31
_chemical_melting_point                            ?

#==============================================================================
# CRYSTAL DATA
_space_group_crystal_system                        monoclinic
_space_group_name_H-M_alt                         'P 1 21/n 1'
_space_group_name_Hall                            '-P 2yn'
_space_group_IT_number                             14
loop_
_space_group_symop_id
_space_group_symop_operation_xyz
1   '+X,+Y,+Z'
2   '1/2-X,1/2+Y,1/2-Z'
3   '-X,-Y,-Z'
4   '-1/2+X,-1/2-Y,-1/2+Z'
#------------------------------------------------------------------------------
_cell_length_a                                     11.568(2)
_cell_length_b                                     14.868(2)
_cell_length_c                                     20.299(3)
_cell_angle_alpha                                  90.0000
_cell_angle_beta                                   103.248(3)
_cell_angle_gamma                                  90.0000
_cell_volume                                       3398.4(10)
_cell_formula_units_Z                              4
_cell_measurement_reflns_used                      9783
_cell_measurement_theta_min                        1.37
_cell_measurement_theta_max                        25.35
_cell_measurement_temperature                      93
#------------------------------------------------------------------------------
_exptl_crystal_description                         prism
_exptl_crystal_colour                              colorless
_exptl_crystal_size_max                            0.030
_exptl_crystal_size_mid                            0.030
_exptl_crystal_size_min                            0.020
_exptl_crystal_density_diffrn                      1.330
_exptl_crystal_density_meas                        ?
_exptl_crystal_density_method                     'not measured'
_exptl_crystal_F_000                               1424.00
_exptl_absorpt_coefficient_mu                      0.757
_exptl_absorpt_correction_type                     multi-scan
_exptl_absorpt_process_details                    'REQAB (Rigaku, 1998)'
_exptl_absorpt_correction_T_min                    0.894
_exptl_absorpt_correction_T_max                    0.985

#==============================================================================
# EXPERIMENTAL DATA

_diffrn_ambient_temperature                        93
_diffrn_radiation_type                            'Mo K\a'
_diffrn_radiation_wavelength                       0.71075
_diffrn_measurement_device_type                   'Rigaku Saturn70'
_diffrn_measurement_method                         \w
_diffrn_detector_area_resol_mean                   29.257
_diffrn_reflns_number                              33060
_diffrn_reflns_av_R_equivalents                    0.1313
_diffrn_reflns_theta_max                           25.346
_diffrn_reflns_theta_min                           2.269
_diffrn_reflns_theta_full                          25.242
_diffrn_measured_fraction_theta_max                0.998
_diffrn_measured_fraction_theta_full               0.998
_diffrn_reflns_Laue_measured_fraction_max          0.998
_diffrn_reflns_Laue_measured_fraction_full         0.998
_diffrn_reflns_point_group_measured_fraction_max   0.998
_diffrn_reflns_point_group_measured_fraction_full  0.998
_diffrn_reflns_limit_h_min                        -13
_diffrn_reflns_limit_h_max                         12
_diffrn_reflns_limit_k_min                        -17
_diffrn_reflns_limit_k_max                         17
_diffrn_reflns_limit_l_min                        -24
_diffrn_reflns_limit_l_max                         24
_diffrn_standards_number                           0
_diffrn_standards_interval_count                   .
_diffrn_standards_decay_%                          ?

#==============================================================================
# REFINEMENT DATA

_refine_special_details
;
    Refinement was performed using all reflections. The weighted 
    R-factor (wR) and goodness of fit (S) are based on F^2^.
    R-factor (gt) are based on F. The threshold expression of
    F^2^ > 2.0 sigma(F^2^) is used only for calculating R-factor (gt).
;
_reflns_number_total                               6197
_reflns_number_gt                                  5126
_reflns_threshold_expression                       F^2^>2.0\s(F^2^)
_refine_ls_structure_factor_coef                   Fsqd
_refine_ls_R_factor_all                            0.0495
_refine_ls_R_factor_gt                             0.0422
_refine_ls_wR_factor_ref                           0.1176
_refine_ls_wR_factor_gt                            0.1140
_refine_ls_number_restraints                       0
_refine_ls_hydrogen_treatment                      constr
_refine_ls_number_reflns                           6197
_refine_ls_number_parameters                       405
_refine_ls_goodness_of_fit_ref                     1.058
_refine_ls_weighting_scheme                        calc
_refine_ls_weighting_details
           'w = 1/[\s^2^(Fo^2^)+(0.0598P)^2^+1.1307P] where P=(Fo^2^+2Fc^2^)/3'
_atom_sites_solution_hydrogens                     geom
_atom_sites_solution_primary                       direct
_atom_sites_solution_secondary                     difmap
_refine_ls_shift/su_max                            0.000
_refine_diff_density_max                           0.35
_refine_diff_density_min                          -0.42
_refine_ls_extinction_method                       none
_refine_ls_extinction_coef                         ?

loop_
_atom_type_symbol
_atom_type_description
_atom_type_scat_dispersion_real
_atom_type_scat_dispersion_imag
_atom_type_scat_source
  'C' 'C'  0.0033 0.0016 
;
International Tables for Crystallography
(Vol. C, Tables 4.2.6.8 and 6.1.1.4)
;
  'H' 'H'  0.0000 0.0000 
;
International Tables for Crystallography
(Vol. C, Table 6.1.1.4)
;
  'Cu' 'Cu'  0.3201 1.2651 
;
International Tables for Crystallography
(Vol. C, Tables 4.2.6.8 and 6.1.1.4)
;
  'F' 'F'  0.0171 0.0103 
;
International Tables for Crystallography
(Vol. C, Tables 4.2.6.8 and 6.1.1.4)
;
  'N' 'N'  0.0061 0.0033 
;
International Tables for Crystallography
(Vol. C, Tables 4.2.6.8 and 6.1.1.4)
;
  'O' 'O'  0.0106 0.0060 
;
International Tables for Crystallography
(Vol. C, Tables 4.2.6.8 and 6.1.1.4)
;
  'S' 'S'  0.1246 0.1234 
;
International Tables for Crystallography
(Vol. C, Tables 4.2.6.8 and 6.1.1.4)
;

#==============================================================================
# ATOMIC COORDINATES AND THERMAL PARAMETERS

loop_
 _atom_site_label
 _atom_site_type_symbol
 _atom_site_fract_x
 _atom_site_fract_y
 _atom_site_fract_z
 _atom_site_U_iso_or_equiv
 _atom_site_adp_type
 _atom_site_occupancy
 _atom_site_site_symmetry_order  
 _atom_site_calc_flag
 _atom_site_refinement_flags_posn
 _atom_site_refinement_flags_adp
 _atom_site_refinement_flags_occupancy
 _atom_site_disorder_assembly
 _atom_site_disorder_group
Cu1 Cu 0.48315(2) 0.09078(2) 0.13157(2) 0.03620(11) Uani 1 1 d . . . . .
S37 S 0.12871(5) 0.23340(5) 0.38824(3) 0.04765(17) Uani 1 1 d . . . . .
F1 F 0.29319(19) 0.11604(15) 0.43766(12) 0.0920(6) Uani 1 1 d . . . . .
F2 F 0.1254(2) 0.09147(14) 0.46332(15) 0.1103(9) Uani 1 1 d . . . . .
F3 F 0.2389(2) 0.19817(18) 0.51214(9) 0.1022(8) Uani 1 1 d . . . . .
O1 O 0.22435(18) 0.29332(14) 0.38426(10) 0.0645(5) Uani 1 1 d . . . . .
O2 O 0.08949(18) 0.17709(18) 0.32992(10) 0.0756(7) Uani 1 1 d . . . . .
O3 O 0.03645(17) 0.27093(14) 0.41627(10) 0.0629(5) Uani 1 1 d . . . . .
N2 N 0.30173(15) 0.18667(13) 0.18769(9) 0.0351(4) Uani 1 1 d . . . . .
N5 N 0.46089(15) 0.15519(13) 0.26092(9) 0.0356(4) Uani 1 1 d . . . . .
N31 N 0.57963(15) 0.03791(13) 0.07797(9) 0.0365(4) Uani 1 1 d . . . . .
C1 C 0.40810(17) 0.14508(15) 0.19411(11) 0.0341(5) Uani 1 1 d . . . . .
C3 C 0.2889(2) 0.22155(17) 0.24880(11) 0.0411(5) Uani 1 1 d . . . . .
H3 H 0.2221 0.2532 0.2568 0.049 Uiso 1 1 calc R U . . .
C4 C 0.3890(2) 0.20203(18) 0.29446(11) 0.0428(5) Uani 1 1 d . . . . .
H4 H 0.4070 0.2175 0.3411 0.051 Uiso 1 1 calc R U . . .
C6 C 0.21343(19) 0.19691(16) 0.12465(11) 0.0389(5) Uani 1 1 d . . . . .
C7 C 0.2347(2) 0.26052(17) 0.07760(12) 0.0457(6) Uani 1 1 d . . . . .
C8 C 0.1458(3) 0.2689(2) 0.01811(13) 0.0576(7) Uani 1 1 d . . . . .
H8 H 0.1566 0.3100 -0.0158 0.069 Uiso 1 1 calc R U . . .
C9 C 0.0432(3) 0.2188(2) 0.00770(14) 0.0632(8) Uani 1 1 d . . . . .
H9 H -0.0161 0.2267 -0.0328 0.076 Uiso 1 1 calc R U . . .
C10 C 0.0255(2) 0.1575(2) 0.05526(13) 0.0557(7) Uani 1 1 d . . . . .
H10 H -0.0457 0.1232 0.0470 0.067 Uiso 1 1 calc R U . . .
C11 C 0.11090(19) 0.14509(17) 0.11550(12) 0.0429(5) Uani 1 1 d . . . . .
C12 C 0.3447(3) 0.31894(19) 0.09160(15) 0.0558(7) Uani 1 1 d . . . . .
H12 H 0.4113 0.2815 0.1179 0.067 Uiso 1 1 calc R U . . .
C13 C 0.3315(4) 0.3997(3) 0.13568(19) 0.0815(10) Uani 1 1 d . . . . .
H13A H 0.4052 0.4347 0.1452 0.098 Uiso 1 1 calc R U . . .
H13B H 0.3149 0.3786 0.1783 0.098 Uiso 1 1 calc R U . . .
H13C H 0.2658 0.4375 0.1118 0.098 Uiso 1 1 calc R U . . .
C14 C 0.3826(4) 0.3519(3) 0.02905(19) 0.0924(12) Uani 1 1 d . . . . .
H14A H 0.3203 0.3903 0.0024 0.111 Uiso 1 1 calc R U . . .
H14B H 0.3956 0.3002 0.0017 0.111 Uiso 1 1 calc R U . . .
H14C H 0.4564 0.3864 0.0427 0.111 Uiso 1 1 calc R U . . .
C15 C 0.0914(2) 0.07501(19) 0.16625(13) 0.0504(6) Uani 1 1 d . . . . .
H15 H 0.1504 0.0870 0.2097 0.060 Uiso 1 1 calc R U . . .
C16 C -0.0311(3) 0.0795(3) 0.18092(19) 0.0822(11) Uani 1 1 d . . . . .
H16A H -0.0906 0.0610 0.1406 0.099 Uiso 1 1 calc R U . . .
H16B H -0.0474 0.1413 0.1930 0.099 Uiso 1 1 calc R U . . .
H16C H -0.0345 0.0392 0.2186 0.099 Uiso 1 1 calc R U . . .
C17 C 0.1159(5) -0.0185(3) 0.1432(2) 0.1142(17) Uani 1 1 d . . . . .
H17A H 0.1980 -0.0218 0.1381 0.137 Uiso 1 1 calc R U . . .
H17B H 0.0614 -0.0316 0.0997 0.137 Uiso 1 1 calc R U . . .
H17C H 0.1042 -0.0627 0.1769 0.137 Uiso 1 1 calc R U . . .
C18 C 0.58134(19) 0.12765(18) 0.29031(11) 0.0411(5) Uani 1 1 d . . . . .
C19 C 0.6000(2) 0.04840(19) 0.32808(12) 0.0470(6) Uani 1 1 d . . . . .
C20 C 0.7187(2) 0.0260(2) 0.35625(14) 0.0617(8) Uani 1 1 d . . . . .
H20 H 0.7360 -0.0273 0.3825 0.074 Uiso 1 1 calc R U . . .
C21 C 0.8106(2) 0.0792(3) 0.34687(16) 0.0706(10) Uani 1 1 d . . . . .
H21 H 0.8902 0.0623 0.3667 0.085 Uiso 1 1 calc R U . . .
C22 C 0.7887(2) 0.1568(3) 0.30909(15) 0.0648(9) Uani 1 1 d . . . . .
H22 H 0.8533 0.1926 0.3029 0.078 Uiso 1 1 calc R U . . .
C23 C 0.6727(2) 0.1834(2) 0.27976(12) 0.0511(6) Uani 1 1 d . . . . .
C24 C 0.4990(2) -0.0107(2) 0.33724(16) 0.0607(7) Uani 1 1 d . . . . .
H24 H 0.4262 0.0278 0.3283 0.073 Uiso 1 1 calc R U . . .
C25 C 0.5169(4) -0.0437(6) 0.4081(3) 0.184(4) Uani 1 1 d . . . . .
H25A H 0.5217 0.0078 0.4389 0.221 Uiso 1 1 calc R U . . .
H25B H 0.5908 -0.0783 0.4201 0.221 Uiso 1 1 calc R U . . .
H25C H 0.4500 -0.0821 0.4121 0.221 Uiso 1 1 calc R U . . .
C26 C 0.4782(5) -0.0837(3) 0.2831(4) 0.156(3) Uani 1 1 d . . . . .
H26A H 0.5402 -0.1296 0.2950 0.187 Uiso 1 1 calc R U . . .
H26B H 0.4806 -0.0570 0.2393 0.187 Uiso 1 1 calc R U . . .
H26C H 0.4003 -0.1113 0.2802 0.187 Uiso 1 1 calc R U . . .
C27 C 0.6503(3) 0.2695(2) 0.23964(14) 0.0603(8) Uani 1 1 d . . . . .
H27 H 0.5623 0.2772 0.2245 0.072 Uiso 1 1 calc R U . . .
C28 C 0.6987(4) 0.3515(3) 0.28119(19) 0.0875(11) Uani 1 1 d . . . . .
H28A H 0.7856 0.3482 0.2940 0.105 Uiso 1 1 calc R U . . .
H28B H 0.6673 0.3533 0.3221 0.105 Uiso 1 1 calc R U . . .
H28C H 0.6745 0.4059 0.2544 0.105 Uiso 1 1 calc R U . . .
C29 C 0.7003(4) 0.2663(3) 0.17618(16) 0.0843(11) Uani 1 1 d . . . . .
H29A H 0.6670 0.2145 0.1484 0.101 Uiso 1 1 calc R U . . .
H29B H 0.7870 0.2607 0.1894 0.101 Uiso 1 1 calc R U . . .
H29C H 0.6790 0.3217 0.1501 0.101 Uiso 1 1 calc R U . . .
C32 C 0.6029(2) -0.05043(17) 0.08321(11) 0.0418(5) Uani 1 1 d . . . . .
H32 H 0.5664 -0.0861 0.1116 0.050 Uiso 1 1 calc R U . . .
C33 C 0.6786(2) -0.09112(18) 0.04849(13) 0.0521(7) Uani 1 1 d . . . . .
H33 H 0.6945 -0.1537 0.0535 0.063 Uiso 1 1 calc R U . . .
C34 C 0.7306(2) -0.0403(2) 0.00675(12) 0.0502(6) Uani 1 1 d . . . . .
H34 H 0.7830 -0.0673 -0.0173 0.060 Uiso 1 1 calc R U . . .
C35 C 0.7058(2) 0.04972(19) 0.00030(12) 0.0463(6) Uani 1 1 d . . . . .
H35 H 0.7401 0.0861 -0.0287 0.056 Uiso 1 1 calc R U . . .
C36 C 0.6307(2) 0.08652(16) 0.03639(11) 0.0409(5) Uani 1 1 d . . . . .
H36 H 0.6139 0.1491 0.0318 0.049 Uiso 1 1 calc R U . . .
C38 C 0.1999(3) 0.1557(2) 0.45346(17) 0.0658(8) Uani 1 1 d . . . . .

loop_
 _atom_site_aniso_label
 _atom_site_aniso_U_11
 _atom_site_aniso_U_22
 _atom_site_aniso_U_33
 _atom_site_aniso_U_23
 _atom_site_aniso_U_13
 _atom_site_aniso_U_12
Cu1 0.03088(17) 0.04522(19) 0.03409(17) -0.00415(12) 0.01071(12) 0.00333(10)
S37 0.0410(3) 0.0579(4) 0.0479(3) -0.0061(3) 0.0182(3) -0.0008(3)
F1 0.0820(13) 0.0877(13) 0.1128(16) 0.0083(13) 0.0359(12) 0.0379(11)
F2 0.143(2) 0.0630(12) 0.154(2) 0.0263(14) 0.0952(19) 0.0085(12)
F3 0.1178(18) 0.1269(19) 0.0547(10) -0.0001(12) 0.0049(11) 0.0436(15)
O1 0.0717(12) 0.0593(11) 0.0733(12) -0.0093(11) 0.0386(11) -0.0149(9)
O2 0.0535(11) 0.1156(19) 0.0617(11) -0.0365(13) 0.0215(10) -0.0208(11)
O3 0.0521(10) 0.0734(13) 0.0686(12) -0.0060(11) 0.0252(9) 0.0127(9)
N2 0.0308(9) 0.0436(10) 0.0329(9) -0.0007(8) 0.0116(7) 0.0031(7)
N5 0.0287(8) 0.0473(10) 0.0326(8) -0.0020(9) 0.0108(7) -0.0011(7)
N31 0.0317(9) 0.0450(11) 0.0319(8) -0.0049(9) 0.0055(7) 0.0028(8)
C1 0.0281(10) 0.0395(11) 0.0359(10) -0.0018(10) 0.0097(9) 0.0006(8)
C3 0.0398(11) 0.0511(13) 0.0371(11) -0.0021(11) 0.0183(10) 0.0050(10)
C4 0.0394(12) 0.0572(14) 0.0350(11) -0.0079(11) 0.0154(10) 0.0021(10)
C6 0.0343(11) 0.0484(13) 0.0348(11) -0.0015(11) 0.0096(9) 0.0112(9)
C7 0.0498(13) 0.0475(13) 0.0433(12) 0.0041(12) 0.0178(11) 0.0125(11)
C8 0.0668(17) 0.0652(17) 0.0421(12) 0.0085(13) 0.0153(13) 0.0228(14)
C9 0.0537(16) 0.083(2) 0.0473(14) -0.0023(15) -0.0008(13) 0.0249(15)
C10 0.0381(12) 0.0778(19) 0.0486(14) -0.0073(15) 0.0044(11) 0.0101(12)
C11 0.0318(11) 0.0580(14) 0.0398(11) -0.0044(12) 0.0098(9) 0.0073(10)
C12 0.0604(16) 0.0520(15) 0.0605(15) 0.0118(14) 0.0251(13) 0.0036(12)
C13 0.093(3) 0.081(2) 0.081(2) -0.010(2) 0.042(2) -0.0228(19)
C14 0.122(3) 0.089(3) 0.087(2) -0.003(2) 0.067(3) -0.016(2)
C15 0.0406(13) 0.0649(16) 0.0479(13) -0.0036(13) 0.0148(11) -0.0067(11)
C16 0.0499(17) 0.128(3) 0.073(2) 0.004(2) 0.0249(16) -0.0113(17)
C17 0.198(5) 0.062(2) 0.114(3) 0.019(2) 0.099(4) 0.024(3)
C18 0.0279(10) 0.0631(15) 0.0326(10) -0.0067(12) 0.0074(9) 0.0005(10)
C19 0.0345(11) 0.0641(16) 0.0421(12) -0.0015(13) 0.0081(10) 0.0080(11)
C20 0.0432(14) 0.083(2) 0.0546(15) 0.0009(16) 0.0029(12) 0.0185(13)
C21 0.0287(13) 0.121(3) 0.0582(16) -0.0134(19) 0.0009(12) 0.0107(15)
C22 0.0324(13) 0.107(3) 0.0549(15) -0.0179(18) 0.0099(12) -0.0128(14)
C23 0.0378(12) 0.0769(18) 0.0400(12) -0.0108(13) 0.0115(10) -0.0115(12)
C24 0.0420(13) 0.0640(17) 0.0765(19) 0.0180(16) 0.0147(13) 0.0073(12)
C25 0.081(3) 0.308(9) 0.149(4) 0.166(6) -0.001(3) -0.039(4)
C26 0.097(3) 0.104(3) 0.288(9) -0.085(5) 0.088(4) -0.041(3)
C27 0.0529(15) 0.078(2) 0.0521(14) -0.0107(15) 0.0157(13) -0.0224(14)
C28 0.088(2) 0.093(3) 0.085(2) -0.032(2) 0.026(2) -0.017(2)
C29 0.126(3) 0.075(2) 0.0634(18) -0.0158(18) 0.046(2) -0.042(2)
C32 0.0432(12) 0.0461(13) 0.0361(11) -0.0020(11) 0.0090(10) 0.0018(10)
C33 0.0545(15) 0.0538(15) 0.0468(14) -0.0075(12) 0.0091(12) 0.0170(12)
C34 0.0382(12) 0.0736(18) 0.0403(12) -0.0116(14) 0.0120(10) 0.0113(12)
C35 0.0358(11) 0.0668(16) 0.0384(11) -0.0064(13) 0.0125(10) -0.0040(11)
C36 0.0389(12) 0.0475(13) 0.0374(11) -0.0037(11) 0.0109(10) -0.0009(9)
C38 0.0725(18) 0.0590(17) 0.0749(19) 0.0011(17) 0.0351(17) 0.0129(15)

#==============================================================================
_computing_data_collection
                               'CrystalClear-SM Expert 2.0 rc13 (Rigaku, 2009)'
_computing_cell_refinement
                                              'CrystalClear-SM Expert 2.0 rc13'
_computing_data_reduction
                                              'CrystalClear-SM Expert 2.0 rc13'
_computing_structure_solution
                                                'SIR2004 (Burla, et al., 2005)'
_computing_structure_refinement
                                                 'SHELXL2013 (Sheldrick, 2008)'
_computing_publication_material
                                          'CrystalStructure 4.1 (Rigaku, 2014)'
_computing_molecular_graphics                     'CrystalStructure 4.1'

#==============================================================================
# MOLECULAR GEOMETRY

_geom_special_details
;
 All esds (except the esd in the dihedral angle between two l.s. planes)
 are estimated using the full covariance matrix.  The cell esds are taken
 into account individually in the estimation of esds in distances, angles
 and torsion angles; correlations between esds in cell parameters are only
 used when they are defined by crystal symmetry.  An approximate (isotropic)
 treatment of cell esds is used for estimating esds involving l.s. planes.
;

loop_
 _geom_bond_atom_site_label_1
 _geom_bond_atom_site_label_2
 _geom_bond_distance
 _geom_bond_site_symmetry_2
 _geom_bond_publ_flag
Cu1 C1 1.877(2) . ?
Cu1 N31 1.8984(19) . ?
S37 O3 1.4326(19) . ?
S37 O2 1.436(2) . ?
S37 O1 1.437(2) . ?
S37 C38 1.807(3) . ?
F1 C38 1.332(4) . ?
F2 C38 1.332(4) . ?
F3 C38 1.332(4) . ?
N2 C1 1.357(3) . ?
N2 C3 1.383(3) . ?
N2 C6 1.451(3) . ?
N5 C1 1.362(3) . ?
N5 C4 1.378(3) . ?
N5 C18 1.444(3) . ?
N31 C32 1.340(3) . ?
N31 C36 1.346(3) . ?
C3 C4 1.338(3) . ?
C3 H3 0.9500 . ?
C4 H4 0.9500 . ?
C6 C11 1.391(3) . ?
C6 C7 1.405(4) . ?
C7 C8 1.401(3) . ?
C7 C12 1.513(4) . ?
C8 C9 1.375(5) . ?
C8 H8 0.9500 . ?
C9 C10 1.377(4) . ?
C9 H9 0.9500 . ?
C10 C11 1.397(3) . ?
C10 H10 0.9500 . ?
C11 C15 1.518(4) . ?
C12 C14 1.516(4) . ?
C12 C13 1.526(5) . ?
C12 H12 1.0000 . ?
C13 H13A 0.9800 . ?
C13 H13B 0.9800 . ?
C13 H13C 0.9800 . ?
C14 H14A 0.9800 . ?
C14 H14B 0.9800 . ?
C14 H14C 0.9800 . ?
C15 C16 1.514(4) . ?
C15 C17 1.515(5) . ?
C15 H15 1.0000 . ?
C16 H16A 0.9800 . ?
C16 H16B 0.9800 . ?
C16 H16C 0.9800 . ?
C17 H17A 0.9800 . ?
C17 H17B 0.9800 . ?
C17 H17C 0.9800 . ?
C18 C19 1.395(4) . ?
C18 C23 1.398(4) . ?
C19 C20 1.401(3) . ?
C19 C24 1.507(4) . ?
C20 C21 1.373(5) . ?
C20 H20 0.9500 . ?
C21 C22 1.376(5) . ?
C21 H21 0.9500 . ?
C22 C23 1.395(4) . ?
C22 H22 0.9500 . ?
C23 C27 1.507(4) . ?
C24 C25 1.489(5) . ?
C24 C26 1.523(6) . ?
C24 H24 1.0000 . ?
C25 H25A 0.9800 . ?
C25 H25B 0.9800 . ?
C25 H25C 0.9800 . ?
C26 H26A 0.9800 . ?
C26 H26B 0.9800 . ?
C26 H26C 0.9800 . ?
C27 C28 1.514(4) . ?
C27 C29 1.529(4) . ?
C27 H27 1.0000 . ?
C28 H28A 0.9800 . ?
C28 H28B 0.9800 . ?
C28 H28C 0.9800 . ?
C29 H29A 0.9800 . ?
C29 H29B 0.9800 . ?
C29 H29C 0.9800 . ?
C32 C33 1.383(4) . ?
C32 H32 0.9500 . ?
C33 C34 1.372(4) . ?
C33 H33 0.9500 . ?
C34 C35 1.369(4) . ?
C34 H34 0.9500 . ?
C35 C36 1.373(3) . ?
C35 H35 0.9500 . ?
C36 H36 0.9500 . ?

loop_
 _geom_angle_atom_site_label_1
 _geom_angle_atom_site_label_2
 _geom_angle_atom_site_label_3
 _geom_angle
 _geom_angle_site_symmetry_1
 _geom_angle_site_symmetry_3
 _geom_angle_publ_flag
C1 Cu1 N31 171.75(8) . . ?
O3 S37 O2 115.54(13) . . ?
O3 S37 O1 115.73(13) . . ?
O2 S37 O1 114.65(12) . . ?
O3 S37 C38 102.35(13) . . ?
O2 S37 C38 103.66(15) . . ?
O1 S37 C38 102.11(14) . . ?
C1 N2 C3 111.46(17) . . ?
C1 N2 C6 124.91(18) . . ?
C3 N2 C6 123.60(18) . . ?
C1 N5 C4 111.35(18) . . ?
C1 N5 C18 123.38(19) . . ?
C4 N5 C18 125.01(18) . . ?
C32 N31 C36 117.8(2) . . ?
C32 N31 Cu1 119.62(17) . . ?
C36 N31 Cu1 122.48(16) . . ?
N2 C1 N5 103.60(19) . . ?
N2 C1 Cu1 132.93(16) . . ?
N5 C1 Cu1 123.34(15) . . ?
C4 C3 N2 106.64(19) . . ?
C4 C3 H3 126.7 . . ?
N2 C3 H3 126.7 . . ?
C3 C4 N5 106.95(19) . . ?
C3 C4 H4 126.5 . . ?
N5 C4 H4 126.5 . . ?
C11 C6 C7 124.0(2) . . ?
C11 C6 N2 117.8(2) . . ?
C7 C6 N2 118.2(2) . . ?
C8 C7 C6 115.9(2) . . ?
C8 C7 C12 122.1(3) . . ?
C6 C7 C12 122.0(2) . . ?
C9 C8 C7 121.4(3) . . ?
C9 C8 H8 119.3 . . ?
C7 C8 H8 119.3 . . ?
C8 C9 C10 120.8(2) . . ?
C8 C9 H9 119.6 . . ?
C10 C9 H9 119.6 . . ?
C9 C10 C11 120.8(3) . . ?
C9 C10 H10 119.6 . . ?
C11 C10 H10 119.6 . . ?
C6 C11 C10 117.0(2) . . ?
C6 C11 C15 123.0(2) . . ?
C10 C11 C15 119.9(2) . . ?
C7 C12 C14 114.9(3) . . ?
C7 C12 C13 111.6(2) . . ?
C14 C12 C13 108.9(3) . . ?
C7 C12 H12 107.0 . . ?
C14 C12 H12 107.0 . . ?
C13 C12 H12 107.0 . . ?
C12 C13 H13A 109.5 . . ?
C12 C13 H13B 109.5 . . ?
H13A C13 H13B 109.5 . . ?
C12 C13 H13C 109.5 . . ?
H13A C13 H13C 109.5 . . ?
H13B C13 H13C 109.5 . . ?
C12 C14 H14A 109.5 . . ?
C12 C14 H14B 109.5 . . ?
H14A C14 H14B 109.5 . . ?
C12 C14 H14C 109.5 . . ?
H14A C14 H14C 109.5 . . ?
H14B C14 H14C 109.5 . . ?
C16 C15 C17 110.6(3) . . ?
C16 C15 C11 113.2(2) . . ?
C17 C15 C11 110.6(2) . . ?
C16 C15 H15 107.4 . . ?
C17 C15 H15 107.4 . . ?
C11 C15 H15 107.4 . . ?
C15 C16 H16A 109.5 . . ?
C15 C16 H16B 109.5 . . ?
H16A C16 H16B 109.5 . . ?
C15 C16 H16C 109.5 . . ?
H16A C16 H16C 109.5 . . ?
H16B C16 H16C 109.5 . . ?
C15 C17 H17A 109.5 . . ?
C15 C17 H17B 109.5 . . ?
H17A C17 H17B 109.5 . . ?
C15 C17 H17C 109.5 . . ?
H17A C17 H17C 109.5 . . ?
H17B C17 H17C 109.5 . . ?
C19 C18 C23 123.9(2) . . ?
C19 C18 N5 118.7(2) . . ?
C23 C18 N5 117.4(2) . . ?
C18 C19 C20 116.0(3) . . ?
C18 C19 C24 122.2(2) . . ?
C20 C19 C24 121.7(3) . . ?
C21 C20 C19 121.6(3) . . ?
C21 C20 H20 119.2 . . ?
C19 C20 H20 119.2 . . ?
C20 C21 C22 120.7(3) . . ?
C20 C21 H21 119.6 . . ?
C22 C21 H21 119.6 . . ?
C21 C22 C23 120.8(3) . . ?
C21 C22 H22 119.6 . . ?
C23 C22 H22 119.6 . . ?
C22 C23 C18 116.9(3) . . ?
C22 C23 C27 120.1(3) . . ?
C18 C23 C27 123.0(2) . . ?
C25 C24 C19 111.8(3) . . ?
C25 C24 C26 115.3(5) . . ?
C19 C24 C26 109.0(3) . . ?
C25 C24 H24 106.8 . . ?
C19 C24 H24 106.8 . . ?
C26 C24 H24 106.8 . . ?
C24 C25 H25A 109.5 . . ?
C24 C25 H25B 109.5 . . ?
H25A C25 H25B 109.5 . . ?
C24 C25 H25C 109.5 . . ?
H25A C25 H25C 109.5 . . ?
H25B C25 H25C 109.5 . . ?
C24 C26 H26A 109.5 . . ?
C24 C26 H26B 109.5 . . ?
H26A C26 H26B 109.5 . . ?
C24 C26 H26C 109.5 . . ?
H26A C26 H26C 109.5 . . ?
H26B C26 H26C 109.5 . . ?
C23 C27 C28 112.7(3) . . ?
C23 C27 C29 112.2(3) . . ?
C28 C27 C29 109.3(3) . . ?
C23 C27 H27 107.4 . . ?
C28 C27 H27 107.4 . . ?
C29 C27 H27 107.4 . . ?
C27 C28 H28A 109.5 . . ?
C27 C28 H28B 109.5 . . ?
H28A C28 H28B 109.5 . . ?
C27 C28 H28C 109.5 . . ?
H28A C28 H28C 109.5 . . ?
H28B C28 H28C 109.5 . . ?
C27 C29 H29A 109.5 . . ?
C27 C29 H29B 109.5 . . ?
H29A C29 H29B 109.5 . . ?
C27 C29 H29C 109.5 . . ?
H29A C29 H29C 109.5 . . ?
H29B C29 H29C 109.5 . . ?
N31 C32 C33 121.8(2) . . ?
N31 C32 H32 119.1 . . ?
C33 C32 H32 119.1 . . ?
C34 C33 C32 119.5(2) . . ?
C34 C33 H33 120.3 . . ?
C32 C33 H33 120.3 . . ?
C35 C34 C33 119.0(2) . . ?
C35 C34 H34 120.5 . . ?
C33 C34 H34 120.5 . . ?
C34 C35 C36 118.9(2) . . ?
C34 C35 H35 120.6 . . ?
C36 C35 H35 120.6 . . ?
N31 C36 C35 122.9(2) . . ?
N31 C36 H36 118.5 . . ?
C35 C36 H36 118.5 . . ?
F2 C38 F1 107.8(3) . . ?
F2 C38 F3 107.7(3) . . ?
F1 C38 F3 107.3(3) . . ?
F2 C38 S37 111.5(2) . . ?
F1 C38 S37 111.4(2) . . ?
F3 C38 S37 110.9(2) . . ?

loop_
 _geom_torsion_atom_site_label_1
 _geom_torsion_atom_site_label_2
 _geom_torsion_atom_site_label_3
 _geom_torsion_atom_site_label_4
 _geom_torsion
 _geom_torsion_site_symmetry_1
 _geom_torsion_site_symmetry_2
 _geom_torsion_site_symmetry_3
 _geom_torsion_site_symmetry_4
 _geom_torsion_publ_flag
C3 N2 C1 N5 0.0(2) . . . . ?
C6 N2 C1 N5 177.8(2) . . . . ?
C3 N2 C1 Cu1 -176.02(18) . . . . ?
C6 N2 C1 Cu1 1.8(3) . . . . ?
C4 N5 C1 N2 -0.2(3) . . . . ?
C18 N5 C1 N2 -174.6(2) . . . . ?
C4 N5 C1 Cu1 176.26(17) . . . . ?
C18 N5 C1 Cu1 1.9(3) . . . . ?
C1 N2 C3 C4 0.3(3) . . . . ?
C6 N2 C3 C4 -177.6(2) . . . . ?
N2 C3 C4 N5 -0.4(3) . . . . ?
C1 N5 C4 C3 0.4(3) . . . . ?
C18 N5 C4 C3 174.7(2) . . . . ?
C1 N2 C6 C11 107.7(3) . . . . ?
C3 N2 C6 C11 -74.8(3) . . . . ?
C1 N2 C6 C7 -74.4(3) . . . . ?
C3 N2 C6 C7 103.1(3) . . . . ?
C11 C6 C7 C8 -1.1(4) . . . . ?
N2 C6 C7 C8 -178.9(2) . . . . ?
C11 C6 C7 C12 176.6(2) . . . . ?
N2 C6 C7 C12 -1.2(3) . . . . ?
C6 C7 C8 C9 1.4(4) . . . . ?
C12 C7 C8 C9 -176.4(3) . . . . ?
C7 C8 C9 C10 -1.1(4) . . . . ?
C8 C9 C10 C11 0.5(4) . . . . ?
C7 C6 C11 C10 0.6(4) . . . . ?
N2 C6 C11 C10 178.4(2) . . . . ?
C7 C6 C11 C15 178.3(2) . . . . ?
N2 C6 C11 C15 -3.9(3) . . . . ?
C9 C10 C11 C6 -0.2(4) . . . . ?
C9 C10 C11 C15 -178.0(3) . . . . ?
C8 C7 C12 C14 -28.2(4) . . . . ?
C6 C7 C12 C14 154.2(3) . . . . ?
C8 C7 C12 C13 96.4(3) . . . . ?
C6 C7 C12 C13 -81.2(3) . . . . ?
C6 C11 C15 C16 134.7(3) . . . . ?
C10 C11 C15 C16 -47.6(3) . . . . ?
C6 C11 C15 C17 -100.5(4) . . . . ?
C10 C11 C15 C17 77.1(4) . . . . ?
C1 N5 C18 C19 -103.2(3) . . . . ?
C4 N5 C18 C19 83.2(3) . . . . ?
C1 N5 C18 C23 77.7(3) . . . . ?
C4 N5 C18 C23 -95.9(3) . . . . ?
C23 C18 C19 C20 0.1(4) . . . . ?
N5 C18 C19 C20 -179.0(2) . . . . ?
C23 C18 C19 C24 -178.9(3) . . . . ?
N5 C18 C19 C24 2.0(4) . . . . ?
C18 C19 C20 C21 -0.1(4) . . . . ?
C24 C19 C20 C21 178.9(3) . . . . ?
C19 C20 C21 C22 -0.1(5) . . . . ?
C20 C21 C22 C23 0.3(5) . . . . ?
C21 C22 C23 C18 -0.4(4) . . . . ?
C21 C22 C23 C27 178.9(3) . . . . ?
C19 C18 C23 C22 0.2(4) . . . . ?
N5 C18 C23 C22 179.2(2) . . . . ?
C19 C18 C23 C27 -179.0(2) . . . . ?
N5 C18 C23 C27 0.0(4) . . . . ?
C18 C19 C24 C25 -137.7(4) . . . . ?
C20 C19 C24 C25 43.4(5) . . . . ?
C18 C19 C24 C26 93.8(4) . . . . ?
C20 C19 C24 C26 -85.2(4) . . . . ?
C22 C23 C27 C28 -60.0(4) . . . . ?
C18 C23 C27 C28 119.2(3) . . . . ?
C22 C23 C27 C29 64.0(3) . . . . ?
C18 C23 C27 C29 -116.8(3) . . . . ?
C36 N31 C32 C33 1.3(3) . . . . ?
Cu1 N31 C32 C33 -175.89(17) . . . . ?
N31 C32 C33 C34 -0.8(3) . . . . ?
C32 C33 C34 C35 -0.2(4) . . . . ?
C33 C34 C35 C36 0.7(3) . . . . ?
C32 N31 C36 C35 -0.8(3) . . . . ?
Cu1 N31 C36 C35 176.27(16) . . . . ?
C34 C35 C36 N31 -0.2(3) . . . . ?
O3 S37 C38 F2 62.1(2) . . . . ?
O2 S37 C38 F2 -58.4(2) . . . . ?
O1 S37 C38 F2 -177.8(2) . . . . ?
O3 S37 C38 F1 -177.4(2) . . . . ?
O2 S37 C38 F1 62.1(3) . . . . ?
O1 S37 C38 F1 -57.3(3) . . . . ?
O3 S37 C38 F3 -57.9(3) . . . . ?
O2 S37 C38 F3 -178.4(2) . . . . ?
O1 S37 C38 F3 62.2(3) . . . . ?

#==============================================================================
# Additional structures and associated data_? identifiers
# should be added at this point if there is more than one 
# structure analysis in the CIF.

_shelx_res_file
;

    shelxl.res created by SHELXL-2014/7

TITL cclf40
CELL  0.71075 11.56800 14.86790 20.29940 90.00000 103.24810 90.00000
ZERR  4 0.00203 0.00230 0.00349 0.00000 0.00270 0.00000
LATT 1
SYMM 1/2-X, 1/2+Y, 1/2-Z
SFAC C H CU F N O S
UNIT 132 164 4 12 12 12 4
OMIT    -1   2   3
OMIT     0   2   1
OMIT     1   0   1
L.S. 20
FMAP 2
PLAN 5
WPDB -2
HTAB
BOND $H
CONF
LIST 4
TEMP -180.0
ACTA
SIZE 0.020 0.030 0.030
WGHT    0.059800    1.130700
FVAR       0.31626
CU1   3    0.483154    0.090784    0.131569    11.00000    0.03088    0.04522 =
         0.03409   -0.00415    0.01071    0.00333
S37   7    0.128711    0.233404    0.388235    11.00000    0.04101    0.05791 =
         0.04789   -0.00607    0.01818   -0.00080
F1    4    0.293185    0.116037    0.437662    11.00000    0.08201    0.08773 =
         0.11281    0.00829    0.03588    0.03788
F2    4    0.125437    0.091468    0.463324    11.00000    0.14331    0.06301 =
         0.15427    0.02635    0.09516    0.00852
F3    4    0.238922    0.198169    0.512137    11.00000    0.11782    0.12686 =
         0.05472   -0.00010    0.00486    0.04361
O1    6    0.224346    0.293316    0.384262    11.00000    0.07167    0.05930 =
         0.07330   -0.00933    0.03859   -0.01486
O2    6    0.089490    0.177092    0.329918    11.00000    0.05353    0.11565 =
         0.06167   -0.03649    0.02148   -0.02078
O3    6    0.036454    0.270926    0.416270    11.00000    0.05209    0.07343 =
         0.06857   -0.00605    0.02516    0.01275
N2    5    0.301726    0.186673    0.187693    11.00000    0.03077    0.04360 =
         0.03288   -0.00074    0.01163    0.00315
N5    5    0.460893    0.155188    0.260917    11.00000    0.02869    0.04731 =
         0.03256   -0.00201    0.01083   -0.00114
N31   5    0.579629    0.037910    0.077970    11.00000    0.03167    0.04498 =
         0.03194   -0.00492    0.00545    0.00277
C1    1    0.408105    0.145078    0.194112    11.00000    0.02807    0.03945 =
         0.03592   -0.00181    0.00973    0.00058
C3    1    0.288944    0.221553    0.248804    11.00000    0.03975    0.05107 =
         0.03707   -0.00212    0.01834    0.00499
AFIX  43
H3    2    0.222145    0.253205    0.256807    11.00000   -1.20000
AFIX   0
C4    1    0.388998    0.202028    0.294456    11.00000    0.03941    0.05723 =
         0.03496   -0.00787    0.01541    0.00208
AFIX  43
H4    2    0.407034    0.217507    0.341101    11.00000   -1.20000
AFIX   0
C6    1    0.213433    0.196908    0.124650    11.00000    0.03430    0.04837 =
         0.03476   -0.00146    0.00963    0.01119
C7    1    0.234700    0.260524    0.077604    11.00000    0.04980    0.04755 =
         0.04331    0.00412    0.01784    0.01249
C8    1    0.145772    0.268885    0.018105    11.00000    0.06684    0.06516 =
         0.04212    0.00848    0.01533    0.02283
AFIX  43
H8    2    0.156561    0.310027   -0.015789    11.00000   -1.20000
AFIX   0
C9    1    0.043226    0.218842    0.007702    11.00000    0.05373    0.08260 =
         0.04731   -0.00233   -0.00080    0.02494
AFIX  43
H9    2   -0.016134    0.226682   -0.032807    11.00000   -1.20000
AFIX   0
C10   1    0.025464    0.157493    0.055258    11.00000    0.03805    0.07781 =
         0.04864   -0.00733    0.00439    0.01012
AFIX  43
H10   2   -0.045708    0.123210    0.047004    11.00000   -1.20000
AFIX   0
C11   1    0.110900    0.145090    0.115500    11.00000    0.03177    0.05803 =
         0.03983   -0.00444    0.00984    0.00735
C12   1    0.344717    0.318936    0.091596    11.00000    0.06037    0.05204 =
         0.06050    0.01178    0.02509    0.00359
AFIX  13
H12   2    0.411295    0.281512    0.117941    11.00000   -1.20000
AFIX   0
C13   1    0.331464    0.399665    0.135681    11.00000    0.09287    0.08110 =
         0.08120   -0.00972    0.04183   -0.02284
AFIX 137
H13A  2    0.405194    0.434688    0.145166    11.00000   -1.20000
H13B  2    0.314931    0.378620    0.178343    11.00000   -1.20000
H13C  2    0.265755    0.437541    0.111849    11.00000   -1.20000
AFIX   0
C14   1    0.382601    0.351892    0.029052    11.00000    0.12214    0.08887 =
         0.08677   -0.00271    0.06667   -0.01624
AFIX 137
H14A  2    0.320280    0.390349    0.002413    11.00000   -1.20000
H14B  2    0.395603    0.300226    0.001652    11.00000   -1.20000
H14C  2    0.456405    0.386401    0.042667    11.00000   -1.20000
AFIX   0
C15   1    0.091366    0.075007    0.166255    11.00000    0.04056    0.06487 =
         0.04792   -0.00357    0.01476   -0.00673
AFIX  13
H15   2    0.150350    0.087023    0.209718    11.00000   -1.20000
AFIX   0
C16   1   -0.031081    0.079522    0.180918    11.00000    0.04994    0.12850 =
         0.07325    0.00372    0.02486   -0.01135
AFIX 137
H16A  2   -0.090591    0.061040    0.140623    11.00000   -1.20000
H16B  2   -0.047385    0.141281    0.193028    11.00000   -1.20000
H16C  2   -0.034517    0.039167    0.218593    11.00000   -1.20000
AFIX   0
C17   1    0.115897   -0.018523    0.143179    11.00000    0.19771    0.06177 =
         0.11361    0.01867    0.09870    0.02446
AFIX 137
H17A  2    0.197991   -0.021806    0.138050    11.00000   -1.20000
H17B  2    0.061391   -0.031592    0.099661    11.00000   -1.20000
H17C  2    0.104180   -0.062681    0.176896    11.00000   -1.20000
AFIX   0
C18   1    0.581342    0.127646    0.290310    11.00000    0.02790    0.06311 =
         0.03258   -0.00667    0.00735    0.00052
C19   1    0.600007    0.048398    0.328077    11.00000    0.03454    0.06411 =
         0.04205   -0.00148    0.00813    0.00804
C20   1    0.718709    0.025961    0.356248    11.00000    0.04318    0.08316 =
         0.05464    0.00087    0.00285    0.01850
AFIX  43
H20   2    0.736007   -0.027345    0.382460    11.00000   -1.20000
AFIX   0
C21   1    0.810602    0.079179    0.346868    11.00000    0.02870    0.12066 =
         0.05816   -0.01340    0.00089    0.01073
AFIX  43
H21   2    0.890172    0.062265    0.366670    11.00000   -1.20000
AFIX   0
C22   1    0.788676    0.156759    0.309089    11.00000    0.03236    0.10697 =
         0.05494   -0.01795    0.00988   -0.01278
AFIX  43
H22   2    0.853340    0.192612    0.302906    11.00000   -1.20000
AFIX   0
C23   1    0.672667    0.183408    0.279758    11.00000    0.03780    0.07688 =
         0.03999   -0.01083    0.01148   -0.01146
C24   1    0.498993   -0.010709    0.337238    11.00000    0.04200    0.06403 =
         0.07654    0.01798    0.01466    0.00731
AFIX  13
H24   2    0.426154    0.027763    0.328281    11.00000   -1.20000
AFIX   0
C25   1    0.516923   -0.043663    0.408144    11.00000    0.08136    0.30846 =
         0.14942    0.16636   -0.00124   -0.03939
AFIX 137
H25A  2    0.521711    0.007753    0.438860    11.00000   -1.20000
H25B  2    0.590829   -0.078325    0.420131    11.00000   -1.20000
H25C  2    0.450026   -0.082102    0.412099    11.00000   -1.20000
AFIX   0
C26   1    0.478175   -0.083659    0.283120    11.00000    0.09732    0.10427 =
         0.28751   -0.08489    0.08840   -0.04146
AFIX 137
H26A  2    0.540204   -0.129609    0.294984    11.00000   -1.20000
H26B  2    0.480640   -0.056969    0.239321    11.00000   -1.20000
H26C  2    0.400287   -0.111337    0.280236    11.00000   -1.20000
AFIX   0
C27   1    0.650311    0.269499    0.239640    11.00000    0.05291    0.07756 =
         0.05211   -0.01066    0.01568   -0.02240
AFIX  13
H27   2    0.562328    0.277177    0.224503    11.00000   -1.20000
AFIX   0
C28   1    0.698687    0.351457    0.281189    11.00000    0.08765    0.09274 =
         0.08500   -0.03198    0.02553   -0.01703
AFIX 137
H28A  2    0.785575    0.348195    0.293971    11.00000   -1.20000
H28B  2    0.667333    0.353305    0.322110    11.00000   -1.20000
H28C  2    0.674462    0.405913    0.254376    11.00000   -1.20000
AFIX   0
C29   1    0.700302    0.266337    0.176178    11.00000    0.12606    0.07526 =
         0.06341   -0.01583    0.04598   -0.04157
AFIX 137
H29A  2    0.666965    0.214496    0.148437    11.00000   -1.20000
H29B  2    0.786956    0.260744    0.189357    11.00000   -1.20000
H29C  2    0.679029    0.321744    0.150064    11.00000   -1.20000
AFIX   0
C32   1    0.602934   -0.050433    0.083214    11.00000    0.04319    0.04614 =
         0.03613   -0.00197    0.00901    0.00180
AFIX  43
H32   2    0.566433   -0.086102    0.111579    11.00000   -1.20000
AFIX   0
C33   1    0.678628   -0.091121    0.048490    11.00000    0.05449    0.05378 =
         0.04679   -0.00746    0.00909    0.01699
AFIX  43
H33   2    0.694513   -0.153747    0.053495    11.00000   -1.20000
AFIX   0
C34   1    0.730618   -0.040348    0.006750    11.00000    0.03820    0.07364 =
         0.04031   -0.01164    0.01198    0.01126
AFIX  43
H34   2    0.783036   -0.067283   -0.017317    11.00000   -1.20000
AFIX   0
C35   1    0.705832    0.049717    0.000297    11.00000    0.03584    0.06676 =
         0.03835   -0.00643    0.01249   -0.00400
AFIX  43
H35   2    0.740086    0.086116   -0.028671    11.00000   -1.20000
AFIX   0
C36   1    0.630668    0.086520    0.036386    11.00000    0.03895    0.04749 =
         0.03741   -0.00366    0.01092   -0.00088
AFIX  43
H36   2    0.613928    0.149061    0.031813    11.00000   -1.20000
AFIX   0
C38   1    0.199920    0.155713    0.453455    11.00000    0.07247    0.05896 =
         0.07489    0.00106    0.03508    0.01288
HKLF 4

REM  cclf40
REM R1 =  0.0422 for    5126 Fo > 4sig(Fo)  and  0.0495 for all    6197 data
REM    405 parameters refined using      0 restraints

END

WGHT      0.0566      1.2234

REM Instructions for potential hydrogen bonds
HTAB C3 O1
HTAB C3 O2
EQIV $1 -x+1/2, y-1/2, -z+1/2
HTAB C32 O3_$1
EQIV $2 x+1/2, -y+1/2, z-1/2
HTAB C35 O1_$2
HTAB C36 O3_$2

REM Highest difference peak  0.347,  deepest hole -0.417,  1-sigma level  0.067
Q1    1   0.4470 -0.0946  0.3968  11.00000  0.05    0.35
Q2    1   0.4735 -0.0816  0.2651  11.00000  0.05    0.34
Q3    1   0.2481  0.1051  0.3912  11.00000  0.05    0.33
Q4    1   0.5141 -0.1074  0.3340  11.00000  0.05    0.33
Q5    1   0.5015  0.0022  0.4100  11.00000  0.05    0.30
;

_shelx_res_checksum   46742

_shelx_hkl_file
;
   0   0  -3    0.18    0.26
   0   0  -3    0.45    0.24
   0   0  -4 1206.25   16.76
   0   0   4 1157.64   16.08
   0   0  -4 1163.08   16.40
   0   0   4 1339.41   18.75
   0   0  -4 1319.73   18.47
   0   0  -5    0.23    0.17
   0   0   5    0.32    0.18
   0   0  -5    0.76    0.42
   0   0   5    0.99    0.28
   0   0   5    0.87    0.41
   0   0  -5    0.73    0.39
   0   0  -6  470.17    6.85
   0   0   6  450.31    6.59
   0   0  -6  472.34    7.24
   0   0   6  466.39    7.36
   0   0   6  464.84    7.02
   0   0  -6  466.25    7.18
   0   0  -7    0.00    0.19
   0   0   7    0.24    0.17
   0   0  -7    0.16    0.26
   0   0   7   -0.20    0.59
   0   0   7    0.23    0.21
   0   0  -7   -0.09    0.46
   0   0  -8  630.02    4.40
   0   0   8  635.67    4.70
   0   0  -8  622.46    4.16
   0   0  -9    0.15    0.19
   0   0   9    0.11    0.29
   0   0  -9    0.52    0.39
   0   0   9    1.19    0.64
   0   0   9    1.09    0.56
   0   0  -9   -0.79    0.48
   0   0 -10    7.73    1.67
   0   0  10    8.58    1.53
   0   0  10    7.41    1.39
   0   0 -10    8.73    0.70
   0   0 -11    0.21    0.14
   0   0  11   -0.10    0.41
   0   0 -11   -0.41    0.56
   0   0 -12   66.00    1.36
   0   0  12   72.70    1.78
   0   0  12   78.30    2.25
   0   0 -12   73.35    1.88
   0   0  13    0.77    0.32
   0   0  13    0.33    0.84
   0   0 -13    0.59    0.39
   0   0  14    7.93    1.73
   0   0  14    8.04    1.78
   0   0 -14    8.35    0.87
   0   0  15   -0.25    0.41
   0   0  15    1.39    1.08
   0   0 -15    0.35    0.47
   0   0  16  299.03    3.68
   0   0  16  311.48    7.56
   0   0 -16  338.26    4.85
   0   0  17   -0.23    0.50
   0   0  17    1.86    0.91
   0   0 -17    0.03    0.47
   0   0  18    7.62    2.61
   0   0  18   12.07    2.11
   0   0 -18   17.73    1.44
   0   0  19    0.24    0.42
   0   0  19    1.05    0.92
   0   0 -19    0.16    0.56
   0   0  20   42.06    1.64
   0   0  20   37.53    5.60
   0   0 -20   31.08    5.33
   0   0  21    0.76    0.47
   0   0  21    0.27    0.79
   0   0  22   16.54    3.38
   0   0 -22   12.15    3.31
   0   0  23    0.77    0.46
   0   0 -23    0.24    0.48
   0  -1   0    0.22    0.09
   0  -1   0    1.88    0.24
   0   1  -2   54.75    0.71
   0  -1  -2   58.05    0.44
   0  -1   2   57.45    0.81
   0  -1  -2   55.66    0.97
   0  -1   2   55.64    0.66
   0  -1  -2   55.82    0.64
   0   1  -3    3.01    0.59
   0   1  -3    5.29    0.95
   0   1  -3    4.11    0.59
   0   1   3    4.68    1.11
   0   1   3    0.39    0.24
   0  -1   3    3.40    0.74
   0  -1  -3    4.18    1.04
   0  -1   3    3.71    0.47
   0  -1   3    3.85    0.58
   0  -1  -3    4.54    0.76
   0   1   4    2.63    0.47
   0   1  -4    2.83    0.65
   0   1   4    2.58    0.23
   0   1   4    2.24    0.17
   0   1   4    4.01    1.13
   0   1  -4    2.61    1.05
   0   1   4    3.39    0.87
   0   1  -4    2.21    0.50
   0  -1   4    2.65    0.43
   0  -1   4    2.49    0.69
   0  -1   4    3.16    0.73
   0  -1  -4    3.03    0.76
   0   1   5  351.40    2.75
   0   1   5  349.88    1.72
   0   1  -5  345.36    2.07
   0   1   5  348.38    3.45
   0   1   5  340.57    2.27
   0   1  -5  352.72    2.63
   0   1  -5  344.16    2.53
   0  -1  -5  343.83    1.63
   0  -1   5  341.41    2.42
   0  -1   5  337.02    2.15
   0  -1   5  337.05    2.75
   0  -1  -5  334.21    2.27
   0   1   6  149.81    2.08
   0   1  -6  150.13    1.56
   0   1   6  145.07    1.29
   0   1   6  143.37    2.40
   0   1   6  143.96    1.69
   0   1  -6  149.20    1.90
   0   1  -6  140.97    1.81
   0  -1  -6  147.91    1.25
   0  -1   6  141.28    1.74
   0  -1   6  139.51    1.53
   0  -1   6  146.86    2.03
   0  -1  -6  145.48    1.71
   0   1   7  356.36    3.30
   0   1  -7  367.99    2.49
   0   1   7  355.39    2.15
   0   1   7  386.36    4.09
   0   1  -7  369.44    3.03
   0   1  -7  365.27    3.11
   0   1   7  388.51    2.90
   0  -1  -7  370.91    2.07
   0  -1   7  379.56    2.96
   0  -1   7  360.49    2.96
   0  -1   7  371.99    3.41
   0  -1  -7  380.25    2.96
   0   1   8  713.28    4.16
   0   1  -8  700.27    3.70
   0   1   8  730.00    5.90
   0   1  -8  696.47    4.69
   0   1   8  688.96    5.48
   0   1  -8  717.95    4.60
   0  -1   8  680.59    3.72
   0  -1   8  703.25    4.46
   0  -1  -8  695.92    3.15
   0  -1   8  706.72    5.13
   0  -1  -8  708.53    4.35
   0   1   9  224.29    2.58
   0   1  -9  232.64    2.27
   0   1   9  220.83    2.06
   0   1   9  216.35    2.92
   0   1  -9  222.92    2.83
   0   1  -9  224.52    2.88
   0  -1   9  221.95    3.18
   0  -1   9  229.40    2.42
   0  -1  -9  232.38    1.98
   0  -1   9  218.58    2.57
   0  -1  -9  212.09    3.20
   0   1 -10   53.28    1.19
   0   1  10   52.42    1.14
   0   1  10   55.52    1.71
   0   1 -10   55.06    1.53
   0  -1  10   52.47    1.26
   0  -1  10   62.01    3.62
   0  -1 -10   55.44    1.56
   0   1 -11   38.40    1.53
   0   1  11   37.48    1.01
   0   1  11   38.89    1.49
   0   1 -11   42.94    1.47
   0  -1  11   41.43    1.24
   0  -1  11   41.92    2.57
   0  -1 -11   41.64    1.41
   0   1  12    9.79    1.52
   0   1 -12    7.04    1.49
   0   1  12   10.24    0.60
   0   1  12    8.83    2.21
   0  -1  12   11.16    2.09
   0  -1  12    8.46    1.73
   0  -1 -12    8.61    1.93
   0   1  13   32.33    1.13
   0   1 -13   33.28    2.25
   0   1  13   31.42    2.21
   0   1  13   31.87    1.54
   0  -1  13   34.74    1.84
   0  -1  13   34.21    1.24
   0  -1 -13   33.27    1.39
   0   1  14    5.23    0.88
   0   1  14    4.64    1.60
   0   1 -14    7.58    0.84
   0  -1  14    6.65    1.62
   0  -1  14    4.60    0.88
   0  -1 -14    7.76    1.28
   0   1  15  362.76  116.97
   0   1  15  370.25  119.44
   0   1 -15  350.13  113.00
   0  -1  15  365.48  117.87
   0  -1  15  377.32  121.72
   0  -1 -15  346.34  111.75
   0   1  16  180.28    3.12
   0   1  16  188.01    4.31
   0   1 -16  196.74    3.84
   0  -1  16  181.22    2.84
   0  -1  16  187.94    4.30
   0  -1 -16  179.72    4.32
   0   1  17   10.49    3.65
   0   1  17   13.66    2.68
   0   1 -17    7.97    2.16
   0  -1  17   14.42    0.94
   0  -1  17   13.22    2.45
   0  -1 -17    9.71    2.50
   0   1  18  186.83    3.49
   0   1  18  176.22    4.05
   0   1 -18  154.67    3.87
   0  -1  18  193.37    3.49
   0  -1  18  168.53    4.20
   0  -1 -18  162.21    3.66
   0   1  19   70.07    1.85
   0   1  19   94.89    3.35
   0   1 -19   91.18    2.90
   0  -1  19  104.24   35.33
   0  -1  19   98.07   11.24
   0  -1 -19   93.76    3.35
   0   1 -20   74.09    7.71
   0   1  20   79.55    2.02
   0   1  20   71.12    8.50
   0  -1  20   81.00    9.65
   0  -1  20   76.66    2.03
   0  -1 -20   69.81    6.93
   0   1  21    2.16    0.92
   0   1 -21    1.49    0.78
   0  -1  21    1.51    0.85
   0  -1  21    3.07    1.21
   0  -1 -21    3.34    0.88
   0   1  22   -1.70    0.96
   0   1 -22    2.65    0.84
   0  -1  22    1.22    0.61
   0  -1  22    1.30    0.80
   0  -1 -22    0.30    0.87
   0   1  23   64.75    3.13
   0   1 -23   57.54    2.69
   0  -1  23   65.50    8.67
   0  -1 -23   52.36    2.39
   0  -2   0 1072.12   14.83
   0  -2   0 1068.03   15.05
   0  -2   0 1058.36   14.66
   0  -2   1  104.08   47.76
   0   2  -2  137.83    1.16
   0   2   2   71.56   23.78
   0   2  -2  136.37    1.24
   0   2   2  127.12    1.68
   0  -2   2  137.24    1.19
   0  -2  -2  143.62    1.89
   0  -2  -2  136.95    0.68
   0  -2   2  138.15    2.64
   0  -2  -2  133.91    1.06
   0   2  -3   95.88    1.10
   0   2  -3   86.46    1.16
   0   2   3   97.84    0.61
   0   2  -3   94.73    1.30
   0   2   3   90.83    1.70
   0   2   3   88.77    0.95
   0  -2  -3   94.63    0.63
   0  -2   3   94.29    1.44
   0  -2  -3   89.24    1.65
   0  -2   3   98.15    1.33
   0  -2   3   96.67    1.21
   0   2  -4  898.83   12.74
   0   2  -4  924.95   13.21
   0   2   4  899.64   12.46
   0   2  -4  863.26   12.43
   0   2   4  955.18   14.15
   0   2   4  925.21   13.04
   0  -2  -4  881.33   12.19
   0  -2   4  878.57   12.70
   0  -2  -4  927.44   13.72
   0  -2   4  860.10   12.24
   0  -2   4  940.75   13.38
   0  -2  -4  916.09   12.97
   0   2   5  548.04    7.72
   0   2  -5  534.74    7.86
   0   2   5  518.19    7.59
   0   2   5  558.16    7.86
   0   2  -5  543.58    8.21
   0   2  -5  526.48    7.88
   0   2   5  553.53    8.78
   0  -2  -5  545.66    8.67
   0  -2   5  555.43    8.32
   0  -2   5  542.70    8.30
   0  -2   5  542.90    7.98
   0  -2  -5  556.30    8.18
   0   2   6  640.75    9.04
   0   2  -6  660.14    9.68
   0   2   6  681.44    9.96
   0   2   6  629.30    8.95
   0   2  -6  656.19    9.88
   0   2  -6  663.94    9.87
   0   2   6  690.14   10.75
   0  -2  -6  693.40   11.04
   0  -2   6  668.13    9.84
   0  -2   6  659.44   10.00
   0  -2   6  643.56    9.45
   0  -2  -6  671.89    9.85
   0   2  -7  362.97    2.67
   0   2   7  353.89    2.09
   0   2   7  360.73    2.75
   0   2   7  371.76    1.97
   0   2   7  359.00    3.25
   0   2  -7  366.28    3.46
   0   2   7  364.50    4.03
   0   2  -7  367.92    3.22
   0  -2   7  362.47    3.45
   0  -2   7  358.99    2.96
   0  -2   7  358.54    2.79
   0  -2  -7  360.37    2.96
   0   2  -8   37.39    1.07
   0   2   8   35.06    0.88
   0   2   8   33.53    1.06
   0   2   8   36.30    0.77
   0   2   8   37.20    1.24
   0   2  -8   39.70    1.20
   0   2   8   33.34    1.50
   0   2  -8   35.20    1.28
   0  -2   8   35.63    1.29
   0  -2   8   35.76    1.09
   0  -2   8   36.34    0.99
   0  -2  -8   32.80    1.08
   0   2  -9  201.48    2.26
   0   2   9  200.07    1.85
   0   2  -9  188.63    2.66
   0   2   9  198.42    1.80
   0   2   9  181.75    2.72
   0   2   9  180.75    2.52
   0  -2   9  195.37    2.33
   0  -2   9  199.87    3.12
   0  -2  -9  194.91    2.51
   0   2  10  674.12   58.68
   0   2  10  678.52   59.14
   0   2  10  672.33   58.52
   0   2  10  673.98   58.83
   0   2 -10  690.36   60.21
   0  -2  10  654.65   57.06
   0  -2  10  681.65   59.51
   0  -2 -10  700.28   61.14
   0   2  11    6.76    1.08
   0   2 -11    7.40    0.78
   0   2  11    7.57    0.75
   0   2  11    6.71    0.92
   0  -2  11    7.57    0.95
   0  -2  11    8.13    1.33
   0  -2 -11   10.05    0.91
   0   2 -12    1.64    0.78
   0   2  12    0.13    0.38
   0   2  12   -0.22    0.60
   0  -2  12    0.37    0.57
   0  -2  12   -0.07    0.34
   0  -2 -12    0.63    0.30
   0   2 -13  399.76    4.63
   0   2  13  382.71    3.07
   0   2  13  397.65    4.80
   0  -2  13  376.60    6.18
   0  -2  13  384.23    4.19
   0  -2 -13  403.01    4.51
   0   2  14  277.67    3.18
   0   2 -14  278.81    4.04
   0   2  14  274.37    2.67
   0   2  14  277.59    6.57
   0  -2  14  279.82    5.84
   0  -2  14  259.31    4.06
   0  -2 -14  273.33    3.81
   0   2  15  167.45    2.44
   0   2  15  164.03    3.40
   0   2 -15  145.99    3.58
   0  -2  15  171.20    2.82
   0  -2  15  168.73    4.56
   0  -2 -15  153.95    3.20
   0   2  16   10.48    2.50
   0   2  16   12.14    2.06
   0   2 -16   11.97    1.19
   0  -2  16    8.93    1.95
   0  -2  16   11.93    2.38
   0  -2 -16    8.80    1.25
   0   2  17   95.63    2.01
   0   2  17   94.60    3.15
   0   2 -17  110.90    3.08
   0  -2  17  102.95    2.45
   0  -2  17   94.75    3.51
   0  -2 -17  115.03    2.90
   0   2  18   26.71    1.15
   0   2  18   28.35    5.79
   0   2 -18   26.88    5.64
   0  -2  18   29.37    2.81
   0  -2  18   28.72    5.09
   0  -2 -18   31.36    3.86
   0   2  19    0.25    0.49
   0   2  19    0.46    0.65
   0   2 -19    1.26    0.87
   0  -2  19    0.26    0.72
   0  -2  19    2.64    0.83
   0  -2 -19    0.41    0.75
   0   2  20    2.42    0.63
   0   2 -20    4.48    1.24
   0  -2  20    2.82    0.81
   0  -2  20    3.69    1.08
   0  -2 -20    1.63    0.67
   0   2  21   31.48    4.11
   0   2 -21   27.15    3.54
   0  -2  21   31.20    1.58
   0  -2  21   25.75    3.71
   0  -2 -21   34.06    5.18
   0   2  22   54.21    6.92
   0   2 -22   50.31    2.92
   0  -2  22   52.50    2.69
   0  -2  22   56.20    5.27
   0  -2 -22   43.39    2.37
   0   2  23    5.58    2.43
   0   2 -23    3.14    0.93
   0  -2  23    3.14    0.60
   0  -2  23    2.81    1.00
   0  -2 -23    1.73    1.26
   0   3   0    0.24    0.21
   0   3   0    0.40    0.14
   0   3   0    1.66    0.82
   0  -3   0    0.81    0.88
   0  -3   0    0.24    0.20
   0  -3   0   -0.02    0.24
   0   3  -1  565.19    8.08
   0   3   1  559.96    7.98
   0   3   1  561.63    7.91
   0   3  -1  561.23    8.04
   0   3  -1  377.27  312.73
   0   3   1  567.23    8.53
   0  -3   1  578.60    8.72
   0  -3  -1  581.83    8.76
   0  -3  -1  556.30    7.90
   0  -3   1  553.75    7.93
   0  -3   1  578.16    8.28
   0  -3  -1  556.73    7.86
   0   3  -2 1902.64   26.39
   0   3  -2 1869.70   25.97
   0   3  -2 1400.00   80.89
   0   3   2 1908.92   26.93
   0  -3   2 1877.40   26.06
   0  -3  -2 1866.35   26.32
   0  -3   2 1983.99   27.51
   0  -3   2  384.17  267.50
   0   3  -3  575.40    8.35
   0   3  -3  588.87    8.56
   0   3   3  579.90    8.08
   0   3  -3  581.56    8.63
   0   3   3  611.21    9.34
   0   3   3  558.36    7.98
   0  -3  -3  578.20    8.07
   0  -3   3  654.46   80.36
   0  -3  -3  602.44    9.33
   0  -3   3  572.16    8.33
   0  -3   3  596.79    8.66
   0  -3  -3  583.71    8.35
   0   3  -4  137.13    1.56
   0   3  -4  154.54    1.84
   0   3   4  144.70    0.93
   0   3  -4  145.81    1.90
   0   3   4  165.88    2.78
   0  -3  -4  143.20    0.94
   0  -3   4  147.27    2.03
   0  -3  -4  158.84    2.36
   0  -3   4  154.48    1.66
   0  -3   4  136.77    1.63
   0  -3  -4  157.48    1.51
   0   3  -5  615.86    9.10
   0   3   5  655.83   10.75
   0   3   5  654.24    9.49
   0   3  -5  637.77    9.56
   0   3  -5  624.72    9.28
   0  -3  -5  635.86    8.88
   0  -3  -5  650.63   10.37
   0  -3   5  619.79    9.16
   0  -3   5  626.26    9.56
   0  -3  -5  632.38    9.20
   0   3  -6 2821.76   39.26
   0   3  -6 2864.63   40.11
   0   3  -6 2792.46   39.15
   0   3   6 2954.66   41.95
   0   3   6 2834.00   39.36
   0  -3   6 2767.89   38.64
   0  -3  -6 2947.24   42.06
   0  -3   6 2787.50   39.14
   0  -3   6 2816.58   39.30
   0  -3  -6 2881.47   40.10
   0   3   7   82.07    1.08
   0   3  -7   82.84    1.51
   0   3   7   80.21    1.38
   0   3   7   81.40    0.88
   0   3  -7   90.33    5.18
   0   3  -7   84.92    1.68
   0   3   7   88.95    4.35
   0  -3  -7   85.53    2.31
   0  -3   7   86.73    1.70
   0  -3   7   85.65    1.85
   0  -3   7   79.43    1.44
   0  -3  -7   82.92    1.54
   0   3   8  174.99    1.37
   0   3  -8  172.07    2.10
   0   3   8  144.71    2.98
   0   3   8  168.89    1.36
   0   3  -8  174.46    2.45
   0   3  -8  154.21    2.63
   0  -3   8  175.64    2.87
   0  -3   8  153.17    2.86
   0  -3   8  180.68    2.29
   0   3   9   53.00    0.95
   0   3  -9   58.96    1.71
   0   3   9   53.16    0.86
   0   3   9   50.30    1.57
   0   3   9   55.68    1.50
   0  -3   9   55.42    1.40
   0  -3   9   53.35    1.80
   0  -3  -9   58.09    1.41
   0   3  10  482.03   13.35
   0   3 -10  489.56   13.98
   0   3  10  494.04   13.64
   0   3  10  486.28   13.97
   0   3  10  483.33   13.75
   0  -3  10  480.10   13.55
   0  -3  10  466.23   14.02
   0  -3 -10  475.90   13.96
   0   3  11   45.05    0.89
   0   3 -11   44.87    1.59
   0   3  11   44.35    0.98
   0   3  11   44.20    1.94
   0  -3  11   43.65    1.76
   0  -3  11   44.87    1.41
   0  -3 -11   38.07    1.34
   0   3  12    0.71    0.20
   0   3 -12    0.51    0.73
   0   3  12    1.36    0.26
   0   3  12    0.47    0.60
   0  -3  12    1.24    0.62
   0  -3  12    1.04    0.24
   0  -3 -12    0.95    0.47
   0   3  13  175.82    2.01
   0   3 -13  168.97    3.18
   0   3  13  176.02    2.03
   0   3  13  176.68    3.40
   0  -3  13  169.91    3.89
   0  -3  13  167.46    2.97
   0  -3 -13  173.20    2.89
   0   3  14  406.02    3.28
   0   3 -14  397.52    4.89
   0   3  14  409.41    3.29
   0   3  14  405.94    5.21
   0  -3  14  381.91    8.22
   0  -3  14  394.08    4.67
   0  -3 -14  388.23    4.64
   0   3  15   22.07    1.74
   0   3 -15   21.94    1.38
   0   3  15   20.21    0.76
   0   3  15   20.11    3.72
   0  -3  15   21.62    4.55
   0  -3  15   22.20    1.43
   0  -3 -15   23.98    4.29
   0   3  16    0.27    0.28
   0   3  16    0.64    0.74
   0   3 -16    0.55    0.87
   0  -3  16    0.29    0.32
   0  -3  16    1.40    1.00
   0  -3 -16    0.65    0.55
   0   3  17    6.17    1.34
   0   3  17    7.46    1.50
   0   3 -17    5.39    0.89
   0  -3  17   10.11    0.93
   0  -3  17    5.30    0.98
   0  -3 -17    5.63    0.83
   0   3  18   16.58    0.97
   0   3  18   18.73    4.24
   0   3 -18   17.92    3.86
   0  -3  18    9.27    3.01
   0  -3  18   16.15    2.17
   0  -3 -18   13.97    2.23
   0   3  19    4.87    0.77
   0   3 -19    3.52    0.60
   0  -3  19    5.59    0.89
   0  -3  19    6.89    1.49
   0  -3 -19    4.15    0.81
   0   3  20   17.88    2.61
   0   3 -20   15.85    3.03
   0  -3  20   12.98    4.57
   0  -3  20   19.54    2.63
   0  -3 -20   13.19    2.90
   0   3  21    2.44    0.83
   0   3 -21    0.11    0.95
   0  -3  21    0.73    0.39
   0  -3  21    1.14    0.86
   0  -3 -21    0.61    0.56
   0   3  22   42.95    5.59
   0   3 -22   34.52    6.59
   0  -3  22   56.73    2.15
   0  -3  22   47.32    6.12
   0  -3 -22   28.56    7.13
   0   3  23    1.38    0.97
   0   3 -23    0.40    0.98
   0  -3  23    0.16    0.57
   0  -3  23    2.15    0.79
   0  -3 -23   -0.05    0.94
   0   4   0  210.42    1.57
   0   4   0  196.72    1.61
   0   4   0  204.49    2.42
   0  -4   0  202.56    2.50
   0  -4   0  206.75    1.84
   0  -4   0  214.47    1.67
   0   4  -1   25.44    0.74
   0   4  -1 -174.29  398.57
   0   4   1   17.54    0.53
   0   4   1   18.12    0.98
   0  -4  -1   17.71    0.95
   0  -4  -1   15.52    0.84
   0  -4   1   19.54    1.00
   0  -4   1   17.31    0.56
   0   4  -2   65.52    1.05
   0   4   2   71.67    1.21
   0   4   2   68.88    0.82
   0   4  -2   71.80    1.57
   0   4  -2   91.67  254.17
   0   4   2   72.89    1.73
   0  -4   2   16.00   33.91
   0  -4  -2   71.31    2.07
   0  -4  -2   70.70    0.96
   0  -4   2   67.14    1.16
   0  -4   2   72.28    1.12
   0  -4  -2   67.05    0.93
   0   4  -3 1058.51   15.04
   0   4   3 1168.75   17.42
   0   4  -3 1085.32   15.67
   0   4   3 1127.32   15.92
   0  -4  -3 1099.75   15.26
   0  -4   3  220.87  238.70
   0  -4  -3 1162.22   17.16
   0  -4   3 1135.76   16.20
   0  -4   3 1126.93   16.11
   0   4  -4   47.56    2.56
   0   4  -4   53.50    1.18
   0   4   4   47.52    0.59
   0   4  -4   50.90    1.39
   0   4   4   60.08    3.12
   0   4   4   55.40    1.10
   0  -4  -4   47.44    0.60
   0  -4   4  494.38  406.25
   0  -4  -4   53.80    1.83
   0  -4   4   44.67    1.00
   0  -4   4   51.71    1.13
   0   4  -5  339.91    2.73
   0   4   5  343.42    2.53
   0   4   5  334.01    1.50
   0   4  -5  340.15    3.37
   0   4   5  355.93    3.94
   0   4  -5  340.55    2.82
   0  -4  -5  341.01    1.49
   0  -4   5  345.70    3.76
   0  -4  -5  359.19    4.12
   0  -4   5  331.86    3.23
   0  -4  -5  349.26    2.48
   0   4  -6   81.65    1.49
   0   4  -6   82.64    1.66
   0   4   6   80.20    0.78
   0   4  -6   79.37    1.68
   0   4   6   76.06    2.57
   0   4   6   83.85    1.37
   0  -4  -6   83.01    0.86
   0  -4   6   77.12    1.98
   0  -4  -6   77.14    2.12
   0  -4   6   79.44    1.50
   0  -4   6   83.62    1.66
   0  -4  -6   81.97    1.37
   0   4   7    8.57    0.29
   0   4  -7    7.56    1.46
   0   4   7    6.76    1.28
   0   4   7    9.21    0.30
   0   4  -7    8.61    1.33
   0   4  -7    9.95    1.96
   0   4   7    6.44    0.82
   0  -4  -7    7.56    1.62
   0  -4   7    8.00    1.01
   0  -4   7    7.93    2.41
   0  -4   7    8.38    0.56
   0  -4  -7    6.96    1.76
   0   4   8  114.74    1.03
   0   4  -8  108.71    2.59
   0   4   8  111.49    1.15
   0   4   8  118.79    1.82
   0   4  -8  110.70    2.07
   0  -4   8  106.45    1.85
   0  -4   8  110.08    2.53
   0  -4  -8  115.83    3.01
   0  -4  -8  122.59    2.01
   0   4   9  426.44   37.12
   0   4  -9  419.39   36.67
   0   4   9  420.52   36.60
   0   4   9  418.81   36.55
   0  -4   9  422.03   36.97
   0  -4   9  414.71   36.34
   0  -4  -9  416.69   36.77
   0  -4  -9  427.28   37.31
   0   4  10  348.62    9.66
   0   4 -10  335.68   10.34
   0   4  10  345.69    9.65
   0   4  10  347.29   10.32
   0   4  10  332.15    9.54
   0  -4  10  352.35   10.14
   0  -4  10  335.28   10.05
   0  -4 -10  322.70    9.53
   0   4  11    5.73    0.79
   0   4 -11    8.99    1.13
   0   4  11    6.24    0.68
   0   4  11    8.23    1.79
   0  -4  11    7.33    0.92
   0  -4  11    7.11    1.59
   0  -4 -11    6.48    1.19
   0   4  12  885.52    4.26
   0   4 -12  885.80    6.80
   0   4  12  898.77    4.04
   0   4  12  888.47    7.09
   0  -4  12  896.74    8.19
   0  -4  12  891.88    7.30
   0  -4 -12  912.72    8.18
   0   4  13   25.10    0.72
   0   4 -13   30.58    1.48
   0   4  13   22.82    0.77
   0   4  13   26.86    1.61
   0  -4  13   30.43    4.95
   0  -4  13   27.68    4.33
   0  -4 -13   31.53    1.53
   0   4  14   10.96    0.55
   0   4 -14   15.00    2.48
   0   4  14    9.00    2.08
   0   4  14   12.23    2.16
   0  -4  14   13.86    2.66
   0  -4  14   11.66    1.16
   0  -4 -14   15.77    2.48
   0   4  15   69.49    1.26
   0   4 -15   71.86    2.60
   0   4  15   65.83    1.49
   0   4  15   72.55    2.49
   0  -4  15   70.35    2.73
   0  -4  15   73.88    2.09
   0  -4 -15   64.23    2.06
   0   4  16   11.97    2.02
   0   4  16   17.75    2.39
   0   4 -16   17.76    1.52
   0  -4  16   21.17    1.39
   0  -4  16   16.71    3.47
   0  -4 -16   20.09    1.72
   0   4  17   68.56    7.13
   0   4 -17   51.50    2.28
   0  -4  17   55.48    2.79
   0  -4 -17   55.23    2.41
   0   4  18   17.75    3.98
   0   4 -18   17.21    3.92
   0  -4  18   19.68    1.32
   0  -4  18   14.79    5.75
   0  -4 -18   12.44    3.61
   0   4  19    0.95    0.87
   0   4 -19    0.29    0.74
   0  -4  19    1.00    0.70
   0  -4  19    1.13    0.56
   0  -4 -19    0.85    0.82
   0   4  20    6.22    1.11
   0   4 -20    2.41    0.67
   0  -4  20    2.22    0.80
   0  -4  20    3.93    1.68
   0  -4 -20    3.18    0.72
   0   4  21   74.42    5.32
   0   4 -21   69.97    3.28
   0  -4  21   78.12    2.81
   0  -4  21   69.95    3.47
   0  -4 -21   60.39    3.57
   0   4  22   25.93    4.28
   0   4 -22   20.06   19.48
   0  -4  22   27.98    1.77
   0  -4  22   15.71   16.48
   0  -4 -22   23.14   22.07
   0   4  23    2.20    3.80
   0   4 -23    0.52    0.74
   0  -4  23    0.63    0.38
   0  -4  23    1.56    2.93
   0  -4 -23    1.10    2.08
   0   5   0    0.06    0.33
   0   5   0    0.38    0.34
   0   5   0    0.08    0.59
   0  -5   0    0.07    0.42
   0  -5   0   -0.01    0.27
   0  -5   0   -0.06    0.38
   0   5  -1  318.16    2.34
   0   5   1  322.62    2.04
   0   5   1  302.11    3.27
   0   5  -1  315.00    2.39
   0   5  -1  328.57  194.64
   0   5   1  308.83    2.18
   0  -5   1  325.81    2.43
   0  -5  -1  312.41    3.59
   0  -5  -1  306.03    2.16
   0  -5   1  311.77    3.51
   0  -5   1  321.49    2.35
   0  -5  -1  310.65    2.06
   0   5  -2   24.86    1.46
   0   5   2   22.87    0.82
   0   5   2   20.58    1.16
   0   5  -2   21.25    0.75
   0   5  -2  230.00  193.50
   0   5   2   17.96    0.60
   0  -5   2   24.64    1.18
   0  -5  -2   18.60    1.08
   0  -5  -2   20.98    0.67
   0  -5   2   20.78    1.15
   0  -5   2   20.25    0.72
   0  -5  -2   23.07    0.58
   0   5  -3  533.33    7.97
   0   5   3  522.49    7.67
   0   5   3  525.72    7.51
   0   5  -3  458.90   13.08
   0   5   3  525.07    8.59
   0   5   3  521.47    7.67
   0   5  -3  530.90    8.01
   0  -5   3  528.39    7.93
   0  -5   3   30.00   86.40
   0  -5  -3  542.37    9.01
   0  -5   3  531.22    8.01
   0  -5  -3  538.02    7.74
   0   5  -4  258.63    2.38
   0   5   4  261.77    2.07
   0   5   4  252.25    1.62
   0   5  -4  267.53    3.08
   0   5   4  275.66    3.82
   0   5   4  274.00    2.44
   0   5  -4  263.00    2.57
   0  -5   4  268.78    3.22
   0  -5   4  409.57  189.57
   0  -5  -4  268.45    4.07
   0  -5   4  261.75    2.52
   0  -5  -4  248.17    1.68
   0   5  -5   18.88    2.90
   0   5   5   18.25    0.80
   0   5   5   21.96    0.47
   0   5  -5   19.48    2.58
   0   5   5   18.43    1.33
   0   5   5   17.54    0.68
   0   5  -5   16.67    0.88
   0  -5   5   22.27    1.37
   0  -5   5  -43.25   50.12
   0  -5  -5   18.49    1.44
   0  -5   5   16.12    0.77
   0  -5  -5   20.26    0.47
   0   5  -6  459.85    3.80
   0   5   6  466.82    3.13
   0   5   6  455.79    1.86
   0   5   6  465.86    5.22
   0   5  -6  475.07    4.11
   0   5  -6  474.31    3.82
   0  -5  -6  450.64    1.80
   0  -5   6  475.69    3.76
   0  -5  -6  480.10    5.27
   0  -5   6  459.33    3.79
   0  -5  -6  457.47    3.09
   0   5   7  355.16   31.00
   0   5   7  314.64    1.62
   0   5  -7  318.08    4.04
   0   5   7  342.02   30.08
   0   5  -7  338.48   29.71
   0  -5  -7  314.95    1.49
   0  -5   7  330.94    3.95
   0  -5  -7  335.86    5.66
   0  -5   7  303.92    3.17
   0  -5  -7  344.70   30.10
   0   5   8    0.91    0.17
   0   5  -8    0.89    0.47
   0   5   8    0.62    0.12
   0   5   8    0.46    0.20
   0  -5   8    0.36    0.92
   0  -5   8    0.66    0.17
   0  -5  -8    0.24    0.85
   0  -5  -8    0.27    0.47
   0   5   9   43.20    0.75
   0   5  -9   34.80    1.33
   0   5   9   46.20    0.83
   0   5   9   33.88    1.73
   0  -5   9   56.49    3.27
   0  -5   9   53.72    4.34
   0  -5  -9   38.82    1.79
   0  -5  -9   45.12    1.50
   0   5  10    0.10    0.12
   0   5 -10    0.33    0.63
   0   5  10    0.26    0.14
   0   5  10    0.08    0.22
   0  -5  10    0.67    0.82
   0  -5  10    1.28    0.63
   0  -5 -10   -0.48    0.71
   0  -5 -10    0.76    0.59
   0   5  11  139.73    1.41
   0   5  11  133.52    1.31
   0   5 -11  152.14    3.06
   0  -5  11  140.24    2.51
   0  -5  11  140.38    3.26
   0  -5 -11  156.56    2.50
   0   5  12  187.82    2.06
   0   5 -12  191.91    3.34
   0   5  12  197.05    1.87
   0   5  12  193.82    3.38
   0  -5  12  197.35    3.92
   0  -5  12  201.98    3.13
   0  -5 -12  194.32    3.12
   0   5  13    9.43    1.12
   0   5 -13   10.69    1.03
   0   5  13    9.37    1.09
   0   5  13   11.74    2.60
   0  -5  13    8.76    1.20
   0  -5  13   12.16    2.61
   0  -5 -13   10.80    0.91
   0   5  14   21.03    0.64
   0   5 -14   21.11    1.25
   0   5  14   20.40    0.66
   0   5  14   20.52    4.94
   0  -5  14   19.51    1.57
   0  -5  14   22.44    1.43
   0  -5 -14   20.88    3.93
   0   5  15    7.86    0.95
   0   5  15    9.17    1.71
   0   5 -15   11.83    2.22
   0  -5  15    9.23    0.91
   0  -5  15    9.74    1.38
   0  -5 -15   10.80    2.14
   0   5  16   14.28    2.07
   0   5  16   20.05    3.90
   0   5 -16   16.80    3.75
   0  -5  16   13.35    1.15
   0  -5  16   16.40    2.69
   0  -5 -16   19.96    4.70
   0   5 -17    1.98    0.92
   0   5  17    1.36    0.43
   0  -5  17    1.08    0.63
   0  -5 -17    1.53    0.65
   0   5  18   15.03    2.05
   0   5 -18   12.30    1.45
   0  -5  18   15.51    1.20
   0  -5  18   15.68    2.18
   0  -5 -18   12.52    2.80
   0   5  19   46.39    4.91
   0   5 -19   34.43    5.34
   0  -5  19   37.82    1.77
   0  -5  19   34.20    3.34
   0  -5 -19   30.80    6.43
   0   5  20   10.01    2.53
   0   5 -20   14.55    1.52
   0  -5  20    8.63    2.12
   0  -5  20   12.73    1.79
   0  -5 -20    9.56    3.53
   0   5  21    1.57    0.70
   0   5 -21    0.56    0.54
   0  -5  21    0.96    0.72
   0  -5  21    0.93    1.04
   0  -5 -21    0.93    0.66
   0   5  22    8.28    1.31
   0   5 -22    7.25    3.26
   0  -5  22    9.75    1.28
   0  -5  22    4.59    1.65
   0  -5 -22    4.08    1.60
   0   6   0 1471.57    5.71
   0   6   0 1458.97    5.44
   0   6   0 1480.82    7.43
   0  -6   0 1519.34    8.37
   0  -6   0 1487.32    5.84
   0  -6   0 1472.93    5.47
   0   6  -1    6.70    0.41
   0   6   1    7.92    1.20
   0   6   1    9.26    0.53
   0   6  -1    8.07    0.53
   0   6  -1  184.64  120.71
   0   6   1    8.29    1.33
   0  -6   1   10.03    1.04
   0  -6  -1    7.90    0.87
   0  -6  -1    7.88    1.46
   0  -6   1    8.28    0.89
   0  -6   1    7.33    0.52
   0  -6  -1    9.51    0.49
   0   6  -2  295.85    2.60
   0   6   2  296.73    2.06
   0   6  -2  303.75    2.61
   0   6  -2  458.26  186.96
   0   6   2  289.03    3.66
   0   6   2  293.39    2.30
   0  -6  -2  298.92    2.16
   0  -6   2  302.70    3.71
   0  -6  -2  292.80    2.31
   0  -6   2  290.76    2.62
   0  -6   2  296.67    3.43
   0   6  -3  492.71    3.74
   0   6   3  502.97    2.50
   0   6   3  519.45    5.15
   0   6  -3  491.02    3.62
   0   6  -3  478.67  279.33
   0   6   3  486.75    3.24
   0  -6   3  497.94    3.51
   0  -6  -3  483.34    4.85
   0  -6  -3  503.85    3.08
   0  -6   3  486.38    9.27
   0  -6   3  498.60    3.54
   0  -6  -3  499.59    2.82
   0   6  -4  658.40    4.45
   0   6   4  669.14    3.68
   0   6  -4  683.69    4.29
   0   6  -4  667.30    4.89
   0   6   4  696.61    6.70
   0  -6  -4  649.78    2.85
   0  -6  -4  681.94    6.03
   0  -6   4  683.47    4.32
   0  -6   4  605.00  244.00
   0  -6   4  639.23    4.11
   0   6   5  145.29    1.82
   0   6  -5  139.98    2.39
   0   6   5  147.07    3.45
   0   6  -5  146.75    2.13
   0  -6   5  133.81    2.15
   0  -6  -5  161.23    3.18
   0  -6   5  820.83  337.50
   0   6  -6    8.42    1.05
   0   6   6    4.61    0.46
   0   6  -6    8.16    1.73
   0   6   6    8.37    1.01
   0   6   6    8.80    0.63
   0   6   6    8.81    1.58
   0  -6  -6    5.36    0.46
   0  -6   6  243.08  289.23
   0  -6  -6    8.81    2.47
   0  -6   6    6.38    1.31
   0   6  -7   23.75    1.08
   0   6   7   24.37    0.47
   0   6  -7   25.30    1.42
   0   6   7   21.56    0.94
   0  -6   7   24.20    1.03
   0  -6   7  -82.50  252.50
   0  -6  -7   22.99    0.54
   0  -6  -7   29.77    5.35
   0   6  -8  626.98   17.70
   0   6   8  641.43   17.48
   0   6   8  651.98   18.13
   0  -6  -8  633.19   17.23
   0  -6   8  807.45   22.68
   0  -6  -8  659.82   19.16
   0  -6  -8  619.98   17.26
   0   6   9    5.82    0.47
   0   6   9    2.85    0.36
   0   6  -9    3.45    0.79
   0  -6  -9    4.45    0.90
   0  -6   9    5.35    0.95
   0  -6   9    7.12    0.73
   0  -6  -9    4.73    0.88
   0   6  10   73.79    0.84
   0   6 -10   75.04    2.11
   0   6  10   70.28    0.86
   0   6  10   79.24    1.66
   0  -6  10   74.18    2.45
   0  -6  10   88.19    2.50
   0  -6 -10   74.56    2.82
   0  -6 -10   73.51    2.51
   0   6  11    9.15    0.43
   0   6 -11   13.64    2.28
   0   6  11    9.44    0.45
   0  -6  11   10.45    1.08
   0  -6 -11   11.58    1.50
   0  -6  11    9.94    1.06
   0  -6 -11   14.25    2.70
   0   6  12  100.03    1.27
   0   6  12   97.93    1.12
   0   6 -12  107.13    2.57
   0  -6  12  119.63    2.56
   0  -6  12  108.47    3.08
   0   6  13    1.79    0.48
   0   6 -13    3.94    0.87
   0   6  13    1.73    0.44
   0   6  13    1.75    0.49
   0  -6  13    2.36    1.40
   0  -6  13    1.99    0.40
   0  -6 -13    3.88    0.83
   0   6  14    1.32    0.38
   0   6  14    2.13    0.54
   0   6 -14    1.40    1.27
   0  -6  14    1.35    0.63
   0  -6  14    2.69    0.91
   0  -6 -14    2.09    0.48
   0   6  15    8.96    2.98
   0   6 -15    9.10    2.30
   0  -6  15   11.65    1.23
   0  -6  15   11.62    1.70
   0  -6 -15   13.21    1.11
   0   6  16   60.06    5.24
   0   6 -16   50.00    7.79
   0  -6  16   61.07    3.14
   0  -6  16   51.01    8.12
   0  -6 -16   55.33    6.52
   0   6  17   21.52    4.05
   0   6 -17   13.41    2.15
   0  -6  17   20.58    4.67
   0  -6  17   20.26    4.22
   0  -6 -17   13.20    3.97
   0   6  18   16.97    4.00
   0   6 -18   17.68    1.74
   0  -6  18   15.47    3.42
   0  -6  18   16.73    3.09
   0  -6 -18   18.15    1.39
   0   6  19    0.80    0.69
   0   6 -19    1.03    0.78
   0  -6  19    0.48    0.66
   0  -6  19   -0.20    1.13
   0  -6 -19    0.20    0.49
   0   6  20   28.18    5.55
   0   6 -20   21.25    4.51
   0  -6  20   36.49    1.81
   0  -6  20   21.73    6.63
   0  -6 -20   22.63    5.78
   0   6  21    1.52    0.53
   0   6 -21    3.48    1.20
   0  -6  21    1.09    1.10
   0  -6  21    2.46    1.45
   0  -6 -21    1.80    0.86
   0   6  22   10.17    1.60
   0   6 -22    6.57    2.23
   0  -6  22    6.99    1.74
   0  -6  22    4.23    1.74
   0  -6 -22    6.81    1.30
   0   7   0   -0.12    0.33
   0   7   0    0.70    0.34
   0   7   0   -0.02    0.56
   0  -7   0    0.44    0.63
   0  -7   0    0.33    0.31
   0  -7   0    0.72    0.33
   0   7  -1  197.59    2.12
   0   7   1  197.31    2.01
   0   7   1  222.33    3.99
   0   7  -1  373.81  260.95
   0   7   1  224.74    2.47
   0  -7   1  225.94    3.48
   0  -7  -1  197.31    2.06
   0  -7  -1  223.06    2.18
   0  -7  -1  219.49    3.54
   0   7  -2  173.78    2.17
   0   7   2  172.32    1.76
   0   7   2  171.14    3.18
   0   7  -2  169.88    2.16
   0   7  -2  356.67  259.17
   0   7   2  167.01    1.90
   0  -7   2  176.26    2.17
   0  -7  -2  167.79    3.16
   0  -7  -2  171.56    1.97
   0  -7   2  169.10    3.13
   0  -7   2  170.33    2.21
   0  -7  -2  182.93    2.41
   0   7  -3   19.92    1.16
   0   7   3   22.08    1.24
   0   7   3   33.32    3.07
   0   7  -3   29.25    0.96
   0   7  -3   64.77   35.47
   0   7   3   29.05    0.86
   0  -7   3   20.36    0.93
   0  -7  -3   32.20    1.60
   0  -7  -3   28.88    0.83
   0  -7   3   27.60    1.36
   0  -7   3   30.49    1.06
   0  -7  -3   20.10    1.00
   0   7   4  892.41   77.63
   0   7  -4 1030.31   89.79
   0   7   4  818.25   71.23
   0   7  -4  847.14   73.90
   0   7   4  835.31   72.93
   0   7   4  843.87   73.51
   0  -7   4  985.05   96.08
   0  -7  -4  832.57   72.72
   0  -7   4  858.71   74.81
   0  -7   4  843.48   73.48
   0  -7  -4  851.09   74.06
   0   7   5   40.47    0.71
   0   7   5   33.33    0.97
   0   7  -5   35.98    1.24
   0   7  -5   38.89    1.61
   0   7   5   32.13    2.36
   0   7   5   35.41    0.98
   0  -7  -5   41.50    0.80
   0  -7  -5   38.78    1.86
   0  -7   5  926.00  517.00
   0  -7   5   41.38    1.36
   0   7  -6  128.43    2.29
   0   7   6  136.66    1.38
   0   7   6  135.23    2.09
   0  -7   6  138.93    2.53
   0  -7  -6  129.41    3.00
   0  -7   6    5.37   44.63
   0  -7  -6  140.36    1.34
   0   7  -7  177.35    2.78
   0   7   7  163.32    1.32
   0   7   7  171.27    2.21
   0   7   7  180.06    2.46
   0  -7   7  162.41    2.65
   0  -7  -7  178.66    3.65
   0  -7  -7  159.70    1.49
   0  -7   7  156.17  145.32
   0   7  -8  128.34    2.42
   0   7   8  134.51    1.09
   0   7   8  119.26    1.89
   0   7   8  124.22    2.04
   0  -7   8  134.98    2.57
   0  -7  -8  122.69    3.46
   0  -7  -8  132.68    1.13
   0  -7   8  164.41  153.82
   0   7  -9   16.39    3.38
   0   7   9   23.49    0.46
   0   7   9   14.20    1.57
   0  -7   9  276.87  324.38
   0  -7   9   22.30    1.20
   0  -7  -9   22.30    1.65
   0   7  10  154.63    0.98
   0   7 -10  150.08    2.99
   0   7  10  152.59    1.11
   0  -7  10  107.37   13.52
   0  -7 -10  150.59    4.00
   0  -7  10  164.92    2.80
   0  -7 -10  138.29    2.39
   0   7  11   62.79    0.65
   0   7 -11   75.07    2.25
   0   7  11   64.73    0.69
   0  -7  11   73.24   11.75
   0  -7 -11   77.83    3.07
   0  -7  11   68.76    2.04
   0  -7 -11   71.98    2.19
   0   7  12   94.80    0.78
   0   7 -12   97.98    2.60
   0   7  12   97.00    0.85
   0  -7  12   88.89    3.10
   0  -7 -12   92.10    3.41
   0  -7  12   98.84    2.48
   0  -7 -12   96.85    2.23
   0   7  13    0.92    0.15
   0   7 -13    4.17    0.97
   0  -7  13    3.87    1.04
   0  -7  13    3.41    0.78
   0  -7 -13    3.24    1.22
   0   7  14    5.51    1.74
   0   7 -14    4.91    1.59
   0  -7  14    6.19    1.69
   0  -7  14    4.79    1.53
   0  -7 -14    4.63    1.43
   0   7  15   57.09    2.31
   0   7 -15   57.11    2.31
   0  -7  15   59.65    1.99
   0  -7  15   57.38    2.76
   0  -7 -15   53.23    3.09
   0   7  16   35.65    4.91
   0   7 -16   37.94    6.96
   0  -7  16   36.85    1.68
   0  -7  16   36.80    2.29
   0  -7 -16   36.06    2.48
   0   7  17   -0.14    0.91
   0   7 -17    0.85    0.94
   0  -7  17   -0.59    0.91
   0  -7 -17    1.26    0.97
   0   7  18   28.78    4.67
   0   7 -18   32.20    2.02
   0  -7  18   37.84    1.97
   0  -7  18   29.60    2.11
   0  -7 -18   28.37    3.69
   0   7  19   51.60    4.59
   0   7 -19   52.76    2.54
   0  -7  19   49.10    2.20
   0  -7  19   52.03    3.00
   0  -7 -19   50.58    2.34
   0   7  20   30.08    6.77
   0   7 -20   26.79    1.82
   0  -7  20   37.96    2.16
   0  -7  20   34.16    3.04
   0  -7 -20   27.76    5.35
   0   7  21    5.12    2.22
   0   7 -21    5.46    2.28
   0  -7  21    4.49    1.74
   0  -7  21    4.10    1.68
   0  -7 -21    7.80    3.08
   0   8   0  104.44    1.64
   0   8   0   96.43    2.21
   0   8   0  115.06    4.13
   0  -8   0  110.98    6.72
   0  -8   0   92.17    1.68
   0  -8   0  100.33    1.68
   0   8  -1   44.95    2.25
   0   8   1   45.51    2.47
   0   8   1   43.96    1.17
   0   8  -1   43.67    1.22
   0   8  -1 -181.43  405.71
   0   8   1   45.36    1.73
   0  -8   1   43.43    1.81
   0  -8  -1   44.93    2.07
   0  -8  -1   42.82    1.11
   0  -8   1   42.65    1.29
   0  -8   1   48.19    1.27
   0  -8  -1   42.80    1.17
   0   8   2   -0.10    0.34
   0   8  -2    0.42    0.36
   0   8   2    0.09    0.34
   0   8  -2  -35.83  235.00
   0   8   2   -0.05    0.30
   0  -8   2    0.63    0.77
   0  -8  -2    0.98    0.55
   0  -8   2    0.22    0.24
   0  -8  -2    0.81    0.48
   0  -8   2    0.35    0.49
   0   8   3  162.04    1.74
   0   8   3  158.23    4.02
   0   8  -3  160.54    2.25
   0   8  -3  225.22  136.09
   0   8   3  163.67    2.29
   0  -8   3  171.26    2.41
   0  -8  -3  173.51    3.43
   0  -8  -3  158.83    2.61
   0  -8   3  158.42    3.17
   0  -8   3  169.10    2.44
   0  -8  -3  175.36    1.94
   0   8   4    0.86    0.21
   0   8  -4    0.16    0.73
   0   8   4    0.14    0.39
   0   8  -4   -4.59   14.04
   0   8   4    0.16    0.31
   0  -8   4    0.77    0.48
   0  -8  -4    1.00    0.19
   0  -8  -4    0.23    0.56
   0  -8   4    0.31    0.76
   0   8   5  361.63   10.09
   0   8   5  364.19   10.31
   0   8  -5  357.36   10.40
   0   8   5  345.75    9.91
   0  -8  -5  360.85   11.38
   0  -8   5  361.17   10.68
   0  -8  -5  382.50   10.64
   0  -8   5  200.98   24.36
   0   8   6  135.72    1.36
   0   8   6  144.96    2.13
   0   8  -6  148.70    2.60
   0   8   6  140.07    2.05
   0  -8  -6  149.80    3.63
   0  -8   6  134.95    2.93
   0  -8  -6  140.91    1.48
   0  -8   6  161.43   94.49
   0   8   7   78.97    0.94
   0   8   7   69.92    1.59
   0   8  -7   73.01    1.90
   0   8   7   60.48    2.28
   0  -8  -7   73.02    5.50
   0  -8   7   80.16    1.96
   0  -8  -7   74.37    1.22
   0  -8   7  -40.20   23.91
   0   8   8   -0.07    0.14
   0   8   8    0.09    0.25
   0   8  -8    0.70    0.59
   0   8   8    0.10    0.22
   0  -8  -8    0.42    0.73
   0  -8   8    0.75    0.44
   0  -8  -8    0.04    0.13
   0  -8   8   90.00  220.00
   0   8   9  348.21    1.73
   0   8  -9  334.03    4.41
   0   8   9  331.61    4.13
   0  -8  -9  342.83    5.81
   0  -8  -9  337.51    1.62
   0  -8   9  344.72    4.11
   0   8  10    9.10    0.33
   0   8  10   10.20    0.26
   0   8  10    7.14    1.59
   0   8 -10    6.59    1.27
   0  -8  10   12.35    1.95
   0  -8 -10    7.18    1.08
   0   8 -11  111.31    2.72
   0  -8  11  127.50    2.78
   0  -8 -11  110.50    3.88
   0  -8  11   21.91   26.07
   0   8 -12    4.35    0.75
   0  -8  12    6.55    1.21
   0  -8 -12    5.14    0.99
   0  -8  12   33.04   32.68
   0  -8 -12    4.44    1.13
   0   8 -13   86.12    2.76
   0  -8  13   88.09    2.49
   0  -8 -13  102.83   10.71
   0  -8  13   42.28    9.80
   0  -8 -13   86.94    4.04
   0   8 -14    1.70    0.70
   0  -8  14    3.03    2.44
   0  -8  14    3.55    0.84
   0  -8 -14    4.40    1.24
   0   8  15    1.39    0.73
   0   8 -15    1.37    0.55
   0  -8  15    2.51    0.74
   0  -8  15    1.95    2.01
   0  -8 -15    1.32    0.52
   0   8  16    0.15    0.70
   0   8 -16    0.26    0.66
   0  -8  16    0.69    0.53
   0  -8  16    1.06    0.85
   0  -8 -16   -0.31    0.48
   0   8  17   22.40    3.61
   0   8 -17   26.82    1.84
   0  -8  17   24.12    1.48
   0  -8  17   32.28    2.38
   0  -8 -17   20.68    4.61
   0   8  18    2.34    0.96
   0   8 -18    3.73    1.06
   0  -8  18    2.61    0.67
   0  -8  18    3.95    1.43
   0  -8 -18    3.03    0.69
   0   8  19   -0.07    0.81
   0   8 -19   -0.11    0.82
   0  -8  19    0.03    0.55
   0  -8  19    0.63    1.22
   0  -8 -19   -0.32    0.54
   0   8  20    0.38    0.52
   0   8 -20    0.91    0.83
   0  -8  20    2.03    1.77
   0  -8 -20   -0.15    0.61
   0   8  21   10.00    4.51
   0   8 -21    9.90    3.02
   0  -8  21   18.03    1.58
   0  -8  21   16.15    2.37
   0  -8 -21    8.99    3.65
   0   9   0    0.25    0.23
   0   9   0    0.40    0.40
   0  -9   0    0.19    0.26
   0  -9   0    1.00    0.67
   0   9   1   50.12    1.40
   0   9   1   54.51    1.37
   0   9  -1   56.68    1.49
   0  -9   1   55.41    1.39
   0  -9  -1   49.19    1.27
   0  -9  -1   49.54    1.30
   0  -9   1   52.88    1.41
   0  -9   1   56.16    2.14
   0  -9  -1   55.08    2.33
   0   9   2  445.02    3.64
   0   9  -2  446.87    3.76
   0   9   2  466.02    3.75
   0  -9   2  460.30    4.14
   0  -9  -2  430.75    4.21
   0  -9   2  451.51    4.04
   0  -9  -2  451.11    4.29
   0  -9   2  454.23    5.78
   0   9   3   33.28    2.43
   0   9  -3   21.39    0.98
   0   9   3   21.43    0.98
   0  -9  -3   21.01    0.83
   0  -9  -3   24.83    3.03
   0  -9   3   23.09    1.49
   0   9   4   80.90    1.29
   0   9   4   81.43    1.65
   0   9   4   80.66    1.65
   0  -9   4   81.53    2.65
   0  -9  -4   76.03    2.55
   0  -9   4   81.55    1.95
   0  -9  -4   80.02    1.47
   0   9   5   25.22    1.86
   0   9   5   24.74    0.97
   0   9  -5   24.94    1.13
   0   9   5   23.28    1.44
   0  -9  -5   29.16    5.42
   0  -9   5   30.52    1.42
   0  -9  -5   26.97    1.03
   0  -9   5   24.23    1.72
   0   9   6  465.45    3.83
   0   9   6  464.39    3.92
   0  -9  -6  456.48    6.32
   0  -9  -6  443.17    3.04
   0  -9   6  448.68    4.48
   0   9   7   47.87    0.86
   0   9  -7   49.35    1.55
   0   9   7   46.81    1.75
   0   9   7   52.89    1.52
   0  -9  -7   57.67    3.65
   0  -9   7   58.63    2.51
   0  -9   7  128.21  280.36
   0   9   8   17.08    0.53
   0   9   8   20.15    1.15
   0   9  -8   20.77    1.12
   0   9   8   17.62    2.11
   0  -9  -8   19.27    1.45
   0  -9   8   18.55    1.80
   0  -9  -8   15.94    0.46
   0  -9   8  377.00  570.00
   0   9   9    0.05    0.06
   0   9   9    0.59    0.23
   0   9  -9    0.93    0.38
   0   9   9   -0.07    0.34
   0  -9  -9    0.35    0.59
   0  -9   9    0.34    0.53
   0  -9  -9    0.08    0.08
   0  -9   9   34.39   65.73
   0   9 -10  259.21   83.65
   0   9  10  259.36   83.65
   0  -9 -10  268.31   86.66
   0  -9  10   -7.60  181.60
   0  -9  10  255.74   82.52
   0   9 -11   57.52    2.14
   0   9  11   69.03    1.91
   0  -9 -11   60.78    2.92
   0  -9  11   65.03   32.02
   0  -9  11   71.50    2.22
   0   9 -12   20.88    4.30
   0   9  12   20.21    3.19
   0  -9 -12   20.59    2.19
   0  -9  12  680.83  480.00
   0  -9  12   22.88    1.33
   0   9 -13    0.58    0.78
   0   9  13    0.90    0.47
   0  -9 -13    0.73    0.89
   0  -9  13    8.29   62.32
   0  -9  13    1.54    0.75
   0   9 -14   36.18    2.63
   0  -9  14   37.25    6.61
   0  -9 -14   45.52    2.82
   0  -9  14  -20.11   31.69
   0   9  15    0.45    0.45
   0   9 -15   -0.42    0.88
   0  -9  15  526.21  372.07
   0  -9 -15    0.65    0.50
   0   9  16    7.40    2.64
   0   9 -16    6.65    1.58
   0  -9  16    9.75    1.73
   0  -9  16   23.63   41.01
   0  -9 -16    6.80    1.40
   0   9  17    0.63    0.59
   0   9 -17   -0.24    0.69
   0  -9  17    0.62    0.39
   0  -9  17  102.32  135.54
   0  -9 -17    1.10    0.38
   0   9  18   20.93    6.14
   0   9 -18   22.66    4.74
   0  -9  18   26.18    1.76
   0  -9  18    4.71   12.40
   0  -9 -18   24.72    3.66
   0   9  19    9.61    2.78
   0   9 -19   11.43    1.59
   0  -9  19   14.86   13.80
   0  -9  19   -0.57    7.07
   0  -9 -19    8.15    1.66
   0   9  20   13.90    5.02
   0   9 -20   18.46    1.89
   0  -9  20   15.86    5.74
   0  -9  20   23.15   10.20
   0  10   0   64.02    1.64
   0 -10   0   60.71    1.51
   0 -10   0   70.88    2.56
   0  10  -1  109.33    2.01
   0  10   1  108.84    2.09
   0 -10   1  123.29    2.29
   0 -10  -1  113.51    3.18
   0 -10  -1  107.45    2.03
   0 -10  -1  115.56    1.94
   0 -10   1  105.15    2.97
   0  10   2    0.43    0.29
   0  10  -2    1.29    0.64
   0 -10   2   -0.45    0.55
   0 -10   2    1.45    0.84
   0 -10  -2  466.32  141.58
   0 -10  -2   -0.02    0.24
   0 -10  -2    0.26    0.30
   0  10   3    2.06    0.50
   0  10  -3    3.58    1.08
   0  10   3    4.31    0.81
   0 -10   3    1.83    0.53
   0 -10  -3    5.25    1.03
   0 -10  -3    2.95    0.76
   0 -10  -3    1.28    0.31
   0 -10   3    2.83    0.71
   0  10   4  189.04    2.11
   0  10   4  188.46    2.51
   0  10   4  188.56    2.43
   0 -10   4  199.04    4.18
   0 -10  -4  186.91    4.20
   0 -10   4  206.08    3.18
   0 -10  -4  202.53    2.31
   0  10   5   65.55    1.19
   0  10   5   77.59    1.78
   0  10  -5   83.11    2.14
   0  10   5   77.57    1.67
   0 -10  -5   78.11    3.03
   0 -10   5   71.99    2.11
   0 -10  -5   70.55    1.30
   0 -10   5   80.27    2.81
   0  10   6   96.22    1.37
   0  10   6   92.28    1.81
   0  10  -6  110.32    4.00
   0 -10   6   92.37    3.13
   0 -10  -6  108.62    3.20
   0 -10   6  102.01    2.49
   0 -10  -6   98.78    1.95
   0  10   7   96.26    1.49
   0  10   7   82.34    1.94
   0  10  -7   85.53    2.27
   0 -10   7  133.75   13.45
   0 -10  -7   81.71    2.88
   0 -10   7  104.46    2.49
   0 -10  -7   99.41    1.36
   0  10   8  131.66    1.78
   0  10   8  128.76    2.30
   0  10  -8  118.87    2.79
   0 -10   8  -18.33   52.87
   0 -10  -8  122.83    3.73
   0 -10   8  139.28    2.95
   0 -10  -8  130.47    1.57
   0  10   9   60.00    1.64
   0  10  -9   56.02    2.02
   0 -10   9  628.00  597.00
   0 -10  -9   51.42    8.80
   0 -10   9   57.32    2.00
   0 -10  -9   53.76    0.74
   0  10 -10   52.82    1.93
   0  10  10   59.73    1.86
   0 -10 -10   64.39    4.05
   0 -10  10    4.62   29.59
   0 -10  10   72.70    6.21
   0  10 -11    9.65    3.91
   0  10  11    9.64    3.19
   0 -10 -11   11.46    2.99
   0 -10  11   -6.71   72.20
   0 -10  11   14.26    2.08
   0  10 -12  181.25    3.70
   0  10  12  170.87    2.98
   0 -10 -12  186.31    4.99
   0 -10  12  333.04  247.83
   0 -10  12  195.77    4.04
   0  10 -13    9.58    1.66
   0  10  13    4.41    1.61
   0 -10 -13    8.03    2.11
   0 -10  13  232.00  299.50
   0 -10  13    3.78    1.11
   0  10 -14   11.55    3.05
   0  10  14   11.66    1.67
   0 -10 -14   11.85    1.93
   0 -10  14   33.49   31.88
   0 -10  14   12.42    2.53
   0  10  15    1.19    0.55
   0  10 -15   -0.15    0.88
   0 -10  15    0.53    0.60
   0 -10  15  514.17  729.17
   0  10  16    9.70    3.00
   0  10 -16    9.33    1.40
   0 -10  16   17.65    1.51
   0 -10  16  114.41  205.59
   0  10  17   17.14    4.94
   0  10 -17   16.27    1.61
   0 -10  17   19.51    1.48
   0 -10  17  179.51  130.49
   0  10  18   14.49   13.90
   0  10 -18   12.10    5.28
   0 -10  18   16.01   15.13
   0 -10  18   31.63   90.81
   0  10  19    0.50    0.63
   0  10 -19    1.96    1.21
   0 -10  19    1.89    0.96
   0 -10  19   15.34   49.49
   0  11   0    0.22    0.32
   0 -11   0    0.43    0.83
   0 -11   0    0.73    0.39
   0  11   1   39.78    1.25
   0  11  -1   38.33    1.71
   0 -11   1   45.07    2.46
   0 -11  -1   46.68    4.51
   0 -11   1   49.77    1.53
   0 -11  -1   48.98    1.49
   0  11  -2    3.57    0.97
   0  11   2    3.78    1.05
   0 -11   2    1.70    0.39
   0 -11  -2    4.03    1.17
   0 -11  -2    1.94    0.68
   0 -11  -2    1.84    0.56
   0 -11   2    3.44    0.85
   0  11  -3  247.95    3.37
   0  11   3  244.68    3.34
   0 -11   3  253.13    5.47
   0 -11  -3  239.71    5.00
   0 -11  -3  229.28    3.11
   0 -11  -3  257.53    3.51
   0 -11   3  251.30    5.03
   0  11   4   -0.13    0.28
   0  11   4   -0.06    0.32
   0  11  -4    0.09    0.31
   0 -11   4    0.92    1.17
   0 -11  -4    0.81    0.72
   0 -11   4    0.23    0.42
   0 -11  -4   -0.02    0.22
   0  11   5   55.58    1.41
   0  11   5   52.09    1.45
   0  11  -5   53.19    2.14
   0  11   5   46.37    2.50
   0 -11  -5   49.71    2.55
   0 -11   5   60.93    2.93
   0 -11  -5   61.31    1.50
   0 -11   5   59.86    3.06
   0  11   6    2.28    0.51
   0  11   6    5.23    1.22
   0  11  -6    6.28    1.59
   0 -11   6    3.65    0.92
   0 -11  -6    7.91    1.50
   0 -11   6    6.25    1.31
   0 -11  -6    5.62    1.39
   0  11   7  145.63    2.62
   0  11  -7  143.84    2.95
   0 -11   7  164.24    4.26
   0 -11  -7  148.09    3.98
   0 -11   7  155.44    3.16
   0 -11  -7  145.57    2.14
   0  11  -8    1.01    0.61
   0  11   8    0.21    0.37
   0 -11  -8    1.54    0.92
   0 -11   8   10.53    5.54
   0 -11  -8    0.08    0.15
   0  11  -9    7.28    2.36
   0  11   9    4.09    1.48
   0 -11  -9    5.00    1.62
   0 -11   9  -15.33  230.00
   0 -11   9    6.83    1.88
   0  11 -10    2.23    0.70
   0  11  10    1.47    0.62
   0 -11 -10    1.60    0.82
   0 -11  10  334.64  388.21
   0 -11  10    2.23    0.75
   0  11 -11  175.58   66.66
   0  11  11  169.47   64.40
   0 -11 -11  180.06   68.55
   0 -11  11  -32.40   89.47
   0 -11  11  180.86   68.62
   0  11 -12    1.61    0.98
   0  11  12    0.65    0.64
   0 -11 -12    1.03    1.53
   0 -11  12   -8.68   33.91
   0 -11  12    1.31    0.88
   0  11 -13  109.01   37.01
   0 -11  13  124.74   42.31
   0 -11 -13  100.87    4.09
   0 -11  13   18.76   27.59
   0  11 -14    1.90    0.65
   0 -11  14    4.48    1.01
   0 -11 -14    3.16    1.03
   0 -11  14 1505.00 1018.33
   0  11 -15    8.88    2.10
   0 -11  15   10.98    1.55
   0 -11 -15   11.15    2.20
   0 -11  15   38.70  314.35
   0  11  16    1.53    0.79
   0  11 -16    4.12    0.98
   0 -11  16    2.06    0.71
   0 -11  16  353.50  370.50
   0  11  17    8.20    2.66
   0  11 -17    9.86    1.41
   0 -11  17    8.70    1.30
   0 -11  17  -48.90   42.09
   0  11  18    2.09    1.07
   0  11 -18    6.71    2.75
   0 -11  18    5.93    2.66
   0 -11  18  -14.97   44.29
   0  12   0  155.00    2.47
   0 -12   0  146.70    4.11
   0 -12   0  140.21    2.65
   0  12   1    1.79    0.40
   0  12  -1    2.17    0.50
   0 -12   1    2.04    1.11
   0 -12  -1    3.44    0.94
   0 -12   1    5.57    0.76
   0 -12  -1    3.83    0.91
   0  12   2    2.65    0.72
   0  12  -2    3.04    0.73
   0 -12   2    3.69    0.98
   0 -12  -2    3.69    1.14
   0 -12   2    4.09    0.86
   0 -12  -2    4.31    1.04
   0  12   3    3.02    0.65
   0  12  -3    4.01    1.21
   0 -12   3    2.63    1.04
   0 -12  -3    5.21    1.73
   0 -12   3    3.38    0.80
   0 -12  -3    5.08    0.82
   0  12   4   96.98    2.63
   0  12  -4  102.67    2.30
   0 -12   4  100.47    3.42
   0 -12  -4  101.32    3.56
   0 -12   4  108.58    2.75
   0 -12  -4   95.76    2.37
   0  12   5    0.31    0.33
   0  12  -5    0.32    0.51
   0 -12   5    0.80    1.15
   0 -12  -5    1.59    0.82
   0 -12   5    0.74    0.47
   0 -12  -5   -0.05    0.30
   0  12   6    6.49    2.43
   0  12  -6    6.64    2.51
   0 -12   6    8.61    2.65
   0 -12  -6    7.27    2.34
   0 -12   6    8.81    2.66
   0 -12  -6    9.07    2.47
   0  12   7    3.67    1.50
   0  12  -7    3.75    1.17
   0 -12   7    5.09    1.77
   0 -12  -7    3.23    1.54
   0 -12   7    4.55    1.33
   0 -12  -7    3.48    1.34
   0  12  -8   20.70    1.32
   0  12   8   22.92    2.63
   0 -12  -8   21.82    6.36
   0 -12   8   26.98    2.34
   0 -12   8   22.99    2.53
   0  12  -9    2.62    0.78
   0  12   9    1.59    0.51
   0 -12  -9    1.14    0.69
   0 -12   9    0.93    1.56
   0 -12   9    2.40    0.54
   0  12 -10   89.49    3.06
   0  12  10   85.32    2.22
   0 -12 -10   93.40   10.28
   0 -12  10  103.03   42.16
   0 -12  10  106.32   40.40
   0  12 -11    1.57    0.52
   0 -12  11    2.10    0.66
   0 -12 -11    2.73    1.20
   0 -12  11 -128.21  222.50
   0  12 -12   77.07    2.75
   0 -12  12   76.09    5.51
   0 -12 -12   73.55    3.72
   0 -12  12  178.93  208.21
   0  12 -13   12.56    1.33
   0 -12  13   13.29    2.09
   0 -12 -13   11.38    2.88
   0 -12  13 1104.00  970.00
   0  12 -14    1.90    1.03
   0 -12  14    3.94    1.07
   0 -12 -14    2.88    0.90
   0 -12  14  194.00  620.00
   0  12 -15   13.12    3.92
   0 -12  15   26.66    1.98
   0 -12 -15   12.15    2.74
   0 -12  15 -192.22  718.89
   0  12 -16    1.09    0.79
   0 -12  16   -1.42   29.29
   0 -12  16    2.06    0.97
   0  12  17   14.29    6.61
   0  12 -17   16.94    4.59
   0 -12  17   21.81    5.63
   0 -12  17  351.92  431.54
   0  13   0    0.37    0.45
   0 -13   0   -0.06    0.95
   0 -13   0    0.13    0.49
   0  13   1    1.50    0.51
   0  13  -1    1.04    0.36
   0 -13   1    0.70    0.96
   0 -13  -1    1.56    1.12
   0 -13   1    2.97    0.93
   0 -13  -1    2.46    1.07
   0  13   2   92.02    2.19
   0  13  -2   99.03    2.43
   0 -13   2   96.89    3.57
   0 -13  -2   92.06    5.33
   0 -13   2  104.03    2.83
   0 -13  -2  115.53    2.34
   0  13   3    6.90    1.72
   0  13  -3    8.07    0.88
   0 -13   3    5.64    1.57
   0 -13  -3    8.67    1.44
   0 -13   3    6.34    1.27
   0 -13  -3    4.89    1.07
   0  13   4    2.25    0.73
   0  13  -4    2.39    0.68
   0 -13   4    2.56    1.44
   0 -13  -4    1.61    1.11
   0 -13   4    3.58    1.01
   0 -13  -4    2.56    0.72
   0  13   5    5.42    1.83
   0  13  -5    4.12    1.22
   0 -13   5    5.72    1.47
   0 -13  -5    3.79    1.52
   0 -13   5    6.90    1.81
   0 -13  -5    5.05    1.52
   0  13   6   53.60    1.64
   0  13  -6   52.77    2.25
   0 -13   6   64.15    3.11
   0 -13  -6   61.60    7.59
   0 -13   6   72.57    5.07
   0 -13  -6   59.55    2.11
   0  13  -7    1.52    0.44
   0  13   7    1.38    0.35
   0 -13  -7    0.53    0.57
   0 -13   7    3.13    1.58
   0 -13   7    1.62    0.71
   0  13  -8    2.31    0.86
   0 -13   8    2.66    0.98
   0 -13  -8    1.22    0.64
   0 -13   8    0.79    1.48
   0  13  -9    8.53    2.49
   0 -13   9   10.49    3.46
   0 -13  -9    7.59    1.99
   0 -13   9   10.35    1.68
   0  13 -10    9.17    3.30
   0 -13  10   13.79    3.00
   0 -13 -10    5.40    1.89
   0 -13  10   11.68    1.75
   0  13 -11    8.07    3.10
   0 -13  11    9.67    1.80
   0 -13 -11    9.81    3.16
   0 -13  11   21.70    4.45
   0  13 -12    1.41    1.28
   0 -13  12    1.40    0.89
   0 -13 -12    3.06    2.03
   0 -13  12    3.24   14.66
   0  13 -13    1.54    1.05
   0 -13  13    2.31    1.44
   0 -13 -13    0.22    0.88
   0 -13  13  231.07  246.79
   0  13 -14    3.91    1.91
   0 -13  14   12.77    1.49
   0 -13 -14    6.48    8.73
   0 -13  14  -58.89   92.50
   0  13 -15    6.32    3.01
   0 -13  15    9.50    2.00
   0 -13 -15    6.17    4.74
   0 -13  15 -372.86 1080.00
   0  13 -16   10.89    2.71
   0 -13  16   35.81  112.70
   0 -13  16   10.38    4.29
   0  14   0    0.79    0.38
   0 -14   0   -0.40    1.02
   0 -14   0    1.05    0.49
   0  14   1   24.70    1.99
   0  14  -1   25.96    2.40
   0 -14   1   24.93    3.18
   0 -14  -1   25.83    2.30
   0 -14   1   29.51    5.02
   0 -14  -1   35.62    1.48
   0  14   2    5.43    2.14
   0  14  -2   10.97    2.43
   0 -14   2    7.16    1.59
   0 -14  -2    7.86    2.40
   0 -14   2   11.09    1.19
   0 -14  -2   10.12    2.26
   0  14   3   81.05    2.09
   0  14  -3   81.24    2.23
   0 -14   3   82.08    3.49
   0 -14  -3   73.49    3.29
   0 -14   3   80.60    2.49
   0 -14  -3   81.51    2.55
   0  14   4    6.28    1.79
   0  14  -4    9.76    1.79
   0 -14   4    5.65    1.97
   0 -14  -4    5.87    2.13
   0 -14   4   11.14    2.71
   0 -14  -4    8.00    2.21
   0  14  -5   26.55    3.75
   0 -14  -5   18.87    6.14
   0 -14   5   26.42    2.39
   0  14  -6    1.19    0.87
   0 -14   6    0.93    0.75
   0 -14  -6    0.28    0.93
   0 -14   6    1.54    1.70
   0  14  -7   51.48    2.23
   0 -14   7   45.82    3.83
   0 -14  -7   37.30    8.27
   0 -14   7   51.37    3.65
   0  14  -8    1.98    0.50
   0 -14   8    2.10    0.84
   0 -14  -8    1.26    0.59
   0 -14   8    2.93    1.48
   0  14  -9   93.40   41.79
   0 -14   9  113.54   50.79
   0 -14  -9   91.95   41.22
   0 -14   9   87.90   39.43
   0  14 -10    2.86    1.04
   0 -14  10    0.76    0.89
   0 -14 -10    2.60    0.67
   0 -14  10    0.38    1.05
   0  14 -11   12.29    2.62
   0 -14  11   16.69    3.48
   0 -14 -11   15.42    2.39
   0 -14  11   13.52    2.30
   0  14 -12    0.15    0.61
   0 -14  12    1.10    0.83
   0 -14 -12    2.70    1.50
   0 -14  12   -0.12    1.16
   0  14 -13    5.78    7.92
   0 -14  13    5.93    8.25
   0 -14 -13    4.69    6.33
   0 -14  13   14.26   14.10
   0  14 -14    3.21    1.23
   0 -14  14    5.39    2.82
   0 -14 -14    1.47    1.05
   0 -14  14   -5.93   10.41
   0  15   0    0.25    0.39
   0 -15   0   -0.02    0.39
   0 -15   0    0.22    0.46
   0  15   1    0.14    0.38
   0  15  -1    0.61    0.30
   0 -15   1    1.24    0.80
   0 -15  -1   -0.15    1.11
   0 -15   1    0.36    0.34
   0 -15  -1   -0.20    0.45
   0  15  -2   23.61    2.03
   0 -15   2   25.13    2.61
   0 -15  -2   22.18    5.74
   0 -15   2   26.25    2.89
   0  15  -3    0.80    0.31
   0 -15  -3    0.61    0.57
   0 -15   3    0.93    0.88
   0 -15  -3    0.14    0.65
   0 -15   3    1.86    0.86
   0  15  -4    6.59    1.58
   0 -15   4    5.77    1.65
   0 -15  -4    3.25    0.98
   0 -15   4    6.20    2.04
   0  15  -5    0.23    0.50
   0 -15   5    0.87    0.54
   0 -15  -5    0.79    0.96
   0 -15   5    0.34    0.50
   0  15  -6    9.13    3.26
   0 -15   6   12.63    2.20
   0 -15  -6   13.04    1.86
   0 -15   6   12.70    1.92
   0  15  -7    0.45    0.64
   0 -15   7    1.16    0.90
   0 -15  -7    1.35    0.62
   0 -15   7   -1.49    1.12
   0  15  -8    5.24    2.27
   0 -15   8    6.83    1.07
   0 -15  -8    7.38    1.90
   0 -15   8    5.50    1.82
   0  15  -9    0.64    0.72
   0 -15   9   -0.35    0.73
   0 -15  -9    0.34    0.73
   0 -15   9    0.18    1.06
   0  15 -10   11.11    4.76
   0 -15  10   11.11    3.71
   0 -15 -10    9.78    3.06
   0 -15  10    7.96    4.34
   0  15 -11    6.51    9.14
   0 -15  11   10.52    1.24
   0 -15 -11    7.28    9.76
   0 -15  11    7.51   10.02
   0  15 -12    0.77    0.61
   0 -15  12    0.36    0.50
   0 -15 -12    0.47    1.18
   0 -15  12    0.02    0.51
   0 -16   0  112.03    2.52
   0 -16   0   86.54    3.94
   0 -16   1    0.87    0.46
   0 -16  -1    1.80    0.80
   0 -16   1    3.96    1.28
   0 -16  -1    4.09    1.66
   0 -16   2    2.09    0.67
   0 -16   2    0.99    0.89
   0 -16  -2    2.29    1.24
   0  16  -3    0.48    0.48
   0 -16   3    0.62    0.41
   0 -16  -3    1.36    0.84
   0 -16   3    0.24    1.04
   0  16  -4    4.67    1.98
   0 -16   4    8.65    1.81
   0 -16  -4    6.01    1.92
   0 -16   4    8.96    2.24
   0  16  -5    0.88    0.45
   0 -16   5   -0.21    0.60
   0 -16  -5    2.37    2.04
   0 -16   5   -0.73    0.93
   0  16  -6    1.16    0.57
   0 -16   6    0.66    0.73
   0 -16  -6    1.98    1.76
   0 -16   6    0.94    0.77
   0  16  -7    1.92    0.82
   0 -16  -7    3.20    1.82
   0 -16   7    4.13    0.96
   0  16  -8   35.94    1.86
   0 -16   8   50.42    2.34
   0 -16  -8   41.73    2.87
   0 -16   8   31.89    6.87
   0  16  -9    0.32    0.28
   0 -16   9    0.79    0.63
   0 -16  -9   -0.63    1.17
   0 -16   9   -1.17    0.99
   0  16 -10    6.33    3.06
   0 -16  10   10.65    3.23
   0 -16 -10   11.66    3.35
   0 -16  10   17.18    2.48
   0 -17   0    0.43    0.37
   0 -17   0    0.44    0.64
   0 -17   1   57.51    2.21
   0 -17  -1   41.72    9.29
   0 -17   2    0.37    0.50
   0 -17   2    2.33    1.01
   0 -17  -2    1.99    1.04
   0 -17   3   43.43    3.40
   0 -17   3   21.68    9.92
   0 -17  -3   20.77    7.74
   0 -17   4    0.49    0.45
   0 -17   4    0.35    1.08
   0 -17  -4   -0.18    0.98
   0 -17   5   23.03    5.43
   0 -17   5   26.58    3.17
   0 -17  -5   15.92    4.42
   0 -17   6    5.29    2.31
   0 -17   6    1.15    0.58
   0 -17  -6    1.50    0.82
   0 -17   7    9.57    3.69
   0 -17  -7   10.67    3.39
  -1   0  24    3.01    0.76
   1   0 -24    0.58    0.65
  -1   0  23   95.15   10.94
   1   0 -23   98.98    3.39
  -1   0  22   -0.99    0.85
   1   0 -22    0.72    0.81
  -1   0  21    1.15    0.68
  -1   0  21    0.63    0.47
   1   0 -21    1.64    1.20
  -1   0  20    0.03    0.49
  -1   0  20    0.47    0.65
   1   0 -20    0.24    0.62
  -1   0  19  247.58   93.89
  -1   0  19  262.90   99.77
   1   0 -19  249.20   94.56
  -1   0  18    0.38    0.39
  -1   0  18    0.86    0.51
   1   0 -18    0.69    0.52
  -1   0  17   38.09    1.40
  -1   0  17   39.20    4.30
   1   0 -17   39.68    1.89
  -1   0  16    0.80    0.43
  -1   0  16   -0.09    0.98
   1   0 -16    1.38    0.53
  -1   0  15  869.33    5.61
  -1   0  15  884.82    8.85
   1   0 -15  874.06    7.41
  -1   0  14    0.93    0.47
   1   0 -14    0.53    0.30
   1   0 -13  170.58    2.10
  -1   0  13  171.30    2.23
  -1   0  13  172.49    3.51
   1   0 -13  167.87    3.22
  -1   0  12   -0.68    0.35
  -1   0  12   -1.09    0.71
   1   0 -12   -0.16    0.49
   1   0 -11  455.25   12.71
  -1   0  11  471.85   13.19
  -1   0  11  468.81   13.57
   1   0 -11  471.99   13.55
   1   0 -10    0.15    0.28
  -1   0  10    0.73    0.48
  -1   0  10    0.64    0.58
   1   0 -10    0.37    0.35
   1   0  -9   10.81    1.53
  -1   0   9    9.92    0.52
   1   0  -9   11.92    0.95
  -1   0   9    9.36    2.04
  -1   0   9    9.49    2.04
   1   0  -9   10.63    0.98
   1   0  -8    0.15    0.22
  -1   0   8    0.35    0.34
   1   0  -8    0.67    0.26
  -1   0   8   -0.36    0.55
  -1   0   8    0.35    0.48
   1   0  -8   -0.36    0.44
   1   0  -7 2187.31   30.33
  -1   0   7 2138.69   29.65
   1   0  -7 2109.19   29.77
  -1   0   7 2086.67   29.52
  -1   0   7 2198.29   30.79
   1   0  -7 2227.71   31.37
   1   0  -6    0.42    0.24
  -1   0   6    0.23    0.20
   1   0  -6    0.69    0.48
  -1   0   6   -0.47    0.61
  -1   0   6    0.09    0.42
   1   0  -6    0.43    0.39
   1   0  -5 2244.37   30.96
   1   0  -5 2337.90   32.57
  -1   0   5 2292.61   32.08
  -1   0   5 2345.68   32.58
   1   0  -5 2355.28   32.71
   1   0  -4    0.16    0.15
  -1   0   4    0.15    0.18
   1   0  -4    0.68    0.37
  -1   0   4    0.77    0.48
  -1   0   4    0.25    0.33
   1   0  -4    0.34    0.20
   1   0  -3 2978.01   41.04
  -1   0   2   -0.20    0.14
   1   0  -2    0.07    0.22
  -1   0   2    0.02    0.26
   1   0  -2    0.28    0.18
  -1   0   0    0.52    0.23
  -1   0   0    0.15    0.09
  -1   0  -1 1771.27   24.54
  -1   0  -2    0.34    0.18
   1   0   2    0.24    0.27
  -1   0  -2    1.18    0.50
  -1   0  -2    0.56    0.15
   1   0   3 2496.73   34.82
  -1   0  -3 2441.87   34.09
   1   0   4    0.54    0.30
   1   0   4    0.29    0.27
   1   0   4    0.78    0.16
   1   0   4    0.77    0.60
   1   0   4    0.59    0.13
  -1   0  -4    0.04    0.29
   1   0   5 2645.63   36.54
   1   0   5 2668.75   37.15
   1   0   5 2866.61   40.23
  -1   0  -5 2816.12   39.01
   1   0   6    0.20    0.20
   1   0   6    0.20    0.30
   1   0   6    0.47    0.54
   1   0   6    0.16    0.60
   1   0   6   -0.03    0.41
   1   0   7    1.79    0.45
   1   0   7    1.57    0.38
   1   0   7    1.71    0.34
   1   0   7    1.56    0.51
   1   0   7    1.94    0.29
  -1   0  -7    2.58    0.53
   1   0   8   -0.44    0.41
   1   0   8    0.26    0.35
   1   0   8    0.49    0.40
   1   0   8    0.06    0.56
   1   0   8    0.12    0.40
  -1   0  -8    0.16    0.43
   1   0   9  103.60    1.70
   1   0   9  106.06    1.61
   1   0   9  106.34    2.13
   1   0   9   99.05    1.79
  -1   0  -9   93.79    1.85
   1   0  10    0.09    0.31
   1   0  10    0.17    0.27
   1   0  10    0.83    0.41
  -1   0 -10    0.91    0.64
   1   0  11    5.97    1.08
   1   0  11    4.90    0.97
   1   0  11    4.84    0.77
  -1   0 -11    6.69    0.89
   1   0  12   -0.04    0.37
   1   0  12    0.78    0.45
  -1   0 -12    0.80    0.57
   1   0  13  122.24    2.75
   1   0  13  125.71    2.95
  -1   0 -13  112.04    2.43
   1   0  14    0.12    0.45
   1   0  14    0.73    0.50
  -1   0 -14    0.60    0.66
   1   0  15    2.65    0.72
   1   0  15    4.55    0.64
  -1   0 -15    2.18    0.44
   1   0  16   -0.08    0.24
   1   0  16    1.82    0.69
  -1   0 -16   -0.06    0.44
   1   0  17    0.57    0.25
   1   0  17    0.81    0.68
  -1   0 -17    0.28    0.45
   1   0  18   -0.16    0.52
   1   0  18    0.81    0.43
  -1   0 -18    0.39    0.66
   1   0  19  168.52   57.07
   1   0  19  161.89   54.90
  -1   0 -19  152.43   51.86
   1   0  20    0.97    0.49
   1   0  20    1.00    0.74
  -1   0 -20    1.84    0.88
   1   0  21   11.41    2.84
   1   0  21   15.50    3.50
  -1   0 -21   16.94    2.95
   1   0  22    0.72    0.64
  -1   0 -22    0.99    0.67
   1   0  23    6.02    0.96
  -1   0 -23    4.15    1.59
   1   1 -24   20.25    1.93
   1  -1 -24   13.62    3.51
  -1   1  23    4.59    6.14
   1   1 -23    3.04    1.26
  -1  -1  23    7.89    2.08
   1  -1 -23    5.66    7.71
  -1   1  22   18.89    2.45
   1   1 -22   13.11    4.11
  -1  -1  22   14.24    4.29
  -1  -1  22   19.30    2.28
   1  -1 -22   15.35    2.52
  -1   1  21   24.01    5.19
   1   1 -21   17.82    3.05
  -1  -1  21   27.44    1.45
  -1  -1  21   26.15    3.30
   1  -1 -21   19.00    4.50
   1   1 -20   35.95    2.14
  -1   1  20   45.16    1.64
  -1   1  20   45.23    5.40
  -1  -1  20   41.83    5.53
  -1  -1  20   45.37    1.70
   1  -1 -20   39.09    4.59
   1   1 -19  135.89   51.73
  -1   1  19   94.58    1.98
  -1   1  19  141.70   53.85
  -1  -1  19  133.46   52.42
  -1  -1  19  136.52   51.80
   1  -1 -19  123.62   46.97
   1   1 -18  144.19    3.40
  -1   1  18  127.12    2.51
  -1   1  18  121.97    5.07
  -1  -1  18  139.95    3.89
  -1  -1  18  129.75    2.66
   1  -1 -18  135.01    7.01
   1   1 -17   10.32    2.95
  -1   1  17    7.00    2.88
  -1   1  17    9.80    2.78
  -1  -1  17   10.58    3.05
  -1  -1  17    9.12    2.81
   1  -1 -17   11.05    3.06
   1   1 -16   34.66    3.29
  -1   1  16   38.96    1.81
  -1   1  16   37.65    5.96
  -1  -1  16   42.24    4.34
  -1  -1  16   39.25    1.35
   1  -1 -16   35.25    2.78
   1   1 -15  106.47    2.60
  -1   1  15  100.28    3.00
  -1   1  15  104.54    2.93
  -1  -1  15  103.63    3.05
  -1  -1  15  102.31    2.54
   1  -1 -15  102.41    2.61
  -1   1  14  195.87    2.68
  -1   1  14  210.00    4.00
   1   1 -14  214.91    3.50
   1  -1 -14  195.74    2.20
  -1  -1  14  201.72    2.79
  -1  -1  14  199.13    4.05
   1  -1 -14  207.48    3.55
  -1   1  13  142.19    1.97
  -1   1  13  151.31    3.53
   1   1 -13  145.06    3.35
   1  -1 -13  143.85    1.90
  -1  -1  13  140.83    2.18
  -1  -1  13  147.84    3.16
   1  -1 -13  148.24    4.52
  -1   1  12   87.86    1.51
  -1   1  12   78.64    2.17
   1   1 -12   78.52    2.04
   1  -1 -12   90.63    1.53
  -1  -1  12   83.59    1.65
  -1  -1  12   83.72    2.36
   1  -1 -12   74.89    2.99
   1   1 -11    0.22    0.19
  -1   1  11   -0.02    0.30
  -1   1  11    0.25    0.41
   1   1 -11    0.83    0.45
  -1  -1  11    0.50    0.67
  -1  -1  11    0.69    0.60
   1  -1 -11    0.64    0.33
  -1   1  10    7.71    1.61
   1   1 -10    6.33    1.48
  -1   1  10    6.29    1.15
   1   1 -10   15.41    2.89
  -1  -1  10    6.10    0.60
  -1  -1  10    8.04    1.87
   1  -1 -10    7.83    1.08
   1  -1 -10   12.70    2.53
  -1   1   9  213.94    1.94
   1   1  -9  210.71    2.21
  -1   1   9  211.29    2.94
   1   1  -9  207.64    3.30
   1   1  -9  199.69    2.68
  -1   1   9  201.07    2.47
   1  -1  -9  209.27    1.74
  -1  -1   9  210.69    2.22
   1  -1  -9  201.07    2.52
  -1  -1   9  211.62    3.10
  -1  -1   9  195.29    2.50
   1  -1  -9  205.35    3.15
  -1   1   8   86.44    1.25
   1   1  -8   86.50    1.29
  -1   1   8   91.01    1.85
   1   1  -8   88.69    1.99
   1   1  -8   89.78    1.73
  -1   1   8   89.40    1.59
   1  -1  -8   91.67    1.14
  -1  -1   8   86.99    1.39
   1  -1  -8   87.77    2.57
  -1  -1   8   94.16    2.07
  -1  -1   8   91.56    1.65
   1  -1  -8   91.33    1.88
  -1   1   7  188.18    1.50
   1   1  -7  187.68    1.74
   1   1  -7  185.18    2.27
  -1   1   7  187.32    2.35
  -1   1   7  176.08    1.99
   1  -1  -7  191.95    1.51
   1  -1  -7  188.09    2.17
  -1  -1   7  188.83    1.90
  -1  -1   7  178.08    2.12
  -1  -1   7  190.49    2.58
   1  -1  -7  179.43    2.17
  -1   1   6  139.96    1.70
   1   1  -6  124.31    1.40
   1   1  -6  130.89    1.84
  -1   1   6  124.50    1.25
  -1   1   6  130.43    1.86
   1   1  -6  139.56    1.86
   1  -1  -6  125.44    1.05
   1  -1  -6  122.18    1.70
  -1  -1   6  135.28    1.77
  -1  -1   6  130.30    2.38
  -1  -1   6  125.19    1.50
  -1   1   5  134.29    1.53
   1   1  -5  133.30    1.31
   1   1  -5  137.98    1.84
  -1   1   5  135.28    1.14
  -1   1   5  135.41    1.75
   1   1  -5  136.16    1.66
   1  -1  -5  137.37    1.02
   1  -1  -5  130.83    1.54
  -1  -1   5  132.37    1.54
  -1  -1   5  133.14    2.06
  -1  -1   5  130.90    1.32
   1  -1  -5  135.70    1.68
   1   1  -4  902.81   12.90
   1   1  -4  873.56   12.30
   1   1  -4  893.09   12.84
  -1   1   4  864.87   12.00
  -1   1   4  857.39   12.25
  -1   1   4  887.55   12.60
   1  -1  -4  846.93   12.05
  -1  -1   4  857.66   12.10
   1  -1  -4  859.22   11.90
  -1  -1   4  899.15   12.75
   1  -1  -4  904.78   12.87
   1   1  -3 2869.34   39.67
  -1  -1   2  122.41   85.17
  -1   1   1  107.38    1.02
  -1  -1   1  374.52  112.26
  -1  -1   1  104.61    0.91
  -1  -1   0 1899.68   26.44
  -1   1  -1  298.48    1.71
  -1   1  -1  297.01    1.50
   1  -1   1  293.01    1.18
  -1  -1  -1  291.87    2.23
  -1  -1  -1  292.81    1.43
  -1  -1  -1  294.96    0.89
  -1   1  -3  336.88    1.99
   1   1   3  341.86    1.74
   1   1   3  329.62    1.80
  -1   1  -3  333.10    2.01
   1   1   3  363.65    3.25
  -1  -1  -3  344.84    1.84
   1  -1   3  339.57    2.13
  -1  -1  -3  349.96    3.74
   1  -1   3  345.28    2.15
   1  -1   3  333.35    2.08
  -1  -1  -3  354.69    1.84
  -1   1  -4 3462.93   47.79
   1   1   4 3684.75   51.37
  -1  -1  -4 3906.63   54.32
  -1   1  -5  171.65    1.68
   1   1   5  186.76    1.72
   1   1   5  173.21    1.53
  -1   1  -5  180.03    2.15
   1   1   5  183.72    2.64
  -1   1  -5  181.03    2.21
  -1  -1  -5  175.12    1.52
   1  -1   5  170.95    1.96
  -1  -1  -5  181.86    2.75
   1  -1   5  173.92    1.70
  -1  -1  -5  184.80    1.70
  -1   1  -6 1404.79   19.76
   1   1   6 1312.01   18.41
  -1   1  -6 1364.80   19.52
   1   1   6 1394.03   19.50
  -1   1  -6 1416.53   20.20
   1   1   6 1378.83   19.43
   1   1   6 1344.28   19.82
  -1  -1  -6 1432.08   21.00
   1  -1   6 1371.52   19.45
   1  -1   6 1413.23   20.24
   1  -1   6 1455.79   20.63
  -1  -1  -6 1380.40   19.54
  -1   1  -7   10.67    0.51
   1   1   7   10.87    0.46
  -1   1  -7   10.45    2.09
   1   1   7   11.22    0.85
  -1   1  -7   13.24    2.33
   1   1   7   11.99    0.75
   1   1   7    9.47    0.88
   1   1   7    9.14    0.52
   1  -1   7   12.97    2.46
   1  -1   7   10.12    1.65
   1  -1   7   11.53    1.46
  -1  -1  -7    8.20    0.68
  -1   1  -8  206.27    2.52
   1   1   8  209.14    2.05
  -1   1  -8  228.38    2.68
   1   1   8  203.17    2.02
  -1   1  -8  209.75    2.60
   1   1   8  212.39    2.76
   1   1   8  215.75    3.66
   1   1   8  222.92    2.39
   1  -1   8  204.59    2.90
   1  -1   8  223.40    2.51
   1  -1   8  216.49    2.55
  -1  -1  -8  230.80    2.58
  -1   1  -9  218.70    2.50
   1   1   9  209.70    2.19
   1   1   9  213.10    2.44
   1   1   9  216.20    2.12
   1   1   9  214.46    3.09
  -1   1  -9  227.56    2.83
   1  -1   9  213.89    2.96
   1  -1   9  224.03    3.16
  -1  -1  -9  219.68    2.66
  -1   1 -10    1.30    0.27
   1   1  10    1.39    0.38
  -1   1 -10    0.95    0.57
   1   1  10    0.73    0.24
   1   1  10    1.60    0.63
   1  -1  10    1.79    0.33
   1  -1  10    1.23    0.19
  -1  -1 -10    0.33    0.32
   1   1  11    0.97    0.37
  -1   1 -11    0.83    0.50
   1   1  11   -0.29    0.37
   1   1  11    0.60    0.35
   1  -1  11    1.11    0.47
   1  -1  11    0.47    0.32
  -1  -1 -11    1.32    0.44
   1   1  12   42.82    1.47
  -1   1 -12   46.85    3.53
   1   1  12   40.81    1.18
   1   1  12   47.47    4.37
   1  -1  12   43.30    1.75
   1  -1  12   41.90    1.22
  -1  -1 -12   43.21    1.54
   1   1  13  285.94    3.56
   1   1  13  279.33    5.31
  -1   1 -13  279.47    3.85
   1  -1  13  279.79    3.22
   1  -1  13  291.56    4.35
  -1  -1 -13  287.31    3.74
   1   1  14   76.29    1.71
   1   1  14   76.99    2.45
  -1   1 -14   81.52    2.43
   1  -1  14   77.15    2.74
   1  -1  14   81.10    7.73
  -1  -1 -14   83.50    2.24
   1   1  15   14.20    2.63
   1   1  15   13.80    2.32
  -1   1 -15   11.81    1.06
   1  -1  15   13.26    2.49
   1  -1  15   14.53    3.47
  -1  -1 -15   15.63    2.25
   1   1  16   77.40    1.89
   1   1  16   79.60    3.90
  -1   1 -16   82.84    5.55
   1  -1  16   80.17    2.36
   1  -1  16   80.79    5.28
  -1  -1 -16   76.75    2.49
   1   1  17  218.12    3.98
   1   1  17  220.79    4.51
  -1   1 -17  201.68    4.50
   1  -1  17  220.88    3.43
   1  -1  17  216.72    5.39
  -1  -1 -17  209.67    4.90
   1   1  18   55.53    1.72
   1   1  18   62.80    5.02
  -1   1 -18   59.05    2.44
   1  -1  18   54.42    2.93
   1  -1  18   55.37    6.46
  -1  -1 -18   54.36    2.09
   1   1  19    0.44    0.33
   1   1  19    0.89    0.96
  -1   1 -19    1.99    0.62
   1  -1  19    1.33    0.63
   1  -1  19    2.45    0.75
  -1  -1 -19    3.19    1.11
   1   1  20   20.33    3.36
   1   1  20   22.38    3.80
  -1   1 -20   14.72    3.55
   1  -1  20   20.96    2.50
   1  -1  20   19.01    4.21
  -1  -1 -20   17.06    4.01
   1   1  21   45.15    4.85
  -1   1 -21   39.63    2.23
   1  -1  21   48.89    1.94
   1  -1  21   47.31    8.25
  -1  -1 -21   39.39    5.09
   1   1  22   21.66   20.45
  -1   1 -22   18.83   18.20
   1  -1  22   29.46    1.67
   1  -1  22   26.30    3.73
  -1  -1 -22   16.98   16.59
   1   1  23    3.24    1.35
  -1   1 -23    4.88    1.20
   1  -1  23    2.51    0.82
  -1  -1 -23    3.21    0.88
  -1   2  23    0.89    0.87
   1   2 -23    1.12    0.55
  -1  -2  23    0.49    0.67
  -1  -2  23    1.62    0.99
   1  -2 -23    1.16    0.44
  -1   2  22   14.38    1.71
   1   2 -22   12.95    1.73
  -1  -2  22   18.25    1.53
  -1  -2  22   19.22    3.11
   1  -2 -22   15.06    1.71
  -1   2  21   17.75    2.79
   1   2 -21   13.41    1.47
  -1  -2  21   10.87    2.64
  -1  -2  21   12.73    1.72
   1  -2 -21   10.43    2.51
  -1   2  20   54.65    8.36
   1   2 -20   51.26    6.65
  -1  -2  20   58.76    2.08
  -1  -2  20   59.30    6.91
   1  -2 -20   43.95    5.71
   1   2 -19   24.29    4.99
  -1   2  19   24.96    1.11
  -1   2  19   26.04    5.41
  -1  -2  19   26.73    4.59
  -1  -2  19   23.58    1.32
   1  -2 -19   27.01    3.68
   1   2 -18   78.76    8.89
  -1   2  18   93.76    1.85
  -1   2  18   91.58    3.32
  -1  -2  18   85.86    3.10
  -1  -2  18   92.41    2.37
   1  -2 -18   77.97    2.61
   1   2 -17    7.56    2.26
  -1   2  17    3.77    1.20
  -1   2  17    5.25    1.75
  -1  -2  17    4.94    1.82
  -1  -2  17    3.92    1.07
   1  -2 -17    6.72    1.81
   1   2 -16  272.02    4.41
  -1   2  16  257.98    3.37
  -1   2  16  273.47    5.40
  -1  -2  16  262.80    5.53
  -1  -2  16  278.01    3.58
   1  -2 -16  280.62    4.50
  -1   2  15   84.42    1.61
   1   2 -15   89.82    3.81
  -1   2  15   84.25    1.56
  -1   2  15   85.65    2.64
  -1  -2  15   73.29    2.58
  -1  -2  15   81.67    1.85
   1  -2 -15   92.18    2.51
  -1   2  14  304.21    3.00
   1   2 -14  289.53    4.40
  -1   2  14  295.03    2.69
  -1   2  14  300.81    4.97
  -1  -2  14  290.34    4.79
  -1  -2  14  319.15    3.58
   1  -2 -14  295.30    3.93
  -1   2  13   59.44    1.27
  -1   2  13   61.89    3.28
   1   2 -13   74.41    2.13
  -1  -2  13   61.62    1.66
  -1  -2  13   65.29    2.45
   1  -2 -13   62.01    1.81
  -1   2  12   19.23    0.64
  -1   2  12   20.47    2.52
   1   2 -12   27.37    1.39
   1  -2 -12   22.21    0.70
  -1  -2  12   21.29    0.95
  -1  -2  12   20.91    3.47
   1  -2 -12   27.87    1.40
  -1   2  11  147.24    1.60
  -1   2  11  150.84    2.75
   1   2 -11  146.27    2.90
   1  -2 -11  151.42    1.54
  -1  -2  11  151.15    2.14
  -1  -2  11  152.74    3.03
   1  -2 -11  154.34    2.69
  -1   2  10  119.06    2.80
   1   2 -10  114.25    1.77
  -1   2  10  114.27    1.33
   1   2 -10  114.80    2.51
  -1  -2  10  115.70    1.83
  -1  -2  10  110.28    2.55
   1  -2 -10  115.64    1.33
   1  -2 -10  121.22    2.99
   1   2  -9   31.91    1.17
   1   2  -9   30.19    1.01
  -1   2   9   29.87    0.64
  -1   2   9   36.82    1.52
  -1   2   9   31.44    1.21
   1   2  -9   29.68    4.19
  -1   2   9   36.28    1.76
  -1  -2   9   35.64    1.59
   1  -2  -9   33.83    0.66
  -1  -2   9   28.82    0.93
   1  -2  -9   38.34    1.28
  -1   2   8   46.12    1.45
   1   2  -8   44.08    1.04
  -1   2   8   42.98    0.72
  -1   2   8   50.62    1.76
  -1   2   8   53.58    1.24
   1   2  -8   46.16    2.20
   1   2  -8   53.62    1.43
   1  -2  -8   47.27    0.70
  -1  -2   8   48.07    1.25
  -1  -2   8   41.76    1.13
  -1  -2   8   46.42    1.55
   1  -2  -8   52.39    1.28
  -1   2   7  133.31    2.03
   1   2  -7  126.24    1.62
  -1   2   7  122.29    1.71
  -1   2   7  128.32    1.11
   1   2  -7  127.06    2.06
  -1   2   7  118.83    2.34
   1   2  -7  123.31    1.97
   1  -2  -7  129.88    0.99
  -1  -2   7  124.75    2.28
  -1  -2   7  121.55    1.76
  -1  -2   7  126.84    1.76
   1  -2  -7  120.57    1.85
  -1   2   6 1142.44   16.80
   1   2  -6 1209.99   17.14
  -1   2   6 1200.66   17.16
  -1   2   6 1187.83   16.41
   1   2  -6 1208.31   17.53
  -1   2   6 1207.65   17.98
   1   2  -6 1215.12   17.40
   1  -2  -6 1226.97   16.92
  -1  -2   6 1170.23   17.21
  -1  -2   6 1190.28   16.97
  -1  -2   6 1233.50   17.49
   1  -2  -6 1156.28   16.58
   1   2  -5   28.15    0.72
  -1   2   5   28.55    0.80
  -1   2   5   30.75    0.39
  -1   2   5   30.02    1.06
   1   2  -5   27.81    0.98
  -1   2   5   32.91    1.97
   1   2  -5   27.60    0.92
  -1  -2   5   30.39    1.17
  -1  -2   5   27.10    0.80
  -1  -2   5   30.86    1.17
   1  -2  -5   27.63    0.83
   1   2  -4   22.79    0.70
  -1   2   4   21.25    0.64
  -1   2   4   22.14    0.24
   1   2  -4   18.18    0.67
   1   2  -4   20.52    0.85
  -1   2   4   18.75    0.84
  -1   2   4   17.05    0.90
  -1  -2   4   21.00    0.66
  -1  -2   4   17.76    0.95
   1  -2  -4   18.82    0.69
  -1  -2   3  100.00   71.03
  -1   2   2  581.45    8.40
   1   2  -2  658.19    9.38
   1   2  -2  605.00  205.00
  -1   2   2  669.96    9.59
   1   2  -2  674.42    9.51
  -1  -2   2  616.53    8.80
   1  -2  -2  650.21    8.99
  -1  -2   2  641.10    9.04
   1   2  -1 1133.08  106.15
   1   2  -1  574.38    8.17
  -1   2   1  529.47   71.05
   1   2  -1  569.77    7.98
  -1   2   1  587.82    8.45
   1  -2  -1  587.74    8.21
  -1  -2   1  587.21    8.36
   1  -2  -1  601.07    8.51
   1  -2  -1  604.00    8.64
  -1  -2   1  585.32    8.70
  -1  -2   1  585.52    8.19
   1  -2  -1  583.25    8.14
  -1   2  -1  889.07   12.44
  -1  -2  -1  855.61   11.96
  -1   2  -2  109.53    1.16
   1   2   2  107.46    1.03
  -1   2  -2  106.91    1.09
   1   2   2  111.72    2.00
  -1   2  -2  109.46    1.31
   1  -2   2  105.94    1.28
  -1  -2  -2  109.46    1.12
   1  -2   2  106.48    1.16
   1  -2   2  113.58    1.30
  -1   2  -3   12.93    0.50
  -1   2  -3   16.17    0.94
   1   2   3   21.67    0.94
   1  -2   3   13.35    0.56
   1  -2   3   13.64    0.51
  -1  -2  -3   23.64    1.07
  -1   2  -4  417.67    2.61
   1   2   4  402.78    2.09
  -1   2  -4  400.75    2.70
  -1   2  -4  392.42    3.15
   1   2   4  386.27    3.70
  -1  -2  -4  413.83    2.01
  -1  -2  -4  414.77    3.92
   1  -2   4  395.64    2.69
   1  -2   4  393.27    2.72
   1  -2   4  395.91    2.53
  -1  -2  -4  402.41    2.27
  -1   2  -5   22.06    1.69
  -1   2  -5   17.81    0.76
   1   2   5   20.17    0.58
  -1   2  -5   18.77    1.00
   1   2   5   21.39    3.02
   1   2   5   16.36    0.54
  -1  -2  -5   19.44    0.63
   1  -2   5   19.52    0.91
  -1  -2  -5   15.58    1.02
   1  -2   5   20.15    0.77
   1  -2   5   17.73    0.73
  -1  -2  -5   16.51    0.56
  -1   2  -6  403.89    2.86
  -1   2  -6  396.99    3.10
   1   2   6  390.89    2.31
  -1   2  -6  393.27    3.08
   1   2   6  403.55    4.26
   1   2   6  396.92    2.67
  -1  -2  -6  391.45    2.26
   1  -2   6  398.43    3.39
  -1  -2  -6  390.10    4.36
   1  -2   6  399.25    2.99
   1  -2   6  412.77    3.43
  -1  -2  -6  403.03    2.70
   1   2   7  542.61    2.75
  -1   2  -7  558.72    3.72
   1   2   7  554.50    5.43
   1   2   7  552.05    2.98
  -1   2  -7  556.66    3.85
   1   2   7  563.48    3.40
  -1   2  -7  557.41    3.98
  -1  -2  -7  539.98    5.67
   1  -2   7  556.10    3.67
   1  -2   7  562.06    4.18
  -1  -2  -7  560.37    3.54
  -1   2  -8  344.20    2.94
   1   2   8  344.12    2.35
   1   2   8  349.32    4.50
   1   2   8  338.69    2.38
  -1   2  -8  332.94    3.28
  -1   2  -8  343.23    3.28
   1   2   8  342.73    2.81
   1  -2   8  349.17    3.62
   1  -2   8  327.41    3.39
  -1  -2  -8  355.66    3.09
  -1   2  -9  148.28    2.00
   1   2   9  149.28    1.71
   1   2   9  147.70    2.10
   1   2   9  145.69    2.37
   1   2   9  153.44    2.53
  -1   2  -9  139.33    2.40
   1  -2   9  148.36    2.27
   1  -2   9  154.30    2.61
  -1  -2  -9  150.11    2.24
   1   2  10  325.42    9.21
   1   2  10  312.96   11.97
   1   2  10  330.43    9.41
   1   2  10  320.23    9.44
  -1   2 -10  317.38    9.33
   1  -2  10  328.07    9.43
   1  -2  10  329.80    9.80
  -1  -2 -10  312.95    9.04
   1   2  11  369.56   10.43
  -1   2 -11  398.89   11.63
   1   2  11  371.31   10.45
   1   2  11  387.89   11.40
   1  -2  11  374.65   11.12
   1  -2  11  377.31   10.84
  -1  -2 -11  380.93   11.15
   1   2  12    0.46    0.36
  -1   2 -12    0.50    0.50
   1   2  12    0.06    0.24
   1   2  12    1.16    0.65
   1  -2  12   -0.22    0.68
   1  -2  12    0.94    0.38
  -1  -2 -12    0.40    0.48
   1   2  13    0.84    0.18
  -1   2 -13    0.80    0.41
   1   2  13    1.16    0.24
   1   2  13    1.95    0.41
   1  -2  13    0.98    0.67
   1  -2  13    0.82    0.36
  -1  -2 -13    0.77    0.54
   1   2  14   78.97    1.58
   1   2  14   82.52    2.51
  -1   2 -14   84.96    2.32
   1  -2  14   79.70    1.99
   1  -2  14   84.41    2.68
  -1  -2 -14   83.79    2.28
   1   2  15  345.51  111.42
   1   2  15  344.57  111.18
  -1   2 -15  319.12  102.95
   1  -2  15  342.91  110.60
   1  -2  15  332.99  107.55
  -1  -2 -15  319.92  103.19
   1   2  16    1.44    0.38
   1   2  16    3.58    1.32
  -1   2 -16    1.50    0.75
   1  -2  16    1.48    0.42
   1  -2  16    3.01    1.48
  -1  -2 -16    1.67    0.56
   1   2  17   31.11    1.22
   1   2  17   31.92    4.35
  -1   2 -17   35.56    3.07
   1  -2  17   34.36    3.98
   1  -2  17   25.23    5.39
  -1  -2 -17   34.46    4.82
   1   2  18    9.09    1.68
   1   2  18   13.81    2.61
  -1   2 -18   13.46    2.00
   1  -2  18    9.17    2.02
   1  -2  18   12.96    1.74
  -1  -2 -18   12.59    2.51
   1   2  19   15.43    2.19
   1   2  19   20.07    4.21
  -1   2 -19   20.52    1.73
   1  -2  19   18.16    1.68
   1  -2  19   18.94    2.47
  -1  -2 -19   17.89    2.78
   1   2  20   54.77    7.92
  -1   2 -20   61.82    2.74
   1  -2  20   60.13    2.09
   1  -2  20   64.53    7.98
  -1  -2 -20   58.22    2.49
   1   2  21    0.78    0.74
  -1   2 -21    1.84    1.29
   1  -2  21    0.38    0.49
   1  -2  21    1.23    0.68
  -1  -2 -21    1.03    0.90
   1   2  22    8.37    1.63
  -1   2 -22    9.00    1.30
   1  -2  22    6.85    9.39
   1  -2  22   12.02    2.28
  -1  -2 -22    6.53    8.70
   1   2  23   37.57    6.36
  -1   2 -23   25.60    7.35
   1  -2  23   37.80    1.92
   1  -2  23   33.74    5.82
  -1  -2 -23   37.44    2.27
  -1   3  23    2.50    0.86
   1   3 -23    1.54    0.83
  -1  -3  23    0.48    0.45
  -1  -3  23   -1.05    1.13
   1  -3 -23    0.59    0.55
  -1   3  22    1.06    0.63
   1   3 -22    0.58    0.45
  -1  -3  22    0.65    0.51
  -1  -3  22    2.23    1.24
   1  -3 -22    0.53    0.76
  -1   3  21   66.09    8.22
   1   3 -21   53.44    9.37
  -1  -3  21   55.73    3.32
  -1  -3  21   62.94    3.17
   1  -3 -21   55.13    6.42
  -1   3  20    0.82    0.58
   1   3 -20    1.38    0.81
  -1  -3  20    1.91    0.92
  -1  -3  20    1.29    0.82
   1  -3 -20    1.03    0.80
  -1   3  19   29.34    6.29
   1   3 -19   22.43    4.11
  -1  -3  19   27.97    4.61
  -1  -3  19   26.30    6.39
   1  -3 -19   22.90    3.49
   1   3 -18  134.56    3.29
  -1   3  18  152.65    2.14
  -1   3  18  152.67    3.89
  -1  -3  18  159.71    4.33
  -1  -3  18  155.51    2.96
   1  -3 -18  139.22   11.47
   1   3 -17  368.66    5.79
  -1   3  17  351.74    3.08
  -1   3  17  342.54    5.52
  -1  -3  17  364.41    6.18
  -1  -3  17  333.31    6.37
   1  -3 -17  354.81    5.14
  -1   3  16    1.40    0.41
  -1   3  16    0.64    0.18
  -1   3  16    1.15    0.66
   1   3 -16    3.53    0.68
  -1  -3  16    2.11    0.58
  -1  -3  16    2.30    0.45
   1  -3 -16    4.24    0.69
  -1   3  15   10.24    2.30
  -1   3  15   13.42    1.77
  -1   3  15   13.61    2.67
   1   3 -15    7.58    0.96
  -1  -3  15   14.48    2.46
  -1  -3  15   13.57    1.81
   1  -3 -15   10.03    1.17
  -1   3  14   56.93    1.26
  -1   3  14   55.81    1.14
  -1   3  14   56.04    2.03
   1   3 -14   50.07    1.83
  -1  -3  14   54.78    1.66
  -1  -3  14   52.69    2.05
   1  -3 -14   52.19    1.80
  -1   3  13  407.49    4.89
  -1   3  13  403.51    2.63
  -1  -3  13  394.83    3.97
  -1  -3  13  409.43    5.59
   1  -3 -13  428.57    5.96
  -1   3  12  456.15    2.61
  -1   3  12  447.68    2.67
  -1   3  12  447.23    5.62
   1   3 -12  454.31    4.77
  -1  -3  12  453.45    4.12
  -1  -3  12  448.14    5.45
   1  -3 -12  451.19    6.00
  -1   3  11  167.22    1.67
   1   3 -11  177.38    2.90
  -1   3  11  164.27    1.50
  -1   3  11  175.40    2.92
  -1  -3  11  169.68    3.81
  -1  -3  11  172.18    2.53
   1  -3 -11  183.29    2.93
  -1   3  10    7.51    0.60
   1   3 -10    7.37    0.72
  -1   3  10    7.50    0.33
  -1   3  10    7.76    1.93
  -1  -3  10    8.25    0.92
  -1  -3  10    8.45    0.69
   1  -3 -10    6.04    0.93
   1   3  -9 1015.57   88.41
  -1   3   9  965.40   83.95
  -1   3   9  980.24   85.23
  -1   3   9 1016.29   88.49
  -1   3   9 1019.08   88.78
   1   3  -9 1016.67   88.57
  -1  -3   9 1003.49   87.42
  -1  -3   9  998.17   87.03
   1  -3  -9 1024.31   89.21
   1   3  -8  345.27    2.97
   1   3  -8  342.73    3.36
  -1   3   8  336.76    1.55
  -1   3   8  335.28    1.50
  -1   3   8  329.43    3.28
   1   3  -8  329.52    3.52
  -1   3   8  330.53    2.89
  -1   3   8  347.27    4.22
  -1  -3   8  325.45    3.09
  -1  -3   8  332.71    2.96
  -1  -3   8  335.83    3.84
   1  -3  -8  339.75    3.49
   1   3  -7   37.03    0.97
   1   3  -7   44.44    1.26
  -1   3   7   35.44    0.42
  -1   3   7   37.32    0.51
  -1   3   7   39.42    1.19
   1   3  -7   40.56    1.37
  -1   3   7   44.27    1.08
  -1   3   7   40.74    1.43
  -1  -3   7   42.22    1.11
  -1  -3   7   37.77    1.12
  -1  -3   7   44.27    1.96
   1  -3  -7   44.50    1.18
   1   3  -6   11.71    1.88
  -1   3   6   12.89    0.73
  -1   3   6   11.33    0.18
  -1   3   6   12.29    0.22
   1   3  -6   13.48    2.86
  -1   3   6   12.10    0.77
   1   3  -6   12.53    0.63
  -1  -3   6   12.44    0.82
  -1  -3   6   11.96    1.39
  -1  -3   6   14.24    0.66
   1  -3  -6   21.80    1.91
   1   3  -5  744.30   10.79
   1   3  -5  763.83   11.27
   1   3  -5  757.71   11.30
  -1   3   5  775.31   11.75
  -1   3   5  741.18   10.78
  -1  -3   5  740.74   10.80
   1  -3  -5  778.93   11.77
  -1  -3   5  804.28   12.15
  -1  -3   5  752.91   10.92
   1  -3  -5  807.65   11.80
   1   3  -4  632.19    9.26
  -1   3   4  624.51    9.52
   1   3  -4  562.08    8.29
  -1  -3   4  571.04    8.44
   1  -3  -4  585.37    8.97
  -1  -3   4  550.90    8.08
  -1  -3   4  580.00  195.83
   1  -3  -4  554.85    8.16
   1   3  -3   41.81    0.99
   1   3  -3  233.39   51.07
   1   3  -3   53.09    0.93
  -1  -3   3   53.46    0.96
  -1  -3   3  253.04  160.00
  -1   3   2  613.59    8.55
  -1   3   2  637.38    9.32
   1   3  -2  595.89    8.60
  -1   3   2  630.40    9.12
   1   3  -2  628.83    8.96
  -1  -3   2  618.07    8.93
   1  -3  -2  602.64    8.41
   1  -3  -2  627.15    9.07
  -1  -3   2 -209.64  132.86
  -1  -3   2  615.03    8.77
   1  -3  -2  667.59    9.75
  -1   3   1  604.28    8.50
  -1   3   1  633.21    9.14
   1   3  -1  609.16    8.74
  -1   3   1  667.33    9.61
   1   3  -1  625.20    8.81
  -1  -3   1  620.64    8.93
   1  -3  -1  626.75    8.83
   1  -3  -1  638.03    9.28
  -1  -3   1  641.38    9.68
  -1  -3   1  646.40    9.07
   1  -3  -1  643.13    9.30
  -1   3   0  459.63    6.61
   1   3   0  465.75    6.53
   1   3   0  458.64    6.68
  -1   3   0  616.20   19.95
   1   3   0  483.23    7.54
  -1   3   0  467.48    6.92
   1  -3   0  470.62    6.90
   1  -3   0  470.10    6.93
  -1  -3   0  464.68    7.36
   1  -3   0  459.85    6.63
  -1   3  -1   13.74    0.43
   1   3   1   18.59    1.11
   1   3   1   14.16    0.47
  -1   3  -1   17.38    1.88
  -1   3  -1   18.59    0.68
   1  -3   1   14.07    0.81
  -1  -3  -1   19.87    1.00
   1  -3   1   15.90    0.60
   1  -3   1   97.14   92.86
  -1   3  -2 1047.81   14.75
  -1   3  -2 1167.70   16.55
   1   3   2 1043.65   14.58
   1   3   2 1148.32   15.84
  -1   3  -2 1089.66   15.36
   1   3   2 1111.07   16.32
   1   3   2 1143.92   15.78
  -1  -3  -2 1046.36   14.68
   1  -3   2 1155.98   16.51
   1  -3   2 1038.27   14.64
  -1  -3  -2 1173.21   17.22
   1   3   3 6225.64   15.26
  -1  -3  -3 6090.11   84.33
  -1   3  -4    0.86    0.26
  -1   3  -4    0.60    0.33
   1   3   4    0.31    0.16
  -1   3  -4    0.35    0.26
   1   3   4    1.37    0.80
   1   3   4    0.69    0.33
  -1  -3  -4    0.64    0.32
   1  -3   4    0.85    0.60
  -1  -3  -4    1.87    0.72
   1  -3   4    0.18    0.36
   1  -3   4    0.52    0.42
  -1  -3  -4    0.50    0.14
  -1   3  -5  521.82    7.95
  -1   3  -5  561.30    8.58
   1   3   5  526.43    7.59
  -1   3  -5  543.46    8.20
   1   3   5  581.03    9.88
   1   3   5  586.29    8.46
  -1  -3  -5  527.52    7.61
   1  -3   5  541.07    8.29
  -1  -3  -5  559.80    9.15
   1  -3   5  526.46    8.13
   1  -3   5  560.76    8.43
  -1  -3  -5  576.26    8.37
  -1   3  -6   20.02    2.22
  -1   3  -6   17.09    0.80
   1   3   6   20.09    0.58
  -1   3  -6   18.25    0.84
   1   3   6   23.93    1.79
   1   3   6   16.42    0.60
  -1  -3  -6   19.35    0.52
   1  -3   6   19.09    1.07
  -1  -3  -6   21.07    1.30
   1  -3   6   18.43    0.77
   1  -3   6   16.62    0.75
  -1  -3  -6   15.45    0.80
  -1   3  -7 1092.80    5.09
   1   3   7 1091.86    7.77
   1   3   7 1098.31    4.62
  -1   3  -7 1122.23    5.75
  -1   3  -7 1062.41    5.78
   1  -3   7 1106.71    5.20
  -1  -3  -7 1099.76    8.09
   1  -3   7 1120.38    5.77
   1  -3   7 1099.48    6.75
   1   3   8   12.05    0.48
  -1   3  -8   10.57    2.23
  -1   3  -8    9.60    1.54
   1   3   8   12.23    0.55
   1   3   8   17.29    1.15
  -1   3  -8   13.66    0.85
   1  -3   8   11.55    0.75
   1  -3   8   12.09    2.74
  -1  -3  -8   15.89    4.21
  -1  -3  -8   18.54    1.35
   1   3   9   68.24    1.20
  -1   3  -9   73.36    2.16
   1   3   9   68.69    1.30
   1   3   9   78.07    1.60
   1  -3   9   66.52    1.95
   1  -3   9   69.30    1.61
  -1  -3  -9   73.37    2.42
  -1  -3  -9   82.29    2.12
   1   3  10   13.87    0.55
   1   3  10   15.57    1.31
   1   3  10   14.86    1.07
   1   3  10   19.99    3.41
  -1   3 -10   18.92    3.19
   1  -3  10   13.06    0.72
   1  -3  10   14.97    3.42
  -1  -3 -10   16.94    1.15
   1   3  11  195.18    2.03
  -1   3 -11  194.24    3.37
   1   3  11  191.87    2.14
   1   3  11  200.65    3.84
   1  -3  11  200.86    3.46
   1  -3  11  195.50    2.79
  -1  -3 -11  207.79    3.08
   1   3  12    0.31    0.26
  -1   3 -12    0.26    0.45
   1   3  12   -0.02    0.33
   1   3  12   -0.41    0.66
   1  -3  12    0.62    0.55
   1  -3  12    0.41    0.50
  -1  -3 -12    0.28    0.36
   1   3  13  128.51    2.06
  -1   3 -13  112.52    2.67
   1   3  13  126.79    2.00
   1   3  13  132.69    2.99
   1  -3  13  122.19    9.45
   1  -3  13  130.82    2.51
  -1  -3 -13  119.19    2.49
   1   3  14   -0.27    0.39
  -1   3 -14    1.14    0.65
   1   3  14    0.03    0.25
   1   3  14    0.51    0.52
   1  -3  14    1.27    0.87
   1  -3  14    1.14    0.53
  -1  -3 -14   -0.02    0.63
   1   3  15    0.46    0.33
   1   3  15    0.84    0.59
  -1   3 -15    2.44    0.65
   1  -3  15    0.37    0.71
   1  -3  15    1.32    0.77
  -1  -3 -15    1.34    0.82
   1   3  16   26.53    1.08
   1   3  16   28.20    4.18
  -1   3 -16   25.38    1.81
   1  -3  16   28.46    2.00
   1  -3  16   24.90    3.24
  -1  -3 -16   27.41    5.20
   1   3  17   86.01    1.95
   1   3  17   88.28    2.83
  -1   3 -17   83.76    2.77
   1  -3  17   84.71    2.28
   1  -3  17   89.39    7.49
  -1  -3 -17   85.89    6.48
   1   3  18    1.21    0.52
   1   3  18    3.66    0.84
  -1   3 -18    0.79    0.93
   1  -3  18   -0.07    0.55
   1  -3  18    0.01    0.68
  -1  -3 -18    0.31    0.87
   1   3  19    4.23    1.33
  -1   3 -19    2.06    0.41
   1  -3  19    1.29    0.52
   1  -3  19    1.64    0.96
  -1  -3 -19    1.80    0.74
   1   3  20    2.23    0.77
  -1   3 -20    1.23    0.63
   1  -3  20    0.90    0.74
   1  -3  20    0.86    0.89
  -1  -3 -20   -0.03    0.74
   1   3  21   34.79    4.21
  -1   3 -21   26.22    6.82
   1  -3  21   43.09    2.12
   1  -3  21   33.23    4.95
  -1  -3 -21   24.62    6.07
   1   3  22    0.34    0.76
  -1   3 -22    1.36    0.89
   1  -3  22   -0.30    0.53
   1  -3  22    1.77    0.97
  -1  -3 -22   -0.31    0.87
  -1   4  23    3.08    1.27
   1   4 -23    4.46    1.01
  -1  -4  23    4.00    1.87
  -1  -4  23    4.51    1.29
   1  -4 -23    5.14    2.37
  -1   4  22    3.04    0.65
   1   4 -22    1.37    0.59
  -1  -4  22    1.92    1.42
   1  -4 -22    1.83    0.91
  -1   4  21   21.13    2.85
   1   4 -21   20.26    3.41
  -1  -4  21   17.50    1.35
  -1  -4  21   14.79    4.59
   1  -4 -21   14.11    3.51
  -1   4  20   66.88    7.85
   1   4 -20   58.20    7.31
  -1  -4  20   63.30    2.24
  -1  -4  20   60.33    2.95
   1  -4 -20   68.28    2.59
  -1   4  19   35.71    4.46
   1   4 -19   28.43    5.83
  -1  -4  19   36.49    1.72
  -1  -4  19   24.92    6.16
  -1   4  18   13.04    2.45
   1   4 -18   12.04    1.96
  -1  -4  18   14.38    2.75
  -1  -4  18   13.20    1.49
   1  -4 -18   13.51    3.18
   1   4 -17   65.38    7.59
  -1   4  17   62.56    1.38
  -1   4  17   62.48    8.62
  -1  -4  17   65.48    3.01
  -1  -4  17   59.05    1.88
   1  -4 -17   60.54    2.22
   1   4 -16   24.28    2.52
  -1   4  16   17.33    0.74
  -1   4  16   20.30    4.02
  -1  -4  16   16.39    1.65
  -1  -4  16   15.54    3.73
   1  -4 -16   19.32    1.30
  -1   4  15   81.87    1.29
  -1   4  15   85.01    1.33
  -1   4  15   83.99    2.99
   1   4 -15   78.98    2.31
  -1  -4  15   84.05    2.17
  -1  -4  15   79.21    6.54
   1  -4 -15   75.28    3.56
  -1   4  14   22.77    1.03
  -1   4  14   23.20    0.69
  -1   4  14   26.83    4.74
   1   4 -14   27.86    1.58
  -1  -4  14   26.01    3.64
  -1  -4  14   25.33    2.71
   1  -4 -14   30.42    2.11
  -1   4  13    4.45    0.31
  -1   4  13    3.76    0.99
  -1   4  13    4.33    0.75
   1   4 -13    4.07    0.73
  -1  -4  13    6.03    0.80
  -1  -4  13    4.97    0.81
   1  -4 -13    2.00    0.48
  -1   4  12  295.68    2.10
  -1   4  12  296.80    2.20
  -1   4  12  283.53    4.79
   1   4 -12  297.62    4.78
  -1  -4  12  297.32    3.64
  -1  -4  12  310.45    4.62
   1  -4 -12  306.96    3.76
  -1   4  11   25.11    0.60
  -1   4  11   23.10    0.52
  -1   4  11   24.30    1.16
   1   4 -11   20.09    1.29
  -1  -4  11   25.75    2.37
  -1  -4  11   22.95    1.47
   1  -4 -11   24.43    3.86
  -1   4  10  839.90   22.85
  -1   4  10  828.77   22.54
  -1   4  10  810.64   22.73
   1   4 -10  817.42   22.86
  -1  -4  10  851.12   23.78
  -1  -4  10  828.63   23.43
   1  -4 -10  835.95   23.30
  -1   4   9  150.57    0.98
  -1   4   9  147.59    0.93
  -1   4   9  154.13    3.16
  -1   4   9  159.99    2.53
  -1  -4   9  146.09    2.31
  -1  -4   9  156.93    3.00
   1  -4  -9  165.41    2.62
  -1   4   8  138.15    0.62
  -1   4   8  138.78    0.64
   1   4  -8  124.09    2.43
  -1   4   8  121.09    4.61
  -1  -4   8  137.52    2.17
  -1  -4   8  126.77    2.70
   1  -4  -8  126.40    2.05
   1   4  -7  412.95    3.27
   1   4  -7  421.97    3.57
   1   4  -7  413.83    3.93
  -1   4   7  422.02    5.07
  -1   4   7  414.95    3.29
  -1  -4   7  419.28    3.43
   1  -4  -7  427.95    4.86
  -1  -4   7  417.14    4.26
  -1  -4   7  441.96    3.54
   1  -4  -7  413.04    3.38
   1   4  -6 1022.20    4.87
   1   4  -6 1048.46    6.12
  -1   4   6 1036.08    5.01
  -1  -4   6 1054.59    5.03
  -1  -4   6 1019.89   12.10
   1  -4  -6 1010.84    4.84
   1   4  -5   87.23    1.38
   1   4  -5   97.72    1.59
   1   4  -5   89.32    2.06
  -1   4   5   96.57    2.23
  -1   4   5   88.78    1.52
  -1  -4   5   86.23    1.56
   1  -4  -5   96.22    2.19
  -1  -4   5  119.07   72.91
  -1  -4   5   99.04    1.54
   1  -4  -5   87.19    1.43
   1   4  -4  447.15    6.79
   1   4  -4  414.03    2.87
  -1   4   4  431.53    6.56
   1   4  -4  422.42    3.64
  -1   4   4  417.53    3.94
  -1   4   4  412.98    2.93
  -1  -4   4  416.92  245.77
   1  -4  -4  442.80    7.20
  -1  -4   4  415.05    2.72
  -1  -4   4  434.13    6.68
   1  -4  -4  435.28    6.07
  -1   4   3   44.81    0.53
   1   4  -3   47.81    0.95
   1   4  -3   40.33    1.07
   1   4  -3  138.70  150.43
  -1   4   3   38.71    1.27
  -1   4   3   37.91    0.94
  -1  -4   3   47.91    1.06
  -1  -4   3   91.60   92.40
   1  -4  -3   39.82    1.65
  -1  -4   3   40.03    0.84
   1  -4  -3   44.95    0.54
  -1   4   2 1990.96   27.43
   1   4  -2 2087.11   28.97
   1   4  -2 1982.08   27.63
  -1   4   2 2060.84   28.73
   1   4  -2  758.89  394.44
   1  -4  -2 2057.89   29.04
   1  -4  -2 2065.75   28.80
  -1  -4   2 1919.73   26.81
  -1  -4   2 2050.73   28.45
   1  -4  -2 1868.22   25.79
  -1   4   1  367.86    2.95
   1   4  -1  375.67    1.93
   1   4  -1  415.46    6.53
  -1   4   1  372.77    2.56
   1  -4  -1  396.06    2.12
   1  -4  -1  393.01    2.99
   1  -4  -1  374.22    2.56
  -1  -4   1  374.52    3.82
  -1  -4   1  375.01    2.13
  -1  -4   1  400.75    2.53
  -1   4   0  743.78   10.58
   1   4   0  791.40   12.38
   1   4   0  721.67   10.32
   1   4   0  774.50   10.84
  -1   4   0  811.38   13.59
  -1   4   0  747.76   10.87
   1  -4   0  737.87   10.52
  -1  -4   0  745.15   11.46
   1  -4   0  772.59   11.15
  -1  -4   0  768.86   10.77
   1  -4   0  757.57   11.04
  -1  -4   0  748.99   10.82
  -1   4  -1  118.83    1.35
  -1   4  -1  132.18    1.65
   1   4   1  113.39    1.28
  -1   4  -1   40.77  188.46
   1   4   1  125.44    2.40
   1   4   1  121.78    0.92
   1  -4   1  115.12    1.36
   1  -4   1  129.64    1.74
  -1  -4  -1  127.52    2.55
   1  -4   1  120.00    1.57
  -1  -4  -1  123.30    0.94
  -1  -4  -1  116.17    1.37
  -1   4  -2   96.27    1.32
   1   4   2  101.57    0.89
   1   4   2   93.33    1.10
  -1   4  -2  103.66    1.60
   1   4   2  103.92    2.12
   1   4   2  105.04    0.86
  -1   4  -2   98.18    1.46
   1  -4   2   91.87    1.35
   1  -4   2  110.00   47.47
  -1  -4  -2  111.53    2.46
   1  -4   2  103.95    1.52
  -1  -4  -2   99.78    1.19
  -1   4  -3    2.30    0.46
   1   4   3    2.12    0.42
   1   4   3    2.28    0.67
  -1   4  -3    2.98    0.67
   1   4   3    4.18    0.95
   1   4   3    2.03    0.46
  -1   4  -3    1.80    0.33
   1  -4   3    1.56    1.12
   1  -4   3  -32.41   93.79
  -1  -4  -3    2.90    0.62
   1  -4   3    2.12    0.40
  -1  -4  -3    2.47    0.69
  -1   4  -4  371.61    2.80
  -1   4  -4  384.92    2.97
   1   4   4  379.03    2.36
  -1   4  -4  375.39    2.90
   1   4   4  403.40    4.34
   1   4   4  388.96    1.99
  -1  -4  -4  367.93    2.04
   1  -4   4  384.23    3.23
  -1  -4  -4  398.11    4.49
   1  -4   4  365.61    2.79
   1  -4   4  395.07    3.20
  -1  -4  -4  394.72    2.12
  -1   4  -5   88.29    1.48
  -1   4  -5   92.37    1.65
   1   4   5   93.68    1.17
  -1   4  -5   88.01    1.57
   1   4   5   85.42    2.21
   1   4   5   87.61    1.21
  -1  -4  -5   91.06    1.12
   1  -4   5   87.77    1.90
  -1  -4  -5   94.76    2.37
   1  -4   5   91.19    1.51
   1  -4   5   87.82    1.62
  -1  -4  -5   88.92    1.31
  -1   4  -6   33.82    1.10
   1   4   6   33.41    0.71
  -1   4  -6   33.59    1.23
   1   4   6   25.98    4.73
   1  -4   6   35.23    1.05
  -1  -4  -6   33.64    0.73
   1  -4   6   30.49    1.26
  -1  -4  -6   23.17    1.58
   1  -4   6   26.02    0.98
  -1  -4  -6   22.66    1.08
  -1   4  -7 2090.17  181.85
  -1   4  -7 2103.45  183.02
   1   4   7 2075.86  180.50
   1  -4   7 2172.88    9.50
  -1  -4  -7 2108.66  183.32
  -1  -4  -7 2044.59  178.08
  -1  -4  -7 2005.72  174.42
  -1   4  -8   -0.26    0.60
   1   4   8    0.15    0.35
  -1   4  -8    0.46    0.42
   1   4   8    0.01    0.15
   1  -4   8    0.49    0.40
   1  -4   8    0.15    0.56
  -1  -4  -8    0.41    0.15
  -1  -4  -8    1.63    0.95
  -1  -4  -8    0.01    0.24
   1   4   9    9.02    0.74
  -1   4  -9   14.23    2.99
   1   4   9   10.15    1.42
   1   4   9   12.68    0.78
   1  -4   9   10.62    2.04
   1  -4   9   10.91    2.85
  -1  -4  -9   17.51    3.39
  -1  -4  -9   16.46    1.25
   1   4  10  542.65   14.98
  -1   4 -10  538.79   15.43
   1   4  10  531.59   14.72
   1   4  10  538.45   15.65
   1  -4  10  529.15   15.88
   1  -4  10  531.16   15.07
  -1  -4 -10  529.61   15.72
  -1  -4 -10  549.87   15.63
   1   4  11  378.62    2.83
   1   4  11  376.66    2.80
  -1   4 -11  382.34    4.53
   1  -4  11  387.78    4.02
   1  -4  11  369.77    4.79
  -1  -4 -11  383.06    3.93
   1   4  12   95.25    1.59
  -1   4 -12  105.04    2.53
   1   4  12   90.62    1.55
   1   4  12   89.88    2.36
   1  -4  12   97.30    2.72
   1  -4  12   89.80    2.19
  -1  -4 -12  102.22    2.78
   1   4  13   16.28    2.01
  -1   4 -13   20.07    2.80
   1   4  13   16.73    0.80
   1   4  13   17.36    2.85
   1  -4  13   14.03    2.50
   1  -4  13   16.86    3.75
  -1  -4 -13   18.23    2.44
   1   4  14   78.48    1.51
  -1   4 -14   77.41    2.41
   1   4  14   80.27    1.58
   1   4  14   79.56    2.51
   1  -4  14   79.37    2.95
   1  -4  14   79.78    2.12
  -1  -4 -14   74.18    2.11
   1   4  15  114.87    2.24
   1   4  15  117.88    3.14
  -1   4 -15  108.71    2.88
   1  -4  15  129.46    2.69
   1  -4  15  121.50    4.03
  -1  -4 -15  118.95    2.85
   1   4  16  172.77    2.56
   1   4  16  169.90    3.90
  -1   4 -16  189.75    3.90
   1  -4  16  179.51    4.12
   1  -4  16  178.81    4.23
  -1  -4 -16  180.58    3.63
   1   4  17    2.46    0.52
   1   4  17    2.13    0.98
  -1   4 -17    1.28    0.72
   1  -4  17    4.11    0.83
   1  -4  17   -0.01    0.92
  -1  -4 -17    2.01    0.40
   1   4  18   24.41    3.33
  -1   4 -18   22.85    1.73
   1  -4  18   22.72    1.32
   1  -4  18   24.38    4.80
  -1  -4 -18   16.93    2.94
   1   4  19   54.40    6.99
  -1   4 -19   44.52    2.12
   1  -4  19   55.38    2.38
   1  -4  19   54.82    5.86
  -1  -4 -19   49.01    4.74
   1   4  20   10.05    1.73
  -1   4 -20   10.72    1.45
   1  -4  20   13.47    2.99
   1  -4  20   16.37    2.41
  -1  -4 -20    8.86    3.35
   1   4  21    2.21    0.53
  -1   4 -21    1.23    1.00
   1  -4  21    0.47    0.36
   1  -4  21    0.83    0.78
  -1  -4 -21    0.37    0.92
   1   4  22   10.85    2.35
  -1   4 -22    5.53    3.36
   1  -4  22    9.17    3.93
   1  -4  22    8.27    3.18
  -1  -4 -22    6.23    2.89
  -1   5  23    2.57    0.69
   1   5 -23    4.35    1.18
  -1  -5  23    4.03    1.10
  -1  -5  23    2.48    1.27
   1  -5 -23    0.91    1.88
  -1   5  22   35.81    8.52
   1   5 -22   31.15    5.74
  -1  -5  22   47.00    2.51
  -1  -5  22   39.02    2.85
   1  -5 -22   32.41    2.60
  -1   5  21    7.65    1.73
   1   5 -21    8.27    1.50
  -1  -5  21    5.42    2.15
  -1  -5  21    6.88    1.78
   1  -5 -21    5.54    1.12
  -1   5  20   32.86    5.73
   1   5 -20   28.70    5.78
  -1  -5  20   44.87    2.42
  -1  -5  20   36.46    7.08
   1  -5 -20   36.37    4.86
  -1   5  19    3.29    1.06
   1   5 -19    1.64    0.66
  -1  -5  19    0.78    1.18
   1  -5 -19    3.65    0.70
  -1   5  18    3.02    0.82
   1   5 -18    0.64    0.85
  -1  -5  18    0.39    0.65
  -1  -5  18    1.86    0.83
   1  -5 -18    1.85    0.94
  -1   5  17    1.19    0.52
   1   5 -17    0.81    0.68
  -1  -5  17   -0.01    0.46
  -1  -5  17    0.96    0.80
   1  -5 -17    0.34    0.48
  -1   5  16   97.60    2.99
   1   5 -16   86.54    2.63
  -1  -5  16   93.35    2.48
  -1  -5  16   95.57    9.20
   1  -5 -16   88.63    2.61
   1   5 -15    4.70    0.98
  -1   5  15    2.90    0.71
  -1   5  15    4.01    1.43
  -1  -5  15    3.36    0.87
  -1  -5  15    2.95    0.78
   1  -5 -15    4.51    0.80
   1   5 -14    1.96    0.78
  -1   5  14    1.10    0.23
  -1   5  14    0.90    0.24
  -1  -5  14    0.24    0.80
  -1  -5  14    0.73    0.72
   1  -5 -14    2.38    0.71
  -1   5  13    5.22    0.51
  -1   5  13    5.63    0.65
  -1   5  13    7.97    1.93
   1   5 -13    5.88    0.87
  -1  -5  13    7.02    0.88
  -1  -5  13    5.44    0.89
   1  -5 -13    5.72    0.64
  -1   5  12  420.96    1.84
  -1   5  12  414.38    1.84
  -1   5  12  403.58    6.25
   1   5 -12  412.06    5.35
  -1  -5  12  424.46    4.36
  -1  -5  12  445.90    5.80
  -1   5  11  137.66    0.90
  -1   5  11  132.54    0.86
  -1   5  11  150.50    2.82
   1   5 -11  132.43    2.82
  -1  -5  11  139.66    2.42
  -1  -5  11  140.86    3.24
  -1   5  10   26.90    1.32
   1   5 -10   22.23    1.18
  -1  -5  10   30.86    1.20
  -1  -5  10   26.61    1.70
   1  -5 -10   19.17    0.97
  -1   5   9   33.17    1.57
   1   5  -9   31.90    1.41
   1  -5  -9   36.30    1.96
  -1  -5   9   38.08    1.89
  -1  -5   9   39.35    1.31
   1  -5  -9   33.30    1.13
  -1   5   8 1321.50  115.02
   1   5  -8 1404.88  122.33
   1  -5  -8 1415.25  123.38
  -1  -5   8 1267.26  110.67
  -1  -5   8 1383.81  120.45
   1  -5  -8 1365.31  118.82
   1   5  -7  218.53    2.75
   1   5  -7  217.03    3.20
  -1   5   7  224.03    3.58
  -1   5   7  211.23    2.42
  -1  -5   7  225.29    2.74
   1  -5  -7  220.59    3.55
  -1  -5   7   32.96   29.35
  -1  -5   7  224.17    2.80
   1  -5  -7  217.25    2.50
   1   5  -6  133.27    1.92
   1   5  -6  129.41    1.97
   1   5  -6  135.20    2.65
  -1   5   6  128.77    2.96
  -1   5   6  134.53    2.40
  -1   5   6  122.86    1.76
  -1  -5   6  140.31    2.14
   1  -5  -6  141.50    2.83
  -1  -5   6 -193.68  217.89
  -1   5   5  399.18    1.21
   1   5  -5  399.50    3.16
   1   5  -5  404.05    3.20
  -1   5   5  387.04    3.31
   1   5  -5  397.70    3.91
  -1   5   5  399.13    4.15
  -1   5   5  400.59    3.46
  -1  -5   5  417.39  182.61
   1  -5  -5  411.84    4.28
  -1  -5   5  408.41    3.10
  -1  -5   5  400.97    3.33
   1  -5  -5  396.48    1.27
   1   5  -4  241.16    2.35
   1   5  -4  255.49    9.98
  -1   5   4  202.33    4.41
  -1  -5   4  634.29  377.62
   1  -5  -4  201.85    4.43
  -1   5   3  421.13    1.94
   1   5  -3  417.59    3.04
   1   5  -3 -258.57  243.57
  -1  -5   3  425.33    3.21
   1  -5  -3  473.00    7.69
  -1   5   2  420.21    2.15
  -1   5   2  408.73    2.90
   1   5  -2  416.83    2.81
   1   5  -2  422.77    2.60
   1   5  -2  101.30   96.09
  -1   5   2  411.68    3.57
  -1  -5   2  420.11    4.34
   1  -5  -2  409.98    3.55
   1  -5  -2  405.14    3.30
   1  -5  -2  428.34    6.24
  -1  -5   2  412.10    2.50
  -1  -5   2  419.83    2.95
  -1   5   1  213.24    1.71
  -1   5   1  218.89    2.36
   1   5  -1  205.47    2.05
   1   5  -1  221.85    1.73
   1   5  -1  209.80    4.91
  -1   5   1  216.55    2.48
  -1  -5   1  202.87    3.24
   1  -5  -1  214.00    2.61
   1  -5  -1  212.82    2.14
   1  -5  -1  201.70    1.66
  -1  -5   1  220.86    1.74
  -1  -5   1  202.51    2.09
  -1   5   0  578.22    8.42
   1   5   0  587.51    9.37
   1   5   0  560.02    8.39
   1   5   0  586.63    8.39
  -1   5   0  538.79   10.56
  -1   5   0  589.00    8.79
   1  -5   0  577.33    8.48
  -1  -5   0  592.69    9.68
   1  -5   0  595.63    8.83
  -1  -5   0  609.35    8.72
   1  -5   0  597.25    9.11
  -1  -5   0  585.79    8.65
  -1   5  -1   40.05    0.91
   1   5   1   43.00    0.82
   1   5   1   40.35    0.86
  -1   5  -1  106.52  152.61
  -1   5  -1   45.53    1.11
   1   5   1   44.60    1.61
   1  -5   1   43.56    1.21
  -1  -5  -1   45.36    0.99
   1  -5   1   46.59    1.20
   1  -5   1   41.03    1.40
  -1  -5  -1   46.27    1.78
  -1   5  -2  256.72    2.24
   1   5   2  240.99    1.88
  -1   5  -2  260.74    4.43
   1   5   2  251.40    3.49
   1   5   2  260.18    1.60
  -1   5  -2  245.74    2.45
   1  -5   2  247.01    2.34
  -1  -5  -2  251.12    1.97
   1  -5   2  284.19   83.55
  -1  -5  -2  245.31    3.63
   1  -5   2  242.78    2.39
  -1   5  -3  162.60    1.94
  -1   5  -3  173.49    2.12
   1   5   3  161.84    1.52
   1   5   3  174.16    1.40
  -1   5  -3  172.25    2.14
   1   5   3  176.83    3.24
  -1  -5  -3  175.80    3.01
  -1  -5  -3  166.23    1.64
   1  -5   3  172.61    2.17
   1  -5   3  158.15    1.88
  -1   5  -4  826.66    4.68
   1   5   4  840.68    7.05
  -1   5  -4  823.96    4.75
   1   5   4  857.08    3.20
   1   5   4  851.89    3.64
  -1   5  -4  868.20    4.90
   1  -5   4  843.53    4.59
   1  -5   4  840.15    5.06
  -1   5  -5  120.56    1.84
   1   5   5  110.10    1.58
   1   5   5  115.34    1.51
  -1   5  -5  118.11    1.96
   1   5   5  130.28    3.30
  -1  -5  -5  117.28    1.30
   1  -5   5  106.69    2.76
  -1  -5  -5  111.94    2.59
   1  -5   5  107.28    1.90
   1  -5   5  114.15    1.78
  -1  -5  -5  109.71    1.38
  -1   5  -6   61.41    1.60
  -1   5  -6   50.06    1.44
  -1  -5  -6   47.40    2.06
   1  -5   6   57.66    1.69
  -1   5  -7   19.15    1.05
   1   5   7    9.95    0.77
  -1   5  -7   13.18    2.23
   1   5   7   17.49    1.09
   1  -5   7   10.81    2.65
   1  -5   7   15.65    2.78
  -1  -5  -7   10.38    0.52
  -1  -5  -7   18.04    3.54
   1   5   8  296.92    8.51
   1   5   8  283.96    7.95
  -1   5  -8  282.75    3.42
   1  -5   8  283.16    3.21
  -1  -5  -8  276.09    4.55
   1  -5   8  283.16    3.64
  -1  -5  -8  280.95    1.97
  -1  -5  -8  293.89    8.42
   1   5   9  587.71   16.42
   1   5   9  577.17   15.88
  -1   5  -9  600.07   16.99
   1  -5   9  590.35   16.67
  -1  -5  -9  581.23   17.02
   1  -5   9  579.62   16.62
  -1  -5  -9  566.58   15.63
  -1  -5  -9  595.11   16.82
   1   5  10  134.15    1.48
   1   5  10  128.29    1.98
  -1   5 -10  123.81    2.55
  -1  -5 -10  126.74    4.62
   1  -5  10  127.37    2.77
   1  -5  10  137.04    2.43
  -1  -5 -10  127.09    2.22
   1   5  11   24.53    0.71
  -1   5 -11   26.73    2.29
   1   5  11   22.43    0.79
   1  -5  11   23.80    1.43
  -1  -5 -11   29.81    4.31
   1  -5  11   23.95    4.11
  -1  -5 -11   25.68    1.24
   1   5  12  279.81    2.64
  -1   5 -12  254.25    3.85
   1   5  12  277.42    2.52
   1  -5  12  269.40    4.31
  -1  -5 -12  257.98    5.23
   1  -5  12  266.12    4.50
  -1  -5 -12  266.33    3.90
   1   5  13  361.64  116.60
  -1   5 -13  371.76  119.92
   1   5  13  342.55  110.45
   1   5  13  337.67  108.97
   1  -5  13  368.22  118.79
   1  -5  13  347.72  112.22
  -1  -5 -13  367.76  118.61
   1   5  14   44.05    1.44
  -1   5 -14   44.49    1.94
   1   5  14   42.18    1.13
   1   5  14   42.02    2.01
   1  -5  14   46.53    3.11
   1  -5  14   44.52    1.80
  -1  -5 -14   48.10    3.39
   1   5  15    9.90    2.58
   1   5  15   12.20    2.78
  -1   5 -15    8.45    2.24
   1  -5  15   10.00    3.00
   1  -5  15    9.85    3.18
  -1  -5 -15    6.92    2.09
   1   5  16  130.39    1.89
   1   5  16  127.39    3.77
  -1   5 -16  118.60    3.28
   1  -5  16  135.93    3.64
   1  -5  16  141.46    3.74
  -1  -5 -16  116.57    8.47
   1   5  17   21.34    2.85
  -1   5 -17   21.35    4.00
   1  -5  17   12.62    4.18
   1  -5  17   15.80    4.37
  -1  -5 -17   26.35    4.09
   1   5  18   33.24    6.93
  -1   5 -18   28.44    4.28
   1  -5  18   31.83    3.00
   1  -5  18   32.27    4.33
  -1  -5 -18   25.84    4.76
   1   5  19    1.15    0.61
  -1   5 -19    0.64    0.85
   1  -5  19    2.39    0.75
   1  -5  19    3.78    1.01
  -1  -5 -19    1.57    0.70
   1   5  20    1.15    0.84
  -1   5 -20    2.69    1.10
   1  -5  20    0.43    0.70
   1  -5  20    4.05    1.32
  -1  -5 -20    2.48    0.91
   1   5  21    9.59    2.14
  -1   5 -21   10.04    2.31
   1  -5  21   13.35   12.41
   1  -5  21    9.34    1.64
  -1  -5 -21    8.71    2.01
   1   5  22   14.63    3.33
  -1   5 -22   17.20    1.97
   1  -5  22   18.01    1.52
   1  -5  22    8.19    3.54
  -1  -5 -22   11.90    2.23
  -1   6  22    1.43    0.56
   1   6 -22    1.04    0.37
  -1  -6  22    0.45    0.61
  -1  -6  22    0.61    1.11
   1  -6 -22    0.88    1.10
  -1   6  21    0.23    0.70
   1   6 -21    0.38    0.43
  -1  -6  21    1.02    0.86
  -1  -6  21    0.96    1.28
   1  -6 -21   -0.91    1.10
  -1   6  20   15.02    3.26
   1   6 -20   10.46    1.76
  -1  -6  20   16.53    1.26
  -1  -6  20   18.99    2.51
   1  -6 -20   13.82    3.60
  -1   6  19  111.86   50.10
   1   6 -19  110.62   49.50
  -1  -6  19  114.88   51.38
  -1  -6  19  140.79   63.07
   1  -6 -19  132.35   59.20
  -1   6  18    8.61    2.46
   1   6 -18    7.15    1.73
  -1  -6  18    8.52    1.01
  -1  -6  18   11.26    2.01
   1  -6 -18   10.50    1.69
  -1   6  17    0.95    0.52
   1   6 -17    0.97    0.98
  -1  -6  17    1.83    0.88
  -1  -6  17    2.42    1.42
   1  -6 -17   84.32  124.77
  -1   6  16    1.95    0.34
   1   6 -16    1.15    0.81
  -1  -6  16    1.22    0.72
  -1  -6  16    3.85    1.26
   1  -6 -16    1.67    1.13
  -1   6  15   28.87    4.71
   1   6 -15   26.76    1.70
  -1  -6  15   25.37    3.84
  -1  -6  15   28.67    2.21
   1  -6 -15   33.98    3.71
   1   6 -14   22.47    1.58
  -1   6  14   23.77    0.31
  -1   6  14   27.21    3.48
  -1  -6  14   24.52    1.79
  -1  -6  14   25.52    1.36
   1  -6 -14   20.07    3.39
  -1   6  13    2.13    0.48
   1   6 -13    3.84    0.77
  -1  -6  13    2.58    0.63
  -1  -6  13    2.29    1.00
   1  -6 -13    3.20    0.73
  -1   6  12    7.41    1.56
   1   6 -12    4.85    0.66
  -1  -6  12    7.19    0.72
  -1  -6  12    5.39    0.94
   1  -6 -12    2.97    0.62
  -1   6  11 1112.31    8.34
   1   6 -11 1101.29    7.70
  -1  -6  11 1151.85    9.21
  -1  -6  11 1085.16    9.52
   1  -6 -11 1130.64    7.84
   1   6 -10   21.44    2.79
  -1  -6  10   19.42    1.13
   1  -6 -10   20.84    2.88
  -1  -6  10   23.68    4.03
   1  -6 -10   21.93    2.91
  -1   6   9  101.35    1.87
   1   6  -9  112.09    2.33
   1  -6  -9  111.11    2.93
  -1  -6   9   27.54   92.28
  -1  -6   9  112.00    2.25
   1  -6  -9  105.39    1.98
  -1   6   8    9.78    0.79
   1   6  -8    9.72    1.54
   1  -6  -8   10.12    2.06
  -1  -6   8    4.42   64.07
  -1  -6   8   13.59    1.05
  -1   6   7  655.39   57.15
   1   6  -7  666.03   58.08
  -1   6   7  658.78   57.59
  -1   6   7  665.73   58.01
   1  -6  -7  731.81   63.94
  -1  -6   7  209.29  391.43
  -1  -6   7  660.84   57.62
  -1   6   6  122.07    0.70
   1   6  -6  119.35    2.06
  -1   6   6  112.70    1.80
   1   6  -6  118.75    2.59
  -1   6   6  107.48    4.16
  -1   6   6  113.75    2.01
  -1  -6   6  635.83  345.83
   1  -6  -6  117.12    2.56
  -1  -6   6  118.78    1.99
  -1  -6   6  131.12    2.25
   1  -6  -6  120.90    0.69
  -1   6   5  998.68   86.82
   1   6  -5 1008.15   87.76
  -1   6   5 1013.28   88.20
   1   6  -5  985.83   85.90
  -1   6   5 1221.01  106.46
  -1   6   5  953.91   83.11
  -1  -6   5  682.86  327.14
   1  -6  -5  984.44   85.83
  -1  -6   5  997.63   86.85
  -1  -6   5 1058.25   92.13
   1  -6  -5 1052.20   91.48
  -1   6   4  397.31    1.85
   1   6  -4  407.09    3.23
  -1   6   4  409.77    3.16
  -1   6   4  408.88    3.28
  -1   6   4  405.43    4.40
   1   6  -4  394.38    3.24
  -1  -6   4  280.00  158.71
   1  -6  -4  402.83    4.18
  -1  -6   4  393.96    3.05
   1  -6  -4  396.94    2.17
  -1  -6   4  409.03    4.56
  -1   6   3  433.42    2.25
   1   6  -3  153.96  127.50
  -1  -6   3  476.11    4.98
  -1   6   2  163.17    1.58
   1   6  -2  163.43    1.95
  -1   6   2  178.22    2.82
   1   6  -2  168.77    2.14
   1   6  -2  109.05  205.71
  -1   6   2  175.04    2.35
   1  -6  -2  158.22    1.76
   1  -6  -2  174.79    2.62
   1  -6  -2  167.87    2.01
  -1  -6   2  172.17    3.26
  -1  -6   2  179.53    1.90
  -1  -6   2  156.45    2.05
  -1   6   1  730.42    3.61
   1   6  -1  734.91    3.41
   1   6  -1  720.41    3.84
  -1   6   1  736.99    4.96
  -1   6   1  740.33    4.29
  -1  -6   1  775.22    6.33
   1  -6  -1  742.36    4.39
   1  -6  -1  744.58    5.18
  -1  -6   1  758.56    3.60
   1  -6  -1  731.32    3.43
  -1   6   0    9.57    0.83
   1   6   0   13.45    1.08
   1   6   0   11.14    0.94
   1   6   0   10.87    0.44
  -1   6   0   14.53    5.29
  -1   6   0   10.78    0.66
   1  -6   0   10.78    0.58
  -1  -6   0   12.92    1.22
   1  -6   0    9.71    1.87
  -1  -6   0   11.51    0.87
   1  -6   0   10.87    0.74
  -1  -6   0   10.30    1.07
  -1   6  -1 1013.09    4.54
   1   6   1 1001.15    4.28
   1   6   1 1005.82    3.61
   1   6   1 1027.25    7.11
  -1   6  -1 1035.74    5.33
  -1  -6  -1  982.25    4.78
   1  -6   1  999.01    5.22
  -1  -6  -1 1008.69    7.57
   1  -6   1 1038.87    5.94
  -1   6  -2   28.87    0.83
  -1   6  -2   41.28    1.14
  -1   6  -2  120.71  118.21
   1   6   2   41.12    1.71
  -1  -6  -2   29.37    0.83
   1  -6   2   32.87    1.17
  -1  -6  -2   38.83    1.74
  -1  -6  -2   38.73    0.72
   1  -6   2   35.94    1.19
   1  -6   2   33.87    2.00
  -1   6  -3  154.34    1.94
   1   6   3  155.41    1.68
   1   6   3  156.47    1.69
  -1   6  -3  154.60    2.27
   1   6   3  164.22    3.16
   1   6   3  161.79    1.56
  -1   6  -3  157.51    2.66
   1  -6   3  148.76    2.01
   1  -6   3  124.52   59.86
  -1  -6  -3  167.53    3.63
   1  -6   3  154.38    2.19
  -1  -6  -3  160.43    1.77
  -1   6  -4    0.39    0.43
   1   6   4    2.77    0.49
   1   6   4    0.42    0.28
  -1   6  -4    0.85    0.34
   1   6   4    1.91    0.53
   1   6   4    2.58    0.52
  -1   6  -4    3.92    1.01
   1  -6   4    0.48    0.32
   1  -6   4  192.93   66.22
  -1  -6  -4    1.15    0.84
   1  -6   4    1.50    0.35
  -1  -6  -4    0.59    0.22
   1   6   5  600.04   52.24
   1   6   5  574.24   50.00
   1   6   5  604.20   52.61
  -1   6  -5  606.78   52.93
  -1   6  -5  614.25   53.57
   1  -6   5  360.00  296.67
  -1  -6  -5  728.67   63.44
  -1  -6  -5  580.56   50.85
   1  -6   5  576.49   50.29
   1   6   6   50.94    0.98
   1   6   6   53.42    1.12
   1   6   6   47.51    1.05
  -1   6  -6   46.75    4.72
  -1   6  -6   49.45    1.45
   1  -6   6   -8.39   19.76
  -1  -6  -6   40.40    1.02
  -1  -6  -6   49.62    2.14
   1  -6   6   41.68    1.27
  -1   6  -7   24.39    2.10
   1   6   7   18.35    0.73
  -1   6  -7   20.14    3.27
   1   6   7   22.50    0.81
   1  -6   7   19.27    3.55
   1  -6   7   25.43    2.52
  -1  -6  -7   17.87    0.78
  -1  -6  -7   23.03    1.48
  -1  -6  -7   19.62    1.12
   1   6   8   54.41    1.31
   1   6   8   59.06    0.97
  -1   6  -8   57.02    1.66
   1  -6   8   59.58    1.84
  -1  -6  -8   54.98    2.74
   1  -6   8   66.14    1.96
  -1  -6  -8   60.19    1.12
  -1  -6  -8   55.08    1.37
   1   6   9  179.95    2.21
   1   6   9  196.24    1.93
  -1   6  -9  180.09    3.03
   1  -6   9  190.48    3.25
  -1  -6  -9  172.93    6.74
   1  -6   9  190.35    3.46
  -1  -6  -9  193.59    1.77
  -1  -6  -9  180.14    3.01
  -1   6 -10   63.95    2.01
   1   6  10   76.10    1.18
   1   6  10   64.15    1.49
   1  -6  10   90.24    2.96
   1  -6  10   75.35    1.89
  -1  -6 -10   63.77    2.61
   1   6  11  370.42    2.66
  -1   6 -11  393.59    4.72
   1   6  11  383.44    2.65
   1  -6  11  377.69    4.97
  -1  -6 -11  393.09    6.20
   1  -6  11  366.65    6.13
  -1  -6 -11  385.64    5.25
   1   6  12    1.17    0.34
  -1   6 -12    0.16    0.61
   1   6  12    0.84    0.31
   1  -6  12    0.99    0.39
  -1  -6 -12    0.78    0.63
   1  -6  12    2.32    0.50
  -1  -6 -12    1.99    0.63
   1   6  13   29.77    0.96
   1   6  13   31.01    1.04
  -1   6 -13   26.24    3.49
   1  -6  13   32.85    4.26
   1  -6  13   26.03    4.85
  -1  -6 -13   24.95    1.38
   1   6  14   27.36    0.89
   1   6  14   26.09    5.63
  -1   6 -14   27.72    4.68
   1  -6  14   32.95    2.50
   1  -6  14   28.68    5.46
  -1  -6 -14   22.16    1.31
   1   6  15  202.11    5.20
  -1   6 -15  205.38    4.15
   1  -6  15  191.28    3.70
   1  -6  15  194.18    5.07
  -1  -6 -15  188.22    3.58
   1   6  16   33.63    5.71
  -1   6 -16   25.23    5.19
   1  -6  16   33.13    1.59
   1  -6  16   33.60    3.89
  -1  -6 -16   37.16    3.67
   1   6  17   24.84    3.77
  -1   6 -17   15.47    1.64
   1  -6  17   23.24    1.46
   1  -6  17   19.58    2.27
  -1  -6 -17   14.49    3.21
   1   6  18    0.42    0.42
  -1   6 -18   -0.49    0.89
   1  -6  18    1.65    0.74
   1  -6  18    3.45    0.99
  -1  -6 -18    1.28    0.55
   1   6  19    7.49    1.49
  -1   6 -19    7.69    1.16
   1  -6  19    6.60    2.31
   1  -6  19    4.55    1.38
  -1  -6 -19    6.07    2.03
   1   6  20    3.37    0.79
  -1   6 -20    0.69    0.79
   1  -6  20    4.37    1.12
   1  -6  20    1.60    1.20
  -1  -6 -20    1.05    0.70
   1   6  21    2.34    1.34
  -1   6 -21    4.41    1.15
   1  -6  21    4.09    0.95
   1  -6  21    1.66    1.64
  -1  -6 -21    2.16    0.70
  -1   7  22   16.78    4.25
   1   7 -22   13.72    3.32
  -1  -7  22   24.49    1.61
  -1  -7  22   19.12    2.21
   1  -7 -22   16.65    4.94
  -1   7  21   37.94    6.00
   1   7 -21   33.22    2.19
  -1  -7  21   39.17    1.97
  -1  -7  21   40.63    2.95
   1  -7 -21   24.82    4.15
  -1   7  20   10.13    2.25
   1   7 -20    7.52    1.16
  -1  -7  20   10.73    1.34
  -1  -7  20   11.79    2.18
   1  -7 -20    5.86    1.79
  -1   7  19    1.07    0.69
   1   7 -19    1.03    0.66
  -1  -7  19    0.64    0.47
  -1  -7  19    0.26    1.30
   1  -7 -19    1.85    0.40
  -1   7  18   95.88    3.07
   1   7 -18   92.89    3.17
  -1  -7  18  101.59    2.82
  -1  -7  18   98.50    4.10
   1  -7 -18   90.13    2.85
  -1   7  17   16.21    3.67
   1   7 -17   13.69    1.78
  -1  -7  17   17.12    1.23
  -1  -7  17   16.71    2.25
   1  -7 -17   16.66    1.68
  -1   7  16   17.61    2.92
   1   7 -16   17.82    1.42
  -1  -7  16   18.90    1.29
  -1  -7  16   17.75    2.02
   1  -7 -16   13.96    1.85
  -1   7  15    0.43    0.62
   1   7 -15    0.74    0.68
  -1  -7  15    2.80    1.31
  -1  -7  15    1.40    1.07
   1  -7 -15    1.67    0.75
  -1   7  14   10.74    2.21
   1   7 -14   14.46    1.33
  -1  -7  14   11.79    1.15
  -1  -7  14   11.65    2.92
   1  -7 -14   12.21    2.61
  -1   7  13   33.79    1.56
   1   7 -13   29.05    1.56
  -1  -7  13   35.61    3.04
  -1  -7  13   37.60    7.03
   1  -7 -13   28.69    1.98
  -1   7  12   41.38    1.61
   1   7 -12   47.94    1.86
  -1  -7  12   39.91    1.69
  -1  -7  12   31.41    8.92
   1  -7 -12   44.88    1.64
   1   7 -11    7.07    1.59
  -1  -7  11    4.86    0.64
   1  -7 -11    5.40    1.05
  -1  -7  11   37.40   33.14
   1  -7 -11    6.44    0.88
   1   7 -10   46.05    1.96
  -1  -7  10   35.69    1.51
   1  -7 -10   39.48    1.87
  -1  -7  10  140.35   68.49
   1   7  -9  123.43    2.65
  -1   7   9  126.48    2.33
   1  -7  -9  125.52    3.34
  -1  -7   9  261.67  435.00
  -1  -7   9  136.52    2.62
   1   7  -8   22.11    3.16
  -1   7   8   17.80    3.27
  -1   7   8   19.32    1.08
   1  -7  -8   24.41    5.03
  -1  -7   8   12.51    0.82
  -1  -7   8  287.62  348.57
  -1   7   7   14.20    1.11
   1   7  -7   16.86    0.96
  -1   7   7   13.59    1.95
   1  -7  -7   15.09    1.06
  -1  -7   7   18.47    1.18
   1  -7  -7   16.89    0.20
  -1  -7   7   52.53   62.53
  -1   7   6   16.34    0.38
   1   7  -6   13.38    2.71
  -1   7   6   11.29    0.82
  -1   7   6    9.25    1.95
  -1  -7   6   20.57    3.06
   1  -7  -6   12.35    2.68
   1  -7  -6   17.97    0.43
  -1  -7   6  730.95  277.14
  -1   7   5  233.90    1.60
  -1   7   5  242.48    2.86
  -1   7   5  233.63    2.56
  -1   7   5  230.84    3.67
   1   7  -5  237.51    2.73
  -1  -7   5  231.07  126.07
  -1  -7   5  235.89    2.67
  -1  -7   5  243.98    2.97
   1  -7  -5  235.49    3.66
   1   7  -4   39.39   29.66
  -1   7   4  101.45    2.60
   1   7  -4   98.17    1.75
  -1  -7   4   79.83    1.86
  -1  -7   4  105.19    3.40
  -1  -7   4   98.44    2.09
  -1   7   3  132.97    1.46
   1   7  -3  133.26    1.91
  -1   7   3  129.81    2.89
   1   7  -3  131.46    1.89
   1   7  -3  307.92  287.08
  -1   7   3  138.80    2.06
   1  -7  -3  134.23    1.47
   1  -7  -3  131.29    3.81
   1  -7  -3  126.26    2.32
  -1  -7   3  133.85    3.04
  -1  -7   3  134.49    1.93
  -1  -7   3  139.01    2.20
  -1   7   2   80.89    1.20
   1   7  -2   77.03    1.51
  -1   7   2   92.21    2.24
  -1   7   2   91.57    1.73
   1   7  -2  149.05  211.90
  -1  -7   2   81.11    1.78
   1  -7  -2   76.95    1.26
   1  -7  -2   93.91    2.29
   1  -7  -2   87.58    2.19
  -1  -7   2   92.26    2.55
  -1  -7   2   93.92    1.49
  -1   7   1    8.29    1.19
   1   7  -1    8.13    0.55
  -1   7   1   12.34    0.78
   1   7  -1   10.89    0.48
   1   7  -1   22.38   11.06
  -1   7   1   10.66    0.81
  -1  -7   1   13.19    1.20
   1  -7  -1   12.68    2.31
   1  -7  -1   10.14    2.26
  -1  -7   1   12.35    0.66
   1  -7  -1   10.03    1.27
  -1  -7   1    9.39    0.62
  -1   7   0  135.26    1.71
   1   7   0  134.64    2.94
   1   7   0  128.21    1.78
   1   7   0  129.19    1.53
  -1   7   0   78.71   98.39
  -1   7   0  133.40    2.09
   1  -7   0  127.25    1.75
   1  -7   0  135.08    2.48
   1  -7   0  130.69    2.03
  -1  -7   0  135.29    1.70
  -1  -7   0  140.82    3.21
  -1  -7   0  132.31    1.86
  -1   7  -1   81.62    2.67
   1   7   1   82.64    1.42
   1   7   1   86.68    1.31
  -1   7  -1   73.41   37.68
   1   7   1   90.21    2.48
  -1   7  -1   82.85    1.62
  -1  -7  -1   92.55    2.57
  -1  -7  -1   89.92    1.28
   1  -7   1   83.55    1.61
   1  -7   1   87.85    2.15
  -1  -7  -1   80.52    1.66
  -1   7  -2  106.53    1.68
  -1   7  -2   98.35    1.82
   1   7   2  111.18    1.60
  -1   7  -2   80.70   46.63
   1   7   2   98.75    2.73
   1   7   2   94.29    1.48
   1  -7   2  113.59    1.85
   1  -7   2   99.43    2.28
  -1  -7  -2  101.70    2.78
   1  -7   2   98.61    1.92
  -1  -7  -2  101.11    1.31
  -1  -7  -2  109.89    1.64
  -1   7  -3    6.51    1.05
  -1   7  -3   14.65    1.04
   1   7   3   16.57    0.56
  -1   7  -3   11.93    2.88
   1   7   3   16.48    4.30
   1   7   3   15.29    0.61
   1  -7   3   14.85    1.38
  -1  -7  -3   17.21    1.27
   1  -7   3   14.16    2.47
   1  -7   3    8.81    1.60
  -1  -7  -3    8.57    1.54
   1   7   4  407.56   35.52
   1   7   4  386.16   33.65
   1   7   4  396.38   34.55
  -1   7  -4  378.40   33.09
  -1   7  -4  404.51   35.35
   1  -7   4  133.21  131.43
  -1  -7  -4  397.55   34.69
  -1  -7  -4  400.69   35.24
   1  -7   4  385.43   33.75
   1   7   5  196.53    1.89
   1   7   5  205.75    2.16
   1   7   5  199.69    2.49
  -1   7  -5  195.74    3.47
  -1   7  -5  199.21    3.00
   1  -7   5    2.04   35.44
  -1  -7  -5  200.47    1.86
  -1  -7  -5  199.09    4.34
   1  -7   5  203.33    2.66
   1   7   6   19.32    1.34
   1   7   6   15.20    0.66
   1   7   6   17.29    1.20
  -1   7  -6   15.21    2.05
  -1   7  -6   20.26    1.02
   1  -7   6  213.19  134.26
  -1  -7  -6   15.85    0.58
  -1  -7  -6   20.36    1.83
   1  -7   6   13.70    0.86
  -1   7  -7   87.11    2.29
   1   7   7   87.35    1.18
   1   7   7   79.90    1.44
   1   7   7   82.42    1.93
   1  -7   7   89.37    3.15
  -1  -7  -7   82.39    2.80
  -1  -7  -7   86.76    1.50
   1  -7   7  215.22  232.61
   1   7   8  158.85    2.13
   1   7   8  142.15    2.11
  -1   7  -8  157.55    2.71
   1  -7   8  146.79    3.06
  -1  -7  -8  167.50    4.31
   1  -7   8   51.07   37.86
  -1  -7  -8  147.10    1.64
   1   7   9  205.86    2.77
   1   7   9  216.40    2.16
  -1   7  -9  205.96    4.19
   1  -7   9  212.13    3.08
  -1  -7  -9  193.79    4.55
   1  -7   9  200.74    5.68
  -1  -7  -9  210.44    2.12
  -1  -7  -9  202.16    2.75
   1   7  10   14.68    0.85
   1   7  10    9.66    0.70
  -1   7 -10   12.68    1.07
   1  -7  10   13.73    2.29
  -1  -7 -10   14.28    1.55
   1  -7  10   10.52    1.14
  -1  -7 -10   10.14    0.49
  -1  -7 -10   14.70    2.37
   1   7  11    6.91    0.83
  -1   7 -11    7.14    1.02
   1   7  11    7.14    1.38
   1   7  11    3.93    0.47
   1  -7  11    9.01    1.40
   1  -7  11   11.26    1.65
  -1  -7 -11    5.99    1.19
  -1  -7 -11    5.19    0.96
   1   7  12  203.70   65.68
  -1   7 -12  197.40   63.82
   1  -7  12  194.90   62.94
  -1  -7 -12  195.04   63.04
   1  -7  12  213.18   68.85
  -1  -7 -12  204.52   65.99
   1   7  13  310.93    2.65
  -1   7 -13  306.75    4.98
   1  -7  13  325.86    4.64
  -1  -7 -13  306.50    6.13
   1  -7  13  325.90    5.33
  -1  -7 -13  287.31    4.44
  -1   7 -14   90.44    3.09
   1  -7  14   89.41    3.19
   1  -7  14   99.74    2.63
  -1  -7 -14   89.29    2.40
   1   7  15   21.16    4.16
  -1   7 -15   18.90    1.54
   1  -7  15   24.48    1.39
   1  -7  15   27.79    2.32
  -1  -7 -15   30.43    3.69
   1   7  16   -0.23    0.50
  -1   7 -16    2.91    1.06
   1  -7  16    0.24    0.42
   1  -7  16   -0.05    0.88
  -1  -7 -16    2.13    1.10
   1   7  17   49.66    8.20
  -1   7 -17   51.79    2.46
   1  -7  17   59.64    2.52
   1  -7  17   58.44    3.39
  -1  -7 -17   69.16    2.49
   1   7  18    4.10    0.76
  -1   7 -18    4.81    1.18
   1  -7  18    3.72    0.91
   1  -7  18    7.00    2.33
  -1  -7 -18    4.86    1.56
   1   7  19    0.49    0.71
  -1   7 -19    1.97    1.03
   1  -7  19    0.42    0.53
   1  -7  19    0.08    1.36
  -1  -7 -19    1.16    0.63
   1   7  20   13.89   13.05
  -1   7 -20   13.75   12.83
   1  -7  20   10.52    3.82
   1  -7  20   13.95   13.47
  -1  -7 -20    6.93    9.66
   1   7  21   20.90    7.07
  -1   7 -21   12.93    3.75
   1  -7  21   22.74    1.77
   1  -7  21   17.42    5.49
  -1   8  21    8.79    1.80
   1   8 -21    4.71    2.45
  -1  -8  21    5.10    3.02
  -1  -8  21    8.24    4.47
   1  -8 -21    4.24    1.42
  -1   8  20    4.12    0.86
   1   8 -20    6.26    8.32
  -1  -8  20    2.17    1.39
  -1  -8  20    4.22    5.85
   1  -8 -20    3.50    1.54
  -1   8  19   -0.14    0.99
   1   8 -19    0.89    0.74
  -1  -8  19    0.77    0.80
  -1  -8  19    1.38    1.96
   1  -8 -19    0.28    0.51
  -1   8  18   39.72    8.17
   1   8 -18   37.19    7.10
  -1  -8  18   49.24    2.24
  -1  -8  18   44.26   10.88
   1  -8 -18   44.86    4.77
  -1   8  17    5.75    1.31
   1   8 -17    6.04    1.70
  -1  -8  17    6.85    1.43
  -1  -8  17    4.38    2.85
   1  -8 -17    3.99    1.11
  -1   8  16    8.84    1.61
   1   8 -16    4.44    1.73
  -1  -8  16    5.74    1.01
  -1  -8  16    4.91    5.92
   1  -8 -16    4.76    1.22
  -1   8  15   42.20    1.94
   1   8 -15   45.17    6.66
  -1  -8  15   45.94    1.94
  -1  -8  15   -1.43   90.89
   1  -8 -15   46.28    5.25
  -1   8  14  153.26    3.88
   1   8 -14  137.37    3.22
  -1  -8  14  164.61    3.29
  -1  -8  14   40.65   31.12
   1  -8 -14  138.78    4.25
  -1   8  13   31.83    1.64
   1   8 -13   26.73    1.54
  -1  -8  13   29.20    1.47
  -1  -8  13  277.50  311.25
   1  -8 -13   30.13    1.37
   1   8 -12   14.36    1.12
  -1   8  12   13.60    3.81
   1  -8 -12   18.62    3.48
  -1  -8  12   90.00   71.69
  -1  -8  12   11.29    1.05
   1   8 -11    5.43    1.17
  -1   8  11    5.40    1.18
   1  -8 -11    7.15    1.36
  -1  -8  11   27.50  463.33
  -1  -8  11    4.00    0.85
  -1   8  10  470.06    5.22
   1   8 -10  482.09    5.14
  -1  -8  10  101.06  105.74
   1  -8 -10  476.11    6.51
   1   8  -9    0.72    0.49
  -1   8   9    0.44    0.32
   1  -8  -9    1.01    0.85
  -1  -8   9 1280.00  581.11
  -1  -8   9    0.52    0.69
  -1   8   8   94.74    2.67
   1   8  -8   93.38    2.56
  -1  -8   8   95.04    2.30
   1  -8  -8   94.07    3.06
  -1   8   7    1.58    0.31
  -1   8   7    2.28    0.37
   1   8  -7    1.99    0.39
  -1   8   7    2.76    0.42
   1  -8  -7    3.27    0.82
  -1  -8   7    1.90    0.42
   1  -8  -7    2.33    0.50
  -1  -8   7 1056.00  559.00
  -1   8   6  302.97    1.69
   1   8  -6  297.68    4.43
  -1   8   6  305.17    3.82
   1  -8  -6  288.69    5.51
  -1  -8   6  353.21  286.07
  -1  -8   6  318.07    3.67
  -1   8   5   63.88    1.07
  -1   8   5   54.48    3.83
   1   8  -5   52.14    1.93
  -1   8   5   53.56    2.17
  -1  -8   5   68.44    1.78
   1  -8  -5   52.61    1.97
   1  -8  -5   68.23    1.45
  -1  -8   5   54.78    3.19
  -1   8   4   20.85    1.55
   1   8  -4   17.10    0.87
  -1   8   4   13.06    3.48
  -1   8   4   17.69    2.91
   1  -8  -4   22.88    0.66
   1  -8  -4   19.44    1.31
   1  -8  -4   18.35    0.83
  -1  -8   4   16.98    1.49
  -1  -8   4   17.16    2.52
  -1  -8   4   30.27    2.57
  -1   8   3  123.96    1.95
   1   8  -3  126.34    1.93
  -1   8   3  122.09    2.76
  -1   8   3  124.61    2.04
   1  -8  -3  120.84    1.58
   1  -8  -3  123.69    2.72
   1  -8  -3  125.54    2.01
  -1  -8   3  124.81    3.12
  -1  -8   3  123.71    1.93
  -1  -8   3  119.37    2.18
  -1   8   2  220.52    2.31
  -1   8   2  217.77    3.36
  -1   8   2  216.10    2.62
  -1  -8   2  217.31    3.20
  -1  -8   2  228.51    4.11
   1  -8  -2  225.05    2.45
   1  -8  -2  214.07    2.58
   1  -8  -2  228.17    3.61
  -1  -8   2  222.91    2.44
  -1   8   1   18.02    0.78
   1   8  -1   21.66    0.92
  -1   8   1   17.92    1.12
   1   8  -1   18.98    0.69
  -1   8   1   19.46    1.30
  -1  -8   1   22.95    2.83
   1  -8  -1   19.99    0.86
   1  -8  -1   21.45    0.94
   1  -8  -1   19.74    1.68
  -1  -8   1   30.62    3.51
  -1   8   0  143.88    1.85
   1   8   0  148.25    2.03
  -1   8   0  131.11    2.10
   1   8   0  132.96    1.66
   1  -8   0  144.86    2.11
  -1  -8   0  146.45    2.03
   1  -8   0  131.15    2.09
  -1  -8   0  133.83    1.76
  -1  -8   0  141.01    3.46
   1  -8   0  132.51    2.86
  -1   8  -1   48.69    4.15
   1   8   1   65.20    1.22
  -1   8  -1   60.57    1.75
  -1   8  -1   14.63   42.07
  -1  -8  -1   51.35    1.30
  -1  -8  -1   67.25    2.59
  -1  -8  -1   62.65    1.25
   1  -8   1   62.75    1.75
   1  -8   1   65.18    2.09
   1  -8   1   51.89    1.41
  -1   8  -2  390.70   11.20
   1   8   2  361.19   10.15
  -1   8  -2  -16.47  102.94
   1   8   2  389.39   10.87
  -1  -8  -2  388.79   10.96
   1  -8   2  401.10   11.84
  -1  -8  -2  384.35   10.76
  -1  -8  -2  390.98   11.91
   1  -8   2  371.89   10.57
   1   8   3  112.42    1.51
   1   8   3   97.00    1.47
   1   8   3  108.75    1.58
  -1   8  -3  103.91    3.07
  -1   8  -3  110.62    2.13
   1  -8   3  109.28    2.57
  -1  -8  -3  101.19    1.96
  -1  -8  -3  109.87    3.03
   1  -8   3  103.19    2.11
   1   8   4    8.63    0.92
   1   8   4   11.74    1.31
   1   8   4    9.76    1.39
  -1   8  -4   10.88    2.39
  -1   8  -4   10.81    2.82
   1  -8   4   14.30    2.23
  -1  -8  -4   13.36    1.22
  -1  -8  -4   11.95    1.95
   1  -8   4   15.48    2.70
   1   8   5   70.69    1.72
   1   8   5   64.63    1.12
   1   8   5   71.93    1.33
  -1   8  -5   64.76    5.14
  -1   8  -5   72.71    1.92
   1  -8   5  262.33   85.48
  -1  -8  -5   67.23    1.26
  -1  -8  -5   80.21    5.31
   1  -8   5   67.36    1.73
  -1   8  -6  296.79    3.73
   1   8   6  287.89    2.89
   1   8   6  267.02    3.22
   1   8   6  275.82    2.51
  -1  -8  -6  270.98    5.21
   1  -8   6  297.46    3.56
  -1   8  -7   10.07    0.84
   1   8   7    8.60    1.60
   1   8   7   11.62    0.82
   1   8   7   12.48    1.13
   1  -8   7   10.32    2.12
  -1  -8  -7   12.86    2.61
  -1  -8  -7    9.16    1.52
   1  -8   7 1456.67  684.44
  -1   8  -8    6.09    1.19
   1   8   8    4.70    0.52
   1   8   8    3.02    0.83
   1   8   8    5.91    0.77
   1  -8   8    4.71    0.87
  -1  -8  -8    6.31    1.26
  -1  -8  -8    5.24    1.22
   1  -8   8    1.43  347.86
  -1   8  -9   44.42    1.67
   1   8   9   46.38    1.03
   1   8   9   39.22    1.34
   1   8   9   39.24    1.27
   1  -8   9   45.62    1.59
  -1  -8  -9   51.95    8.12
  -1  -8  -9   47.06    1.07
   1  -8   9  203.48  213.91
  -1   8 -10  564.87    6.44
   1   8  10  574.23    3.19
   1   8  10  553.61    4.11
   1   8  10  561.80    4.49
   1  -8  10  600.17    5.67
  -1  -8 -10  546.77    7.32
  -1  -8 -10  574.46    3.00
   1  -8  10  241.88  343.75
  -1   8 -11    1.99    0.36
   1   8  11    0.30    0.17
   1   8  11    1.63    0.53
   1  -8  11  -34.29  101.61
   1  -8  11   -0.34    0.72
  -1  -8 -11    1.18    0.97
  -1  -8 -11    1.95    0.60
   1   8  12   13.19    0.49
  -1   8 -12   14.28    2.37
   1  -8  12   13.64    1.20
  -1  -8 -12   17.09    2.05
   1  -8  12   14.96    2.93
  -1  -8 -12   15.86    2.82
  -1   8 -13    6.36    2.47
   1  -8  13    6.48    1.98
  -1  -8 -13    8.08    2.76
   1  -8  13    8.63    3.09
  -1  -8 -13    8.15    2.49
  -1   8 -14   57.10    2.36
   1  -8  14   67.74    2.44
  -1  -8 -14   53.55    8.48
   1  -8  14   62.19    4.37
  -1  -8 -14   56.63    5.92
  -1   8 -15   -1.28    0.97
   1  -8  15    1.56    0.97
   1  -8  15    2.09    0.95
  -1  -8 -15    0.78    0.38
   1   8  16    7.20    2.00
  -1   8 -16    7.01    2.32
   1  -8  16    7.28    1.69
   1  -8  16    4.69    1.26
  -1  -8 -16    5.05    1.32
   1   8  17    4.30    1.05
  -1   8 -17    3.82    1.00
   1  -8  17    7.18    1.19
   1  -8  17    2.94    1.26
  -1  -8 -17    3.47    0.85
   1   8  18   23.39    4.60
  -1   8 -18   26.61    1.98
   1  -8  18   26.36    3.08
   1  -8  18   22.64    2.12
  -1  -8 -18   17.71    3.36
   1   8  19    8.14    1.71
  -1   8 -19   10.89    1.46
   1  -8  19    8.01    2.39
   1  -8  19   10.02    2.12
  -1  -8 -19    8.81    2.73
   1   8  20   11.99    2.60
  -1   8 -20   11.26    2.59
   1  -8  20   10.40    3.78
   1  -8  20   12.84    2.36
  -1   9  20   -0.21    0.81
   1   9 -20    0.81    0.58
  -1  -9  20    0.21    0.66
  -1  -9  20    6.33   46.09
   1  -9 -20    0.61    0.27
  -1   9  19    1.21    0.98
   1   9 -19    2.28    1.18
  -1  -9  19   -0.18    0.69
  -1  -9  19  -22.80   42.02
   1  -9 -19   -0.65    0.60
  -1   9  18    3.30    1.18
   1   9 -18    1.97    0.76
  -1  -9  18    5.21    1.11
  -1  -9  18  589.31  327.24
   1  -9 -18    2.58    0.82
  -1   9  17   95.22   42.61
   1   9 -17   85.43   38.29
  -1  -9  17   98.55   44.11
  -1  -9  17  102.92  254.17
   1  -9 -17   87.22   39.04
  -1   9  16   -0.88    0.66
   1   9 -16    0.45    0.86
  -1  -9  16    0.67    0.65
  -1  -9  16   15.64   30.89
   1   9 -15    1.61    0.42
  -1   9  15    5.29    1.35
  -1   9  15    2.89    0.81
  -1  -9  15   42.53   64.46
  -1  -9  15    3.12    1.10
   1   9 -14    0.90    0.63
  -1   9  14    0.56    0.50
  -1   9  14    0.47    0.25
  -1  -9  14   68.42  273.68
  -1  -9  14   -0.01    0.53
  -1   9  13  129.80    2.91
   1   9 -13  135.97    3.27
  -1  -9  13  125.64    3.06
  -1  -9  13  737.86  573.57
   1   9 -12    7.78    2.52
  -1   9  12    7.62    2.48
   1  -9 -12    7.48    2.12
  -1  -9  12  334.89  210.85
  -1  -9  12   12.67    1.80
   1   9 -11   20.32    1.26
  -1   9  11   19.90    1.48
   1  -9 -11   19.00    4.70
  -1  -9  11  344.78  259.57
  -1  -9  11   20.12    1.33
   1   9 -10   21.17    4.45
  -1   9  10   19.57    1.15
   1  -9 -10   21.43    4.70
  -1  -9  10   14.03   20.99
  -1  -9  10   27.88    4.82
   1   9  -9   87.70    2.26
  -1   9   9   86.26    2.77
   1  -9  -9   90.45    2.90
  -1  -9   9  103.33  104.00
  -1  -9   9   72.69    2.27
  -1   9   8    1.83    0.44
   1   9  -8    1.41    0.36
  -1  -9   8 1941.43 1355.71
   1  -9  -8    1.33    0.77
  -1  -9   8    1.01    0.41
   1  -9  -8    1.13    0.19
  -1   9   7  140.99    1.16
  -1   9   7  138.42    2.48
   1   9  -7  128.40    2.51
  -1  -9   7   89.67  168.67
   1  -9  -7  133.16    3.26
  -1  -9   7  154.02    2.78
   1  -9  -7  144.27    1.38
  -1   9   6   30.95    0.67
  -1   9   6   28.89    1.16
   1   9  -6   30.70    1.33
  -1  -9   6   28.87    2.46
   1  -9  -6   31.34    2.55
  -1  -9   6   36.27    1.60
   1  -9  -6   33.36    0.74
  -1   9   5  526.14    2.86
   1   9  -5  516.85    5.40
  -1   9   5  542.31    4.59
   1  -9  -5  534.38    6.26
  -1  -9   5  567.79    6.77
  -1  -9   5  529.77    4.89
  -1   9   4   68.94    1.14
   1   9  -4   62.69    1.48
  -1   9   4   64.87    1.62
  -1  -9   4   65.67    1.77
   1  -9  -4   61.22    4.37
   1  -9  -4   59.92    1.55
   1  -9  -4   70.59    1.27
  -1  -9   4   64.77    2.63
  -1   9   3   30.95    0.89
  -1   9   3   36.22    1.77
   1   9  -3   41.31    1.25
  -1   9   3   37.37    1.24
  -1  -9   3   31.40    1.15
  -1  -9   3   39.69    2.10
   1  -9  -3   37.57    1.72
  -1  -9   3   42.32    1.58
   1  -9  -3   40.38    1.76
  -1   9   2   12.38    0.93
   1   9  -2   12.74    0.76
  -1   9   2   12.82    1.27
  -1   9   2   10.92    1.08
  -1  -9   2   15.85    0.93
   1  -9  -2   14.67    1.40
   1  -9  -2    9.66    2.04
  -1  -9   2   10.98    2.22
  -1  -9   2   12.41    2.13
   1  -9  -2   17.10    2.58
  -1   9   1   23.24    0.81
   1   9  -1   28.12    0.94
  -1   9   1   29.10    1.09
  -1   9   1   26.32    1.61
  -1  -9   1   23.02    0.98
   1  -9  -1   28.96    1.85
   1  -9  -1   25.63    1.66
  -1  -9   1   25.00    1.42
  -1  -9   1   30.04    5.65
   1  -9  -1   24.35    1.00
  -1   9   0   22.12    2.86
  -1   9   0   69.64  121.79
   1   9   0   23.73    0.80
  -1   9   0   22.46    1.08
  -1  -9   0   27.27    1.96
   1  -9   0   23.16    0.92
  -1  -9   0   21.92    0.77
   1  -9   0   30.01    4.97
  -1  -9   0   23.47    1.58
   1   9   1   55.62    1.58
  -1   9  -1  193.08  180.00
   1   9   1   47.19    1.06
  -1   9  -1   46.70    1.43
  -1  -9  -1   43.52    1.29
   1  -9   1   46.06    1.35
  -1  -9  -1   47.60    1.18
  -1  -9  -1   47.73    2.37
   1  -9   1   52.74    4.26
   1   9   2    8.57    0.56
  -1   9  -2  140.59  138.24
  -1   9  -2   11.61    2.33
   1   9   2   12.31    1.45
  -1  -9  -2   11.16    2.11
   1  -9   2    9.73    1.57
  -1  -9  -2   10.92    1.59
  -1  -9  -2   12.70    1.32
   1  -9   2   11.41    2.36
   1   9   3  610.31    4.26
   1   9   3  631.30    3.84
  -1   9  -3  615.28   10.25
  -1   9  -3  627.44    5.15
   1  -9   3  663.22    4.86
   1  -9   3  635.51    6.22
  -1  -9  -3  628.66    4.82
  -1  -9  -3  596.20    9.27
   1   9   4   69.55    1.26
   1   9   4   81.00    1.88
   1   9   4   67.85    1.24
  -1   9  -4   75.00    2.09
  -1   9  -4   73.42    1.85
   1  -9   4   78.58    2.39
  -1  -9  -4   81.59    1.60
  -1  -9  -4   74.20    2.86
   1  -9   4   85.20    1.94
  -1   9  -5   32.12    2.32
   1   9   5   24.88    0.84
   1   9   5   29.77    0.84
   1   9   5   32.65    0.94
   1  -9   5   24.63    1.20
  -1  -9  -5   32.97    2.06
  -1  -9  -5   26.05    0.87
   1  -9   5   38.33    3.17
  -1   9  -6    9.51    1.51
   1   9   6    7.04    0.75
   1   9   6    8.98    0.84
   1   9   6    8.89    1.07
   1  -9   6    8.73    1.75
  -1  -9  -6    8.96    1.05
  -1  -9  -6    9.34    1.47
   1  -9   6   13.26   20.04
  -1   9  -7  137.44    2.78
   1   9   7  141.88    1.77
   1   9   7  128.93    2.20
   1  -9   7  148.74    2.93
  -1  -9  -7  144.10    3.96
   1  -9   7   77.50  209.00
  -1  -9  -7  137.61    1.81
  -1   9  -8    5.64    1.12
   1   9   8    3.71    0.89
   1   9   8    3.12    0.95
   1   9   8    4.11    1.07
   1  -9   8    5.24    0.75
  -1  -9  -8    5.19    1.20
  -1  -9  -8    4.49    0.87
   1  -9   8   46.27   27.55
  -1   9  -9  139.34    5.24
   1   9   9  153.04    1.89
   1   9   9  136.61    2.07
   1   9   9  139.70    2.49
   1  -9   9  195.13   63.00
  -1  -9  -9  145.00    4.24
  -1  -9  -9  150.51    1.76
   1  -9   9   15.60  204.00
   1   9  10   21.56    0.96
  -1   9 -10   23.01    5.19
   1   9  10   19.69    0.96
  -1  -9 -10   20.18    1.65
   1  -9  10   30.54    5.93
  -1  -9 -10   25.06    0.69
   1  -9  10  105.16   54.90
   1   9  11   86.02    2.02
  -1   9 -11   91.29    2.93
   1  -9  11   64.71  204.12
  -1  -9 -11   89.90    3.68
   1  -9  11   97.52    2.73
  -1  -9 -11   88.06    1.08
  -1   9 -12   66.57    2.47
   1   9  12   58.77    2.35
  -1  -9 -12   59.63    3.28
   1  -9  12   29.53   82.67
   1  -9  12   79.64    2.57
  -1   9 -13   76.49    2.56
   1  -9  13   75.39    2.45
  -1  -9 -13   71.42    3.34
   1  -9  13   84.00  428.00
  -1   9 -14   33.11    4.87
   1  -9  14   44.29    1.94
  -1  -9 -14   30.17    6.10
   1  -9  14   50.88  115.79
  -1  -9 -14   31.23    3.27
  -1   9 -15    2.01    0.82
   1  -9  15    2.01    0.61
  -1  -9 -15    0.44    1.41
   1  -9  15    1.75   11.07
  -1  -9 -15    2.64    0.69
   1   9  16    3.27    0.94
  -1   9 -16    1.31    0.68
   1  -9  16    2.73    0.74
   1  -9  16    0.31    1.61
  -1  -9 -16    2.45    0.43
   1   9  17    5.64    2.55
  -1   9 -17   10.15    1.49
   1  -9  17    4.02    2.10
   1  -9  17   10.37    2.69
   1   9  18    3.12    1.00
  -1   9 -18    0.86    0.87
   1  -9  18    1.15    0.72
   1  -9  18    5.97    2.91
   1   9  19    0.45    0.86
  -1   9 -19    1.30    0.92
   1  -9  19   -0.17    0.66
   1  -9  19   -0.13    1.97
   1   9  20    6.98    1.36
   1  -9  20   11.10    1.25
   1  -9  20    5.59    3.15
  -1  10  20   19.30    5.85
   1  10 -20   20.20    5.46
  -1 -10  20   15.18    5.32
  -1 -10  20 -199.57  328.70
  -1  10  19   19.99    6.42
   1  10 -19   15.32    5.09
  -1 -10  19   23.18    4.77
  -1 -10  19  130.88  228.53
  -1  10  18    2.74    0.65
   1  10 -18    1.91    0.90
  -1 -10  18    2.34    2.09
  -1 -10  18  343.68  595.79
   1  10 -17   -0.26    0.80
  -1  10  17    1.04    0.40
  -1  10  17    0.11    0.31
  -1 -10  17  153.33  611.67
  -1 -10  17    0.66    0.78
   1  10 -16    8.71    2.63
  -1  10  16   10.18    2.91
  -1  10  16    9.63    3.47
  -1 -10  16   87.14  494.29
  -1 -10  16   11.18    1.27
   1  10 -15    7.63    0.94
  -1  10  15    4.53    1.94
  -1  10  15    5.72    1.54
  -1 -10  15  -19.77   38.73
  -1 -10  15   10.40    1.35
  -1  10  14    0.61    0.28
   1  10 -14    1.47    0.65
  -1 -10  14    0.29    0.71
  -1 -10  14    4.17  268.75
   1  10 -13    2.26    0.83
  -1  10  13    2.26    0.86
   1 -10 -13    2.14    1.10
  -1 -10  13   63.33  691.11
  -1 -10  13    3.10    0.75
   1  10 -12   47.70    2.27
  -1  10  12   45.57    1.87
   1 -10 -12   46.14    2.53
  -1 -10  12  -21.40   25.33
  -1 -10  12   39.46    2.49
  -1  10  11  140.61    3.12
   1  10 -11  148.40    3.46
  -1 -10  11  -27.12   29.75
   1 -10 -11  152.42    4.29
   1  10 -10   12.24    2.72
  -1  10  10   11.14    1.92
   1 -10 -10    8.26    1.27
  -1 -10  10  738.00 1000.00
  -1 -10  10   10.10    1.58
   1  10  -9   25.26    1.40
  -1  10   9   27.04    1.26
   1 -10  -9   29.83    2.26
  -1 -10   9   30.14   69.45
  -1 -10   9   38.62    3.50
  -1  10   8    0.56    0.19
  -1  10   8    1.36    0.40
   1  10  -8    0.61    0.36
  -1 -10   8   13.89   24.53
   1 -10  -8    2.56    1.16
  -1 -10   8    1.88    0.34
   1 -10  -8    0.77    0.18
  -1  10   7  131.59    1.30
  -1  10   7  128.00    2.55
   1  10  -7  132.37    2.63
  -1 -10   7  121.06    4.14
   1 -10  -7  139.40    3.63
  -1 -10   7  146.55    2.97
   1 -10  -7  131.67    1.37
  -1  10   6   20.30    0.57
  -1  10   6   12.95    2.49
   1  10  -6   16.31    3.79
  -1 -10   6   14.86    1.50
   1 -10  -6   19.72    3.38
  -1 -10   6   29.37    3.99
   1 -10  -6   21.40    0.69
  -1  10   5    0.24    0.20
  -1  10   5    0.33    0.33
   1  10  -5    0.75    0.36
  -1 -10   5    1.26    1.07
   1 -10  -5   -0.03    0.52
  -1 -10   5    0.32    0.33
   1 -10  -5    1.09    0.39
  -1  10   4   26.21    0.92
  -1  10   4   30.11    1.13
   1  10  -4   27.24    1.16
  -1 -10   4   29.56    5.58
   1 -10  -4   33.40    3.13
  -1 -10   4   28.80    4.38
   1 -10  -4   27.41    0.88
  -1  10   3   45.14    1.08
  -1  10   3   35.43    1.23
   1  10  -3   41.00    1.29
  -1 -10   3   38.37    2.43
   1 -10  -3   35.50    1.88
  -1 -10   3   45.03    1.77
   1 -10  -3   44.58    1.16
  -1  10   2   62.07    1.28
   1  10  -2   62.00    1.52
  -1  10   2   60.73    1.63
   1 -10  -2   61.60    1.50
   1 -10  -2   60.33    2.45
  -1 -10   2   56.91    1.54
  -1 -10   2   60.96    1.65
  -1 -10   2   59.61    2.57
  -1  10   1    0.28    0.39
  -1  10   1    1.29    0.46
   1  10  -1    0.82    0.39
   1 -10  -1    1.05    0.64
  -1 -10   1    1.16    0.38
   1 -10  -1    0.55    0.46
  -1 -10   1    2.05    0.90
   1  10   0    1.02    0.38
  -1  10   0    0.81    0.19
   1 -10   0    3.29    0.63
   1 -10   0    0.41    0.69
  -1 -10   0    0.05    0.14
  -1 -10   0    3.28    0.53
  -1 -10   0   -0.68    0.84
   1  10   1  223.18    2.84
  -1  10  -1  235.61    3.23
   1 -10   1  229.34    2.87
  -1 -10  -1  232.86    6.37
  -1 -10  -1  222.21    2.49
  -1 -10  -1  232.34    3.11
   1 -10   1  231.93    4.31
  -1  10  -2    9.56    2.29
   1  10   2   10.28    0.66
   1 -10   2    4.08    0.95
  -1 -10  -2    9.23    2.98
  -1 -10  -2    4.44    1.29
  -1 -10  -2    4.33    0.82
   1 -10   2    8.40    0.96
   1  10   3   51.03    1.33
   1  10   3   48.97    1.26
  -1  10  -3   47.58    1.62
   1 -10   3   49.81    2.15
  -1 -10  -3   50.15    4.69
   1 -10   3   54.72    4.23
  -1 -10  -3   48.01    1.33
   1  10   4   -0.02    0.35
   1  10   4    0.18    0.26
  -1  10  -4   -0.00    0.44
   1  10   4    0.14    0.20
  -1 -10  -4   -0.24    0.69
   1 -10   4    0.00    0.58
  -1 -10  -4   -0.07    0.33
   1 -10   4    1.40    1.00
   1  10   5  137.35    1.85
   1  10   5  119.10    1.79
  -1  10  -5  129.48    2.55
   1  10   5  118.87    2.42
  -1 -10  -5  138.01   11.79
   1 -10   5  140.33    3.54
  -1 -10  -5  139.71    2.37
   1 -10   5  125.32    3.19
  -1  10  -6   67.46    1.96
   1  10   6   51.03    1.35
   1  10   6   62.50    1.45
   1  10   6   64.94    1.51
   1 -10   6   58.02    1.89
  -1 -10  -6   62.35    2.80
  -1 -10  -6   52.17    1.34
   1 -10   6   79.49    3.87
  -1  10  -7   99.12    2.49
   1  10   7   98.17    1.88
   1  10   7   95.12    1.78
   1 -10   7  109.27    2.46
  -1 -10  -7   92.03    3.24
   1 -10   7   38.33  152.00
  -1 -10  -7  101.46    1.58
  -1  10  -8   69.66    2.07
   1  10   8   62.37    1.16
   1  10   8   65.52    1.41
   1  10   8   68.56    1.58
   1 -10   8   73.90    2.24
  -1 -10  -8   75.04    9.60
  -1 -10  -8   65.43    1.23
   1 -10   8   77.14  692.86
  -1  10  -9    0.40    0.51
  -1 -10  -9    0.12    0.16
   1 -10   9  113.33  121.78
  -1 -10  -9    0.41    0.51
   1 -10   9    0.44    0.43
   1  10  10   60.39    1.72
  -1  10 -10   62.04    2.24
   1 -10  10   20.49   66.59
  -1 -10 -10   63.89    2.83
   1 -10  10   62.68    2.11
  -1 -10 -10   58.22    1.20
  -1  10 -11  150.37    3.31
   1  10  11  139.63    2.60
  -1 -10 -11  154.33    4.87
   1 -10  11   15.65  231.74
   1 -10  11  158.09    3.16
  -1  10 -12   14.40    4.01
   1  10  12   13.09    1.98
  -1 -10 -12   16.53    1.93
   1 -10  12  -79.15  127.02
   1 -10  12   16.04    1.23
  -1  10 -13   14.52    2.70
   1  10  13   13.81    1.76
  -1 -10 -13   16.57    1.98
   1 -10  13  613.85  554.62
   1 -10  13   28.73    1.67
  -1  10 -14   40.34    2.17
   1 -10  14   46.91    2.22
  -1 -10 -14   35.27    3.77
   1 -10  14  200.29  192.65
  -1  10 -15   14.17    3.72
   1 -10  15   22.24    2.28
  -1 -10 -15   15.05    3.15
   1 -10  15   10.61   72.44
  -1  10 -16   21.53    4.10
   1 -10  16   13.56   36.16
   1 -10  16   25.52    4.32
   1  10  17   39.39    2.36
  -1  10 -17   30.80    2.07
   1 -10  17   38.68    2.41
   1 -10  17 -166.52  277.39
   1  10  18   13.54   13.05
  -1  10 -18    8.37    3.82
   1 -10  18   16.19   15.03
   1 -10  18  443.93  387.86
   1  10  19   15.38    4.16
  -1  10 -19   21.45    5.02
   1 -10  19   17.29    5.64
   1 -10  19  191.79  303.93
  -1  11  19    1.94    3.36
   1  11 -19   -0.83    0.72
  -1 -11  19    0.19    0.55
  -1 -11  19   -3.19  202.13
  -1  11  18    6.47    2.90
   1  11 -18    9.47    1.41
  -1 -11  18    4.47    1.65
  -1 -11  18 -237.50  411.00
  -1  11  17    0.53    0.45
   1  11 -17    1.14    0.82
  -1 -11  17    0.43    0.64
  -1 -11  17   41.60  279.60
  -1  11  16   12.83    4.41
   1  11 -16   16.06    1.66
  -1 -11  16   15.09    4.09
  -1 -11  16  732.22  768.89
   1  11 -15    0.50    0.77
  -1  11  15    0.54    0.38
  -1  11  15    1.21    0.57
  -1 -11  15 -146.15  251.15
  -1 -11  15    1.06    0.73
  -1  11  14    1.54    0.41
   1  11 -14    0.60    0.53
  -1 -11  14    1.11    0.57
  -1 -11  14   56.86   91.18
   1  11 -13    7.94    1.50
  -1  11  13    7.93    2.34
   1 -11 -13    9.21    1.44
  -1 -11  13   31.93   46.29
  -1 -11  13   10.70    1.94
   1  11 -12  221.40   84.10
  -1  11  12  210.29   79.81
   1 -11 -12  216.92   82.63
  -1 -11  12  -40.13   78.67
  -1 -11  12  243.21   92.30
   1  11 -11    1.66    0.59
  -1  11  11    0.80    0.41
   1 -11 -11    0.64    0.84
  -1 -11  11   96.19  263.81
  -1 -11  11    2.99    0.59
   1  11 -10   41.84    1.74
  -1  11  10   44.74    1.65
   1 -11 -10   46.10    6.22
  -1 -11  10   81.79  179.64
  -1 -11  10   47.19    2.00
   1  11  -9    4.05    1.49
  -1  11   9    4.06    1.21
   1 -11  -9    6.69    2.05
  -1 -11   9   22.39    9.28
  -1 -11   9    5.58    1.82
   1  11  -8  413.58    4.89
  -1  11   8  417.54    6.01
   1 -11  -8  413.03    6.65
  -1 -11   8  441.71    7.49
   1 -11  -8  450.58    2.22
  -1  11   7    7.47    1.10
   1  11  -7    9.87    1.36
  -1 -11   7    7.18    1.17
   1 -11  -7    8.70    1.77
  -1 -11   7    5.98    0.89
   1 -11  -7    6.12    0.96
  -1  11   6   51.91    1.21
  -1  11   6   56.74    1.64
   1  11  -6   60.09    1.78
  -1 -11   6   61.17    2.80
   1 -11  -6   53.34    2.39
  -1 -11   6   50.89    2.77
   1 -11  -6   52.35    1.18
  -1  11   5    0.82    0.28
  -1  11   5    2.20    0.47
   1  11  -5    1.70    0.71
  -1 -11   5    1.64    0.81
   1 -11  -5    1.68    0.74
  -1 -11   5    1.61    0.34
   1 -11  -5    3.40    0.86
  -1  11   4  215.82   69.59
  -1  11   4  212.49   68.55
   1  11  -4  213.89   69.01
  -1 -11   4  226.51   73.17
   1 -11  -4  214.56   69.28
  -1 -11   4  216.98   70.02
   1 -11  -4  207.64   66.99
  -1  11   3   31.03    1.51
  -1  11   3   31.49    1.27
   1  11  -3   30.49    1.12
  -1 -11   3   32.03    1.99
   1 -11  -3   33.67    2.01
  -1 -11   3   38.16    1.48
   1 -11  -3   35.79    1.33
  -1  11   2   26.21    1.14
   1  11  -2   28.73    1.18
  -1 -11   2   27.57    2.82
   1 -11  -2   25.84    2.80
   1 -11  -2   30.00    1.20
  -1 -11   2   29.73    1.26
   1  11  -1    0.10    0.29
  -1  11   1    0.02    0.42
   1 -11  -1    0.69    0.23
   1 -11  -1   -0.04    0.72
  -1 -11   1   -0.06    0.32
  -1 -11   1    0.68    0.62
  -1 -11   1    0.35    0.89
   1  11   0  112.62    2.05
  -1  11   0  105.87    2.25
   1 -11   0  104.92    2.11
   1 -11   0  106.94    3.28
  -1 -11   0   94.66    2.01
  -1 -11   0  102.69    2.11
  -1 -11   0  101.72    3.31
   1  11   1   56.31    1.39
  -1  11  -1   54.17    1.70
   1 -11   1   69.78    1.87
  -1 -11  -1   56.33    7.67
  -1 -11  -1   50.31    1.36
  -1 -11  -1   70.98    1.75
   1 -11   1   60.05    6.75
  -1  11  -2    3.37    0.90
   1  11   2    1.99    0.51
   1 -11   2    3.93    0.82
  -1 -11  -2  761.58  122.63
  -1 -11  -2    0.92    0.50
  -1 -11  -2    4.52    0.88
   1 -11   2    2.57    0.76
   1  11   3   24.32    0.88
  -1  11  -3   26.58    1.47
   1 -11   3   22.05    5.51
  -1 -11  -3   25.34    4.56
   1 -11   3   29.74    1.28
  -1 -11  -3   32.20    1.17
   1  11   4  162.06    2.63
  -1  11  -4  155.10    2.91
   1  11   4  158.50    2.34
  -1 -11  -4  160.85    4.12
   1 -11   4  161.06    2.77
  -1 -11  -4  169.77    2.43
   1 -11   4  167.48    3.92
   1  11   5    0.67    0.36
   1  11   5    0.21    0.30
  -1  11  -5    0.57    0.52
   1  11   5  112.50   67.50
  -1 -11  -5   -0.85    0.84
   1 -11   5    2.66    0.76
  -1 -11  -5    0.68    0.43
   1 -11   5    0.58    0.57
   1  11   6    0.06    0.18
  -1  11  -6    1.02    0.42
   1  11   6   -0.10    0.33
   1  11   6   -0.05    0.20
  -1 -11  -6    1.64    1.04
   1 -11   6   -0.41    0.55
   1 -11   6    0.10    0.90
   1  11   7   13.46    1.93
  -1  11  -7   15.12    1.11
   1 -11   7   16.39    1.78
  -1 -11  -7   13.11    2.06
   1 -11   7   15.30    1.95
  -1 -11  -7   16.55    0.76
   1  11   8  168.17    3.09
  -1  11  -8  180.83    3.47
   1 -11   8  184.16   18.80
  -1 -11  -8  186.92    4.91
   1 -11   8  196.99    3.68
  -1 -11  -8  182.01    2.30
   1  11   9    4.02    1.06
  -1  11  -9    5.25    1.39
   1 -11   9   18.43   49.44
  -1 -11  -9    4.94    1.70
   1 -11   9    2.80    0.71
  -1 -11  -9    2.39    0.52
  -1  11 -10    2.55    0.78
   1  11  10    2.72    0.55
  -1 -11 -10    2.93    0.74
   1 -11  10   71.00  494.00
   1 -11  10    3.43    0.59
  -1  11 -11    9.96    2.24
   1 -11  11   10.14    2.16
  -1 -11 -11    6.60    1.57
   1 -11  11   54.69   37.70
  -1  11 -12  147.66   50.05
   1 -11  12  160.16   54.27
  -1 -11 -12  154.93   52.60
   1 -11  12    5.67   22.08
  -1  11 -13    1.39    0.75
   1 -11  13    1.59    0.58
  -1 -11 -13   -1.47    1.02
   1 -11  13  945.83  673.33
  -1  11 -14    0.00    0.83
   1 -11  14    1.99    0.85
  -1 -11 -14    1.26    0.98
   1 -11  14  659.20  448.00
  -1  11 -15    0.65    0.89
   1 -11  15    0.98    0.35
  -1 -11 -15    0.86    1.08
   1 -11  15   13.83  140.00
  -1  11 -16   69.24    3.13
   1 -11  16   66.61    2.47
  -1 -11 -16   69.80    3.79
   1 -11  16   40.05   50.47
   1  11  17    6.95    3.33
  -1  11 -17    7.06    2.89
   1 -11  17    7.13    3.71
   1 -11  17  410.00  568.46
   1  11  18    2.95    1.76
  -1  11 -18    2.31    4.06
   1 -11  18    3.64    1.00
   1 -11  18  -74.17  690.00
  -1  12  17    1.64    0.80
   1  12 -17    1.21    1.07
  -1 -12  17    1.74    0.81
  -1 -12  17   53.11   45.66
  -1  12  16    6.95    9.62
   1  12 -16    5.66    7.57
  -1 -12  16   10.53    1.38
  -1 -12  16   20.10   45.48
  -1  12  15    2.46    1.76
   1  12 -15    5.14    1.71
  -1 -12  15    8.21    1.22
  -1 -12  15  790.00  817.00
   1  12 -14    5.76    1.03
  -1 -12  14    4.88    1.18
   1 -12 -14    5.48    2.07
  -1 -12  14  638.00  749.00
   1  12 -13   54.95    2.39
  -1  12  13   48.10    1.78
   1 -12 -13   38.12    5.71
  -1 -12  13   84.76  330.00
  -1 -12  13   53.40    9.00
   1  12 -12    6.29    2.33
  -1  12  12    5.91    1.11
   1 -12 -12    9.07    1.89
  -1 -12  12   32.70   25.59
  -1 -12  12    9.19    1.83
   1  12 -11   58.97    2.30
  -1  12  11   54.32    1.92
   1 -12 -11   51.35    7.04
  -1 -12  11  107.33   59.06
  -1 -12  11   49.71    7.32
   1  12 -10    3.06    0.69
  -1  12  10    2.89    0.68
   1 -12 -10    2.88    1.08
  -1 -12  10    3.93    2.15
  -1 -12  10    4.67    0.71
   1  12  -9   15.31    2.91
  -1  12   9   12.47    2.21
   1 -12  -9   13.09    3.53
  -1 -12   9   14.74    1.96
  -1 -12   9   13.30    1.22
   1  12  -8    0.87    0.68
  -1  12   8    0.91    0.28
   1 -12  -8    0.64    0.64
  -1 -12   8   -0.63    1.04
  -1 -12   8    0.85    0.66
  -1  12   7   90.02    2.21
   1  12  -7   91.31    2.39
  -1 -12   7   84.31    3.32
   1 -12  -7   96.91    5.12
  -1 -12   7   80.31    2.61
   1 -12  -7   83.85    1.27
  -1  12   6    2.43    0.97
   1  12  -6    5.27    1.93
  -1 -12   6    3.51    1.22
   1 -12  -6    4.99    1.61
  -1 -12   6    4.85    1.46
   1 -12  -6    2.95    1.25
  -1  12   5    4.79    2.03
   1  12  -5    5.22    2.12
  -1 -12   5    6.55    1.93
   1 -12  -5    4.47    1.48
  -1 -12   5    8.35    2.36
   1 -12  -5    7.56    2.58
  -1  12   4    9.83    1.99
   1  12  -4    8.81    2.16
  -1 -12   4    7.82    2.73
   1 -12  -4    8.83    1.77
  -1 -12   4    8.50    0.92
   1 -12  -4    6.99    1.37
  -1  12   3  113.45    2.36
   1  12  -3  115.06    2.37
  -1 -12   3  120.09   11.98
   1 -12  -3  101.60    3.96
  -1 -12   3  108.54    2.47
   1 -12  -3  105.19    2.06
  -1  12   2  156.30    2.97
   1  12  -2  160.26    2.60
  -1 -12   2  156.39    4.58
   1 -12  -2  153.96    3.96
   1 -12  -2  175.13    3.75
  -1 -12   2  183.94    3.22
  -1  12   1   65.16    2.30
  -1 -12   1   66.40    1.98
  -1 -12   1   67.30    3.63
   1 -12  -1   70.58    3.00
   1 -12  -1   57.15    1.84
  -1  12   0    8.25    1.81
   1  12   0    9.32    1.73
  -1 -12   0   11.15    2.22
   1 -12   0    9.33    1.96
   1 -12   0   11.78    3.14
  -1 -12   0   12.10    2.36
  -1  12  -1   81.56    2.11
   1  12   1   74.68    1.63
   1 -12   1   78.50    3.15
  -1 -12  -1   82.62    7.41
   1 -12   1   91.27    2.24
  -1 -12  -1   93.50    2.25
  -1  12  -2    2.84    1.01
   1  12   2    2.30    0.89
   1 -12   2    4.89    0.96
  -1 -12  -2    3.36    0.99
  -1 -12  -2    2.06    0.68
  -1 -12  -2    4.08    0.87
   1 -12   2    3.22    1.04
   1  12   3   13.90    1.35
  -1  12  -3   18.87    1.12
   1 -12   3   17.48    1.92
  -1 -12  -3   16.24    2.83
   1 -12   3   19.70    4.34
  -1 -12  -3   16.41    0.94
   1  12   4   17.83    0.92
  -1  12  -4   18.11    3.10
   1 -12   4   16.82    2.51
  -1 -12  -4   16.37    3.28
   1 -12   4   24.67    1.41
  -1 -12  -4   21.41    0.96
   1  12   5    8.46    2.77
  -1  12  -5   13.25    2.45
   1 -12   5   14.09    1.62
  -1 -12  -5   12.77    1.87
   1 -12   5    9.51    2.39
  -1 -12  -5    7.86    2.59
   1  12   6   61.12    1.44
  -1  12  -6   61.56    2.06
   1 -12   6   60.70    3.76
  -1 -12  -6   58.63    9.36
   1 -12   6   69.23    2.26
  -1 -12  -6   66.67    1.68
   1  12   7   76.65    1.73
  -1  12  -7   76.80    2.33
   1 -12   7   79.74    3.11
  -1 -12  -7   89.82    7.92
   1 -12   7   80.16    2.41
  -1 -12  -7   72.12    1.56
  -1  12  -8   54.05    2.26
   1 -12   8   65.16    2.20
  -1 -12  -8   63.50    3.45
   1 -12   8   48.46    2.64
  -1  12  -9   11.05    1.98
   1 -12   9   12.58    2.78
  -1 -12  -9    6.54    2.52
   1 -12   9    8.85    2.48
  -1  12 -10    0.74    0.76
   1 -12  10    0.19    0.55
  -1 -12 -10    1.46    1.07
   1 -12  10  351.20  375.20
  -1  12 -11   89.74    2.97
   1 -12  11   99.03    2.78
  -1 -12 -11   88.53    3.74
   1 -12  11  -19.31   80.14
  -1  12 -12   10.20    2.56
   1 -12  12   14.45    2.69
  -1 -12 -12    9.63    1.85
   1 -12  12  -89.59  118.57
  -1  12 -13    8.55    2.21
   1 -12  13    9.86    2.14
  -1 -12 -13    9.56    1.60
   1 -12  13  785.00  892.00
  -1  12 -14    2.60    0.80
   1 -12  14    5.97    1.23
  -1 -12 -14    3.61    1.76
   1 -12  14 -224.44  631.11
  -1  12 -15   47.16    2.88
   1 -12  15   61.60    2.38
  -1 -12 -15   35.59   11.36
   1 -12  15    8.54   26.69
  -1  12 -16    1.12    0.57
   1 -12  16    1.98    0.98
  -1 -12 -16    1.55    1.31
   1 -12  16  355.00  615.83
  -1  12 -17    0.84    0.65
   1 -12  17  644.78  456.09
   1 -12  17    0.87    1.78
  -1  13  16    1.35    0.86
   1  13 -16    1.33    0.84
  -1 -13  16    0.50    0.75
  -1 -13  16  102.86 1220.00
   1  13 -15    2.64    0.96
  -1 -13  15  100.83  105.56
  -1 -13  15    2.90    0.99
   1  13 -14    0.96    0.85
  -1 -13  14    0.27    0.76
   1 -13 -14    1.14    0.51
  -1 -13  14  779.29  368.57
   1  13 -13   10.52    3.19
  -1 -13  13   13.78    1.36
   1 -13 -13    5.48    2.06
  -1 -13  13   54.55   37.03
   1  13 -12    0.85    0.62
  -1 -13  12    1.57    0.93
   1 -13 -12    1.13    0.96
  -1 -13  12    3.02    3.58
   1  13 -11    4.46    1.39
  -1 -13  11    5.07    1.86
   1 -13 -11    5.24    1.45
  -1 -13  11    4.37    2.31
   1  13 -10    0.79    0.43
  -1  13  10    0.23    0.35
   1 -13 -10    2.09    0.88
  -1 -13  10    1.14    1.86
  -1 -13  10    1.45    0.87
   1  13  -9   67.86    2.51
  -1  13   9   69.98    2.10
   1 -13  -9   72.78    3.28
  -1 -13   9   81.48    3.95
  -1 -13   9   82.36    2.81
   1  13  -8   25.67    6.03
  -1  13   8   29.75    1.39
   1 -13  -8   23.40    4.97
  -1 -13   8   26.15    4.36
  -1 -13   8   20.09    4.80
  -1  13   7   57.73    1.84
   1  13  -7   56.15    2.05
  -1 -13   7   64.87    3.18
   1 -13  -7   64.19    3.19
  -1  13   6    1.80    0.49
   1  13  -6    1.34    0.44
  -1 -13   6    1.19    1.41
   1 -13  -6    0.36    0.87
  -1 -13   6    0.34    0.41
   1 -13  -6    0.12    0.20
  -1  13   5   78.11    3.00
   1  13  -5   83.32    2.25
  -1 -13   5   84.70    3.95
   1 -13  -5   73.62    3.07
  -1 -13   5   91.00    2.45
   1 -13  -5   91.91    1.79
  -1  13   4    0.95    0.46
   1  13  -4    2.20    0.69
  -1 -13   4    0.84    1.22
   1 -13  -4    1.40    0.76
  -1 -13   4    4.43    0.76
   1 -13  -4    3.87    0.89
  -1  13   3   49.48    1.81
   1  13  -3   56.93    2.02
  -1 -13   3   48.51    4.01
   1 -13  -3   42.00    2.28
  -1 -13   3   54.74    1.85
   1 -13  -3   50.19    1.50
  -1  13   2    0.95    0.37
   1  13  -2    0.55    0.47
  -1 -13   2    1.63    1.38
   1 -13  -2    0.87    1.04
   1 -13  -2    1.50    0.39
  -1 -13   2    1.20    0.54
  -1  13   1   27.37    1.42
   1  13  -1   26.14    1.19
  -1 -13   1   27.66    2.41
   1 -13  -1   28.16    2.18
   1 -13  -1   24.97    4.16
  -1 -13   1   26.33    4.52
  -1  13   0    0.50    0.58
   1  13   0    1.38    0.35
  -1 -13   0    0.92    0.82
   1 -13   0    1.60    0.87
   1 -13   0    2.27    0.73
  -1 -13   0    2.43    0.86
  -1  13  -1   12.81    2.40
   1  13   1   12.31    1.06
   1 -13   1   12.21    3.27
  -1 -13  -1   14.60    1.87
   1 -13   1    8.24    2.73
  -1 -13  -1   15.60    3.79
   1  13   2   17.25    1.84
  -1  13  -2   18.34    1.91
   1 -13   2   19.74    1.87
  -1 -13  -2   20.24    2.19
   1 -13   2   30.67    3.04
  -1 -13  -2   27.39    3.41
   1  13   3   67.24    1.58
  -1  13  -3   66.25    2.14
   1 -13   3   65.70    2.89
  -1 -13  -3   61.20    3.20
   1 -13   3   79.74    2.22
  -1 -13  -3   77.56    1.87
   1  13   4    4.68    1.32
  -1  13  -4    5.46    1.59
   1 -13   4    5.35    1.33
  -1 -13  -4    9.21    1.57
   1 -13   4    3.22    0.61
  -1 -13  -4    4.16    1.23
  -1  13  -5   39.72    1.98
  -1 -13  -5   39.94    1.46
   1 -13   5   42.12    4.10
  -1 -13  -5   38.01    6.27
   1 -13   5   42.83    1.89
  -1  13  -6    2.14    0.56
  -1 -13  -6    1.89    0.87
   1 -13   6    0.11    0.95
  -1 -13  -6    1.11    0.76
   1 -13   6    3.05    0.61
  -1  13  -7   48.48    2.05
   1 -13   7   64.78    2.38
  -1 -13  -7   43.24    5.46
   1 -13   7   49.66    2.87
  -1  13  -8   15.25    3.85
   1 -13   8   21.92    2.11
   1 -13   8    7.58    0.82
  -1  13  -9   34.60    1.85
   1 -13   9   41.21    1.91
  -1 -13  -9   32.78    6.01
   1 -13   9   34.68    5.45
  -1  13 -10   71.38    3.00
   1 -13  10   86.35    2.92
  -1 -13 -10   66.16    9.83
   1 -13  10   75.58    3.59
  -1  13 -11    4.95    1.07
   1 -13  11    5.35    1.08
  -1 -13 -11    3.76    1.33
   1 -13  11    6.89    5.22
  -1  13 -12    8.56    3.25
   1 -13  12   12.59    1.60
  -1 -13 -12    8.36    3.10
   1 -13  12  312.80  342.40
  -1  13 -13   22.61    6.25
   1 -13  13   36.82    2.27
  -1 -13 -13   25.93    6.36
   1 -13  13  111.21   84.67
  -1  13 -14   11.05    1.55
   1 -13  14   12.70    1.44
  -1 -13 -14    7.52   10.04
   1 -13  14  125.71  787.14
  -1  13 -15    1.67    1.52
   1 -13  15    7.75    3.00
  -1 -13 -15    1.53    0.97
   1 -13  15   86.76   84.59
   1  14 -15    0.99    1.79
  -1 -14  15    4.05   18.73
  -1 -14  15   -0.20    0.67
   1  14 -14   54.73    2.54
  -1 -14  14   70.30    2.74
   1 -14 -14   50.87    3.45
  -1 -14  14   83.69    8.47
   1  14 -13    3.69    1.15
  -1 -14  13    2.01    1.11
   1 -14 -13    1.49    0.60
  -1 -14  13    1.32    1.63
   1  14 -12    3.14    0.79
  -1 -14  12    2.89    0.63
   1 -14 -12    4.06    1.73
  -1 -14  12    5.07    2.26
   1  14 -11    0.49    0.87
  -1 -14  11    0.51    0.46
   1 -14 -11    0.81    1.01
  -1 -14  11    0.70    1.26
   1  14 -10   57.28    2.33
  -1 -14  10   64.99    2.73
   1 -14 -10   55.14    2.95
  -1 -14  10   57.60    3.32
   1  14  -9    4.83    2.18
  -1 -14   9    6.13    1.95
   1 -14  -9    2.47    1.65
  -1 -14   9    4.00    1.96
   1  14  -8   16.51    4.72
  -1 -14   8   27.19    1.60
   1 -14  -8   16.44    5.35
  -1 -14   8   23.26    2.25
   1  14  -7    0.81    0.54
  -1  14   7    0.38    0.31
   1 -14  -7    2.07    1.14
  -1 -14   7    0.58    1.26
  -1 -14   7    0.34    0.58
   1  14  -6  101.71   34.49
  -1  14   6  108.71   36.85
   1 -14  -6   95.97    3.53
  -1 -14   6   92.70    3.84
  -1 -14   6  112.34   38.11
   1  14  -5    0.91    0.49
  -1  14   5    1.10    0.60
   1 -14  -5    0.72    0.68
  -1 -14   5    1.00    1.37
  -1 -14   5    2.49    0.97
  -1  14   4    2.63    0.73
   1  14  -4    1.10    0.52
  -1 -14   4    0.57    1.28
   1 -14  -4    2.27    0.75
  -1 -14   4    4.21    0.73
   1 -14  -4    2.35    0.93
  -1  14   3    4.10    1.10
   1  14  -3    5.48    1.85
  -1 -14   3    3.83    0.90
   1 -14  -3   10.22    1.71
  -1 -14   3    6.97    2.00
   1 -14  -3    5.98    1.70
  -1  14   2  146.06   55.43
   1  14  -2  147.60   56.00
  -1 -14   2  153.31   58.30
   1 -14  -2  140.00   53.20
   1 -14  -2  147.23   55.85
  -1 -14   2  137.91   52.47
  -1  14   1   14.86    3.63
   1  14  -1   15.28    4.05
  -1 -14   1   14.70    2.88
   1 -14  -1   16.13    1.58
   1 -14  -1   22.28    2.81
  -1 -14   1   20.93    4.35
  -1  14   0    4.83    1.63
   1  14   0    5.66    1.82
  -1 -14   0    7.98    1.71
   1 -14   0    6.92    2.49
   1 -14   0   10.68    1.98
  -1 -14   0   11.02    1.30
  -1  14  -1    3.32    0.74
   1  14   1    3.15    0.92
   1 -14   1    0.85    0.48
  -1 -14  -1  758.95  413.16
   1 -14   1    4.61    1.33
  -1 -14  -1    5.10    1.50
  -1  14  -2  198.24   75.20
  -1 -14  -2  218.31   82.79
   1 -14   2  190.99   72.53
  -1 -14  -2  182.40   69.37
   1 -14   2  215.28   81.66
  -1  14  -3    0.37    0.50
  -1 -14  -3    4.14    0.69
   1 -14   3    2.01    0.86
  -1 -14  -3    0.48    1.28
   1 -14   3    4.59    1.13
  -1  14  -4   15.92   15.24
  -1 -14  -4    1.38    0.44
   1 -14   4    1.16    0.95
  -1 -14  -4    1.03    0.59
   1 -14   4    1.14    0.56
  -1  14  -5    4.65    1.45
  -1 -14  -5    3.21    0.88
   1 -14   5   10.35    1.73
  -1 -14  -5    3.00    1.01
   1 -14   5    4.50    1.45
  -1  14  -6   36.35    1.78
   1 -14   6   30.32    5.59
  -1 -14  -6   34.43    5.93
   1 -14   6   38.00    2.80
  -1  14  -7    1.82    0.68
   1 -14   7    2.54    0.73
  -1 -14  -7    0.79    1.31
   1 -14   7    1.64    0.95
  -1  14  -8    0.27    0.43
   1 -14   8    0.89    1.00
  -1 -14  -8   -0.30    1.36
   1 -14   8   -0.57    0.90
  -1  14  -9    0.14    0.37
   1 -14   9    0.74    0.73
  -1 -14  -9    1.81    1.61
   1 -14   9   -0.19    0.86
  -1  14 -10   77.05    2.75
   1 -14  10   86.78    2.88
  -1 -14 -10   66.82    3.61
   1 -14  10   74.14    3.38
  -1  14 -11    1.04    0.62
   1 -14  11    1.73    1.02
  -1 -14 -11    1.29    1.42
   1 -14  11   -0.20    0.83
  -1  14 -12    0.60    0.48
   1 -14  12    0.40    0.37
  -1 -14 -12    0.41    1.44
   1 -14  12   -0.05    1.17
  -1  14 -13   -0.67    0.76
   1 -14  13    2.11    1.09
  -1 -14 -13    1.81    1.99
   1 -14  13    0.70    3.24
  -1  14 -14    4.97    2.06
   1 -14  14    5.10    1.51
  -1 -14 -14    8.37    2.35
   1 -14  14    2.30   30.05
   1  15 -13   13.38    1.69
  -1 -15  13   12.28    1.90
   1 -15 -13   10.38    2.79
  -1 -15  13   14.11    2.44
   1  15 -12    2.70    1.11
  -1 -15  12    1.91    0.56
   1 -15 -12    2.81    1.47
  -1 -15  12    4.61    1.64
   1  15 -11   -0.06    0.63
  -1 -15  11    0.58    0.76
   1 -15 -11    0.43    0.98
  -1 -15  11   -0.51    1.39
   1  15 -10    0.40    0.40
  -1 -15  10    1.88    0.88
   1 -15 -10    1.31    1.04
  -1 -15  10    1.03    0.69
   1  15  -9   31.77    3.72
  -1 -15   9   28.06    4.24
   1 -15  -9   29.10    8.88
  -1 -15   9   25.06    5.54
   1  15  -8    3.38    0.84
  -1 -15   8    8.69    1.45
   1 -15  -8    2.61    0.86
  -1 -15   8    6.45    2.06
   1  15  -7    3.05    0.76
  -1 -15   7    2.61    0.96
   1 -15  -7    2.47    0.79
  -1 -15   7    2.53    1.20
   1  15  -6    0.99    0.38
  -1 -15   6    1.29    0.72
   1 -15  -6    0.25    0.54
  -1 -15   6    0.95    1.30
   1  15  -5    8.50    3.02
  -1 -15   5   10.85    1.95
   1 -15  -5   12.72    1.58
  -1 -15   5    9.81    2.93
   1  15  -4    0.55    0.40
  -1  15   4    0.90    0.28
   1 -15  -4    1.58    0.98
  -1 -15   4   -0.04    1.11
  -1 -15   4    0.48    0.36
  -1  15   3    2.06    0.59
   1  15  -3    1.96    0.88
  -1 -15   3    1.18    1.23
   1 -15  -3    0.58    0.88
  -1 -15   3    0.63    0.39
   1 -15  -3    1.35    0.58
  -1  15   2   34.94    1.61
  -1 -15   2   46.09    2.03
  -1 -15   2   40.19    2.90
   1 -15  -2   38.35    2.41
   1 -15  -2   44.73    1.53
  -1  15   1    4.19    1.53
  -1 -15   1    3.88    1.40
  -1 -15   1    4.92    1.77
   1 -15  -1    9.43    1.91
   1 -15  -1    5.82    1.43
  -1  15   0    3.33    1.01
  -1 -15   0  179.77   36.38
  -1 -15   0    7.84    1.72
   1 -15   0    7.71    1.99
   1 -15   0    4.18    1.16
  -1  15  -1   22.66    1.37
  -1 -15  -1   20.24    2.56
   1 -15   1   16.40    5.27
  -1 -15  -1   17.95    2.11
   1 -15   1   17.88    1.25
   1 -15   2   11.29    2.73
  -1 -15  -2   11.12    2.39
   1 -15   2    8.33    2.67
  -1 -15  -2    8.12    1.61
  -1  15  -3    1.42    0.71
  -1 -15  -3    0.60    0.39
   1 -15   3   -0.64    0.83
  -1 -15  -3    1.28    1.57
   1 -15   3    0.60    0.33
  -1  15  -4   33.79    1.62
   1 -15   4   42.92    2.06
  -1 -15  -4   32.31    2.68
   1 -15   4   29.86    5.62
  -1  15  -5   13.63    4.55
   1 -15   5   15.18    2.95
  -1 -15  -5   17.86    5.54
   1 -15   5   12.62    5.88
  -1  15  -6    5.18    1.17
   1 -15   6    3.63    0.78
  -1 -15  -6    5.31    1.51
   1 -15   6    3.78    1.26
  -1  15  -7   17.61    5.30
   1 -15   7   25.60    4.41
  -1 -15  -7   19.57    6.21
   1 -15   7   26.22    2.86
  -1  15  -8    3.73    1.12
   1 -15   8    8.94    3.50
  -1 -15  -8    7.37    2.76
   1 -15   8    8.43    1.85
  -1  15  -9   17.27    4.58
   1 -15   9   14.35    5.10
  -1 -15  -9   15.73    5.05
   1 -15   9   25.88    2.32
  -1  15 -10    9.64    4.83
   1 -15  10   16.90   16.32
  -1 -15 -10   16.21   15.16
   1 -15  10   12.51    1.85
  -1  15 -11    2.59    0.91
   1 -15  11    1.50    0.90
  -1 -15 -11    4.30    1.47
   1 -15  11    5.39    2.89
  -1  15 -12    3.54    1.60
   1 -15  12    3.97    1.94
  -1 -15 -12    3.35    2.33
   1 -15  12    5.32    1.37
   1  16 -10    0.32    0.54
  -1 -16  10    0.23    0.41
   1 -16 -10    0.51    0.67
  -1 -16  10   -0.56    1.33
   1  16  -9    0.51    0.42
  -1 -16   9   -0.05    1.16
   1 -16  -9   -0.48    0.85
  -1 -16   9    1.05    1.45
   1  16  -8   -0.77    0.53
  -1 -16   8    0.77    0.77
   1 -16  -8    1.00    0.95
  -1 -16   8    1.67    1.01
   1  16  -7   19.93   18.78
  -1 -16   7   27.92    6.48
   1 -16  -7   24.23   22.80
  -1 -16   7   26.32    3.20
  -1 -16   6    0.89    0.68
  -1 -16   6   -0.13    1.31
   1 -16  -6    0.73    0.57
  -1 -16   5   10.88    2.79
  -1 -16   5   10.32    2.05
   1 -16  -5    8.93    2.37
  -1 -16   4    0.41    0.68
  -1 -16   4   -0.80    1.24
   1 -16  -4    0.58    0.60
  -1 -16   3   15.66    3.64
  -1 -16   3   12.83    2.16
   1 -16  -3    9.05    2.97
  -1 -16   2    0.63    0.29
  -1 -16   2    0.93    0.84
   1 -16  -2    0.86    0.98
   1 -16  -1   26.23    3.70
  -1 -16   1   25.17    5.53
  -1 -16   1   19.54    6.45
   1 -16  -1   14.52    4.61
  -1  16   0    0.90    0.42
  -1 -16   0    0.29    0.41
  -1 -16   0  244.21  332.63
   1 -16   0    0.77    0.43
   1 -16   0    0.38    0.36
  -1  16  -1   23.17    2.97
  -1 -16  -1   34.87    1.66
   1 -16   1   29.11    7.00
  -1 -16  -1   23.27    7.64
   1 -16   1   31.41    4.45
  -1  16  -2    1.92    0.51
   1 -16   2    0.81    0.60
  -1 -16  -2    1.60    0.84
   1 -16   2    0.83    0.90
  -1  16  -3   20.27    1.98
   1 -16   3   25.47    4.34
  -1 -16  -3   20.17    4.55
   1 -16   3   16.70    5.03
  -1  16  -4    4.42    0.78
   1 -16   4    3.50    1.28
  -1 -16  -4    3.67    1.00
   1 -16   4    4.67    1.87
  -1  16  -5    3.68    1.57
   1 -16   5    5.90    1.16
  -1 -16  -5    3.97    1.97
   1 -16   5    2.12    0.92
  -1  16  -6    0.30    0.49
  -1 -16  -6   -0.98    1.34
   1 -16   6    0.19    0.37
  -1  16  -7    2.09    1.10
  -1 -16  -7    1.04    1.99
   1 -16   7    2.01    0.85
  -1  16  -8    4.01    1.70
  -1 -16  -8    6.13    2.82
   1 -16   8    8.26    3.52
  -1  16  -9    7.93    3.61
  -1 -16  -9    4.76    3.14
   1 -16   9   10.44    2.85
  -1  16 -10    0.29    0.48
  -1 -16 -10    1.20    2.26
   1 -16  10    0.89    1.69
  -1 -17   7    1.07    1.87
  -1 -17   7    1.30    2.29
  -1 -17   6   18.73    6.19
  -1 -17   6   10.79    5.87
  -1 -17   5    2.25    0.87
  -1 -17   5   -0.26    0.79
  -1 -17   4   36.26    6.49
  -1 -17   4   33.82    5.43
  -1 -17   3    0.55    0.50
  -1 -17   3    2.83    1.30
  -1 -17   2   15.62   15.07
  -1 -17   2   14.65   14.56
  -1 -17   1    0.91    0.61
  -1 -17   1   -0.01    0.79
  -1 -17   0   27.35    1.51
  -1 -17   0   22.00   21.87
   1 -17   1    2.59    1.92
  -1 -17  -1    4.46    6.10
   1 -17   2    1.80    1.04
  -1 -17  -2    0.76    1.33
  -1  17  -3    0.00    0.49
  -1 -17  -3    0.73    1.09
  -1  17  -4    5.96    4.14
  -1 -17  -4   10.75    4.45
   1 -17   4   15.97    2.56
  -1  17  -5    2.11    1.11
  -1 -17  -5    3.89    1.65
   1 -17   5    2.15    1.23
  -1  17  -6   10.83    3.46
  -1 -17  -6    7.95    3.81
   1 -17   6   15.79    4.45
  -2   0  24    2.92    0.87
   2   0 -24    2.32    0.85
  -2   0  23    1.42    0.96
   2   0 -23    0.85    0.55
  -2   0  22   35.97    4.71
   2   0 -22   21.42    6.46
  -2   0  21    0.12    0.41
  -2   0  21    2.46    1.08
   2   0 -21    0.86    0.92
  -2   0  20   94.00    2.39
  -2   0  20  102.57   34.89
   2   0 -20   87.31    2.90
  -2   0  19   -0.29    0.51
  -2   0  19    0.84    0.70
   2   0 -19    0.68    0.72
  -2   0  18   53.40    1.63
  -2   0  18   47.45    2.77
   2   0 -18   48.59    2.25
  -2   0  17   -0.82    0.59
  -2   0  17    1.20    0.67
   2   0 -17   -1.02    0.78
  -2   0  16   77.50    1.75
  -2   0  16   75.70    2.92
   2   0 -16   70.40    2.28
  -2   0  15   -0.11    0.30
  -2   0  15    0.95    0.89
   2   0 -15    0.37    0.70
  -2   0  14  215.87    2.88
  -2   0  14  222.39    4.06
   2   0 -14  235.76    4.14
   2   0 -13    0.08    0.24
  -2   0  13   -0.31    0.49
  -2   0  13   -0.18    0.96
   2   0 -12  539.17   15.02
  -2   0  12  568.17   15.84
  -2   0  12  515.26   15.41
   2   0 -12  533.94   15.30
   2   0 -11    0.34    0.23
  -2   0  11    0.92    0.51
  -2   0  11   -0.05    0.81
   2   0 -11    0.83    0.45
   2   0 -10  463.13   40.37
  -2   0  10  482.46   42.08
  -2   0  10  475.19   41.57
   2   0 -10  495.76   43.30
   2   0  -9   -0.02    0.33
  -2   0   9    0.35    0.25
   2   0  -9    0.20    0.53
  -2   0   9    0.69    0.56
  -2   0   9    0.70    0.54
   2   0  -9    0.14    0.66
   2   0  -8   71.74    1.11
  -2   0   8   72.43    1.18
   2   0  -8   75.22    1.84
  -2   0   8   76.30    1.70
  -2   0   8   83.33    1.68
   2   0  -8   80.92    1.95
  -2   0   7   -0.31    0.31
   2   0  -7    0.67    0.20
  -2   0   7    0.41    0.37
  -2   0   7    0.16    0.41
   2   0  -7    0.17    0.40
   2   0  -6    7.39    0.43
  -2   0   6    7.19    0.67
   2   0  -6    8.69    1.37
  -2   0   6    9.67    2.09
  -2   0   6    9.48    0.65
   2   0  -6    8.02    0.86
   2   0  -5    0.10    0.24
  -2   0   5    0.32    0.16
  -2   0   5   -0.40    0.53
  -2   0   5   -0.11    0.30
   2   0  -5   -0.03    0.22
   2   0  -4  647.05    9.22
  -2   0   4  656.08    9.38
   2   0  -4  657.65    9.60
  -2   0   4  643.37    9.47
  -2   0   4  652.91    9.50
   2   0  -4  659.05    9.60
   2   0  -3    0.51    0.21
  -2   0   3    0.59    0.20
  -2   0   3    1.79    0.56
  -2   0   3    0.48    0.37
   2   0  -3    0.69    0.78
   2   0  -2 1779.41   24.62
  -2   0   2 1796.89   24.87
  -2   0   2 1818.13   25.21
   2   0  -2 1820.84   25.24
   2   0  -1    0.32    0.20
  -2   0   1    0.54    0.41
   2   0  -1  -13.69   17.12
  -2   0   1    0.67    0.63
   2   0  -1    0.23    0.17
  -2   0   1    0.33    0.24
   2   0   0    8.09    0.42
  -2   0   0    8.14    0.39
   2   0   0    8.23    0.55
  -2   0   0    7.86    0.62
   2   0   0    8.67    0.61
  -2   0   0    7.85    0.49
   2   0   1    0.33    0.31
  -2   0  -1    0.25    0.21
   2   0   1    2.48    0.57
  -2   0  -1    0.66    0.59
   2   0   1   -0.15    0.28
  -2   0  -1    0.50    0.42
   2   0   2   12.35    0.48
  -2   0  -2   14.12    0.59
   2   0   2   12.03    0.68
  -2   0  -2   12.89    0.72
   2   0   2   11.39    0.44
  -2   0  -2   14.10    1.05
   2   0   3    1.01    0.42
  -2   0  -3    1.10    0.31
   2   0   3   -0.02    0.56
  -2   0  -3    0.57    0.36
   2   0   3    0.20    0.36
  -2   0  -3    0.17    0.36
   2   0   4 2853.37   39.48
  -2   0  -4 2841.77   39.31
   2   0   4 2848.88   39.92
  -2   0  -4 2955.19   41.40
   2   0   4 2896.68   40.08
  -2   0  -4 3016.91   41.71
   2   0   5    2.45    0.59
  -2   0  -5    1.43    0.60
   2   0   5   -0.13    0.54
  -2   0  -5    0.18    0.39
   2   0   5    0.15    0.41
  -2   0  -5    0.25    0.53
   2   0   6  379.78    2.80
   2   0   6  380.89    3.03
   2   0   6  387.08    3.19
   2   0   6  369.63    4.06
   2   0   6  379.45    2.88
  -2   0  -6  361.86    2.91
   2   0   7    0.37    0.44
   2   0   7    1.32    0.40
   2   0   7    0.36    0.62
   2   0   7   -0.35    0.82
   2   0   7   -0.01    0.37
  -2   0  -7    0.51    0.36
   2   0   8    9.52    0.59
   2   0   8   10.11    0.73
   2   0   8    9.00    1.61
   2   0   8   13.61    2.31
   2   0   8   13.19    2.39
  -2   0  -8   13.17    0.79
   2   0   9   -0.06    0.28
   2   0   9    0.62    0.38
   2   0   9   -0.09    0.30
   2   0   9    1.38    0.43
  -2   0  -9    0.78    0.49
   2   0  10   16.88    0.80
   2   0  10   17.38    3.47
   2   0  11    0.50    0.27
   2   0  11   -0.19    0.57
  -2   0 -11    0.23    0.42
   2   0  12    1.39    0.44
   2   0  12    2.53    0.51
  -2   0 -12    1.58    0.42
   2   0  13    0.31    0.56
   2   0  13    0.49    0.75
  -2   0 -13    1.14    0.62
   2   0  14    4.96    1.16
   2   0  14    4.75    1.25
  -2   0 -14    4.67    0.83
   2   0  15    0.55    0.28
   2   0  15    0.49    0.98
  -2   0 -15    1.23    0.71
   2   0  16    2.92    1.05
   2   0  16    1.38    0.64
  -2   0 -16    2.20    0.81
   2   0  17   -0.20    0.49
   2   0  17    1.20    0.61
  -2   0 -17   -0.38    0.67
   2   0  18   46.33    1.80
   2   0  18   51.26    5.72
  -2   0 -18   45.55    2.09
   2   0  19   -0.23    0.51
   2   0  19    1.11    0.78
  -2   0 -19   -0.20    0.86
   2   0  20   35.04    1.84
   2   0  20   35.42    4.14
  -2   0 -20   26.52    4.52
   2   0  21   -0.53    0.41
   2   0  21    0.14    0.57
  -2   0 -21    0.61    0.76
   2   0  22    8.11    3.48
  -2   0 -22   10.99    2.16
  -2   1  24    6.63    2.05
   2   1 -24    5.68    2.12
  -2  -1  24    6.79    1.59
   2  -1 -24    8.13    1.40
  -2   1  23    2.61    1.19
   2   1 -23    1.60    0.83
  -2  -1  23    3.50    1.21
   2  -1 -23    0.48    0.51
  -2   1  22    9.94    2.39
   2   1 -22    5.60    1.45
  -2  -1  22    7.47    0.97
  -2  -1  22    9.23    2.01
   2  -1 -22    8.73    1.91
  -2   1  21    1.37    0.80
   2   1 -21    1.50    0.90
  -2  -1  21    0.92    0.72
  -2  -1  21    2.54    0.87
   2  -1 -21    1.09    0.76
   2   1 -20   16.76    2.83
  -2   1  20   22.05    1.08
  -2   1  20   19.48    3.82
  -2  -1  20   22.25    4.52
  -2  -1  20   22.12    1.26
   2  -1 -20   16.94    3.98
   2   1 -19  101.13   38.44
  -2   1  19  118.18   44.84
  -2   1  19  106.96   40.69
  -2  -1  19  113.24   43.06
  -2  -1  19  115.79   43.95
   2  -1 -19  104.46   39.72
   2   1 -18  158.61    4.18
  -2   1  18  185.23    2.89
  -2   1  18  183.85    4.22
  -2  -1  18  179.92    4.49
  -2  -1  18  183.17    3.41
   2  -1 -18  166.31   10.17
   2   1 -17   96.59    2.97
  -2   1  17   99.06    2.04
  -2   1  17   96.97    6.30
  -2  -1  17   98.45    3.17
  -2  -1  17   95.47    2.14
   2  -1 -17  102.06    2.83
   2   1 -16    8.84    1.46
  -2   1  16    5.73    1.31
  -2   1  16    4.95    1.04
  -2  -1  16    6.97    1.19
  -2  -1  16    6.44    1.59
   2  -1 -16    5.22    0.79
  -2   1  15  400.67    4.56
   2   1 -15  378.26    4.91
  -2   1  15  396.18    5.35
   2  -1 -15  370.23    3.96
  -2  -1  15  382.87    5.83
  -2  -1  15  397.77    4.09
   2  -1 -15  382.28    4.84
  -2   1  14   86.38    1.71
   2   1 -14   85.13    2.40
  -2   1  14   83.79    2.50
   2  -1 -14   85.59    1.59
  -2  -1  14   85.84    2.96
  -2  -1  14   91.03    1.90
   2  -1 -14   78.53    2.77
  -2   1  13    0.98    0.24
   2   1 -13   -0.03    0.73
  -2   1  13    1.60    0.98
   2  -1 -13    0.63    0.20
  -2  -1  13    0.78    0.52
  -2  -1  13    1.22    0.32
   2  -1 -13    1.59    0.40
  -2   1  12   86.79    2.31
   2   1 -12   85.41    1.53
   2   1 -12   85.92    2.15
  -2   1  12   87.57    1.62
   2  -1 -12   84.88    1.34
  -2  -1  12   88.60    2.95
  -2  -1  12   87.03    2.05
   2  -1 -12   88.21    2.07
   2   1 -11  390.75   10.98
   2   1 -11  417.87   12.06
  -2   1  11  396.17   11.07
  -2   1  11  400.32   11.66
  -2  -1  11  402.32   11.83
  -2  -1  11  392.64   11.13
   2  -1 -11  411.19   12.15
  -2   1  10  150.19    2.63
   2   1 -10  154.81    1.95
   2   1 -10  138.21    2.38
  -2   1  10  144.46    1.65
   2  -1 -10  150.73    1.60
  -2  -1  10  147.08    2.98
  -2  -1  10  152.80    2.01
   2  -1 -10  143.39    2.46
   2   1  -9    0.64    0.35
   2   1  -9    0.58    0.15
  -2   1   9    0.44    0.77
  -2   1   9    0.40    0.29
   2   1  -9    0.69    0.41
  -2   1   9    1.10    0.27
   2  -1  -9    0.17    0.16
   2  -1  -9    0.54    0.40
  -2  -1   9    0.22    0.24
  -2  -1   9    1.34    0.26
  -2  -1   9    1.68    0.61
   2  -1  -9    0.97    0.36
   2   1  -8   98.64    1.80
   2   1  -8  118.48    1.52
  -2   1   8  108.18    1.95
  -2   1   8  112.95    1.28
   2   1  -8  112.64    2.12
  -2   1   8  101.74    1.80
   2  -1  -8  117.27    1.27
   2  -1  -8  116.84    2.01
  -2  -1   8   99.76    1.82
  -2  -1   8  115.71    3.21
  -2  -1   8  119.73    1.67
   2  -1  -8  100.59    1.81
   2   1  -7  854.25   12.58
   2   1  -7  838.69   12.03
   2   1  -7  836.21   12.50
  -2   1   7  825.57   11.69
  -2   1   7  842.84   12.87
  -2   1   7  855.43   12.59
   2  -1  -7  850.94   11.99
   2  -1  -7  839.37   12.28
  -2  -1   7  853.23   12.48
  -2  -1   7  833.00   12.57
  -2  -1   7  839.15   12.23
   2  -1  -7  822.04   12.18
   2   1  -6   18.02    0.64
   2   1  -6   17.04    0.96
  -2   1   6   16.72    0.66
  -2   1   6   18.43    0.54
   2   1  -6   17.41    0.76
  -2   1   6   16.21    0.96
   2  -1  -6   18.12    2.47
  -2  -1   6   16.66    1.03
  -2  -1   6   18.75    0.71
   2  -1  -6   17.84    0.81
  -2  -1   6   17.00    0.63
   2  -1  -6   20.18    0.87
   2   1  -5  462.15    6.86
   2   1  -5  425.86    2.91
  -2   1   5  433.28    6.60
  -2   1   5  432.55    6.26
   2   1  -5  435.28    6.76
  -2   1   5  435.28    6.62
   2  -1  -5  433.60    6.53
  -2  -1   5  433.21    6.88
  -2  -1   5  437.67    6.62
   2  -1  -5  434.03    6.24
  -2  -1   5  437.10    6.52
   2  -1  -5  427.10    6.55
   2   1  -4   12.85    0.55
   2   1  -4   15.83    0.61
  -2   1   4   17.19    1.54
  -2   1   4   12.48    0.40
   2   1  -4   12.68    0.81
  -2   1   4   14.34    0.58
   2  -1  -4   12.16    0.57
  -2  -1   4   13.73    0.91
  -2  -1   4   15.47    0.63
  -2  -1   4   13.88    0.57
   2  -1  -4   12.48    0.43
   2  -1  -4   13.93    1.26
   2   1  -3  183.26    1.58
   2   1  -3  179.75    1.58
  -2   1   3  192.73    1.73
  -2   1   3  187.52    1.33
   2   1  -3  184.12    2.08
  -2   1   3  193.92    1.66
   2  -1  -3  186.28    1.49
  -2  -1   3  163.24   71.18
  -2  -1   3  183.75    1.58
  -2  -1   3  184.97    1.61
   2  -1  -3  182.34    1.33
   2  -1  -3  190.93    1.75
   2   1  -2   51.37    0.94
  -2   1   2   52.48    0.80
   2   1  -2   50.71    0.83
  -2   1   2   56.40    0.84
  -2   1   2   47.70    1.02
  -2   1   2   46.87    0.86
   2   1  -2  160.00  108.80
  -2  -1   2   56.04    1.00
   2  -1  -2   53.91    0.73
  -2  -1   2   46.42    0.79
   2  -1  -2   54.96    0.77
  -2  -1   2  430.00  424.29
   2   1  -1 1713.36   23.77
   2   1  -1 1761.29   24.30
  -2   1   1 1803.61   24.95
  -2   1   1 1786.90   24.71
  -2   1   1 1791.85   24.91
   2  -1  -1 1703.84   23.57
   2  -1  -1 1896.17   26.35
  -2  -1   1 1828.67   25.75
  -2  -1   1 1741.48   24.02
  -2  -1   1 1779.40   24.69
   2   1   0 1265.97   17.68
  -2   1   0 1272.35   17.78
  -2   1   0 1323.62   18.55
   2   1   0 1359.19   18.81
   2   1   0 1365.74   19.43
  -2   1   0 1439.20   19.96
  -2  -1   0 1339.10   18.72
  -2  -1   0 1312.69   18.75
  -2  -1   0 1346.86   18.65
   2  -1   0 1335.69   18.67
   2  -1   0 1271.94   17.72
   2   1   1   32.75    0.73
  -2   1  -1   34.95    0.86
  -2   1  -1   29.11    0.82
  -2   1  -1   29.88    1.07
   2   1   1   27.50    1.04
   2   1   1   27.63    0.51
  -2  -1  -1   32.34    0.76
  -2  -1  -1   38.71    1.36
   2  -1   1   30.70    0.72
   2  -1   1   31.17    1.45
   2  -1   1   33.37    0.79
  -2  -1  -1   29.20    0.56
   2   1   2  862.55   12.23
   2   1   2  903.49   12.62
  -2   1  -2  912.55   12.98
  -2   1  -2  900.55   12.82
   2   1   2  947.04   13.93
  -2   1  -2  940.14   13.42
   2  -1   2  930.47   13.28
  -2  -1  -2  940.32   13.83
   2  -1   2  889.91   12.66
  -2  -1  -2  898.13   12.73
   2  -1   2  878.17   12.58
  -2  -1  -2  933.65   13.05
   2   1   3 3855.85   53.68
   2  -1   3 3858.78   53.15
  -2  -1  -3 3963.48   55.14
   2  -1   3 4082.14   56.30
  -2   1  -4    1.42    0.40
   2   1   4    1.05    0.24
   2   1   4   -0.20    0.63
   2   1   4    0.62    0.33
   2  -1   4    1.41    0.41
   2  -1   4    0.76    0.24
  -2  -1  -4    1.67    1.16
   2  -1   4    1.28    0.32
   2  -1   4    0.43    0.27
   2  -1   4    0.58    0.37
  -2  -1  -4    2.47    0.52
  -2  -1  -4    1.00    0.21
  -2   1  -5 1127.04   16.13
   2   1   5 1126.81   16.10
   2   1   5 1181.41   17.74
   2   1   5 1115.83   15.82
   2  -1   5 1066.69   15.28
   2  -1   5 1092.89   15.77
  -2  -1  -5 1163.76   17.86
   2  -1   5 1109.00   15.79
   2  -1   5 1159.09   16.56
   2  -1   5 1166.06   17.06
  -2  -1  -5 1095.80   15.67
  -2  -1  -5 1139.06   16.13
  -2   1  -6   77.51    1.48
   2   1   6   70.70    1.24
   2   1   6   82.05    2.10
   2   1   6   86.86    1.39
   2  -1   6   74.17    1.40
   2  -1   6   76.11    1.61
   2  -1   6   83.63    2.10
  -2  -1  -6   74.10    1.37
   2  -1   6   84.49    1.46
  -2  -1  -6   78.51    2.03
   2  -1   6   76.32    1.36
  -2  -1  -6   80.59    1.34
   2   1   7   40.40    1.09
   2   1   7   34.69    0.98
   2   1   7   37.91    1.54
  -2   1  -7   40.41    1.23
   2  -1   7   35.03    0.97
   2  -1   7   38.22    1.43
  -2  -1  -7   41.05    1.59
   2  -1   7   37.83    1.05
   2  -1   7   37.62    1.66
   2  -1   7   41.94    1.72
  -2  -1  -7   43.04    1.10
   2   1   8  443.55   38.67
  -2   1  -8  461.88   40.32
   2   1   8  465.61   40.59
   2   1   8  436.10   38.10
   2   1   8  474.48   41.38
   2  -1   8  449.10   39.17
   2  -1   8  463.70   40.51
   2  -1   8  445.69   38.91
   2  -1   8  474.27   41.53
   2  -1   8  455.50   39.74
  -2  -1  -8  468.07   40.84
   2   1   9   18.99    1.13
   2   1   9   14.89    2.12
   2   1   9   20.72    1.59
   2   1   9   24.95    3.02
  -2   1  -9   14.37    0.94
   2  -1   9   18.25    0.87
   2  -1   9   20.17    1.11
  -2  -1  -9   14.75    1.54
   2   1  10  369.98   10.71
  -2   1 -10  387.97   11.27
   2   1  10  384.98   11.17
   2   1  10  377.70   11.02
   2  -1  10  392.61   11.70
   2  -1  10  401.64   11.56
  -2  -1 -10  382.03   10.96
   2   1  11  233.59    2.67
   2   1  11  244.63    3.56
  -2   1 -11  242.31    3.42
   2  -1  11  234.79    2.87
   2  -1  11  229.25    4.01
  -2  -1 -11  242.74    3.20
   2   1  12   63.70    2.15
   2   1  12   69.07    4.23
  -2   1 -12   70.26    2.05
   2  -1  12   65.30    2.09
   2  -1  12   67.37    3.43
  -2  -1 -12   68.13    1.91
   2   1  13   70.11    1.70
   2   1  13   73.29    3.50
  -2   1 -13   61.45    1.91
   2  -1  13   72.85    1.84
   2  -1  13   76.36    5.95
  -2  -1 -13   66.63    1.95
   2   1  14  425.75  137.30
   2   1  14  421.71  136.03
  -2   1 -14  397.38  128.16
   2  -1  14  437.46  141.08
   2  -1  14  400.69  129.33
  -2  -1 -14  399.35  128.80
   2   1  15  103.23    2.09
   2   1  15   98.77    3.02
  -2   1 -15  110.22    5.75
   2  -1  15  100.55    2.35
   2  -1  15  110.15    5.11
  -2  -1 -15  108.77    2.76
   2   1  16    5.69    1.90
   2   1  16    5.25    1.64
  -2   1 -16    6.77    1.79
   2  -1  16    7.66    2.40
   2  -1  16    6.55    1.86
  -2  -1 -16    3.35    1.12
   2   1  17    4.13    1.17
   2   1  17    6.48    0.92
  -2   1 -17    3.50    0.70
   2  -1  17    6.34    1.44
   2  -1  17    4.94    0.88
  -2  -1 -17    3.77    0.93
   2   1  18  107.33   36.44
   2   1  18  112.35   39.35
  -2   1 -18   98.93    2.83
   2  -1  18  106.84   36.25
   2  -1  18  116.31   40.83
  -2  -1 -18   99.42    2.79
   2   1  19  110.02    2.45
   2   1  19  108.44    9.81
  -2   1 -19  104.54    3.02
   2  -1  19  105.95    3.65
   2  -1  19  105.80   12.46
  -2  -1 -19  105.49    3.17
   2   1  20   14.02    3.36
   2   1  20   18.30    2.77
  -2   1 -20   15.41    2.55
   2  -1  20   16.25    2.74
   2  -1  20   15.09    2.91
  -2  -1 -20   13.55    1.63
   2   1  21    2.76    1.00
  -2   1 -21    2.02    0.92
   2  -1  21    2.90    1.01
   2  -1  21    3.09    0.84
  -2  -1 -21    2.64    0.98
   2   1  22   15.34    2.13
  -2   1 -22   13.96    1.55
   2  -1  22   10.15    3.95
   2  -1  22   15.54    2.61
  -2  -1 -22   10.28    3.07
  -2   2  24    0.50    0.62
   2   2 -24    0.87    1.52
  -2  -2  24    2.50    1.06
   2  -2 -24    1.02    1.98
  -2   2  23    8.88    1.57
   2   2 -23    7.58   10.21
  -2  -2  23    3.41    2.19
  -2  -2  23    6.98    9.43
   2  -2 -23    6.63    8.81
  -2   2  22    3.20    0.62
   2   2 -22    1.60    0.82
  -2  -2  22    2.22    0.78
  -2  -2  22    3.70    1.59
   2  -2 -22    2.11    0.75
  -2   2  21   25.30    4.34
   2   2 -21   20.46    4.83
  -2  -2  21   29.90    1.93
  -2  -2  21   21.19    6.84
   2  -2 -21   21.66    4.43
  -2   2  20   37.60    5.17
   2   2 -20   30.81    5.53
  -2  -2  20   34.29    1.96
  -2  -2  20   34.92    7.43
   2  -2 -20   34.31    4.53
   2   2 -19    5.70    0.84
  -2   2  19    4.35    1.11
  -2   2  19    7.82    1.47
  -2  -2  19    7.17    1.27
  -2  -2  19    4.80    1.28
   2  -2 -19    3.50    0.68
   2   2 -18   84.24    6.87
  -2   2  18   70.26    1.76
  -2   2  18   68.46    2.69
  -2  -2  18   76.93    2.92
  -2  -2  18   75.99    2.10
   2  -2 -18   79.89    4.86
   2   2 -17  154.75    3.57
  -2   2  17  162.25    2.42
  -2   2  17  164.32    4.76
  -2  -2  17  166.74    4.19
  -2  -2  17  174.24    2.91
   2  -2 -17  151.72    4.03
  -2   2  16    1.30    0.31
   2   2 -16    1.39    0.91
  -2   2  16    1.44    1.15
   2  -2 -16    1.15    0.37
  -2  -2  16    3.09    0.85
  -2  -2  16    2.36    0.55
   2  -2 -16    3.07    0.73
   2   2 -15    1.25    0.72
  -2   2  15    0.64    0.39
  -2   2  15    1.17    0.53
  -2  -2  15    0.60    0.55
   2  -2 -15    0.23    0.25
   2  -2 -15    0.71    0.76
  -2   2  14    8.78    1.79
   2   2 -14    9.92    1.66
  -2   2  14    9.53    1.53
   2  -2 -14    8.13    1.81
  -2  -2  14   11.18    1.97
  -2  -2  14   10.53    1.33
   2  -2 -14   10.77    2.03
  -2   2  13  265.99    2.33
   2   2 -13  286.95    3.97
  -2   2  13  279.96    4.20
   2  -2 -13  273.35    2.70
  -2  -2  13  270.58    4.47
  -2  -2  13  277.25    3.20
   2  -2 -13  291.27    3.97
  -2   2  12    1.02    0.16
   2   2 -12    1.74    0.42
  -2   2  12    0.73    0.49
   2  -2 -12    0.35    0.18
  -2  -2  12    0.93    0.79
  -2  -2  12    0.83    0.51
   2  -2 -12    1.08    0.60
  -2   2  11   67.36    1.22
   2   2 -11   68.25    1.78
  -2   2  11   69.50    2.01
   2  -2 -11   67.72    1.35
  -2  -2  11   77.38    2.24
  -2  -2  11   69.15    1.77
   2  -2 -11   72.52    3.56
  -2   2  10   58.34    1.70
   2   2 -10   55.58    1.24
   2   2 -10   59.40    1.60
  -2   2  10   54.53    0.92
   2  -2 -10   57.43    0.93
  -2  -2  10   58.62    1.86
  -2  -2  10   55.42    1.43
   2  -2 -10   56.42    1.65
  -2   2   9  361.85   31.65
   2   2  -9  380.42   33.20
  -2   2   9  367.68   32.03
  -2   2   9  377.11   33.03
   2   2  -9  378.83   33.16
  -2  -2   9  391.33   34.16
   2  -2  -9  359.96   31.46
  -2  -2   9  373.96   32.87
   2  -2  -9  373.51   32.52
   2  -2  -9  368.14   32.20
  -2   2   8  162.97    2.79
   2   2  -8  153.83    1.93
   2   2  -8  162.40    2.54
  -2   2   8  156.12    1.35
  -2   2   8  157.62    2.30
   2   2  -8  156.47    2.19
   2  -2  -8  162.28    1.34
   2  -2  -8  154.55    2.16
  -2  -2   8  155.84    2.15
  -2  -2   8  161.69    2.81
  -2  -2   8  158.71    2.48
   2  -2  -8  153.32    2.86
   2   2  -7  159.58    1.88
  -2   2   7  156.35    3.02
  -2   2   7  160.25    1.38
   2   2  -7  167.50    2.54
  -2   2   7  161.55    2.20
   2   2  -7  165.74    2.10
   2  -2  -7  158.18    1.91
  -2  -2   7  154.94    2.06
  -2  -2   7  161.56    2.61
  -2  -2   7  158.93    1.96
   2  -2  -7  161.86    2.20
   2   2  -6  356.52    2.57
  -2   2   6  358.59    3.16
   2   2  -6  373.97    3.44
   2   2  -6  371.59    2.94
  -2   2   6  368.68    3.00
  -2  -2   6  356.26    2.76
   2  -2  -6  358.01    2.70
  -2  -2   6  375.76    3.82
  -2  -2   6  369.67    3.38
   2   2  -5   28.09    0.82
   2   2  -5   25.49    0.80
  -2   2   5   22.22    0.75
  -2   2   5   26.51    0.70
   2   2  -5   26.25    1.31
  -2   2   5   27.78    0.81
   2  -2  -5   25.27    0.70
  -2  -2   5   31.14    2.00
  -2  -2   5   24.17    0.74
  -2  -2   5   26.90    0.81
   2  -2  -5   25.04    0.59
   2  -2  -5   26.99    1.01
   2   2  -4   62.08    1.12
   2   2  -4   68.29    1.28
  -2   2   4   70.43    1.23
  -2   2   4   62.65    0.70
   2   2  -4   64.61    1.40
  -2   2   4   64.14    1.42
   2  -2  -4   60.92    0.96
  -2  -2   4  102.68   51.71
  -2  -2   4   64.68    1.08
  -2  -2   4   61.24    1.13
   2  -2  -4   65.06    0.73
   2  -2  -4   68.53    1.23
   2   2  -3    5.84    0.42
  -2   2   3    7.51    0.54
   2   2  -3   10.62    0.53
  -2   2   3    5.69    0.58
  -2   2   3    9.51    0.55
   2   2  -3   33.89   20.89
  -2  -2   3    6.57    0.45
  -2  -2   3  -37.04   15.84
   2  -2  -3    5.81    0.31
  -2  -2   3   10.71    0.47
   2  -2  -3    6.50    0.32
   2   2  -2   12.80    0.55
   2   2  -2   43.38   28.46
   2   2  -2   15.61    0.47
  -2   2   2   11.71    0.43
  -2   2   2   11.88    0.33
  -2   2   2   16.03    0.68
  -2  -2   2   11.04    0.71
   2  -2  -2   13.53    0.63
  -2  -2   2   14.78    2.33
  -2  -2   2   15.90    0.44
   2  -2  -2   10.38    0.55
   2   2  -1  494.00    7.21
  -2   2   1  512.44    7.35
   2   2  -1  500.75    7.77
   2   2  -1  507.01    7.16
  -2  -2   1  508.49    7.44
  -2  -2   1  485.55    7.61
   2  -2  -1  497.20    7.13
  -2  -2   1  478.04    6.76
   2  -2  -1  487.74    7.26
   2   2   0 2298.68   31.83
  -2   2   0 2201.35   30.41
   2   2   0 2296.83   32.33
  -2  -2   0 2246.98   31.12
   2  -2   0 2375.79   32.81
  -2  -2   0 2306.37   32.60
   2  -2   0 2335.10   32.43
   2   2   1  993.26   14.04
  -2   2  -1 1001.86   14.38
  -2   2  -1 1009.12   14.23
   2   2   1  981.98   14.50
   2   2   1  994.73   13.72
   2  -2   1  933.35   13.17
   2  -2   1  980.35   13.58
  -2  -2  -1  987.19   14.63
   2  -2   1  992.34   14.17
  -2  -2  -1 1050.24   14.82
  -2  -2  -1 1024.05   14.10
  -2   2  -2 2607.25   36.20
   2   2   2 2421.04   33.51
   2   2   2 2510.71   35.48
   2  -2   2 2392.61   33.14
  -2  -2  -2 2439.34   33.78
  -2  -2  -2 2668.36   37.56
   2  -2   2 2629.84   36.38
   2  -2   2 2521.52   35.06
   2  -2   2 2409.63   33.37
  -2   2  -3  377.12    2.76
   2   2   3  390.03    1.95
   2   2   3  390.39    4.03
   2  -2   3  402.94    2.34
   2  -2   3  384.75    2.52
  -2  -2  -3  376.56    3.84
   2  -2   3  401.08    2.90
   2  -2   3  385.86    2.85
   2  -2   3  384.78    2.56
  -2  -2  -3  399.52    2.52
  -2  -2  -3  390.12    1.88
  -2   2  -4 1193.70   17.04
   2   2   4 1172.19   16.58
   2   2   4 1214.70   18.00
   2   2   4 1221.71   17.04
  -2  -2  -4 1164.68   16.54
   2  -2   4 1190.06   16.85
  -2  -2  -4 1241.48   18.42
   2  -2   4 1179.25   16.74
   2  -2   4 1221.92   17.46
   2  -2   4 1216.32   17.37
  -2  -2  -4 1241.73   17.36
  -2   2  -5 1037.21   15.07
   2   2   5  955.59   13.64
   2   2   5  977.24   15.52
   2   2   5 1021.99   14.45
  -2  -2  -5  953.95   13.70
   2  -2   5  962.12   13.90
  -2  -2  -5  960.34   14.80
   2  -2   5  970.19   13.97
   2  -2   5  931.38   13.43
   2  -2   5  947.14   13.78
  -2  -2  -5  991.95   14.06
  -2   2  -6   20.48    0.86
   2   2   6   26.42    0.82
   2   2   6   18.20    1.40
   2   2   6   22.94    0.90
   2  -2   6   25.01    0.88
   2  -2   6   26.05    1.53
  -2  -2  -6   20.26    1.28
   2  -2   6   24.77    1.27
   2  -2   6   20.03    0.78
   2  -2   6   22.63    1.11
  -2  -2  -6   24.83    0.82
  -2  -2  -6   22.49    0.75
  -2   2  -7   32.06    1.12
   2   2   7   40.06    1.00
   2   2   7   30.21    5.12
   2   2   7   32.71    1.67
   2  -2   7   37.44    1.45
   2  -2   7   38.13    1.25
  -2  -2  -7   30.40    3.14
   2  -2   7   40.49    1.10
   2  -2   7   30.56    1.01
   2  -2   7   33.51    1.48
  -2  -2  -7   39.31    0.97
  -2  -2  -7   29.96    0.93
   2   2   8  241.84    2.54
   2   2   8  242.68    3.07
  -2   2  -8  228.22    3.07
   2  -2   8  235.44    2.76
  -2  -2  -8  230.50    3.94
   2  -2   8  242.50    3.78
  -2  -2  -8  231.28    2.33
   2  -2   8  238.24    4.12
  -2  -2  -8  249.72    2.69
   2   2   9  591.88   16.44
   2   2   9  662.79   18.42
   2   2   9  616.24   17.11
  -2   2  -9  631.67   17.76
   2  -2   9  613.91   17.39
   2  -2   9  630.46   17.70
  -2  -2  -9  615.11   17.91
  -2  -2  -9  648.30   18.07
   2   2  10   26.85    0.89
   2   2  10   26.78    1.09
   2   2  10   23.74    0.82
   2   2  10   24.13    1.21
  -2   2 -10   27.11    1.23
   2  -2  10   29.37    1.63
   2  -2  10   31.11    2.17
  -2  -2 -10   28.79    1.05
   2   2  11   45.51    1.15
  -2   2 -11   44.70    2.85
   2   2  11   47.47    1.27
   2   2  11   47.94    1.75
   2  -2  11   46.49    4.76
   2  -2  11   47.95    2.04
  -2  -2 -11   47.37    1.50
   2   2  12   81.37    1.81
   2   2  12   80.84    2.29
  -2   2 -12   75.40    2.42
   2  -2  12   82.52    1.88
   2  -2  12   79.99    3.67
  -2  -2 -12   82.69    2.02
   2   2  13   50.35    1.40
   2   2  13   47.64    1.92
  -2   2 -13   55.82    2.58
   2  -2  13   50.19    1.53
   2  -2  13   51.02    6.49
  -2  -2 -13   60.38    1.93
   2   2  14    9.72    1.87
   2   2  14   13.34    2.32
  -2   2 -14    9.94    1.50
   2  -2  14   12.66    2.12
   2  -2  14   11.32    1.65
  -2  -2 -14    9.37    2.02
   2   2  15    7.77    1.52
   2   2  15   10.44    1.56
  -2   2 -15    7.35    1.37
   2  -2  15    8.49    1.16
   2  -2  15    7.77    1.22
  -2  -2 -15    6.57    2.16
   2   2  16   89.22    2.07
   2   2  16   83.42    2.82
  -2   2 -16   85.24    2.60
   2  -2  16   90.64    2.36
   2  -2  16   84.53    5.65
  -2  -2 -16   80.05    3.18
   2   2  17   74.75    2.08
   2   2  17   79.69    6.29
  -2   2 -17   76.25    2.81
   2  -2  17   69.73    1.95
   2  -2  17   78.11    3.10
  -2  -2 -17   73.18    3.03
   2   2  18    2.16    0.97
   2   2  18    3.81    0.81
  -2   2 -18    5.01    1.05
   2  -2  18    4.90    0.85
   2  -2  18    3.21    1.85
  -2  -2 -18    3.48    1.13
   2   2  19   13.26    2.82
   2   2  19   13.89    2.50
  -2   2 -19    9.85    1.14
   2  -2  19   11.92    2.41
   2  -2  19   13.81    2.37
  -2  -2 -19    9.98    1.23
   2   2  20   62.91    8.45
  -2   2 -20   57.23    2.46
   2  -2  20   58.86    7.70
   2  -2  20   57.97    6.31
  -2  -2 -20   52.48    2.65
   2   2  21   23.19   21.75
  -2   2 -21   17.86   16.87
   2  -2  21   22.28   21.27
   2  -2  21   23.43   21.87
  -2  -2 -21   16.00   15.49
   2   2  22    0.86    0.56
  -2   2 -22    1.08    0.67
   2  -2  22    1.11    0.68
   2  -2  22    1.79    0.71
  -2  -2 -22    0.66    0.60
  -2   3  24    3.47    1.08
  -2  -3  24    5.20    2.08
   2  -3 -24    3.50    1.43
  -2   3  23    5.23    2.19
   2   3 -23    1.95    0.65
  -2  -3  23    2.56    0.66
  -2  -3  23    5.14    2.25
   2  -3 -23    0.29    0.80
  -2   3  22   16.31    2.45
   2   3 -22   11.33    2.47
  -2  -3  22   11.92    3.73
  -2  -3  22   10.25    4.89
   2  -3 -22   13.52    1.68
  -2   3  21    3.95    0.91
   2   3 -21    2.61    0.95
  -2  -3  21    5.18    1.84
  -2  -3  21    5.47    1.54
   2  -3 -21    2.26    0.89
  -2   3  20   85.53   11.32
   2   3 -20   87.72    3.21
  -2  -3  20   90.00    2.55
  -2  -3  20   88.64    3.83
   2  -3 -20   88.02    2.80
  -2   3  19   52.50    4.48
   2   3 -19   48.68    5.50
  -2  -3  19   48.49    1.94
  -2  -3  19   48.77    2.60
   2  -3 -19   40.33    5.70
  -2   3  18  169.29    3.96
   2   3 -18  152.70    3.54
  -2  -3  18  167.20    4.46
  -2  -3  18  162.38    4.28
   2  -3 -18  137.09    4.61
   2   3 -17   65.80    6.17
  -2   3  17   61.11    1.34
  -2   3  17   62.35    7.91
  -2  -3  17   63.95    7.51
  -2  -3  17   62.73    2.15
   2  -3 -17   57.53    2.29
   2   3 -16  329.24    5.03
  -2   3  16  320.15    3.00
  -2   3  16  330.75    5.30
  -2  -3  16  313.77    5.53
  -2  -3  16  317.44    4.08
   2  -3 -16  301.03    7.36
   2   3 -15    5.10    0.79
  -2   3  15    5.80    0.75
  -2   3  15    7.74    1.32
  -2  -3  15    6.02    0.99
  -2  -3  15    7.58    1.59
   2  -3 -15    5.66    1.10
  -2   3  14   87.49    1.77
   2   3 -14  104.00    4.01
  -2   3  14   90.45    2.55
   2  -3 -14   93.19    1.27
  -2  -3  14   96.40    3.93
  -2  -3  14   90.92    2.22
   2  -3 -14  101.28    2.56
  -2   3  13   15.77    0.59
   2   3 -13   14.56    2.86
  -2   3  13   15.17    3.27
   2  -3 -13   14.67    0.59
  -2  -3  13   17.46    3.13
  -2  -3  13   17.15    3.13
   2  -3 -13   14.33    2.62
  -2   3  12  146.33    1.61
   2   3 -12  161.44    2.91
  -2   3  12  156.10    3.25
   2  -3 -12  154.46    1.49
  -2  -3  12  157.21    3.69
  -2  -3  12  155.19    2.53
   2  -3 -12  148.74    2.75
  -2   3  11  281.34    2.05
   2   3 -11  273.44    3.51
  -2   3  11  292.83    8.76
   2  -3 -11  290.73    8.06
  -2  -3  11  281.16    4.33
  -2  -3  11  280.90    3.18
   2  -3 -11  285.02    8.62
  -2   3  10   88.99    1.10
   2   3 -10   90.88    3.02
  -2   3  10   88.59    2.07
   2  -3 -10   91.89    1.02
  -2  -3  10   88.76    2.38
  -2  -3  10   90.85    1.86
   2  -3 -10   90.41    1.99
  -2   3   9   35.68    1.65
   2   3  -9   26.89    1.13
  -2   3   9   35.30    2.51
  -2   3   9   30.02    0.60
  -2   3   9   28.85    1.06
   2   3  -9   36.39    1.23
  -2  -3   9   27.45    1.00
  -2  -3   9   31.67    1.64
   2  -3  -9   27.97    0.48
   2  -3  -9   38.92    2.66
   2   3  -8 1100.71    5.86
   2   3  -8 1059.82    5.25
  -2   3   8 1119.58    7.27
  -2   3   8 1080.31    5.83
   2   3  -8 1084.72    6.61
  -2   3   8 1063.18    5.71
  -2  -3   8 1076.59    6.04
  -2  -3   8 1102.90    5.72
   2  -3  -8 1108.26    2.67
  -2  -3   8 1125.30    7.57
  -2   3   7    3.33    0.65
   2   3  -7    2.84    0.48
  -2   3   7    2.77    0.54
  -2   3   7    3.35    0.52
   2   3  -7    2.55    0.55
  -2   3   7    3.21    0.74
   2   3  -7    2.41    0.38
   2  -3  -7    2.65    0.46
  -2  -3   7    2.63    0.75
  -2  -3   7    2.66    0.61
  -2  -3   7    3.12    0.86
   2  -3  -7    2.04    0.40
   2   3  -6  171.72    2.00
  -2   3   6  178.75    2.22
  -2   3   6  166.44    0.90
  -2   3   6  164.11    1.93
   2   3  -6  167.82    2.54
  -2   3   6  173.46    2.61
   2   3  -6  168.65    2.11
  -2  -3   6  143.10    8.00
  -2  -3   6  175.77    2.09
  -2  -3   6  162.85    2.09
   2  -3  -6  172.83    2.20
   2   3  -5  132.52    1.71
  -2   3   5  138.83    1.62
  -2   3   5  137.95    0.87
   2   3  -5  149.60    2.33
  -2   3   5  145.70    2.07
   2   3  -5  146.96    1.85
  -2  -3   5  138.24    1.80
  -2  -3   5  181.74  212.17
  -2  -3   5  143.70    1.73
   2  -3  -5  143.47    1.93
   2   3  -4  915.95   13.18
   2   3  -4  920.30   13.19
  -2   3   4  905.01   12.55
  -2   3   4  925.77   13.21
   2   3  -4  919.35   16.16
  -2   3   4  939.43   13.66
  -2   3   4  961.86   14.06
  -2   3   4  959.89   13.89
  -2  -3   4  788.33  390.00
  -2  -3   4  950.52   13.72
  -2  -3   4  949.52   13.54
  -2  -3   3  387.50  231.43
   2   3  -1  170.80    2.46
   2   3  -1  184.91    1.76
  -2   3   1  180.30    1.13
  -2   3   1  176.59    2.07
   2  -3  -1  181.93    1.86
   2  -3  -1  185.49    1.42
  -2  -3   1  183.90    1.79
   2  -3  -1  184.12    1.11
   2  -3  -1  175.69    1.90
  -2  -3   1  172.97    2.68
  -2  -3   1  172.35    1.21
  -2   3   0  986.47   14.17
   2   3   0  976.53   13.93
  -2   3   0  992.10   13.68
   2   3   0  973.57   14.64
   2   3   0 1073.86   14.76
  -2  -3   0 1017.59   14.46
  -2  -3   0  975.50   14.69
   2  -3   0  957.60   13.49
   2  -3   0  947.10   13.34
   2  -3   0 1000.34   14.32
  -2   3  -1 1594.24   21.99
   2   3   1 1569.42   21.93
   2   3   1 1604.25   23.38
  -2   3  -1 1549.00   21.90
   2  -3   1 1593.13   22.24
   2  -3   1 1545.52   21.59
  -2  -3  -1 1567.46   21.92
  -2  -3  -1 1580.45   22.95
   2  -3   1 1580.92   22.37
   2  -3   1 1505.62   21.29
   2   3   2 3137.46   43.31
   2   3   2 3315.63   46.65
  -2   3  -2 3437.92   47.66
  -2  -3  -2 3377.16   46.61
  -2  -3  -2 3512.77   49.38
   2  -3   2 3353.85   46.47
   2  -3   2 3214.59   44.45
   2   3   3  141.17    1.57
   2   3   3  148.64    0.95
  -2   3  -3  148.60    2.01
  -2   3  -3  140.57    1.46
   2   3   3  156.60    2.82
   2  -3   3  140.65    1.87
  -2  -3  -3  143.84    2.76
   2  -3   3  146.67    1.86
   2  -3   3  138.43    1.55
  -2  -3  -3  138.25    1.54
  -2   3  -4  663.94    9.92
   2   3   4  741.61   10.68
  -2   3  -4  719.24   10.61
   2   3   4  709.04   11.36
   2   3   4  697.02    9.84
  -2  -3  -4  709.38   10.30
   2  -3   4  730.09   10.74
  -2  -3  -4  677.35   10.93
   2  -3   4  733.05   10.76
   2  -3   4  687.13   10.26
  -2  -3  -4  664.75    9.45
  -2   3  -5   91.27    1.55
  -2   3  -5   82.68    2.31
   2   3   5   85.82    1.80
  -2   3  -5   87.78    1.48
   2   3   5   89.16    2.33
   2   3   5   90.19    1.22
  -2  -3  -5   89.36    1.33
   2  -3   5   86.37    1.65
  -2  -3  -5   91.89    2.35
   2  -3   5   89.33    1.55
   2  -3   5   88.78    1.68
  -2  -3  -5   83.55    1.05
  -2   3  -6    1.99    0.49
   2   3   6    2.64    0.63
  -2   3  -6    7.14    1.38
  -2   3  -6    3.05    0.52
   2   3   6    3.65    0.68
   2   3   6    5.55    0.61
  -2  -3  -6    2.54    0.58
  -2  -3  -6    6.23    1.00
   2  -3   6    2.99    0.73
   2  -3   6    4.06    0.82
  -2  -3  -6    5.29    0.44
  -2   3  -7   78.20    1.81
   2   3   7   68.06    1.21
  -2   3  -7   75.56    1.48
   2   3   7   77.12    1.29
   2  -3   7   75.80    1.68
   2  -3   7   79.30    5.23
  -2  -3  -7   72.15    1.23
  -2  -3  -7   73.07    2.42
  -2  -3  -7   79.06    1.35
  -2   3  -8   43.42    1.46
   2   3   8   45.90    1.26
  -2   3  -8   49.68    2.54
   2   3   8   45.43    1.12
   2  -3   8   46.84    1.51
   2  -3   8   47.20    1.52
  -2  -3  -8   44.03    1.11
  -2  -3  -8   44.20    3.05
  -2  -3  -8   44.27    1.14
  -2   3  -9  111.99    2.29
   2   3   9  109.14    1.71
   2   3   9  109.07    2.29
   2  -3   9  107.52    1.91
  -2  -3  -9  109.45    3.69
   2  -3   9  102.72    2.30
  -2  -3  -9  111.95    1.78
  -2  -3  -9  120.74    1.97
   2   3  10   15.10    0.69
   2   3  10   15.43    0.74
   2   3  10   14.54    0.73
  -2   3 -10   15.22    2.69
   2  -3  10   17.78    1.39
   2  -3  10   15.43    2.53
  -2  -3 -10   16.52    1.55
  -2  -3 -10   14.29    1.08
   2   3  11    0.27    0.30
   2   3  11   -0.24    0.31
  -2   3 -11   -0.08    0.66
   2  -3  11    0.65    0.56
   2  -3  11    0.03    0.87
  -2  -3 -11    0.71    0.42
   2   3  12   28.51    1.11
  -2   3 -12   32.30    3.15
   2   3  12   26.76    1.49
   2   3  12   33.46    6.08
   2  -3  12   28.36    3.52
   2  -3  12   27.61    1.33
  -2  -3 -12   33.15    2.89
   2   3  13   11.68    1.69
   2   3  13   12.98    2.60
  -2   3 -13   16.34    1.22
   2  -3  13   10.81    1.64
   2  -3  13   13.86    2.43
  -2  -3 -13   15.60    2.93
   2   3  14   50.25    1.47
   2   3  14   43.46    1.91
  -2   3 -14   58.74    7.16
   2  -3  14   44.04    1.53
   2  -3  14   45.90    7.20
  -2  -3 -14   49.17    2.43
   2   3  15   29.03    1.07
   2   3  15   26.81    5.08
  -2   3 -15   29.22    1.62
   2  -3  15   31.57    5.05
   2  -3  15   26.11    3.07
  -2  -3 -15   30.08    4.18
   2   3  16    4.69    1.65
   2   3  16    9.16    1.55
  -2   3 -16   13.94    2.80
   2  -3  16    6.54    1.40
   2  -3  16    9.14    1.43
  -2  -3 -16    9.41    2.31
   2   3  17   77.61    1.84
   2   3  17   83.36    9.85
  -2   3 -17   73.94    2.98
   2  -3  17   84.41    2.39
   2  -3  17   94.22    7.10
  -2  -3 -17   74.55    2.53
   2   3  18   65.61    1.72
   2   3  18   65.45    2.72
  -2   3 -18   69.69    3.09
   2  -3  18   65.84    2.18
   2  -3  18   66.02    9.83
  -2  -3 -18   71.88    2.48
   2   3  19    1.75    0.98
  -2   3 -19    0.81    0.51
   2  -3  19    0.53    0.35
   2  -3  19    0.06    0.52
  -2  -3 -19    1.62    0.74
   2   3  20   27.15    4.06
  -2   3 -20   31.89    3.53
   2  -3  20   34.86    5.14
   2  -3  20   27.02    5.02
  -2  -3 -20   33.06    1.92
   2   3  21    1.05    0.70
  -2   3 -21    0.85    0.80
   2  -3  21    0.61    0.45
   2  -3  21    1.38    0.63
   2   3  22   11.49    2.76
  -2   3 -22   12.12    1.45
   2  -3  22    6.72    3.72
   2  -3  22   17.55    3.19
  -2  -3 -22   11.36    1.43
  -2   4  23    8.98    1.96
   2   4 -23    8.66    2.02
  -2  -4  23    7.89    2.94
  -2  -4  23    4.41    2.06
   2  -4 -23    7.21    3.54
  -2   4  22    9.42    2.10
   2   4 -22    6.39    1.42
  -2  -4  22    8.97    2.50
  -2  -4  22    7.48    1.91
   2  -4 -22    6.22    1.08
  -2   4  21   51.06    7.74
   2   4 -21   41.95    7.20
  -2  -4  21   53.67    2.29
  -2  -4  21   45.75    8.61
   2  -4 -21   50.60    2.41
  -2   4  20    0.62    0.74
   2   4 -20   -0.74    0.77
  -2  -4  20    0.35    0.27
  -2  -4  20    1.19    0.86
   2  -4 -20    1.24    0.94
  -2   4  19   14.44    3.12
   2   4 -19    9.49    1.89
  -2  -4  19   10.22    2.96
  -2  -4  19   11.16    2.54
   2  -4 -19   13.20    1.56
  -2   4  18   28.91    5.80
   2   4 -18   26.36    5.02
  -2  -4  18   33.31    1.65
  -2  -4  18   28.23    6.19
   2  -4 -18   30.29    1.88
  -2   4  17   60.35    9.02
   2   4 -17   63.64    2.43
  -2  -4  17   61.12    2.10
  -2  -4  17   56.70    9.74
   2  -4 -17   62.89    2.47
   2   4 -16    1.43    0.80
  -2   4  16    0.38    0.20
  -2   4  16    1.09    0.88
  -2  -4  16    0.87    1.12
  -2  -4  16    1.26    0.62
   2  -4 -16    2.14    0.69
  -2   4  15    1.62    0.44
  -2   4  15    2.21    0.80
  -2   4  15    4.22    1.12
   2   4 -15    3.50    0.95
  -2  -4  15    4.24    0.88
  -2  -4  15    3.14    1.28
   2  -4 -15    3.32    0.64
  -2   4  14   11.72    0.44
  -2   4  14   12.01    0.45
  -2   4  14   11.75    1.97
   2   4 -14    9.85    1.80
  -2  -4  14   12.78    2.68
  -2  -4  14    7.08    1.14
   2  -4 -14    8.25    0.99
  -2   4  13  293.72    1.81
  -2   4  13  285.59    2.11
  -2   4  13  269.63    4.80
   2   4 -13  285.11    3.94
  -2  -4  13  297.85    3.66
  -2  -4  13  281.41    4.71
   2  -4 -13  284.72    3.82
  -2   4  12   29.74    0.72
  -2   4  12   29.89    0.61
  -2   4  12   26.59    1.56
   2   4 -12   25.86    1.40
  -2  -4  12   29.60    2.33
  -2  -4  12   29.07    1.84
   2  -4 -12   26.08    1.30
  -2   4  11    1.78    0.36
  -2   4  11    2.34    0.44
  -2   4  11    2.13    0.48
   2   4 -11    6.16    1.12
  -2  -4  11    2.68    0.64
  -2  -4  11    3.84    1.14
   2  -4 -11    5.28    1.23
  -2   4  10   37.06    0.46
  -2   4  10   35.42    0.47
  -2   4  10   33.74    1.40
   2   4 -10   37.48    1.37
  -2  -4  10   35.26    1.22
  -2  -4  10   35.88    1.88
   2  -4 -10   36.28    1.39
   2   4  -9  206.54    2.82
  -2   4   9  182.31    2.57
  -2   4   9  198.41    3.33
  -2  -4   9  195.87    3.57
  -2  -4   9  178.90    2.95
   2  -4  -9  206.67    2.83
  -2   4   8  410.21   35.83
  -2   4   8  407.14   35.71
  -2   4   8  423.16   37.17
   2   4  -8  414.34   36.20
  -2  -4   8  420.89   36.76
  -2  -4   8  405.79   35.47
  -2  -4   8  394.11   34.82
   2  -4  -8  418.92   36.62
   2   4  -7   22.96    0.98
  -2   4   7   25.63    2.13
  -2   4   7   18.46    0.98
   2   4  -7   19.69    1.05
  -2   4   7   24.16    1.06
   2   4  -7   24.72    1.22
  -2  -4   7   22.61    0.90
  -2  -4   7   18.34    1.14
  -2  -4   7   44.20   30.89
   2  -4  -7   22.83    1.01
   2   4  -6  137.24    2.37
  -2   4   6  144.15    1.90
   2   4  -6  151.13    2.60
  -2   4   6  153.14    2.03
  -2   4   6  159.04    2.53
   2   4  -6  161.98    2.10
  -2  -4   6  151.21    2.05
  -2  -4   6  144.21  237.89
  -2   4   5  944.40    4.87
  -2   4   5  986.78    5.62
   2   4  -5  935.70    5.84
   2   4  -5  972.56    4.68
  -2   4   5  997.12    5.91
  -2  -4   5  944.68    4.86
  -2  -4   5  969.22    4.46
  -2  -4   5  896.67  482.22
   2  -4  -5  974.84    2.04
  -2   4   4   17.05    0.70
   2   4  -4   19.41    0.74
  -2   4   4   17.66    1.68
  -2   4   4   18.46    0.78
   2   4  -4   17.84    0.70
   2  -4  -4   18.46    0.38
  -2  -4   4  -21.84   56.71
   2  -4  -4   17.94    0.74
  -2  -4   4   18.00    0.64
   2  -4  -4   19.59    0.52
  -2  -4   4   20.60    1.61
   2   4  -3  396.09  191.74
   2   4  -3  101.93    1.49
  -2   4   3  100.75    1.64
   2   4  -3  104.31    1.44
  -2   4   3  103.54    1.87
   2  -4  -3   95.97    0.99
  -2  -4   3  104.85    1.60
   2  -4  -3  102.91    1.54
   2  -4  -3   95.77    1.73
  -2  -4   3   92.80    4.73
  -2  -4   3  101.61    1.25
   2  -4  -3  102.39    1.07
   2   4  -2   61.07  109.64
   2   4  -2  343.40    2.64
  -2   4   2  352.14    2.48
   2   4  -2  329.54    2.00
  -2   4   2  348.48    2.94
   2  -4  -2  344.45    1.91
  -2  -4   2  352.64    2.77
   2  -4  -2  350.74    2.39
   2  -4  -2  335.39    2.79
  -2  -4   2  338.56    3.93
  -2  -4   2  339.58    1.95
   2  -4  -2  344.13    1.87
  -2   4   1  361.04    2.16
   2   4  -1  352.10    3.73
   2   4  -1  358.20    1.83
  -2   4   1  367.63    3.04
   2  -4  -1  337.42    2.45
  -2  -4   1  354.45    4.19
   2  -4  -1  367.75    3.15
  -2   4   0  603.92    9.04
   2   4   0  578.79    8.50
   2   4   0  601.48    9.67
   2   4   0  559.06    7.80
  -2  -4   0  583.05    8.62
   2  -4   0  581.90    8.52
  -2  -4   0  591.57    9.96
   2  -4   0  591.39    8.85
   2  -4   0  580.85    8.44
   2  -4   0  594.82    8.63
  -2   4  -1   29.94    0.75
  -2   4  -1   31.64    0.95
   2   4   1   28.30    0.80
  -2   4  -1   29.97    0.64
   2   4   1   33.19    1.50
  -2  -4  -1   29.18    0.88
   2  -4   1   24.59   32.57
  -2  -4  -1   32.63    1.59
   2  -4   1   33.99    1.00
   2  -4   1   29.14    0.93
  -2   4  -2  198.70    1.88
  -2   4  -2  213.67    2.36
   2   4   2  196.93    2.08
  -2   4  -2  201.17    1.64
   2   4   2  216.94    3.35
  -2  -4  -2  202.97    1.98
   2  -4   2   25.00  121.88
  -2  -4  -2  229.32    4.51
   2  -4   2  209.33    2.25
   2  -4   2  214.52    2.20
  -2   4  -3   21.36    1.67
   2   4   3   29.98    1.46
  -2   4  -3   30.42    1.03
  -2   4  -3   21.78    1.14
  -2  -4  -3   20.92    0.71
   2  -4   3   20.74    0.74
  -2  -4  -3   26.76    1.38
   2  -4   3   26.70    1.19
   2  -4   3   23.60    1.37
  -2  -4  -3   25.65    0.41
  -2   4  -4  584.30    3.51
   2   4   4  561.95    2.18
   2   4   4  588.32    3.15
   2   4   4  568.26    5.69
  -2   4  -4  551.75    3.96
  -2  -4  -4  576.30    3.10
  -2  -4  -4  557.09    5.67
   2  -4   4  565.39    4.07
   2  -4   4  575.44    3.76
   2  -4   4  596.61    3.79
  -2   4  -5   48.28    1.16
  -2   4  -5   47.82    1.32
   2   4   5   43.14    1.29
  -2   4  -5   48.10    1.23
   2   4   5   44.98    1.99
   2   4   5   49.98    0.80
  -2  -4  -5   46.36    0.97
   2  -4   5   44.88    1.19
  -2  -4  -5   50.71    2.02
   2  -4   5   46.83    1.38
   2  -4   5   48.51    2.04
  -2  -4  -5   49.50    0.85
  -2   4  -6  643.71   56.24
   2   4   6  443.01   38.61
  -2   4  -6  440.75   38.46
   2   4   6  438.54   38.19
   2  -4   6  449.81   39.26
   2  -4   6  428.60   37.47
  -2  -4  -6  444.76   38.76
  -2  -4  -6  461.66   40.51
  -2  -4  -6  427.66   37.26
  -2   4  -7    1.18    0.36
   2   4   7    0.94    0.29
  -2   4  -7    0.82    0.25
   2   4   7    1.12    0.29
   2  -4   7    1.33    0.34
   2  -4   7    1.19    0.36
  -2  -4  -7    1.06    0.24
  -2  -4  -7    0.62    0.84
  -2  -4  -7    1.74    0.44
  -2   4  -8 1040.85   28.87
   2   4   8 1032.20   28.31
  -2   4  -8  998.68   27.58
   2   4   8  978.26   26.94
   2  -4   8 1004.53   27.94
   2  -4   8 1030.68   28.70
  -2  -4  -8  987.16   27.22
  -2  -4  -8  972.34   27.68
  -2  -4  -8 1020.72   28.11
   2   4   9   15.63    0.69
   2   4   9   10.85    1.00
  -2   4  -9   18.62    3.59
   2  -4   9   10.94    2.06
  -2  -4  -9   15.30    1.39
   2  -4   9   12.86    2.09
  -2  -4  -9   12.31    1.96
  -2  -4  -9   15.91    0.75
   2   4  10    7.31    0.91
   2   4  10    4.76    0.60
  -2   4 -10    9.14    1.10
   2  -4  10    5.61    1.01
   2  -4  10    4.83    1.23
  -2  -4 -10    9.14    1.74
  -2  -4 -10    7.73    1.53
   2   4  11   60.54    1.31
  -2   4 -11   62.93    1.95
   2   4  11   59.60    1.36
   2  -4  11   60.65    3.51
  -2  -4 -11   53.98    2.34
   2  -4  11   60.98    1.65
  -2  -4 -11   55.27    1.50
   2   4  12  151.40    2.43
   2   4  12  135.05    2.21
  -2   4 -12  139.79    2.86
   2  -4  12  146.61    2.79
   2  -4  12  143.14    5.82
  -2  -4 -12  139.99    2.63
   2   4  13  115.10    1.96
   2   4  13  107.98    2.77
  -2   4 -13  121.68    2.80
   2  -4  13  107.58    2.56
   2  -4  13  120.68    3.44
  -2  -4 -13  122.24    2.58
   2   4  14   24.73    1.02
   2   4  14   26.86    4.43
  -2   4 -14   29.64    4.54
   2  -4  14   23.74    4.55
   2  -4  14   28.01    5.46
  -2  -4 -14   31.85    2.67
   2   4  15   99.32    2.81
   2   4  15  100.17    3.01
  -2   4 -15   97.67    2.87
   2  -4  15  111.71    3.25
   2  -4  15  107.90    3.40
  -2  -4 -15   98.80    2.60
   2   4  16  430.12    4.07
   2   4  16  430.93    6.42
  -2   4 -16  392.83    5.58
   2  -4  16  455.05    5.49
   2  -4  16  432.03    6.37
  -2  -4 -16  395.29    5.44
   2   4  17  109.79   41.66
   2   4  17  124.15   47.18
  -2   4 -17  105.24   40.01
   2  -4  17  114.83   43.61
   2  -4  17  106.37   40.44
  -2  -4 -17  100.50   38.18
   2   4  18    8.63    2.82
  -2   4 -18    9.23    1.12
   2  -4  18    6.53    1.28
   2  -4  18   11.42    1.55
  -2  -4 -18   10.31    1.39
   2   4  19    1.32    0.62
  -2   4 -19    0.65    0.88
   2  -4  19    0.44    0.27
   2  -4  19    1.60    0.97
  -2  -4 -19   -0.04    0.67
   2   4  20   29.60    3.13
  -2   4 -20   28.26    2.06
   2  -4  20   32.93    2.63
   2  -4  20   30.85    4.41
  -2  -4 -20   20.22    5.10
   2   4  21   66.04    4.21
  -2   4 -21   58.34    8.33
   2  -4  21   63.24    3.49
   2  -4  21   69.94    7.38
  -2  -4 -21   57.60    2.42
   2   4  22    0.63    0.60
  -2   4 -22    0.93    1.82
   2  -4  22    0.25    0.45
   2  -4  22    0.49    1.29
  -2  -4 -22    0.51    0.63
  -2   5  23   11.49    2.45
   2   5 -23    6.65    1.72
  -2  -5  23   11.62    1.25
  -2  -5  23   10.08    2.86
   2  -5 -23    7.25    2.88
  -2   5  22    7.46    9.98
   2   5 -22    3.62    0.96
  -2  -5  22    3.76    1.47
  -2  -5  22    6.80    9.42
   2  -5 -22    4.94    6.78
  -2   5  21   -0.30    0.91
   2   5 -21    1.57    0.83
  -2  -5  21   -0.35    0.81
  -2  -5  21    1.81    1.07
   2  -5 -21    0.83    0.51
  -2   5  20    1.14    0.56
   2   5 -20    0.62    0.39
  -2  -5  20    0.91    0.41
  -2  -5  20    1.29    1.27
   2  -5 -20   -0.58    0.81
  -2   5  19  194.68    4.65
   2   5 -19  194.84    4.21
  -2  -5  19  211.58    3.88
  -2  -5  19  211.05    5.53
   2  -5 -19  197.43    4.02
  -2   5  18    3.73    0.61
   2   5 -18    2.53    0.99
  -2  -5  18    2.70    0.89
  -2  -5  18    1.62    0.79
   2  -5 -18    2.28    0.73
  -2   5  17   22.08    3.74
   2   5 -17   17.29    3.64
  -2  -5  17   20.73    4.54
  -2  -5  17   24.27    2.78
   2  -5 -17   18.95    3.28
  -2   5  16    2.68    1.04
   2   5 -16    2.80    0.83
  -2  -5  16    1.62    0.42
  -2  -5  16    4.50    1.81
   2  -5 -16    1.26    0.71
   2   5 -15  161.54    3.37
  -2   5  15  159.65    1.33
  -2   5  15  166.62    3.53
  -2  -5  15  165.03    4.38
  -2  -5  15  159.41    2.97
  -2   5  14  125.23    2.87
   2   5 -14  127.78    2.98
  -2  -5  14  131.95    2.64
  -2  -5  14  127.34    3.48
   2  -5 -14  148.34    3.19
  -2   5  13   45.33    0.43
  -2   5  13   45.02    0.45
  -2   5  13   45.48    1.71
   2   5 -13   51.95    1.81
  -2  -5  13   43.39    1.57
  -2  -5  13   50.26    2.24
   2  -5 -13   48.48    1.65
  -2   5  12   56.58    1.79
   2   5 -12   54.89    1.88
  -2  -5  12   50.50    1.73
  -2  -5  12   53.22    2.43
   2  -5 -12   59.68    2.66
  -2   5  11  168.34    2.80
   2   5 -11  160.72    2.96
  -2  -5  11  163.93    2.73
  -2  -5  11  169.57    3.72
   2  -5 -11  149.34    3.02
  -2   5  10   12.84    2.40
   2   5 -10   17.37    2.81
  -2  -5  10   13.32    2.36
  -2  -5  10   11.61    1.66
   2  -5 -10   14.97    1.05
  -2   5   9    1.34    0.38
   2   5  -9    1.70    0.54
  -2  -5   9    2.23    0.58
  -2  -5   9  176.25   61.43
   2  -5  -9    0.27    0.37
   2   5  -8   58.61    1.66
  -2   5   8   47.82    1.35
  -2   5   8   53.77    2.30
  -2   5   8   50.86    1.55
  -2  -5   8   63.30   28.99
  -2  -5   8   46.45    1.41
   2  -5  -8   57.67    1.50
  -2   5   7 1871.98  162.97
   2   5  -7 1779.26  154.79
  -2   5   7 1780.32  154.91
  -2   5   7 1886.72  164.18
  -2  -5   7 1787.27  155.49
  -2  -5   7  700.71  375.00
  -2  -5   7 1821.19  158.42
   2   5  -6  351.11    4.05
  -2   5   6  366.24    3.25
  -2   5   6  371.08    4.15
  -2   5   6  352.42    3.39
   2   5  -6  357.20    3.24
  -2  -5   6 1026.67  712.22
  -2  -5   6  367.33    3.04
   2  -5  -6  367.66    3.86
  -2   5   5    3.38    0.72
   2   5  -5    7.40    1.11
   2   5  -5    4.13    1.00
  -2   5   5    3.82    0.77
   2   5  -5    3.26    0.80
  -2   5   5    5.40    1.25
  -2  -5   5  360.00  433.00
   2  -5  -5    5.64    1.39
   2  -5  -5    5.90    0.45
  -2  -5   5    6.74    1.34
  -2  -5   5    8.95    2.31
   2  -5  -5    5.82    0.23
  -2   5   4  320.52    3.58
   2   5  -4  318.91    2.77
   2   5  -4  314.15    2.58
   2   5  -4  185.14  117.14
  -2   5   4  324.45    3.66
   2  -5  -4  310.81    1.53
  -2  -5   4  247.42  240.65
   2  -5  -4  317.98    3.22
   2  -5  -4  318.10    1.61
  -2  -5   4  325.41    2.46
  -2  -5   4  314.59    2.89
  -2   5   3 3067.18    9.17
   2   5  -3 2976.33    7.16
  -2  -5   3 2984.86    9.04
   2  -5  -3 3018.94    8.61
   2  -5  -3 2970.14    9.16
  -2  -5   3 3004.42   12.01
  -2   5   2   37.46    1.17
  -2   5   2   36.49    1.55
  -2  -5   2   34.85    1.53
   2  -5  -2   38.04    1.33
   2  -5  -2   52.84    2.05
  -2  -5   2   35.89    0.74
  -2   5   1  247.54    2.16
   2   5  -1  269.79    1.70
   2   5  -1  258.01    3.45
  -2   5   1  265.78    2.27
  -2   5   1  272.85    2.71
  -2  -5   1  252.92    3.85
   2  -5  -1  258.79    2.93
   2  -5  -1  265.04    2.34
  -2  -5   1  269.08    1.86
  -2  -5   1  262.50    2.62
  -2   5   0  535.24    2.96
   2   5   0  567.55    5.40
   2   5   0  549.01    3.30
  -2   5   0  338.26  145.65
   2   5   0  532.17    1.91
  -2   5   0  560.76    3.82
  -2  -5   0  546.68    3.45
   2  -5   0  528.06    3.06
   2  -5   0  550.50    3.72
  -2  -5   0  544.04    1.94
  -2  -5   0  549.84    5.48
  -2   5  -1  224.95    2.04
  -2   5  -1  232.24    2.52
   2   5   1  223.89    2.16
  -2   5  -1  235.60    1.99
   2   5   1  234.18    3.53
   2   5   1  228.30    0.97
  -2  -5  -1  236.08    2.38
   2  -5   1  239.58    2.24
  -2  -5  -1  235.09    3.77
   2  -5   1  224.52    2.13
   2  -5   1  235.48    2.80
  -2   5  -2   58.76    1.20
   2   5   2   58.59    2.10
  -2   5  -2   57.85    1.38
  -2   5  -2   58.73    1.13
  -2  -5  -2   57.04    1.16
   2  -5   2   58.90    1.33
  -2  -5  -2   61.10    2.02
   2  -5   2   59.94    1.46
   2  -5   2  725.00  301.00
  -2   5  -3  973.24    4.61
   2   5   3  966.66    7.89
   2   5   3  969.40    2.14
  -2  -5  -3  971.27    8.09
   2  -5   3  970.57    5.37
  -2   5  -4   33.19    1.11
   2   5   4   40.59    0.73
   2   5   4   34.44    0.91
  -2   5  -4   35.66    2.17
   2   5   4   35.17    2.80
   2   5   4   38.06    0.75
  -2   5  -4   33.26    1.20
   2  -5   4   32.71    0.98
   2  -5   4   35.73    1.17
  -2  -5  -4   45.11    4.87
   2  -5   4   36.32    1.21
  -2  -5  -4   35.02    0.91
  -2   5  -5 1222.87  106.47
   2   5   5 1255.63  109.22
  -2   5  -5 1246.61  108.49
   2   5   5 1222.05  106.25
   2  -5   5 1252.83  109.05
   2  -5   5 1240.84  108.01
  -2  -5  -5 1183.14  102.94
  -2  -5  -5 1170.62  102.23
  -2  -5  -5 1169.75  101.72
  -2   5  -6  320.18    3.42
   2   5   6  290.54    2.40
  -2   5  -6  308.21    2.99
   2   5   6  319.75    2.17
   2  -5   6  297.46    3.24
   2  -5   6  305.56    3.38
  -2  -5  -6  297.66    2.74
  -2  -5  -6  315.01    4.83
  -2  -5  -6  304.22    2.35
  -2   5  -7   66.27    1.86
   2   5   7   63.75    1.22
  -2   5  -7   56.27    1.40
   2   5   7   64.47    1.08
   2  -5   7   59.07    1.48
   2  -5   7   62.29    1.74
  -2  -5  -7   60.07    1.33
  -2  -5  -7   63.86    2.33
  -2  -5  -7   65.78    1.23
  -2   5  -8   17.57    0.93
   2   5   8   14.63    0.65
  -2   5  -8   14.96    1.12
   2   5   8   16.54    0.89
   2  -5   8   14.19    2.33
   2  -5   8   15.09    1.11
  -2  -5  -8   16.97    1.56
  -2  -5  -8   16.57    1.99
  -2  -5  -8   16.40    0.73
  -2   5  -9    1.53    0.59
   2   5   9    1.43    0.29
   2   5   9    0.63    0.25
   2  -5   9   -0.19    0.60
   2  -5   9    1.89    0.66
  -2  -5  -9    1.21    1.02
  -2  -5  -9    1.23    0.38
  -2   5 -10  242.69    3.54
   2   5  10  236.50    2.59
   2  -5  10  224.77    3.81
  -2  -5 -10  240.18    4.99
   2  -5  10  230.84    3.33
  -2  -5 -10  227.62    2.24
  -2  -5 -10  240.64    2.96
   2   5  11  284.66    2.98
   2   5  11  276.37    2.69
  -2   5 -11  276.92    4.33
   2  -5  11  292.95    4.26
   2  -5  11  283.95    4.70
  -2  -5 -11  289.01    5.41
  -2  -5 -11  280.02    3.97
   2   5  12    4.71    1.23
  -2   5 -12    5.95    0.72
   2   5  12    3.84    1.31
   2  -5  12    7.14    1.34
  -2  -5 -12    5.02    1.26
   2  -5  12    5.88    1.01
  -2  -5 -12    3.95    0.55
   2   5  13   93.88    1.72
   2   5  13   95.77    1.76
  -2   5 -13   81.97    2.57
   2  -5  13  100.91    3.50
   2  -5  13   96.46    3.03
  -2  -5 -13   82.49    2.11
   2   5  14   25.68    0.92
   2   5  14   22.29    4.82
  -2   5 -14   31.71    1.78
   2  -5  14   26.07    4.78
   2  -5  14   25.07    3.84
  -2  -5 -14   32.01    1.58
   2   5  15  122.40    2.02
   2   5  15  119.74    3.52
  -2   5 -15  114.99    3.18
   2  -5  15  122.42    3.40
   2  -5  15  114.04   10.33
  -2  -5 -15  120.11    2.74
   2   5  16   26.91    1.09
   2   5  16   27.20    5.32
  -2   5 -16   29.71    1.75
   2  -5  16   34.06    4.39
   2  -5  16   33.33    3.77
  -2  -5 -16   26.79    2.89
   2   5  17   17.10    2.41
  -2   5 -17   11.91    2.97
   2  -5  17   14.65    2.78
   2  -5  17   14.46    1.64
  -2  -5 -17   13.37    1.37
   2   5  18    4.23    0.81
  -2   5 -18    4.23    0.92
   2  -5  18    3.92    0.79
   2  -5  18    3.58    1.04
  -2  -5 -18    4.15    1.20
   2   5  19   29.00    4.19
  -2   5 -19   23.45    1.73
   2  -5  19   26.72    4.32
   2  -5  19   19.62    4.43
  -2  -5 -19   23.14    4.13
   2   5  20    2.19    0.75
  -2   5 -20    1.77    1.42
   2  -5  20    0.67    0.57
   2  -5  20    1.88    0.71
  -2  -5 -20    4.07    1.14
   2   5  21    1.70    0.85
  -2   5 -21    1.37    0.60
   2  -5  21    1.97    1.02
   2  -5  21    1.50    0.68
  -2  -5 -21    1.49    0.46
  -2   6  22   50.22    6.20
   2   6 -22   30.66    7.71
  -2  -6  22   38.05    1.95
  -2  -6  22   36.12    2.91
   2  -6 -22   38.48    5.38
  -2   6  21    8.76    1.89
   2   6 -21    4.69    1.30
  -2  -6  21    6.94    2.31
  -2  -6  21    5.02    1.70
   2  -6 -21    4.37    1.10
  -2   6  20   56.36    7.16
   2   6 -20   37.16    8.30
  -2  -6  20   59.80    2.31
  -2  -6  20   62.52    3.33
   2  -6 -20   63.16    6.26
  -2   6  19    6.14    1.28
   2   6 -19    2.86    0.98
  -2  -6  19    4.10    0.87
  -2  -6  19    4.00    1.40
   2  -6 -19    2.88    1.03
  -2   6  18  101.95   34.62
   2   6 -18   94.41    3.47
  -2  -6  18   95.86    2.62
  -2  -6  18  113.08   38.44
   2  -6 -18  100.11    2.97
  -2   6  17   11.43    1.74
   2   6 -17   14.14    2.07
  -2  -6  17   11.35    3.14
  -2  -6  17   10.88    1.56
   2  -6 -17   14.12    1.47
  -2   6  16   72.42    4.73
   2   6 -16   60.74    2.33
  -2  -6  16   71.29    2.44
  -2  -6  16   68.24    3.13
   2  -6 -16   66.73    2.64
  -2   6  15   30.82    4.90
   2   6 -15   24.01    4.38
  -2  -6  15   32.51    1.66
  -2  -6  15   26.31    2.03
   2  -6 -15   29.63    2.59
  -2   6  14  297.05   95.84
   2   6 -14  308.46   99.52
  -2  -6  14  313.68  101.20
  -2  -6  14  297.87   96.36
   2  -6 -14  314.00  101.33
  -2   6  13   43.66    2.04
   2   6 -13   38.25    5.98
  -2  -6  13   44.66    1.96
  -2  -6  13   39.40    7.36
   2  -6 -13   38.11    5.47
  -2   6  12  368.68    4.39
   2   6 -12  366.89    4.62
  -2  -6  12  379.90    4.38
  -2  -6  12  349.37   10.50
   2  -6 -12  359.08    4.35
  -2   6  11    0.76    0.44
   2   6 -11   -0.08    0.59
  -2  -6  11    0.86    0.29
  -2  -6  11    1.58   82.11
   2  -6 -11    0.35    0.42
  -2   6  10   28.50    1.25
   2   6 -10   30.22    1.34
  -2  -6  10   31.15    1.38
  -2  -6  10  326.67  227.50
   2  -6 -10   33.05    1.36
  -2   6   9   31.07    1.43
   2   6  -9   37.27    1.42
  -2  -6   9   31.25    1.26
  -2  -6   9  277.89  320.00
  -2   6   8  506.55   14.44
   2   6  -8  506.74   14.40
  -2   6   8  507.65   14.79
   2  -6  -8  524.54   15.15
  -2  -6   8  476.50   13.56
  -2  -6   8  180.85  133.19
  -2   6   7  292.94    8.78
  -2   6   7  279.47    3.01
  -2   6   7  295.71    8.95
   2   6  -7  292.32    8.54
  -2  -6   7  208.08  114.23
  -2  -6   7  292.33    8.44
  -2  -6   7  281.35    3.30
   2  -6  -7  304.69    9.15
  -2   6   6 1264.27  110.04
  -2   6   6 1242.69  108.20
  -2   6   6 1259.74  109.73
   2   6  -6 1278.91  111.31
  -2  -6   6  870.00  505.00
   2  -6  -6 1313.40  114.39
  -2  -6   6 1279.19  111.31
   2  -6  -6 1190.73  103.50
  -2  -6   6 1153.46  100.43
  -2   6   5   16.35    1.06
  -2   6   5   17.09    0.87
  -2   6   5   16.84    1.12
   2   6  -5   16.19    1.28
  -2  -6   5   60.40   26.63
   2  -6  -5   17.40    3.25
  -2  -6   5   17.61    1.06
  -2  -6   5   30.02    4.08
   2  -6  -5   27.32    0.62
  -2   6   4 1026.13   89.40
  -2   6   4 1060.80   92.41
   2   6  -4 1022.17   88.99
   2   6  -4  424.62  427.69
  -2  -6   4 1014.45   88.60
  -2  -6   4 1027.14   89.42
   2  -6  -4 1008.19   87.91
   2  -6  -4 1038.40   90.42
   2  -6  -4 1030.33   89.59
  -2  -6   4 1026.79   89.35
   2  -6  -4  956.30   83.16
  -2   6   3    0.59    0.38
   2   6  -3   -0.28    0.50
   2   6  -3   -0.21    0.34
   2   6  -3    4.31   15.37
  -2   6   3    1.12    0.31
  -2  -6   3    3.20    0.79
   2  -6  -3    0.53    0.57
   2  -6  -3    0.39    0.35
   2  -6  -3    0.33    0.19
  -2  -6   3    0.06    0.31
  -2  -6   3    0.40    0.29
  -2   6   2   97.78    1.20
  -2   6   2  106.20    1.91
   2   6  -2   99.30    1.68
   2   6  -2  109.06    1.36
   2   6  -2   46.08   55.27
  -2   6   2  111.09    1.89
  -2  -6   2  111.58    2.72
   2  -6  -2  110.74    2.16
   2  -6  -2  110.75    1.89
   2  -6  -2   97.44    1.32
  -2  -6   2  108.64    1.39
  -2  -6   2   96.51    1.71
  -2   6   1   56.29    1.07
   2   6  -1   59.61    2.38
   2   6  -1   58.66    1.27
  -2   6   1   57.45    1.31
   2   6  -1   56.80    0.88
  -2   6   1   53.19    1.38
   2  -6  -1   57.85    1.08
  -2  -6   1   56.45    2.04
   2  -6  -1   56.02    1.43
  -2  -6   1   55.35    0.93
   2  -6  -1   58.31    1.87
  -2   6   0  420.98    2.82
   2   6   0  423.38    3.10
   2   6   0  442.62    2.13
   2   6   0  445.19    5.00
  -2   6   0  440.09    3.62
  -2  -6   0  422.46    3.25
   2  -6   0  438.36    4.24
   2  -6   0  459.69    4.00
  -2  -6   0  460.47    5.38
  -2   6  -1  277.79   10.09
   2   6   1  317.22    4.39
  -2   6  -1  315.97    3.22
   2  -6   1  330.29    3.07
  -2  -6  -1  310.70    4.60
   2   6   2    0.49    0.09
   2   6   2    0.51    0.46
  -2   6  -2    0.21    0.17
   2   6   2    2.22    0.97
  -2   6  -2    1.25    0.60
   2   6   2    0.03    0.09
  -2  -6  -2    0.27    0.30
   2  -6   2    1.97    0.91
   2  -6   2   -0.04    0.49
   2  -6   2    0.49    0.60
  -2   6  -3  165.98    2.13
   2   6   3  157.87    1.04
   2   6   3  160.19    1.86
  -2   6  -3  159.64    2.13
  -2   6  -3  158.37    2.38
   2  -6   3  155.62    2.14
   2  -6   3   57.11   57.11
  -2  -6  -3  159.33    1.97
  -2  -6  -3  169.05    3.55
  -2   6  -4  242.85    3.07
   2   6   4  267.79    2.53
  -2   6  -4  250.43    2.86
   2   6   4  245.04    1.44
   2  -6   4  246.52    2.75
  -2  -6  -4  250.42    4.89
  -2  -6  -4  247.42    2.31
   2   6   5   69.61    0.88
   2   6   5   77.81    1.34
   2   6   5   68.85    0.96
  -2   6  -5   72.09    1.92
  -2   6  -5   67.96    1.72
   2  -6   5   29.52   24.29
  -2  -6  -5   76.51    1.31
  -2  -6  -5   69.01    2.52
   2  -6   5   72.80    1.58
  -2   6  -6  128.92    2.11
   2   6   6  129.18    1.94
   2   6   6  119.10    1.36
  -2   6  -6  109.65    2.17
   2  -6   6  132.81    2.22
   2  -6   6  122.35    2.42
  -2  -6  -6  102.49    2.97
  -2   6  -7   33.50    1.59
   2   6   7   39.24    1.57
  -2   6  -7   34.20    3.90
   2   6   7   32.01    0.80
   2  -6   7   40.29    1.33
   2  -6   7   36.84    1.42
  -2  -6  -7   40.50    1.04
  -2  -6  -7   35.29    1.96
  -2  -6  -7   30.81    0.86
   2   6   8  101.15    1.48
   2   6   8   86.75    1.57
  -2   6  -8   97.77    2.35
   2  -6   8   90.79    2.37
  -2  -6  -8   95.99    3.16
   2  -6   8  102.79    2.45
  -2  -6  -8   91.02    1.67
  -2  -6  -8  106.99    2.29
   2   6   9   19.83    2.13
   2   6   9   17.18    0.69
  -2   6  -9   22.27    3.81
   2  -6   9   21.70    1.15
  -2  -6  -9   23.67    4.08
   2  -6   9   22.21    4.06
  -2  -6  -9   16.95    0.70
  -2  -6  -9   19.05    1.16
   2   6  10  165.05    2.51
  -2   6 -10  140.07    2.80
   2   6  10  141.60    2.08
   2  -6  10  152.19    3.34
  -2  -6 -10  137.43    3.77
  -2  -6 -10  139.59    2.13
   2   6  11    0.91    0.33
   2   6  11    0.55    0.56
  -2   6 -11    0.50    0.79
   2  -6  11   -0.31    0.67
  -2  -6 -11    0.77    1.04
   2  -6  11    0.23    0.69
  -2  -6 -11    0.52    0.29
  -2  -6 -11    0.58    0.23
   2   6  12  198.10   63.90
  -2   6 -12  203.85   65.81
   2   6  12  192.19   61.99
   2  -6  12  211.82   68.40
  -2  -6 -12  193.78   62.73
   2  -6  12  204.95   66.14
  -2  -6 -12  212.30   68.56
   2   6  13   78.73    1.57
  -2   6 -13   76.89    2.57
   2  -6  13   76.89    2.18
  -2  -6 -13   73.05    3.95
   2  -6  13   75.35    3.09
  -2  -6 -13   72.78    1.89
   2   6  14   -0.01    0.30
  -2   6 -14    0.41    0.78
   2  -6  14    0.11    0.87
  -2  -6 -14   -0.44    0.47
   2   6  15   96.09    1.85
   2   6  15  109.88    3.18
  -2   6 -15   88.51    2.97
   2  -6  15   87.62    2.51
   2  -6  15   97.89    3.11
  -2  -6 -15   88.89    2.30
   2   6  16   27.36    6.81
  -2   6 -16   32.16    1.94
   2  -6  16   23.10    4.64
   2  -6  16   25.40    5.34
  -2  -6 -16   27.64    3.56
   2   6  17   33.32    7.44
  -2   6 -17   30.15    1.88
   2  -6  17   38.17    3.73
   2  -6  17   25.90    6.68
  -2  -6 -17   29.41    4.00
   2   6  18    3.90    0.89
  -2   6 -18    5.18    1.00
   2  -6  18    4.20    0.97
   2  -6  18    1.07    1.03
  -2  -6 -18    3.54    0.92
   2   6  19   15.20    3.46
  -2   6 -19   21.19    2.00
   2  -6  19   16.68    5.06
   2  -6  19   14.50    4.45
  -2  -6 -19   16.20    1.42
   2   6  20   10.18    1.89
  -2   6 -20   10.87    1.48
   2  -6  20   10.90    4.02
   2  -6  20   11.06    1.79
  -2  -6 -20    7.51   10.08
   2   6  21   10.09    1.87
  -2   6 -21    5.82    1.32
   2  -6  21    8.26    3.11
   2  -6  21    7.16    1.89
  -2   7  22    1.15    2.09
   2   7 -22    0.45    0.87
  -2  -7  22    2.08    3.58
  -2  -7  22    0.73    0.82
   2  -7 -22   -0.19    0.80
  -2   7  21    0.65    0.64
   2   7 -21    0.19    0.82
  -2  -7  21    1.45    0.54
  -2  -7  21    4.39    6.06
   2  -7 -21    1.36    0.51
  -2   7  20   41.95    7.58
   2   7 -20   40.55    2.23
  -2  -7  20   38.01    2.87
  -2  -7  20   34.11    2.73
   2  -7 -20   28.46    5.16
  -2   7  19   32.83    6.07
   2   7 -19   32.26    4.54
  -2  -7  19   26.16    3.71
  -2  -7  19   24.31    7.56
   2  -7 -19   25.84    2.28
  -2   7  18   67.40    2.94
   2   7 -18   71.30    3.01
  -2  -7  18   73.68    3.78
  -2  -7  18   83.98   11.97
   2  -7 -18   67.17    5.99
  -2   7  17   32.25    5.65
   2   7 -17   29.02    1.74
  -2  -7  17   36.68    1.70
  -2  -7  17   43.15    5.68
   2  -7 -17   31.03    6.12
  -2   7  16    7.94    1.55
   2   7 -16    6.75    1.02
  -2  -7  16    7.51    1.94
  -2  -7  16    4.86    2.76
   2  -7 -16    7.35    1.55
  -2   7  15    0.33    0.67
   2   7 -15    0.24    0.49
  -2  -7  15    1.35    0.51
  -2  -7  15    5.28    7.56
   2  -7 -15    0.66    0.52
  -2   7  14    8.72    2.21
   2   7 -14    9.59    1.43
  -2  -7  14    7.70    1.46
  -2  -7  14   56.25  111.61
   2  -7 -14    8.92    1.56
  -2   7  13  201.08   64.92
   2   7 -13  187.29   60.47
  -2  -7  13  192.02   61.98
  -2  -7  13  486.55  271.72
   2  -7 -13  177.64   57.35
  -2   7  12   -0.03    0.66
   2   7 -12   -0.19    0.67
  -2  -7  12    0.52    0.37
  -2  -7  12   39.66   28.88
   2  -7 -12    0.71    0.57
  -2   7  11    9.91    2.35
   2   7 -11   13.88    3.33
  -2  -7  11    9.61    1.10
  -2  -7  11  232.06  216.76
   2   7 -10    4.00    0.67
  -2   7  10    3.01    0.69
  -2   7  10    5.52    1.17
  -2  -7  10   24.04   31.55
  -2  -7  10    3.73    0.84
   2   7  -9    7.92    1.67
  -2   7   9    6.70    1.16
   2  -7  -9    6.84    1.27
  -2  -7   9  280.00  297.31
  -2  -7   9    6.41    1.08
   2   7  -8   27.27    1.19
  -2   7   8   28.23    1.13
   2  -7  -8   30.07    1.48
  -2  -7   8   49.75   28.23
  -2  -7   8   32.12    1.29
   2   7  -7  241.10    3.03
  -2   7   7  229.55    4.21
  -2   7   7  229.94    3.03
   2  -7  -7  227.81    3.92
  -2  -7   7   91.43  226.19
   2   7  -6   66.12    1.62
  -2   7   6   61.00    1.62
  -2   7   6   75.12    3.01
   2  -7  -6   58.45    0.85
  -2  -7   6   70.28   42.66
   2  -7  -6   63.05    1.96
   2  -7  -6   61.06    0.71
  -2  -7   6   61.33    1.48
  -2  -7   6   66.04    2.75
   2   7  -5    8.48    1.93
  -2   7   5    5.76    1.50
  -2   7   5    7.81    1.04
  -2   7   5    5.91    0.74
  -2  -7   5   11.33    2.95
   2  -7  -5    7.32    1.27
   2  -7  -5    9.07    0.41
  -2  -7   5    5.53    0.91
   2  -7  -5    9.14    0.47
  -2  -7   5    9.84    0.86
  -2   7   4   87.65    2.30
  -2   7   4   93.54    1.91
   2   7  -4   92.98    1.63
  -2  -7   4  104.25    2.01
   2  -7  -4   89.87    2.29
  -2  -7   4   99.31    2.95
  -2  -7   4   92.50    1.58
   2  -7  -4  104.75    2.30
   2   7  -3   39.69    0.99
  -2   7   3   38.75    1.43
  -2   7   3   39.34    1.24
  -2  -7   3   30.60    1.23
   2  -7  -3   39.18    1.72
   2  -7  -3   39.66    1.23
  -2  -7   3   44.66    2.20
  -2  -7   3   41.66    1.05
   2  -7  -3   32.13    0.83
  -2   7   2  117.50    1.51
   2   7  -2  114.21    1.79
  -2   7   2  112.11    2.05
   2   7  -2  114.61    1.53
  -2   7   2  116.13    2.08
   2  -7  -2  122.60    1.81
  -2  -7   2  115.06    2.00
  -2  -7   2  110.46    2.91
   2  -7  -2  111.92    1.99
  -2  -7   2  115.11    1.53
   2  -7  -2  111.46    2.11
  -2   7   1   66.54    3.97
   2   7  -1   62.15    1.37
  -2   7   1   68.38    2.55
   2   7  -1   64.31    1.07
  -2   7   1   67.95    1.60
   2  -7  -1   63.36    1.58
  -2  -7   1   65.15    1.49
  -2  -7   1   64.54    2.40
   2  -7  -1   67.09    1.61
  -2  -7   1   62.40    1.25
   2  -7  -1   69.99    1.73
   2   7   0   50.88    1.24
   2   7   0   64.50    1.23
  -2   7   0   68.43   31.47
  -2   7   0   63.41    1.54
  -2  -7   0   51.70    1.34
   2  -7   0   65.77    2.08
   2  -7   0   66.25    1.79
  -2  -7   0   65.75    2.36
  -2   7  -1  123.06    1.76
  -2   7  -1  119.50    2.10
   2   7   1  119.94    1.83
  -2   7  -1  130.00  142.61
   2   7   1  121.02    1.16
  -2  -7  -1  127.10    1.87
   2  -7   1  125.38    2.26
  -2  -7  -1  115.81    1.12
   2  -7   1  118.38    2.08
   2  -7   1  123.05    2.22
  -2  -7  -1  113.14    2.99
  -2   7  -2  202.34    2.29
   2   7   2  194.04    1.47
   2   7   2  204.77    2.19
  -2   7  -2  204.01    2.98
  -2   7  -2  206.57    2.41
   2   7   2  201.91    1.34
   2  -7   2  213.49    2.90
  -2  -7  -2  212.43    2.41
  -2  -7  -2  194.64    3.97
   2  -7   2  205.94    2.45
   2   7   3  273.51    1.70
   2   7   3  291.08    2.61
   2   7   3  274.50    1.52
  -2   7  -3  275.24    3.19
  -2   7  -3  278.29    3.23
   2  -7   3  402.25   37.56
  -2  -7  -3  289.18    2.81
  -2  -7  -3  293.77    4.90
   2  -7   3  286.09    3.03
   2   7   4    1.34    0.30
   2   7   4    1.19    0.27
  -2   7  -4    0.77    0.44
  -2   7  -4    1.76    0.36
   2  -7   4    0.72    0.61
   2  -7   4  304.00  411.00
  -2  -7  -4    1.40    0.37
  -2  -7  -4    0.66    0.83
  -2   7  -5   18.88    2.95
   2   7   5   20.61    0.61
  -2   7  -5   22.70    1.19
   2   7   5   21.61    0.53
   2  -7   5   13.66    2.29
  -2  -7  -5   17.10    1.63
  -2  -7  -5   20.03    1.45
   2  -7   5  317.92  312.92
   2   7   6  399.91    2.34
  -2   7  -6  372.78    4.24
   2  -7   6   31.74  162.17
  -2  -7  -6  379.74    5.83
   2  -7   6  367.40    4.17
   2   7   7   84.03    1.23
   2   7   7   85.79    1.52
   2   7   7   82.30    1.34
  -2   7  -7   82.72    1.81
  -2   7  -7  100.69    2.86
   2  -7   7  179.65  114.39
  -2  -7  -7   81.45    1.39
  -2  -7  -7   80.83    2.74
   2  -7   7   82.69    1.98
   2   7   8   97.28    1.41
   2   7   8   96.30    1.67
  -2   7  -8   97.40    2.28
   2  -7   8   97.87    2.29
  -2  -7  -8  100.62    3.24
   2  -7   8   98.42    2.88
  -2  -7  -8   99.23    1.78
  -2  -7  -8   96.43    1.68
   2   7   9   82.78    1.58
  -2   7  -9   92.41    2.47
   2  -7   9   84.84    2.98
  -2  -7  -9   85.94    1.43
  -2  -7  -9  100.17    3.64
   2  -7   9   88.94    2.54
  -2  -7  -9   90.47    1.74
   2   7  10  407.91    3.36
   2   7  10  448.33    3.71
  -2   7 -10  412.67    4.82
   2  -7  10  451.86    7.04
  -2  -7 -10  440.79    6.79
   2  -7  10  442.57    5.40
  -2  -7 -10  443.05    3.83
  -2  -7 -10  409.40    4.65
   2   7  11   29.08    1.06
   2   7  11   25.64    0.90
  -2   7 -11   29.32    1.69
   2  -7  11   29.10    2.94
  -2  -7 -11   36.03    4.70
   2  -7  11   34.04    1.97
  -2  -7 -11   25.68    0.78
  -2  -7 -11   27.48    1.58
  -2   7 -12    6.50    1.03
   2  -7  12    5.46    1.08
  -2  -7 -12    8.04    1.33
   2  -7  12    7.39    1.82
  -2  -7 -12    9.00    0.97
   2   7  13   16.33    0.68
  -2   7 -13   12.72    2.24
   2  -7  13   17.33    3.02
  -2  -7 -13   11.75    1.99
   2  -7  13   12.25    1.33
  -2  -7 -13   13.25    2.49
   2   7  14  173.52    2.49
  -2   7 -14  170.86    4.12
   2  -7  14  193.25    4.13
  -2  -7 -14  174.15    5.06
   2  -7  14  190.69    4.48
  -2  -7 -14  171.50    2.78
  -2   7 -15   48.11    2.30
   2  -7  15   52.23    6.05
   2  -7  15   48.87    6.86
  -2  -7 -15   41.62    1.50
   2   7  16    1.22    0.55
  -2   7 -16   -0.10    0.64
   2  -7  16    1.69    0.74
   2  -7  16    1.53    0.81
  -2  -7 -16    0.65    0.37
   2   7  17    1.12    0.58
  -2   7 -17    0.82    0.95
   2  -7  17    1.56    0.80
  -2  -7 -17    0.74    0.33
   2   7  18   14.93    2.97
  -2   7 -18   15.59    1.58
   2  -7  18   12.64    4.18
   2  -7  18   18.18    4.49
  -2  -7 -18   11.23    3.41
   2   7  19   28.28    6.95
  -2   7 -19   32.69    2.00
   2  -7  19   37.14    2.86
   2  -7  19   30.84    8.78
   2   7  20    1.59    1.07
  -2   7 -20    0.76    0.63
   2  -7  20    1.22    0.72
   2  -7  20    1.65    1.01
  -2   8  21   58.97    3.00
   2   8 -21   52.46    2.51
  -2  -8  21   63.45    2.79
  -2  -8  21   61.57   12.61
   2  -8 -21   52.07    6.20
  -2   8  20    0.40    0.72
   2   8 -20    2.46    0.73
  -2  -8  20    0.27    0.38
  -2  -8  20   -3.02   12.15
   2  -8 -20    0.46    0.68
  -2   8  19    1.85    0.73
   2   8 -19    3.12    1.07
  -2  -8  19    1.95    0.86
  -2  -8  19  118.75  138.75
   2  -8 -19    0.81    0.42
  -2   8  18   11.98    3.31
   2   8 -18   16.07    1.52
  -2  -8  18   14.19    4.10
  -2  -8  18  176.55  165.34
   2  -8 -18   11.20    3.33
   2   8 -17  182.73    5.58
  -2   8  17  206.40    4.28
  -2  -8  17  220.31    5.19
   2  -8 -17  182.73    3.81
  -2   8  16    1.82    0.59
   2   8 -16    1.64    1.11
  -2  -8  16    2.08    1.19
  -2  -8  16   -2.50  501.87
   2  -8 -16    2.65    0.98
  -2   8  15   16.45    3.23
   2   8 -15   10.11    1.27
  -2  -8  15   18.19    3.02
  -2  -8  15   78.49   46.65
   2  -8 -15    9.10    2.49
  -2   8  14    5.71    1.87
   2   8 -14    6.00    1.80
  -2  -8  14    6.81    2.06
  -2  -8  14   29.76   78.07
   2   8 -13  306.11    7.64
  -2   8  13  304.92    4.55
  -2   8  13  320.34    4.71
  -2  -8  13   54.74  294.21
  -2  -8  13  338.95    4.73
   2   8 -12   10.30    1.73
  -2   8  12   11.20    2.96
  -2   8  12   14.21    2.64
  -2  -8  12   23.01   26.84
  -2  -8  12   12.22    1.20
   2   8 -11   32.44    1.71
  -2   8  11   30.40    1.45
  -2   8  11   29.18    1.86
  -2  -8  11  221.25  232.92
  -2  -8  11   40.26    5.92
   2   8 -10    3.86    0.67
  -2   8  10    5.41    1.26
   2  -8 -10    5.23    0.93
  -2  -8  10 1465.00  826.67
  -2  -8  10    5.07    1.04
   2   8  -9  574.96    5.24
  -2   8   9  578.63    5.60
   2  -8  -9  568.91    6.19
  -2  -8   9  342.22  635.56
  -2  -8   9  612.76    5.46
   2   8  -8   78.44    2.05
  -2   8   8   73.75    2.32
   2  -8  -8   68.73    2.29
  -2  -8   8  634.00  630.00
  -2  -8   8   92.68    2.35
  -2   8   7    1.44    0.29
   2   8  -7    2.92    0.66
  -2  -8   7   13.27   21.07
   2  -8  -7    0.86    0.65
  -2  -8   7    2.73    0.66
   2  -8  -7    1.84    0.30
  -2   8   6   60.11    2.19
   2   8  -6   60.23    1.55
  -2   8   6   56.35    1.65
   2  -8  -6   72.78    1.21
  -2  -8   6   73.40    1.90
   2  -8  -6   61.08    2.35
   2  -8  -6   71.52    0.90
  -2  -8   6   50.58    3.65
   2   8  -5 1039.19   28.66
  -2   8   5 1048.31   29.25
  -2   8   5 1059.07   29.68
  -2  -8   5 1044.28   29.00
  -2  -8   5 1078.61   30.52
   2  -8  -5 1044.52   29.49
   2  -8  -5 1036.65   28.26
  -2  -8   5 1025.79   28.36
   2  -8  -5 1113.15   30.36
  -2   8   4    1.74    0.32
  -2   8   4    5.79    0.95
  -2   8   4    4.85    1.09
   2   8  -4    5.45    0.68
   2  -8  -4    1.17    0.24
  -2  -8   4    4.40    1.07
   2  -8  -4    4.67    1.36
  -2  -8   4    3.91    0.74
  -2  -8   4    1.65    0.46
  -2   8   3  518.90   14.34
  -2   8   3  536.58   15.27
  -2   8   3  519.41   14.84
   2   8  -3  527.80   14.90
   2  -8  -3  567.00   15.68
  -2  -8   3  531.43   15.77
   2  -8  -3  535.93   15.54
  -2  -8   3  530.61   14.87
  -2  -8   3  551.40   15.61
  -2   8   2    0.32    0.30
  -2   8   2    0.12    0.52
   2   8  -2    0.27    0.16
  -2  -8   2    0.28    0.27
   2  -8  -2    0.81    0.61
   2  -8  -2    0.53    0.36
  -2  -8   2   -0.01    0.31
  -2  -8   2    2.28    1.54
  -2   8   1  342.80    9.64
  -2   8   1  412.84   28.09
   2   8  -1  353.87   10.00
  -2   8   1  344.21    9.96
  -2  -8   1  353.93   10.16
   2  -8  -1  359.53   10.15
  -2  -8   1  359.89   10.08
   2  -8  -1  342.73   10.51
  -2  -8   1  350.12   10.98
  -2   8   0   16.45    1.19
   2   8   0   15.18    0.62
   2   8   0   20.75    0.81
  -2   8   0    9.80   25.98
  -2   8   0   17.37    1.01
  -2  -8   0   24.44    2.07
  -2  -8   0   20.32    4.19
  -2  -8   0   15.87    0.56
   2  -8   0   15.24    1.32
   2  -8   0   21.39    1.85
  -2   8  -1    2.48    0.38
   2   8   1    6.02    0.96
   2   8   1    2.07    0.66
  -2   8  -1   11.71   33.41
  -2   8  -1    5.02    1.05
  -2  -8  -1    3.28    0.73
   2  -8   1    5.26    1.14
  -2  -8  -1    4.88    0.52
  -2  -8  -1    3.21    1.08
   2  -8   1    2.97    0.56
  -2   8  -2   31.54    1.35
   2   8   2   27.71    1.16
  -2   8  -2   30.35    1.12
   2   8   2   31.11    0.75
   2  -8   2   32.03    1.71
   2  -8   2   30.61    1.30
  -2  -8  -2   33.19    1.08
  -2  -8  -2   34.13    2.15
   2   8   3  113.23    1.22
   2   8   3  105.79    2.15
  -2   8  -3  113.85    2.29
  -2   8  -3  122.22    2.37
   2  -8   3  108.70    2.22
   2  -8   3  126.06    2.59
  -2  -8  -3  111.84    1.84
  -2  -8  -3  113.99    3.22
   2   8   4   30.33    0.90
   2   8   4   22.10    2.29
   2   8   4   26.95    0.59
  -2   8  -4   24.22    2.12
  -2   8  -4   30.32    1.32
   2  -8   4   34.32    8.92
  -2  -8  -4   22.99    1.00
  -2  -8  -4   24.98    1.57
   2  -8   4   21.39    1.22
   2   8   5  215.54    2.06
   2   8   5  217.76    2.34
  -2   8  -5  215.69    3.01
  -2   8  -5  222.72    3.18
   2  -8   5  213.59    4.50
   2  -8   5   28.93   50.40
  -2  -8  -5  228.62    2.44
  -2  -8  -5  204.74    4.40
   2   8   6   14.18    0.85
   2   8   6   22.37    0.82
   2   8   6   13.79    0.57
  -2   8  -6   18.95    1.27
  -2   8  -6   17.26    3.47
   2  -8   6   11.92  145.38
  -2  -8  -6   22.85    0.86
  -2  -8  -6   16.66    3.80
   2  -8   6   24.49    3.74
  -2   8  -7    3.35    0.79
   2   8   7    1.11    0.38
   2   8   7    1.59    0.28
   2   8   7    1.72    0.43
   2  -8   7    1.82    0.35
  -2  -8  -7    3.70    1.51
  -2  -8  -7    2.67    0.45
   2  -8   7   13.72   20.84
  -2   8  -8    0.41    0.39
   2   8   8    0.31    0.35
   2   8   8    0.19    0.15
   2   8   8    0.20    0.19
   2  -8   8    0.63    0.53
  -2  -8  -8    2.34    1.26
  -2  -8  -8    0.47    0.31
   2  -8   8  -15.12   48.78
  -2   8  -9   30.63    1.64
   2   8   9   21.59    1.05
   2   8   9   24.71    0.95
   2   8   9   25.28    1.50
   2  -8   9   24.23    2.42
  -2  -8  -9   28.47    1.89
  -2  -8  -9   23.84    1.25
   2  -8   9   54.43   38.26
   2   8  10  106.43    2.52
   2   8  10  120.82    1.82
  -2   8 -10  110.42    2.79
   2  -8  10  126.95    2.84
  -2  -8 -10  101.24    6.11
   2  -8  10  169.38   15.00
  -2  -8 -10  128.24    2.12
  -2   8 -11  104.68    2.84
  -2  -8 -11  113.25    1.60
   2  -8  11  131.06    4.76
  -2  -8 -11  111.76    4.05
   2  -8  11  118.12    3.66
  -2  -8 -11  110.35    2.00
  -2   8 -12   -0.02    0.76
  -2  -8 -12   -0.04    0.19
   2  -8  12    0.89    0.97
  -2  -8 -12    0.79    0.84
   2  -8  12   -0.15    0.72
  -2  -8 -12    0.26    0.31
  -2   8 -13   40.85    3.29
   2  -8  13   40.92    3.23
  -2  -8 -13   41.14    4.05
   2  -8  13   36.85    2.22
  -2  -8 -13   39.23    1.40
  -2   8 -14    3.67    0.85
   2  -8  14    1.57    0.64
  -2  -8 -14    3.26    0.99
   2  -8  14    3.27    1.42
  -2  -8 -14    2.70    0.75
  -2   8 -15    2.80    0.96
   2  -8  15    0.80    0.50
  -2  -8 -15   -0.38    1.00
   2  -8  15    0.01    1.02
  -2  -8 -15    0.93    0.48
   2   8  16    3.97    1.25
  -2   8 -16    3.47    0.99
   2  -8  16    3.85    1.09
   2  -8  16    1.44    1.52
  -2  -8 -16    2.17    0.74
   2   8  17    4.07    1.77
  -2   8 -17    5.70    1.14
   2  -8  17    3.03    1.51
   2  -8  17    5.40    1.45
   2   8  18    1.77    0.68
  -2   8 -18    1.73    0.99
   2  -8  18    1.94    0.80
   2  -8  18   -0.58    1.06
   2   8  19    3.02    1.43
  -2   8 -19    2.58    0.94
   2  -8  19    3.96    1.30
   2  -8  19    3.27    1.33
   2   8  20    2.27    3.90
  -2   8 -20    5.42    1.39
   2  -8  20    4.07    1.55
   2  -8  20    4.36    1.89
  -2   9  21   11.01    2.79
   2   9 -21   10.51    3.47
  -2  -9  21    8.26    3.96
  -2  -9  21  109.17  295.00
   2  -9 -21    7.04    2.82
  -2   9  20   11.65    1.96
   2   9 -20    9.26    2.73
  -2  -9  20    8.53    2.94
  -2  -9  20    7.99   40.73
   2  -9 -20    5.87    3.45
  -2   9  19   18.52    4.21
   2   9 -19   22.57    2.11
  -2  -9  19   25.52    1.65
  -2  -9  19  -16.40   78.14
   2  -9 -19   21.11    1.69
  -2   9  18   20.41    5.32
   2   9 -18   25.22    6.22
  -2  -9  18   29.93    1.83
  -2  -9  18   32.29   88.07
  -2   9  17    0.97    0.77
   2   9 -17    0.72    0.52
  -2  -9  17    0.33    0.53
  -2  -9  17  211.18  230.00
   2   9 -16   21.44    4.62
  -2   9  16   24.16    5.91
  -2   9  16   22.14    5.62
  -2  -9  16  686.84  523.68
  -2  -9  16   32.01    4.11
   2   9 -15    0.93    0.53
  -2   9  15    1.74    0.39
  -2   9  15    0.34    0.41
  -2  -9  15  163.57  455.00
  -2  -9  15    0.79    0.50
   2   9 -14    9.23    1.36
  -2   9  14    6.20    1.30
  -2   9  14    6.46    1.50
  -2  -9  14   32.77   34.91
  -2  -9  14    8.62    1.77
   2   9 -13    0.84    0.84
  -2   9  13   -0.05    0.62
  -2   9  13   -0.43    0.55
  -2  -9  13  311.67  325.00
  -2  -9  13   -0.01    0.76
   2   9 -12   96.15    2.70
  -2   9  12   83.04    2.43
  -2   9  12   85.52    3.22
  -2  -9  12  383.33  615.83
  -2  -9  12   87.99    2.49
  -2   9  11   65.66    2.75
   2   9 -11   61.52    2.14
  -2  -9  11   64.39    2.05
   2  -9 -11   65.84    2.67
   2   9 -10  292.30   94.30
  -2   9  10  284.53   91.81
   2  -9 -10  285.43   92.34
  -2  -9  10  412.00  597.00
  -2  -9  10  282.21   91.05
   2   9  -9   82.37    2.25
  -2   9   9   85.82    2.22
   2  -9  -9   80.98    2.69
  -2  -9   9  575.71  907.14
  -2  -9   9   93.75    2.42
   2   9  -8   34.98    1.48
  -2   9   8   36.54    1.50
   2  -9  -8   36.83    1.86
  -2  -9   8  340.36  236.07
  -2  -9   8   29.56    2.78
   2   9  -7   15.42    2.40
  -2   9   7   16.28    2.38
  -2  -9   7   18.02    3.58
  -2  -9   7   17.83    3.13
   2  -9  -7   16.63    3.21
   2  -9  -7   16.18    0.52
   2  -9  -7   16.10    0.40
   2   9  -6  370.86    4.32
  -2   9   6  386.16    4.65
  -2  -9   6  370.31    4.31
  -2  -9   6  393.31    5.99
   2  -9  -6  373.61    5.19
   2  -9  -6  372.83    2.38
   2  -9  -6  362.20    2.42
  -2   9   5   29.03    0.79
   2   9  -5   32.53    1.21
  -2   9   5   33.96    1.35
  -2   9   5   23.29    5.41
   2  -9  -5   30.36    0.80
   2  -9  -5   30.76    2.23
  -2  -9   5   28.00    1.42
  -2  -9   5   35.70    2.18
  -2   9   4  196.03    1.84
  -2   9   4  193.72    2.87
  -2   9   4  193.90    3.43
   2   9  -4  199.47    2.62
   2  -9  -4  207.01    2.24
  -2  -9   4  197.75    4.37
   2  -9  -4  195.86    3.34
  -2  -9   4  193.54    2.52
  -2  -9   4  201.69    3.06
  -2   9   3    1.74    0.43
  -2   9   3    1.00    0.52
  -2   9   3    1.91    0.26
   2   9  -3    1.36    0.37
   2  -9  -3    1.84    0.34
   2  -9  -3    0.93    0.64
  -2  -9   3    1.22    0.78
  -2  -9   3    1.11    0.28
  -2  -9   3    2.04    1.14
  -2   9   2  101.93    1.70
  -2   9   2   98.21    2.40
   2   9  -2  103.74    2.18
  -2   9   2  107.46    2.15
  -2  -9   2  103.34    2.77
   2  -9  -2  103.32    1.69
  -2  -9   2  104.04    1.67
   2  -9  -2  108.77    2.64
  -2  -9   2  117.60    3.60
  -2   9   1   29.20    0.95
  -2   9   1   10.07   12.56
   2   9  -1   32.57    0.91
  -2   9   1   31.30    1.33
  -2  -9   1   32.12    1.47
   2  -9  -1   30.58    1.05
  -2  -9   1   32.23    0.93
   2  -9  -1   33.67    3.69
  -2  -9   1   30.28    1.85
  -2   9   0    6.10   38.90
   2   9   0   66.37    1.22
  -2   9   0   68.49    2.17
  -2  -9   0   59.84    1.75
   2  -9   0   64.25    1.51
  -2  -9   0   67.67    1.25
   2  -9   0   66.40    3.49
  -2  -9   0   76.16    3.02
  -2   9  -1  165.34    3.09
  -2   9  -1   34.55  149.55
   2  -9   1  159.01    3.97
  -2  -9  -1  161.02    4.37
  -2  -9  -1  195.95    3.41
  -2   9  -2  249.63    3.89
   2   9   2  227.63    1.97
  -2   9  -2  217.70    3.12
  -2  -9  -2  228.66    2.82
   2  -9   2  231.71    2.90
  -2  -9  -2  214.31    1.97
  -2  -9  -2  217.00    4.64
   2  -9   2  227.81    3.61
   2   9   3    6.47    0.92
   2   9   3    7.65    0.73
  -2   9  -3    6.68    1.41
  -2   9  -3    8.71    1.20
   2   9   3    7.14    0.47
   2  -9   3    8.63    1.02
  -2  -9  -3    8.80    1.56
  -2  -9  -3    6.55    1.07
   2  -9   3    8.51    1.53
   2   9   4   55.92    1.11
   2   9   4   67.58    1.39
   2   9   4   61.44    0.94
  -2   9  -4   56.38    1.69
  -2   9  -4   56.46    1.72
   2  -9   4   66.18    2.25
  -2  -9  -4   66.18    1.43
  -2  -9  -4   59.58    2.68
   2  -9   4   66.31    1.73
   2   9   5   19.30    0.59
   2   9   5   16.80    0.77
   2   9   5   17.40    0.60
  -2   9  -5   15.58    2.98
  -2   9  -5   18.33    3.92
   2  -9   5   28.04   11.81
  -2  -9  -5   18.06    0.91
  -2  -9  -5   16.26    1.68
   2  -9   5   15.13    2.57
  -2   9  -6   83.95    2.28
   2   9   6   81.50    1.55
   2   9   6   78.33    1.32
   2   9   6   79.06    1.41
   2  -9   6   87.10    6.14
  -2  -9  -6   95.02    7.48
  -2  -9  -6   86.25    2.13
   2  -9   6  507.14  677.14
   2   9   7   87.18    1.77
   2   9   7  102.03    1.73
   2   9   7   85.72    1.40
   2  -9   7  109.86    2.48
  -2  -9  -7   81.15    3.30
   2  -9   7   29.33   31.54
  -2  -9  -7   96.34    2.21
  -2   9  -8    8.92    0.93
   2   9   8    9.01    0.91
   2   9   8    7.71    1.08
   2   9   8    7.61    1.08
   2  -9   8    8.04    1.61
  -2  -9  -8   10.13    1.95
  -2  -9  -8    9.95    2.15
   2  -9   8   98.70  179.57
  -2   9  -9   10.31    1.18
   2   9   9    8.99    1.20
   2   9   9    5.50    1.46
   2   9   9    9.84    1.40
   2  -9   9   12.01    1.32
  -2  -9  -9    7.60    1.49
  -2  -9  -9   13.54    2.00
   2  -9   9   31.36   34.40
   2   9  10   37.75    1.17
  -2   9 -10   37.65    1.87
   2  -9  10  -18.53  138.53
  -2  -9 -10   39.36    7.50
   2  -9  10   33.57    5.62
  -2  -9 -10   35.76    0.93
   2   9  11   45.08    1.25
  -2   9 -11   51.97    2.12
   2  -9  11  434.78  315.22
  -2  -9 -11   46.16    9.16
   2  -9  11   51.94    7.17
  -2  -9 -11   48.16    1.10
  -2   9 -12   24.44    1.64
   2   9  12   16.10    2.85
  -2  -9 -12   20.32    3.46
   2  -9  12   26.71   30.60
   2  -9  12   17.26    2.98
  -2   9 -13   25.53    3.73
   2  -9  13   26.93    2.99
  -2  -9 -13   23.21    5.71
   2  -9  13   16.05    9.86
  -2   9 -14   30.79    6.32
   2  -9  14   41.66    1.94
  -2  -9 -14   25.47    6.56
   2  -9  14   34.46   11.23
  -2  -9 -14   28.84    2.86
  -2   9 -15   42.22    2.33
   2  -9  15   52.82    2.31
  -2  -9 -15   39.51    2.86
   2  -9  15   42.97    3.41
  -2   9 -16    1.35    0.92
   2  -9  16    1.04    0.88
   2  -9  16    0.14    0.69
   2   9  17   10.94    4.09
  -2   9 -17    8.89    1.93
   2  -9  17   11.83    2.14
   2  -9  17    7.52    2.80
   2   9  18    3.67    1.26
  -2   9 -18    4.68    6.23
   2  -9  18    4.08    1.02
   2  -9  18    2.61    1.16
   2   9  19    5.73    1.76
  -2   9 -19    3.12    1.09
   2  -9  19    3.75    1.02
   2  -9  19    3.83    1.70
   2  10 -20   -0.86    0.69
  -2  10  20    1.13    1.96
  -2  10  20    0.71    0.43
  -2 -10  20  285.38  537.69
  -2 -10  20    0.95    1.74
  -2  10  19   12.98    4.05
  -2  10  19   12.38    4.58
   2  10 -19   18.94    2.07
  -2 -10  19   19.15    5.31
   2  10 -18   36.78    2.38
  -2  10  18   41.78    7.01
  -2  10  18   27.65    6.62
  -2 -10  18   58.86   48.13
  -2 -10  18   44.02    2.23
   2  10 -17   11.38    1.40
  -2  10  17    6.68    1.78
  -2  10  17    7.12    2.15
  -2 -10  17  -52.13  117.45
  -2 -10  17    7.37    1.85
   2  10 -16    1.32    0.96
  -2  10  16    1.39    1.04
  -2  10  16    1.96    0.53
  -2 -10  16  737.50  494.17
  -2 -10  16    1.19    0.62
   2  10 -15    3.84    1.06
  -2  10  15    4.04    1.05
  -2  10  15    2.67    0.74
  -2 -10  15 -164.78  243.04
  -2 -10  15    2.26    1.15
   2  10 -14   10.89    1.26
  -2  10  14    9.89    2.30
  -2  10  14    8.14    1.81
  -2 -10  14   36.92  200.38
  -2 -10  14   13.42    3.83
   2  10 -13    1.07    0.46
  -2  10  13    0.46    0.44
  -2  10  13    2.75    0.75
  -2 -10  13  118.16   70.78
  -2 -10  13    0.57    0.52
  -2  10  12   10.11    2.54
   2  10 -12   10.90    2.08
  -2 -10  12   12.02    2.19
  -2 -10  12  -75.43  108.70
   2  10 -11   25.72    1.34
  -2  10  11   27.58    5.23
   2 -10 -11   26.74    2.03
  -2 -10  11  171.00  549.00
  -2 -10  11   28.32    1.47
   2  10 -10    0.77    0.68
  -2  10  10    1.22    0.35
   2 -10 -10    1.30    0.61
  -2 -10  10   70.14   77.81
  -2 -10  10    2.04    0.92
   2  10  -9    7.12    1.97
  -2  10   9   10.61    1.87
   2 -10  -9    7.33    2.04
  -2 -10   9  432.00  342.80
  -2 -10   9    5.19    0.89
  -2  10   8   88.73    2.16
   2  10  -8  102.11    2.39
  -2 -10   8  120.18    5.95
   2 -10  -8   94.83    3.13
  -2 -10   8  106.61    2.55
   2 -10  -8  101.55    0.65
   2  10  -7   39.32    1.47
  -2  10   7   40.13    1.48
  -2 -10   7   47.69    1.70
  -2 -10   7   41.12    2.43
   2 -10  -7   42.02    1.93
   2 -10  -7   47.28    0.89
   2 -10  -7   46.49    0.78
   2  10  -6  145.15    3.70
  -2  10   6  147.59    2.77
  -2 -10   6  162.37    2.96
  -2 -10   6  145.73    3.98
   2 -10  -6  150.25    3.63
   2 -10  -6  160.66    1.73
   2 -10  -6  156.13    2.00
  -2  10   5    6.21    0.85
  -2  10   5   14.01    1.92
   2  10  -5   11.59    2.62
  -2 -10   5   14.34    2.20
   2 -10  -5   15.83    2.78
   2 -10  -5    6.41    1.42
  -2 -10   5    6.73    0.87
  -2  10   4  172.09    1.92
  -2  10   4  167.40    2.91
   2  10  -4  167.43    2.87
  -2 -10   4  170.29    4.23
   2 -10  -4  160.77    3.52
   2 -10  -4  181.24    2.17
  -2 -10   4  177.93    3.03
  -2  10   3  151.67    2.00
  -2  10   3  142.21    3.02
  -2  10   3  147.49    2.76
   2  10  -3  146.97    2.48
   2 -10  -3  155.91    2.15
   2 -10  -3  144.89    3.10
  -2 -10   3  162.57    2.96
  -2 -10   3  139.40    2.15
  -2 -10   3  142.75    3.92
  -2  10   2    6.82    1.73
  -2  10   2    9.30    1.30
   2  10  -2    8.03    0.82
  -2  10   2   10.15    1.93
  -2 -10   2    6.94    1.42
   2 -10  -2    9.50    1.18
  -2 -10   2    7.21    2.19
   2 -10  -2   10.16    2.16
  -2 -10   2   10.02    2.13
  -2  10   1  464.76  233.33
   2  10  -1   21.26    0.83
  -2  10   1   21.89    1.23
  -2 -10   1   22.18    2.13
   2 -10  -1   20.73    1.94
  -2 -10   1   19.58    0.77
   2 -10  -1   25.93    3.48
  -2 -10   1   19.19    3.40
  -2  10   0  361.67  288.33
   2  10   0   36.17    0.96
  -2  10   0   38.54    1.56
  -2 -10   0   33.61    1.25
   2 -10   0   33.46    1.18
  -2 -10   0   33.15    0.88
   2 -10   0   34.36    1.91
  -2 -10   0   38.08    2.29
  -2  10  -1  326.36  220.91
   2  10   1   59.10    1.32
  -2  10  -1   59.90    2.24
  -2 -10  -1   58.07    1.59
   2 -10   1   59.39    1.58
  -2 -10  -1   58.57    1.17
  -2 -10  -1   62.40    9.22
   2 -10   1   60.74    2.13
  -2  10  -2    0.19    0.48
   2  10   2    0.28    0.20
  -2  10  -2    0.97    0.41
  -2 -10  -2   -0.22    0.37
   2 -10   2    0.13    0.59
  -2 -10  -2   -0.00    0.20
  -2 -10  -2    1.20    1.05
   2 -10   2    0.03    0.56
  -2  10  -3   11.81    1.73
  -2  10  -3   15.69    3.04
   2  10   3   12.44    0.90
   2  10   3   10.92    0.87
   2 -10   3   11.67    1.90
  -2 -10  -3   15.57    1.73
  -2 -10  -3   11.82    1.62
   2 -10   3   13.14    1.10
  -2  10  -4   10.78    3.20
   2  10   4   13.56    0.49
  -2  10  -4   16.73    2.67
   2  10   4   11.75    0.63
   2 -10   4   16.47    1.36
  -2 -10  -4   19.11    2.05
  -2 -10  -4   12.25    1.55
   2 -10   4   15.56    1.35
  -2  10  -5   45.20    1.72
   2  10   5   49.88    1.33
   2  10   5   43.74    0.96
   2  10   5   46.35    0.92
   2 -10   5   53.13    1.77
  -2 -10  -5   45.98    4.10
  -2 -10  -5   52.27    1.35
   2 -10   5   51.82    2.21
  -2  10  -6   20.03    4.17
   2  10   6   10.46    2.65
   2  10   6   16.60    0.99
   2  10   6   17.17    0.96
   2 -10   6   14.92    2.67
  -2 -10  -6   11.75    2.93
  -2 -10  -6   16.37    0.79
   2 -10   6   31.33    5.22
  -2  10  -7    2.49    0.81
   2  10   7    0.83    0.33
   2  10   7    1.16    0.35
   2  10   7    1.31    0.29
   2 -10   7    1.05    0.67
  -2 -10  -7    3.48    1.11
  -2 -10  -7    1.39    0.39
   2 -10   7   40.00   69.17
   2  10   8   32.92    0.87
  -2  10  -8   39.84    1.83
   2 -10   8    2.00  259.50
  -2 -10  -8   42.33    5.67
   2 -10   8   45.95    3.83
  -2 -10  -8   39.22    1.67
   2  10   9  138.53    2.12
  -2  10  -9  158.19    3.64
   2 -10   9   24.22   55.10
  -2 -10  -9  135.89    4.22
   2 -10   9  160.55    3.23
  -2 -10  -9  152.52    2.67
   2  10  10    3.58    1.14
  -2  10 -10    4.54    0.91
   2 -10  10  560.43  433.48
  -2 -10 -10    3.44    1.29
   2 -10  10    5.13    1.24
  -2 -10 -10    4.60    1.39
  -2  10 -11    6.05    1.31
   2 -10  11    6.34    1.61
  -2 -10 -11    5.21    1.43
   2 -10  11   75.32  114.89
  -2  10 -12   50.57    2.24
   2 -10  12   57.13    3.75
  -2 -10 -12   48.66    4.91
   2 -10  12  130.77  416.15
  -2  10 -13   32.67    6.81
   2 -10  13   32.39    5.22
  -2 -10 -13   40.63    7.94
   2 -10  13  644.55  457.73
  -2  10 -14   41.00    2.10
   2 -10  14   47.50    8.67
  -2 -10 -14   48.83   10.81
   2 -10  14  -52.82   67.53
  -2  10 -15   18.18    4.17
   2 -10  15   41.10    2.32
  -2 -10 -15   21.36    5.13
   2 -10  15  311.30  366.96
  -2  10 -16   34.33    2.27
   2 -10  16   36.51    3.89
  -2 -10 -16   32.58    5.95
   2 -10  16    8.21  217.86
  -2  10 -17    6.34    8.71
   2  10  17    8.45    2.60
   2 -10  17    9.30    1.31
   2  10  18    3.97    1.19
  -2  10 -18    0.83    1.16
   2 -10  18    2.35    0.86
   2 -10  18   49.45  146.18
  -2  11  19   20.60    6.95
   2  11 -19   23.30    4.59
  -2 -11  19   33.51    1.96
  -2 -11  19 1085.22  663.04
  -2  11  18   18.29    6.11
   2  11 -18   15.30    4.96
  -2 -11  18   15.85    3.18
  -2 -11  18  197.78  880.00
   2  11 -17    1.21    0.61
  -2  11  17    0.25    0.75
  -2  11  17    0.68    0.36
  -2 -11  17 -209.23  275.38
  -2 -11  17    0.00    0.73
   2  11 -16    0.59    0.50
  -2  11  16    0.73    0.84
  -2  11  16    0.31    0.32
  -2 -11  16   42.40   29.42
  -2 -11  16    0.82    0.80
   2  11 -15   64.24    2.51
  -2  11  15   79.11    2.73
  -2  11  15   65.43    2.38
  -2 -11  15  230.00  686.67
  -2 -11  15   78.54    2.70
   2  11 -14    2.77    0.68
  -2  11  14    2.74    0.61
  -2  11  14    3.02    0.84
  -2 -11  14 -436.00  563.00
  -2 -11  14    4.37    0.97
  -2  11  13    1.81    0.38
   2  11 -13    2.33    1.13
  -2 -11  13    2.31    0.75
  -2 -11  13  259.00  579.00
   2  11 -12    7.52    1.02
  -2  11  12    5.79    1.44
   2 -11 -12    7.56    1.43
  -2 -11  12  160.00  212.86
  -2 -11  12   14.84    2.29
   2  11 -11  224.77    3.77
  -2  11  11  230.78    5.15
   2 -11 -11  213.63    4.95
  -2 -11  11  209.64  209.29
  -2 -11  11  263.69    4.39
   2  11 -10   11.78    1.31
  -2  11  10    9.77    1.64
   2 -11 -10   13.18    2.73
  -2 -11  10   35.77   13.01
  -2 -11  10   11.56    1.89
   2  11  -9  160.99    3.23
  -2  11   9  147.40    3.07
   2 -11  -9  130.35    3.61
  -2 -11   9  155.73    5.25
  -2 -11   9  165.15    3.48
  -2  11   8    7.08    2.48
   2  11  -8    9.93    2.92
  -2 -11   8   10.45    2.90
   2 -11  -8    9.88    2.69
  -2 -11   8   11.63    2.23
   2 -11  -8   10.21    2.39
  -2  11   7  513.28    5.95
   2  11  -7  512.38    5.00
  -2 -11   7  509.72    7.61
   2 -11  -7  502.92    6.42
  -2 -11   7  534.28    5.53
   2 -11  -7  506.21    2.65
  -2  11   6    5.50    1.00
   2  11  -6    5.55    1.36
  -2 -11   6    7.68    2.22
   2 -11  -6    3.17    0.82
  -2 -11   6    5.16    0.78
   2 -11  -6    5.81    1.17
  -2  11   5   21.37    0.86
  -2  11   5   20.55    2.45
   2  11  -5   17.20    2.24
  -2 -11   5   14.87    2.19
   2 -11  -5   18.37    1.44
   2 -11  -5   26.49    0.90
  -2 -11   5   27.30    2.76
  -2  11   4    1.14    0.39
  -2  11   4    1.86    0.63
   2  11  -4    1.89    0.53
  -2 -11   4    2.07    0.78
   2 -11  -4    3.34    1.00
   2 -11  -4    1.63    0.32
  -2 -11   4    1.80    0.47
  -2  11   3  197.41   63.67
  -2  11   3  179.87   58.07
   2  11  -3  180.59   58.30
  -2 -11   3  164.29    4.42
   2 -11  -3  171.83    3.67
   2 -11  -3  205.84   66.40
  -2 -11   3  194.54   62.78
   2  11  -2    1.25    0.41
  -2  11   2    1.40    0.78
   2 -11  -2    3.92    0.87
   2 -11  -2    2.17    0.80
  -2 -11   2    1.10    0.29
  -2 -11   2    4.92    0.93
  -2 -11   2    0.75    0.96
   2  11  -1    9.44    1.48
  -2  11   1   11.28    2.41
   2 -11  -1   12.75    0.93
   2 -11  -1    8.91    0.97
  -2 -11   1    5.93    1.44
  -2 -11   1   12.50    2.28
  -2 -11   1    9.72    1.96
  -2  11   0   32.17  156.52
   2  11   0   34.00    1.04
  -2  11   0   29.12    2.24
  -2 -11   0   34.61    1.56
   2 -11   0   29.84    1.20
  -2 -11   0   30.42    1.06
   2 -11   0   31.10    1.83
  -2 -11   0   31.42    2.08
   2  11   1   35.78    1.35
  -2  11  -1   38.22    1.60
   2 -11   1   49.15    4.51
  -2 -11  -1   34.37    2.17
  -2 -11  -1   34.01    1.37
  -2 -11  -1   39.89    1.48
   2 -11   1   36.37    1.96
  -2  11  -2    0.48    0.66
   2 -11   2    0.57    0.53
   2 -11   2    1.68    0.95
  -2 -11  -2    0.59    1.33
  -2 -11  -2    0.12    0.21
  -2 -11  -2   -0.44    0.40
  -2  11  -3    1.26    0.54
   2  11   3    1.86    0.49
   2  11   3    1.54    0.32
  -2 -11  -3    1.33    0.42
   2 -11   3    2.05    0.43
  -2 -11  -3    0.67    0.45
   2 -11   3    1.35    0.74
   2  11   4   24.17    0.73
  -2  11  -4   28.36    1.43
   2  11   4   22.81    0.69
  -2 -11  -4   26.06    2.19
   2 -11   4   30.68    1.33
  -2 -11  -4   28.56    1.22
   2 -11   4   25.77    2.03
   2  11   5  128.62    1.90
  -2  11  -5  142.41    2.97
   2 -11   5  152.39    3.65
  -2 -11  -5  154.58    4.62
   2 -11   5  155.49    2.92
  -2 -11  -5  144.07    2.51
   2  11   6    7.10    1.13
  -2  11  -6   11.43    2.33
   2 -11   6   13.34    1.38
  -2 -11  -6   10.93    1.92
   2 -11   6   23.86    1.48
  -2 -11  -6   19.56    1.76
  -2  11  -7   29.45    1.77
  -2 -11  -7   28.96    1.08
   2 -11   7   29.53    2.62
  -2 -11  -7   30.15    2.86
   2 -11   7   33.07    1.68
  -2  11  -8    2.85    1.04
  -2 -11  -8    1.09    0.48
   2 -11   8   86.67  233.33
  -2 -11  -8    3.07    1.37
   2 -11   8    3.63    1.27
  -2  11  -9   42.92    2.03
  -2 -11  -9   43.05    1.14
   2 -11   9  591.00  263.50
  -2 -11  -9   30.67    5.96
   2 -11   9   48.07    2.31
  -2  11 -10    0.71    0.89
   2 -11  10    0.32    0.81
  -2 -11 -10    0.66    0.80
   2 -11  10 1041.00  800.00
  -2  11 -11   28.03    4.80
   2 -11  11   34.76    1.83
  -2 -11 -11   28.21    4.47
   2 -11  11   -0.10   44.71
  -2  11 -12   -0.22    0.86
   2 -11  12    0.32    0.44
  -2 -11 -12    0.89    1.38
   2 -11  12  143.33  403.33
  -2  11 -13    1.59    0.98
   2 -11  13    3.70    1.16
  -2 -11 -13    3.25    1.93
   2 -11  13  201.60  224.40
  -2  11 -14   10.76    2.31
   2 -11  14    9.88    1.03
  -2 -11 -14    8.14    1.63
   2 -11  14  220.21  172.13
  -2  11 -15   16.24    3.74
   2 -11  15   24.36    1.56
  -2 -11 -15   13.54    4.27
   2 -11  15  368.57  446.43
  -2  11 -16    2.53    0.47
   2 -11  16    0.66    0.69
  -2 -11 -16    1.00    0.69
   2 -11  16 1175.83  714.17
  -2  11 -17    2.66    1.08
   2 -11  17    3.82  173.53
   2 -11  17    2.75    1.26
  -2  12  18    5.94    1.75
   2  12 -18    3.99    1.67
  -2 -12  18 -158.89  902.22
  -2  12  17    2.89    1.05
   2  12 -17    3.13    1.59
  -2 -12  17    5.00    2.02
  -2 -12  17  -11.33  159.56
  -2  12  16    7.55   10.22
   2  12 -16    6.62    9.02
  -2 -12  16   15.92   14.80
  -2 -12  16  942.00  574.50
   2  12 -15   -1.09    0.69
  -2  12  15   -0.22    0.71
  -2  12  15   -0.72    0.57
  -2 -12  15 -107.35  156.33
  -2 -12  15    0.43    0.71
   2  12 -14   10.66    3.86
  -2  12  14   11.15    4.69
  -2  12  14   15.47    3.76
  -2 -12  14  -70.71  263.21
  -2 -12  14   18.46    1.51
  -2  12  13    0.59    0.50
   2  12 -13    0.55    0.79
  -2 -12  13    0.80    0.64
  -2 -12  13   -1.44   26.72
   2  12 -12   11.35    2.25
  -2  12  12   17.28    3.22
   2 -12 -12   14.27    4.15
  -2 -12  12   -1.92   35.76
  -2 -12  12   15.16    3.79
   2  12 -11   -0.01    0.54
  -2  12  11    0.62    0.38
   2 -12 -11    0.66    0.63
  -2 -12  11   -1.38    3.19
  -2 -12  11    1.07    0.84
   2  12 -10   37.32    2.05
  -2  12  10   31.96    1.82
   2 -12 -10   32.81    5.39
  -2 -12  10   32.14    2.74
  -2 -12  10   30.30    5.30
   2  12  -9    0.77    0.52
  -2  12   9    2.80    0.92
   2 -12  -9    1.72    1.02
  -2 -12   9    6.29    1.57
  -2 -12   9    4.26    1.01
   2  12  -8  280.42    4.08
  -2  12   8  276.98    4.66
   2 -12  -8  255.49    4.84
  -2 -12   8  277.91    5.98
  -2 -12   8  279.84    4.53
   2  12  -7    4.91    1.37
  -2  12   7    7.06    1.32
   2 -12  -7    6.77    1.87
  -2 -12   7    7.66    2.32
  -2 -12   7    9.60    1.05
  -2  12   6   46.48    1.77
   2  12  -6   43.43    2.58
  -2 -12   6   43.81    9.07
   2 -12  -6   45.90    2.28
  -2 -12   6   44.48    6.08
   2 -12  -6   48.75    1.17
  -2  12   5    1.46    0.64
   2  12  -5    1.38    0.51
  -2 -12   5    2.72    1.32
   2 -12  -5    2.30    1.12
  -2 -12   5    1.02    0.66
   2 -12  -5    1.23    0.32
  -2  12   4  148.01    3.01
   2  12  -4  161.00    2.88
  -2 -12   4  154.47    4.90
   2 -12  -4  153.99    3.66
   2 -12  -4  144.84    2.46
  -2 -12   4  156.36    3.15
  -2  12   3   45.59    1.59
   2  12  -3   49.92    1.49
  -2 -12   3   54.54    8.65
   2 -12  -3   45.40    2.01
   2 -12  -3   63.67    1.51
  -2 -12   3   67.44    2.18
  -2  12   2   32.03    2.40
   2  12  -2   28.80    0.99
  -2 -12   2   29.25    7.25
   2 -12  -2   30.35    1.87
   2 -12  -2   32.95    1.61
  -2 -12   2   35.06    1.59
   2  12  -1    2.36    0.81
  -2  12   1    2.17    1.12
   2 -12  -1    3.39    0.83
   2 -12  -1    3.44    0.84
  -2 -12   1    2.15    0.57
  -2 -12   1    2.64    0.95
  -2 -12   1    6.37    1.21
  -2  12   0  130.31    4.01
   2  12   0  148.68    2.04
  -2 -12   0  132.83    4.67
   2 -12   0  134.36    4.11
   2  12   1    1.81    0.53
  -2  12  -1    2.56    0.69
   2 -12   1    3.58    0.72
  -2 -12  -1    5.84    1.48
  -2 -12  -1    0.50    0.32
  -2 -12  -1    3.63    0.86
   2 -12   1    2.32    0.47
  -2  12  -2   15.34    2.89
   2  12   2   12.84    1.68
   2 -12   2   13.27    3.00
  -2 -12  -2   15.58    3.39
   2 -12   2   14.17    2.80
  -2 -12  -2   13.79    3.39
  -2  12  -3    9.48    3.32
   2  12   3    9.38    2.58
   2 -12   3   12.06    2.32
  -2 -12  -3    8.50    2.44
   2 -12   3   15.08    1.57
  -2 -12  -3   11.96    2.42
  -2  12  -4   29.62    1.50
  -2 -12  -4   24.20    3.25
   2 -12   4   27.79    1.76
  -2 -12  -4   31.50    2.54
   2 -12   4   25.71    1.74
  -2  12  -5   54.01    1.94
  -2 -12  -5   60.35    1.53
   2 -12   5   54.67    3.35
  -2 -12  -5   58.39    3.14
   2 -12   5   61.74    2.26
  -2  12  -6   -1.26    0.95
  -2 -12  -6    0.54    0.48
   2 -12   6   -0.52    0.71
  -2 -12  -6    1.21    0.80
   2 -12   6    0.63    0.46
  -2  12  -7   53.95    2.02
  -2 -12  -7   61.13    1.47
   2 -12   7   49.50    2.26
  -2 -12  -7   52.62    5.70
   2 -12   7   73.60    2.23
  -2  12  -8   97.22    2.85
   2 -12   8  103.70   39.40
  -2 -12  -8   98.26   37.46
   2 -12   8  112.49   42.79
  -2  12  -9   61.04    2.66
   2 -12   9   48.62    5.84
  -2 -12  -9   48.05    3.16
   2 -12   9   80.53   11.56
  -2  12 -10   11.30    1.21
   2 -12  10    9.21    1.20
  -2 -12 -10   10.28    1.61
   2 -12  10    0.82   14.89
  -2  12 -11    7.97    2.66
   2 -12  11   15.48    1.67
  -2 -12 -11    9.32    1.73
   2 -12  11  667.14  900.00
  -2  12 -12   17.10    5.22
   2 -12  12   21.05    1.63
  -2 -12 -12   19.72    2.15
   2 -12  12  277.50  277.50
  -2  12 -13   15.27    4.60
   2 -12  13   19.41    4.87
  -2 -12 -13   19.97    3.39
   2 -12  13 -562.22  507.78
  -2  12 -14    0.58    0.65
   2 -12  14    0.93    0.76
  -2 -12 -14    2.22    1.12
   2 -12  14   17.41   20.04
  -2  12 -15    1.91    0.94
   2 -12  15    3.20    1.49
  -2 -12 -15    3.93    1.77
   2 -12  15  -92.50  395.83
  -2  12 -16   46.00    2.38
   2 -12  16   60.64    2.65
  -2 -12 -16   47.42    9.70
   2 -12  16  200.43  243.91
  -2  13  16   11.69    5.19
   2  13 -16    9.35    3.98
  -2 -13  16   22.45    3.76
  -2 -13  16   39.81   85.83
  -2  13  15   -0.34    0.64
   2  13 -15    0.09    0.51
  -2 -13  15    1.68    0.93
  -2 -13  15  216.79  305.36
  -2  13  14    6.60    4.04
   2  13 -14    6.19    3.03
  -2 -13  14   10.01    1.22
  -2 -13  14   33.10   38.08
   2  13 -13    6.13    1.89
  -2 -13  13    8.30    2.48
   2 -13 -13   11.42    1.79
  -2 -13  13    2.59    3.26
   2  13 -12   12.55    4.03
  -2  13  12   11.45    3.70
   2 -13 -12   16.24    5.39
  -2 -13  12   21.96    2.81
  -2 -13  12   14.84    3.09
   2  13 -11   19.73    5.35
  -2  13  11   22.95    3.60
   2 -13 -11   23.46    2.01
  -2 -13  11   31.70    2.95
  -2 -13  11   38.81    1.88
   2  13 -10   41.75    2.21
  -2  13  10   32.92    1.65
   2 -13 -10   36.35    6.43
  -2 -13  10   37.10    2.67
  -2 -13  10   39.71    2.05
   2  13  -9    2.81    0.69
  -2  13   9    1.95    0.65
   2 -13  -9    3.13    0.83
  -2 -13   9    5.74    2.04
  -2 -13   9    1.99    0.91
   2  13  -8   38.91    1.82
  -2  13   8   36.15    1.96
   2 -13  -8   33.82    2.08
  -2 -13   8   35.68    5.96
  -2 -13   8   49.89    2.18
   2  13  -7   31.64    1.63
  -2  13   7   31.86    1.68
   2 -13  -7   30.26    5.08
  -2 -13   7   27.56    7.17
  -2 -13   7   24.77    3.68
   2  13  -6   31.01    1.39
  -2  13   6   28.01    1.93
   2 -13  -6   21.28    4.23
  -2 -13   6   29.13    4.74
  -2 -13   6   31.12    5.87
  -2  13   5    0.39    0.43
   2  13  -5    1.81    0.42
  -2 -13   5    1.80    0.78
   2 -13  -5    1.36    0.88
  -2 -13   5    2.63    0.81
   2 -13  -5    1.89    0.55
  -2  13   4   38.53    1.76
   2  13  -4   29.03    1.24
  -2 -13   4   32.69    2.68
   2 -13  -4   31.01    7.06
   2 -13  -4   36.74    1.23
  -2 -13   4   33.88    5.24
  -2  13   3    0.62    0.61
   2  13  -3    0.23    0.34
  -2 -13   3    1.52    0.78
   2 -13  -3    0.74    0.28
   2 -13  -3    0.22    0.24
  -2 -13   3    0.08    0.29
  -2  13   2   50.97    1.98
   2  13  -2   50.17    1.52
  -2 -13   2   43.78    9.35
   2 -13  -2   47.15    2.18
   2 -13  -2   52.21    1.54
  -2 -13   2   51.38    2.13
  -2  13   1   17.07    4.01
   2  13  -1   16.58    0.79
  -2 -13   1   18.65    1.74
   2 -13  -1   16.48    1.48
   2 -13  -1   23.56    2.85
  -2 -13   1   25.62    3.50
  -2  13   0    0.64    0.45
   2  13   0   -0.03    0.15
  -2 -13   0    1.01    0.86
   2 -13   0    0.36    0.37
   2 -13   0    0.44    0.36
  -2 -13   0   -0.33    0.66
  -2  13  -1   64.59    2.93
   2  13   1   63.49    1.61
   2 -13   1   63.62    2.47
  -2 -13  -1   65.64    4.30
   2 -13   1   65.92    2.08
  -2 -13  -1   62.08    1.85
  -2  13  -2   85.17    2.57
  -2 -13  -2  104.50    2.45
   2 -13   2   90.75    3.05
  -2 -13  -2   90.09    3.91
   2 -13   2  107.98    2.54
  -2  13  -3  101.72    2.82
  -2 -13  -3  102.53    2.28
   2 -13   3  109.10    3.31
  -2 -13  -3   87.78   12.78
   2 -13   3  112.78    2.89
  -2  13  -4    3.20    1.26
  -2 -13  -4    3.07    0.76
   2 -13   4    6.25    1.33
  -2 -13  -4    5.33    1.76
   2 -13   4    2.54    0.83
  -2  13  -5    0.63    0.33
  -2 -13  -5    0.33    0.20
   2 -13   5    1.80    1.15
  -2 -13  -5    1.10    0.75
   2 -13   5    0.56    0.49
  -2  13  -6   62.42    2.79
  -2 -13  -6   44.56    1.49
   2 -13   6   49.38    2.56
  -2 -13  -6   42.75    8.49
   2 -13   6   55.25    5.39
  -2  13  -7   14.68    3.40
   2 -13   7    8.02    1.88
  -2 -13  -7   15.13    2.57
   2 -13   7   11.71    3.56
  -2  13  -8    0.63    0.72
   2 -13   8   -0.30    0.61
  -2 -13  -8    5.29    1.74
   2 -13   8    1.25    1.20
  -2  13  -9    0.86    0.38
   2 -13   9    1.10    0.70
  -2 -13  -9    2.51    1.35
   2 -13   9    2.48    1.17
  -2  13 -10   35.96    4.02
   2 -13  10   46.60    4.64
  -2 -13 -10   32.60    2.82
   2 -13  10   48.85    3.73
  -2  13 -11   13.95    1.54
   2 -13  11    8.24    2.57
  -2 -13 -11   11.91    2.08
   2 -13  11    4.94    9.18
  -2  13 -12    6.12    1.58
   2 -13  12    7.16    1.94
  -2 -13 -12    5.92    2.55
   2 -13  12 -106.30  164.81
  -2  13 -13    4.00    1.41
   2 -13  13    6.38    8.60
  -2 -13 -13    3.57    1.60
   2 -13  13  375.19  319.63
  -2  13 -14   14.48    5.08
   2 -13  14   33.95    2.08
  -2 -13 -14   18.52    5.59
   2 -13  14 -492.00  497.00
  -2  13 -15   42.73    6.93
   2 -13  15   53.03    5.14
  -2 -13 -15   49.54   10.60
   2 -13  15  730.00  521.00
  -2  14  15    0.34    0.50
   2  14 -15    1.09    2.03
  -2 -14  15    0.72    0.90
  -2 -14  15   -1.86    3.86
   2  14 -14    2.17    1.23
  -2 -14  14    5.18    4.12
  -2 -14  14    2.97    0.79
   2  14 -13   67.81    2.75
  -2 -14  13   92.01    3.23
   2 -14 -13   80.59    3.56
  -2 -14  13   75.78    4.36
   2  14 -12    3.74    1.07
  -2 -14  12    5.55    2.18
   2 -14 -12    1.98    0.91
  -2 -14  12    1.69    1.60
   2  14 -11    1.96    0.68
  -2 -14  11    2.67    0.89
   2 -14 -11    3.78    1.05
  -2 -14  11    1.79    1.54
   2  14 -10    6.00    0.97
  -2  14  10    4.89    1.15
   2 -14 -10    6.30    1.45
  -2 -14  10    6.82    2.16
  -2 -14  10    7.81    1.30
   2  14  -9   71.02    3.85
  -2  14   9   69.21    3.79
   2 -14  -9   67.15    4.46
  -2 -14   9   76.18    4.16
  -2 -14   9   92.57   41.44
   2  14  -8    0.24    0.25
  -2  14   8    0.23    0.73
   2 -14  -8    0.76    0.54
  -2 -14   8    2.35    1.65
  -2 -14   8    0.37    0.68
  -2  14   7   -0.30    0.56
  -2 -14   7    0.94    0.48
   2 -14  -7   -0.11    0.77
  -2 -14   7    1.74    1.17
   2  14  -6    0.46    0.30
  -2  14   6    1.07    0.36
   2 -14  -6    0.43    0.61
  -2 -14   6    2.02    1.47
  -2 -14   6   -0.57    0.69
   2  14  -5   90.85    2.19
  -2  14   5   87.13    2.47
   2 -14  -5   85.25    3.04
  -2 -14   5  100.63    4.36
  -2 -14   5  103.70   35.20
  -2  14   4    1.70    0.71
   2  14  -4    0.88    0.39
  -2 -14   4    2.35    1.60
   2 -14  -4    1.01    0.62
   2 -14  -4    0.13    0.35
  -2 -14   4    0.30    0.30
  -2  14   3    5.58    1.62
   2  14  -3    4.02    1.66
  -2 -14   3    7.29    1.47
   2 -14  -3    5.52    1.94
   2 -14  -3    6.75    1.71
  -2 -14   3    9.98    1.95
  -2  14   2    1.91    0.76
   2  14  -2    2.05    0.61
  -2 -14   2    0.46    1.22
   2 -14  -2    1.32    1.02
   2 -14  -2    3.11    0.87
  -2 -14   2    2.63    0.59
  -2  14   1  148.13   50.19
  -2 -14   1  162.55   55.07
  -2 -14   1  156.03   53.03
   2 -14  -1  152.41   51.70
   2 -14  -1  173.27   58.66
  -2  14   0    5.51    1.54
  -2 -14   0    4.18    1.22
  -2 -14   0    8.30    1.97
   2 -14   0    6.18    1.01
   2 -14   0    3.79    0.98
  -2  14  -1    1.19    0.53
  -2 -14  -1    1.04    0.76
   2 -14   1    1.55    0.89
  -2 -14  -1    2.36    1.55
   2 -14   1    0.29    0.41
  -2  14  -2    2.06    0.59
  -2 -14  -2    3.04    0.79
   2 -14   2    3.31    1.34
  -2 -14  -2    1.33    1.14
   2 -14   2    4.03    0.90
  -2  14  -3   57.04    2.38
  -2 -14  -3   54.45    1.82
   2 -14   3   47.78    2.23
  -2 -14  -3   50.66    3.12
   2 -14   3   50.58    2.10
  -2  14  -4   12.98    3.49
  -2 -14  -4   24.74    1.20
   2 -14   4   15.26    5.04
  -2 -14  -4   14.92    5.41
   2 -14   4   21.47    1.39
  -2  14  -5    2.90    0.69
  -2 -14  -5    1.88    0.68
   2 -14   5    3.86    1.29
  -2 -14  -5    1.17    0.84
   2 -14   5    2.95    0.77
  -2  14  -6    8.21    2.35
   2 -14   6   12.97    1.59
  -2 -14  -6    4.59    1.72
   2 -14   6    5.85    1.10
  -2  14  -7   38.35    1.94
   2 -14   7   37.22    6.01
  -2 -14  -7   36.45    2.70
   2 -14   7   35.29    2.19
  -2  14  -8    5.44    1.36
   2 -14   8    5.29    1.75
  -2 -14  -8    3.91    1.25
   2 -14   8    6.84    1.83
  -2  14  -9    7.47    1.72
   2 -14   9    4.01    1.42
  -2 -14  -9    7.95    2.05
   2 -14   9    9.74    2.07
  -2  14 -10    0.94    0.44
   2 -14  10    0.32    0.46
  -2 -14 -10    1.94    1.61
   2 -14  10    0.24    0.89
  -2  14 -11    6.25    8.56
  -2 -14 -11   12.61    2.15
   2 -14  11   13.52   12.57
  -2  14 -12    0.52    0.52
  -2 -14 -12    0.87    0.81
   2 -14  12    1.08    0.56
  -2  14 -13    8.51    1.56
  -2 -14 -13    8.79    2.08
   2 -14  13    4.89    1.37
   2  15 -13    2.82    1.18
  -2 -15  13    0.78    0.85
   2 -15 -13    1.90    3.41
  -2 -15  13    0.76    1.56
   2  15 -12    2.19    0.80
  -2 -15  12    2.77    0.96
   2 -15 -12    3.18    1.14
  -2 -15  12    0.65    1.58
   2  15 -11    1.31    0.73
  -2 -15  11    1.97    1.10
   2 -15 -11    0.60    0.61
  -2 -15  11    0.39    1.62
   2  15 -10    5.35    7.12
  -2 -15  10    2.74    0.97
   2 -15 -10    4.05    0.82
  -2 -15  10    2.37    1.92
   2  15  -9    0.92    0.45
  -2 -15   9    1.40    0.53
   2 -15  -9    1.36    0.86
  -2 -15   9    0.19    1.29
   2  15  -8    8.67    3.21
  -2 -15   8   17.45    2.65
   2 -15  -8   20.69    1.95
  -2 -15   8   17.54    2.18
   2  15  -7    1.52    0.91
  -2 -15   7    3.27    0.99
   2 -15  -7    2.30    0.86
  -2 -15   7    4.92    1.89
   2  15  -6    2.33    0.57
  -2  15   6    2.18    0.81
   2 -15  -6    2.05    0.85
  -2 -15   6    3.63    1.90
  -2 -15   6    2.08    0.73
  -2  15   5   18.56    3.17
  -2 -15   5   21.77    3.30
   2 -15  -5    9.10    4.58
  -2 -15   5   16.70    5.78
  -2  15   4    2.93    1.51
  -2 -15   4    4.86    1.21
   2 -15  -4    6.17    1.27
  -2 -15   4    3.61    2.06
  -2  15   3    1.90    0.60
  -2 -15   3    4.12    1.12
   2 -15  -3    3.32    1.31
  -2 -15   3    8.64    2.34
   2 -15  -2   25.80    1.82
  -2 -15   2   38.45    5.49
  -2 -15   2   29.70    3.63
   2 -15  -2   25.53    3.25
  -2  15   1   51.69    2.13
  -2 -15   1   66.08    2.24
  -2 -15   1   54.44    3.71
   2 -15  -1   52.25    2.66
   2 -15  -1   70.66    2.21
  -2  15   0    0.27    0.50
  -2 -15   0    0.48    0.40
   2 -15   0   -0.67    0.90
  -2 -15   0    0.90    1.36
  -2  15  -1   10.83    4.09
  -2 -15  -1   19.47    3.88
   2 -15   1   14.54    3.78
  -2 -15  -1   14.05    1.85
   2 -15   1   25.40    1.39
  -2  15  -2  136.87   61.19
  -2 -15  -2  153.04   68.39
   2 -15   2  127.88   57.40
  -2 -15  -2  135.33   60.61
   2 -15   2  153.53   68.63
  -2  15  -3   70.22    2.32
  -2 -15  -3  102.93   46.02
   2 -15   3   69.59    3.21
  -2 -15  -3   74.05    4.16
   2 -15   3   97.41   43.58
  -2  15  -4    3.55    0.90
   2 -15   4    4.05    0.95
  -2 -15  -4    5.40    1.75
   2 -15   4    2.12    1.15
  -2  15  -5   30.40    2.18
  -2 -15  -5   15.63    5.07
   2 -15   5   18.59    4.07
  -2  15  -6   29.11    2.95
  -2 -15  -6   19.84    8.25
   2 -15   6   33.16    1.96
  -2  15  -7    3.51    1.40
  -2 -15  -7    3.78    1.22
   2 -15   7    6.99    1.07
  -2  15  -8    0.80    0.35
  -2 -15  -8    1.57    0.84
   2 -15   8    2.09    1.13
  -2  15  -9    8.26    1.15
  -2 -15  -9    5.51    7.97
   2 -15   9   11.30    1.91
  -2  15 -10    4.39    2.03
  -2 -15 -10    8.75    2.19
   2 -15  10   11.57    1.44
  -2  15 -11   25.07    1.96
  -2 -15 -11   19.51    3.62
   2 -15  11   32.82    2.12
  -2 -16  10    3.78    0.52
  -2 -16  10    2.12    4.19
  -2 -16   9    0.16    0.62
  -2 -16   9    1.63    0.82
  -2 -16   8    7.56   10.23
  -2 -16   8    6.77    9.08
  -2 -16   7    1.17    0.69
  -2 -16   7    1.92    1.55
  -2 -16   6    6.46    0.94
  -2 -16   6    4.84    2.13
  -2 -16   5   -0.06    0.65
  -2 -16   5   -2.18    1.29
  -2 -16   4   28.89    6.77
  -2 -16   4   33.40    2.96
  -2  16   3    2.90    1.14
  -2 -16   3    6.36    2.01
  -2 -16   3   64.55   20.48
  -2  16   2    0.86    0.55
  -2 -16   2    0.46    1.24
  -2 -16   2    0.91    0.69
  -2  16   1    1.03    0.52
   2 -16  -1    2.03    0.74
  -2 -16   1    0.91    1.30
  -2 -16   1    2.26    0.76
  -2  16   0   41.98    1.85
   2 -16   0   45.43    1.86
  -2 -16   0   39.72   11.57
  -2 -16   0   41.30    2.51
  -2  16  -1   12.57    3.49
   2 -16   1   12.85    3.06
  -2 -16  -1    9.33    1.66
  -2 -16  -1    7.97    2.32
  -2  16  -2    0.75    0.49
   2 -16   2    0.87    0.62
  -2 -16  -2    0.88    0.83
  -2 -16  -2    0.77    0.60
  -2  16  -3    0.90    0.66
  -2 -16  -3    1.80    1.33
   2 -16   3    0.89    0.84
  -2  16  -4  591.08  135.64
  -2 -16  -4   26.45    2.70
   2 -16   4   19.93    4.65
  -2  16  -5    1.56    0.55
  -2 -16  -5    0.56    1.24
   2 -16   5    2.82    1.04
  -2  16  -6    1.35    0.56
  -2 -16  -6    0.92    1.29
   2 -16   6    3.45    0.95
  -2  16  -7    3.20    1.36
  -2 -16  -7   -0.64    1.25
   2 -16   7    0.93    0.80
  -2  16  -8   11.56    4.46
  -2 -16  -8   15.09    3.68
   2 -16   8   16.20    5.08
  -2  16  -9    8.06    2.33
  -2 -16  -9    4.81    2.01
   2 -16   9    5.05    1.50
  -2 -17   7   81.11    2.86
  -2 -17   7   58.45    5.14
  -2 -17   6    0.86    1.68
  -2 -17   6    1.62    2.86
  -2 -17   5    6.75    2.83
  -2 -17   5    4.24    1.64
  -2 -17   4    1.77    1.16
  -2 -17   4   -0.26    1.37
  -2 -17   3   11.13    1.93
  -2 -17   3    4.63    3.45
  -2 -17   2    1.67    0.58
  -2 -17   2    1.02    0.50
  -2 -17   1    0.21    0.41
  -2 -17   1    0.52    0.73
  -2  17   0   -0.04    0.49
  -2 -17   0    0.58    1.34
  -2 -17   0    0.81    0.72
  -2  17  -1   12.73    4.74
  -2 -17  -1   25.15    3.07
   2 -17   1   21.29    2.70
  -2  17  -2    3.91    1.91
  -2 -17  -2    1.73    1.49
   2 -17   2    8.31    2.43
  -2  17  -3   13.02    5.11
  -2 -17  -3   15.55    2.68
   2 -17   3   11.40    3.45
  -2  17  -4    0.60    0.28
  -2 -17  -4    0.83    0.65
   2 -17   4   -0.20    0.57
  -2  17  -5    5.83    3.51
  -2 -17  -5   10.69    2.70
   2 -17   5   17.44    1.66
  -3   0  24    1.16    0.96
   3   0 -24    0.96    0.90
  -3   0  23   19.20   17.93
   3   0 -23   15.79   15.08
  -3   0  22    1.17    0.95
   3   0 -22    0.38    0.50
  -3   0  21  133.82   59.80
  -3   0  21  124.19   55.60
   3   0 -21  104.12   46.73
  -3   0  20    0.79    0.59
  -3   0  20    0.40    0.51
   3   0 -20    0.63    0.69
  -3   0  19  232.20   88.09
  -3   0  19  263.63  100.04
   3   0 -19  225.23   85.51
  -3   0  18   -0.24    0.50
  -3   0  18   -0.06    0.91
   3   0 -18   -0.65    0.72
  -3   0  17   66.66    1.75
  -3   0  17   75.88    2.80
   3   0 -17   79.99    2.69
  -3   0  16   -0.11    0.48
  -3   0  16   -0.24    0.61
   3   0 -16    1.14    0.87
  -3   0  15  510.18    4.04
  -3   0  15  516.61    7.33
   3   0 -15  542.05    6.10
  -3   0  14   -0.26    0.44
  -3   0  14    1.04    0.64
   3   0 -14    1.00    0.69
   3   0 -13   16.13    1.42
  -3   0  13   16.15    0.90
  -3   0  13   18.37    3.62
   3   0 -13   21.10    4.15
   3   0 -12    0.52    0.31
  -3   0  12   -0.20    0.41
  -3   0  12    0.56    0.56
   3   0 -12    0.31    0.51
   3   0 -11 1690.50   46.09
  -3   0  11 1770.01    7.70
  -3   0  11 1743.65   10.56
   3   0 -11 1658.03   45.92
   3   0 -10    0.07    0.35
  -3   0  10   -0.11    0.48
  -3   0  10   -0.28    0.77
   3   0 -10    0.73    0.40
   3   0  -9   79.37    1.28
  -3   0   9   79.14    2.00
   3   0  -9   78.70    1.82
  -3   0   9   79.63    2.69
   3   0  -9   77.19    1.91
   3   0  -8   -0.09    0.29
  -3   0   8    0.47    0.26
   3   0  -8    0.20    0.42
  -3   0   8   -0.07    0.71
  -3   0   8    0.97    0.69
   3   0  -7    2.83    0.53
  -3   0   7    3.22    0.73
   3   0  -7    2.05    0.46
  -3   0   7    4.21    0.74
  -3   0   7    2.68    0.53
   3   0  -7    2.94    0.66
   3   0  -6    0.45    0.29
  -3   0   6    0.23    0.48
   3   0  -6    0.14    0.28
  -3   0   6    1.02    0.44
  -3   0   6    0.85    0.42
   3   0  -6   -0.05    0.43
   3   0  -5    3.96    0.76
  -3   0   5    4.52    1.07
   3   0  -5    3.97    0.63
  -3   0   5    4.52    0.63
  -3   0   5    3.21    0.70
   3   0  -5  893.56  196.00
   3   0  -4    0.02    0.42
  -3   0   4    0.49    0.39
   3   0  -4    0.03    0.56
  -3   0   4   13.11   21.20
  -3   0   4    0.11    0.30
   3   0  -4    0.79    0.40
   3   0  -3  243.12    1.98
  -3   0   3  236.60    1.92
   3   0  -3  256.59    2.31
  -3   0   3  210.00  206.67
  -3   0   3  263.32    2.25
   3   0  -3  254.99    2.19
   3   0  -2    0.31    0.40
  -3   0   2    0.66    0.30
   3   0  -2    4.62   99.62
  -3   0   2    1.56    1.19
  -3   0   2    0.30    0.37
  -3   0   2    0.71    0.38
   3   0  -1 3708.66   51.13
   3   0  -1 3952.02   54.82
  -3   0   1 3849.93   53.27
   3   0   0    0.58    0.67
  -3   0   0    0.67    0.39
   3   0   0    0.03    0.40
  -3   0   0    0.32    0.29
   3   0   0    0.48    0.14
  -3   0   0    0.16    0.32
   3   0   1   11.42    0.58
  -3   0  -1   10.90    0.61
   3   0   1    9.79    1.92
  -3   0  -1    9.86    1.58
   3   0   1    8.07    0.57
  -3   0  -1    8.63    0.43
  -3   0  -2    0.31    0.36
   3   0   2    1.36    0.79
  -3   0  -2    0.16    0.40
   3   0   2    0.09    0.29
  -3   0  -2    0.44    0.25
   3   0   3  333.91    3.40
  -3   0  -3  344.78    3.69
   3   0   3  323.07    2.44
  -3   0  -4   -0.03    0.30
   3   0   4    0.32    0.33
  -3   0  -4    0.14    0.56
   3   0   4    0.26    0.26
  -3   0  -4    0.93    0.46
  -3   0  -5 2235.40    7.07
   3   0   5 2211.54   10.07
  -3   0  -5 2186.18   10.99
   3   0   5 2177.35    7.15
   3   0   6    0.38    0.28
  -3   0  -6    0.71    0.54
   3   0   6    0.10    0.86
  -3   0  -6    1.74    0.40
   3   0   6    0.51    0.21
  -3   0  -6    0.20    0.37
   3   0   7  485.59   42.35
  -3   0  -7  498.14   43.45
   3   0   7  578.43   50.60
   3   0   7  547.01   47.69
  -3   0  -7  565.70   49.33
   3   0   8    0.05    0.34
   3   0   8    0.46    0.51
   3   0   8    0.51    0.42
  -3   0  -8    0.65    0.30
   3   0   9  693.91   19.77
   3   0   9  717.81   20.16
  -3   0  -9  721.74   20.25
   3   0  10   -0.13    0.40
   3   0  10    0.40    0.47
  -3   0 -10   -0.19    0.56
   3   0  11   61.51    1.64
   3   0  11   64.95    2.15
  -3   0 -11   71.22    1.89
   3   0  12    1.43    0.37
   3   0  12    0.09    0.87
  -3   0 -12    1.18    0.62
   3   0  13   12.82    2.59
   3   0  13   11.48    2.49
  -3   0 -13    8.88    1.04
   3   0  14    1.08    0.44
  -3   0 -14    0.05    0.38
   3   0  15  289.73    3.79
   3   0  15  272.58    5.36
  -3   0 -15  266.51    4.10
   3   0  16    0.21    0.31
   3   0  16    0.16    0.53
  -3   0 -16    1.03    0.75
   3   0  17   16.14    3.30
   3   0  17   18.18    3.90
  -3   0 -17   16.36    1.47
   3   0  18    0.47    0.37
   3   0  18    1.56    1.03
  -3   0 -18   -0.19    0.66
   3   0  19   38.69    1.65
   3   0  19   36.25    4.76
  -3   0 -19   35.67    1.94
   3   0  20    0.46    0.30
   3   0  20   -0.45    1.04
  -3   0 -20    0.63    0.88
   3   0  21    0.45    0.35
   3   0  21    1.36    0.91
  -3   0 -21    1.64    0.89
   3   0  22    1.07    1.87
  -3   0 -22    0.35    0.59
  -3   1  24    3.21    0.77
   3   1 -24    1.47    2.66
  -3  -1  24    1.67    2.98
   3  -1 -24    3.88    1.34
  -3   1  23    2.61    0.97
   3   1 -23   -0.01    0.40
   3  -1 -23    0.05    0.81
  -3   1  22    7.05    2.09
   3   1 -22    6.51    1.94
  -3  -1  22    2.84    1.83
  -3  -1  22    5.38    1.50
   3  -1 -22    7.94    2.09
  -3   1  21    3.04    1.30
   3   1 -21    0.68    0.48
  -3  -1  21    0.52    0.54
  -3  -1  21    1.23    0.46
   3   1 -20   86.97    3.03
  -3   1  20   98.65    2.89
  -3   1  20  100.85    5.16
  -3  -1  20   95.41    3.62
  -3  -1  20   97.93    2.38
   3  -1 -20   91.69    3.32
   3   1 -19   30.14    3.75
  -3   1  19   30.10    1.34
  -3   1  19   30.27    4.53
  -3  -1  19   26.54    6.00
  -3  -1  19   25.96    2.12
   3  -1 -19   24.67    3.27
   3   1 -18   92.16    2.95
  -3   1  18   95.92    2.11
  -3   1  18   91.56   11.27
  -3  -1  18   94.67    3.12
  -3  -1  18   88.00    2.21
   3  -1 -18   93.26    2.86
   3   1 -17   10.35    2.93
  -3   1  17   14.17    2.73
  -3   1  17   13.91    1.61
  -3  -1  17   13.73    2.96
  -3  -1  17   15.78    1.07
   3  -1 -17   11.36    3.21
   3   1 -16   21.53    3.47
  -3   1  16   18.86    0.93
  -3   1  16   19.35    4.11
  -3  -1  16   15.92    3.65
  -3  -1  16   19.13    1.03
   3  -1 -16   20.71    2.96
  -3   1  15    5.84    0.63
   3   1 -15    4.87    0.74
  -3   1  15    6.59    1.15
   3  -1 -15    2.88    0.90
  -3  -1  15    4.96    0.81
  -3  -1  15    4.70    1.17
   3  -1 -15    4.70    0.90
  -3   1  14  183.59    2.77
   3   1 -14  182.62    3.24
  -3   1  14  187.50    4.04
   3  -1 -14  188.29    2.30
  -3  -1  14  187.80    3.84
  -3  -1  14  184.52    2.71
   3  -1 -14  189.03    3.86
  -3   1  13  121.21    1.88
   3   1 -13  119.26    2.69
  -3   1  13  126.69    2.98
   3  -1 -13  123.61    1.71
  -3  -1  13  125.67    3.94
  -3  -1  13  124.76    2.08
   3  -1 -13  116.34    2.53
  -3   1  12   61.34    1.41
   3   1 -12   63.15    1.89
  -3   1  12   63.31    2.73
   3  -1 -12   60.72    1.14
  -3  -1  12   66.72    2.15
  -3  -1  12   56.82    1.40
   3  -1 -12   61.15    1.81
  -3   1  11  194.01    3.16
   3   1 -11  193.62    2.29
   3   1 -11  173.72    2.80
  -3   1  11  199.04    2.48
   3  -1 -11  192.73    1.95
  -3  -1  11  191.04    3.49
  -3  -1  11  191.67    2.38
   3  -1 -11  178.58    2.93
  -3   1  10  203.41    3.18
   3   1 -10  209.49    2.56
   3   1 -10  210.34    2.97
  -3   1  10  193.14    2.15
   3  -1 -10  209.88    2.06
  -3  -1  10  206.26    3.39
  -3  -1  10  190.12    2.35
   3  -1 -10  215.75    2.98
   3   1  -9  866.27   75.41
  -3   1   9  881.18   76.81
  -3   1   9  932.92   81.23
   3   1  -9  875.42   76.29
  -3  -1   9  847.95   73.84
   3  -1  -9  896.99   78.15
  -3  -1   9  864.80   75.41
   3  -1  -9  851.73   74.11
   3  -1  -9  866.75   75.64
   3   1  -8  907.60    4.35
  -3   1   8  880.69    5.52
   3   1  -8  886.60    5.45
  -3   1   8  905.36    4.18
  -3   1   8  902.67    6.02
   3   1  -8  907.18    5.71
   3  -1  -8  918.11    5.28
  -3  -1   8  887.26    6.02
  -3  -1   8  870.87    5.33
   3  -1  -8  912.67    3.81
  -3  -1   8  911.67    4.66
   3  -1  -8  884.93    5.38
   3   1  -7    3.89    0.84
  -3   1   7    2.48    0.75
   3   1  -7    2.46    0.57
  -3   1   7    5.35    1.09
  -3   1   7    3.38    1.01
   3   1  -7    3.12    1.24
   3  -1  -7    2.74    0.50
  -3  -1   7    5.55    1.55
  -3  -1   7    1.59    0.33
   3  -1  -7    3.63    0.47
  -3  -1   7    5.28    1.13
   3  -1  -7    3.41    0.73
   3   1  -6  151.48    1.72
  -3   1   6  163.56    2.08
   3   1  -6  161.92    2.13
  -3   1   6  155.15    1.57
   3   1  -6  157.20    2.28
  -3   1   6  162.08    2.20
   3  -1  -6  157.74    2.01
  -3  -1   6  170.01    2.61
  -3  -1   6  156.86    1.99
   3  -1  -6  158.18    1.52
  -3  -1   6  160.44    1.95
   3  -1  -6  163.09    2.44
   3   1  -5  264.39    2.24
   3   1  -5  277.27    2.60
  -3   1   5  283.60    2.57
  -3   1   5  275.57    2.05
   3   1  -5  273.28    2.82
  -3   1   5  277.39    2.83
   3  -1  -5  285.01    2.40
  -3  -1   5    3.33   65.26
  -3  -1   5  270.73    2.45
   3  -1  -5  275.31    1.95
  -3  -1   5  275.30    2.32
   3  -1  -5  258.65    2.65
   3   1  -4  825.37   12.17
  -3   1   4  814.51   11.60
   3   1  -4  882.17   12.79
  -3   1   4  852.92   12.34
  -3   1   4  867.71   12.58
   3  -1  -4  817.19   11.62
   3  -1  -4  822.58   11.84
  -3  -1   4  844.13   12.18
   3  -1  -4  858.71   12.50
   3   1  -2  358.50    2.52
  -3   1   2  350.61    2.68
  -3   1   2  349.68    2.53
  -3  -1   2  343.86    3.30
   3  -1  -2  353.66    2.68
  -3  -1   2  355.02    2.52
   3   1  -1    1.16    0.27
   3   1  -1    2.48    0.49
  -3   1   1    1.14    0.78
  -3   1   1    2.13    0.52
  -3   1   1    1.62    0.28
   3  -1  -1  125.00   84.64
  -3  -1   1    2.27    0.63
  -3  -1   1    2.03    0.49
   3  -1  -1    1.87    0.32
  -3  -1   1    1.29    0.32
   3  -1  -1    1.31    0.24
  -3  -1   1    2.33    0.49
   3   1   0 1624.35   22.76
  -3   1   0 1541.07   21.58
  -3   1   0 1679.98   23.61
  -3   1   0 1617.74   22.62
   3   1   0 1587.56   22.64
  -3  -1   0 1567.86   22.00
  -3  -1   0 1679.58   24.01
   3  -1   0 1605.63   22.45
   3  -1   0 1688.37   23.70
  -3  -1   0 1684.02   23.47
   3  -1   0 1611.93   22.56
   3   1   1  188.73    2.01
  -3   1  -1  184.19    2.01
  -3   1  -1  188.33    2.00
  -3   1  -1  185.37    1.93
   3   1   1  187.96    2.50
   3  -1   1  188.03    1.94
   3  -1   1  194.48    1.91
   3  -1   1  183.10    2.04
  -3  -1  -1  183.93    1.70
  -3  -1  -1  190.76    1.95
   3   1   2  328.00    2.52
  -3   1  -2  322.98    2.53
  -3   1  -2  354.69    2.69
  -3   1  -2  349.20    2.93
   3   1   2  352.45    3.78
   3   1   2  333.94    2.31
  -3  -1  -2  330.74    2.58
   3  -1   2  344.78    2.93
  -3  -1  -2  328.04    3.56
   3  -1   2  354.23    2.70
   3  -1   2  332.88    2.56
  -3  -1  -2  349.36    2.20
   3   1   3   43.74    1.11
   3   1   3   48.16    0.90
  -3   1  -3   46.02    1.37
  -3   1  -3   43.16    1.27
   3   1   3   46.68    1.47
  -3   1  -3   47.20    1.29
  -3  -1  -3   48.45    2.86
   3  -1   3   47.27    1.26
   3  -1   3   47.51    1.13
  -3  -1  -3   42.01    1.10
   3  -1   3   42.48    1.24
  -3  -1  -3   45.33    0.82
   3   1   4 2029.15    9.13
  -3   1  -4 1999.87    6.64
  -3  -1  -4 1990.52    6.43
  -3  -1  -4 2085.04    9.26
   3   1   5  890.82    4.88
   3   1   5  933.61    4.35
  -3   1  -5  913.80    4.80
  -3   1  -5  928.37    4.86
   3   1   5  937.29    6.73
   3  -1   5  897.05    4.60
   3  -1   5  937.36    6.08
  -3  -1  -5  947.00    7.22
   3  -1   5  939.48    4.86
   3  -1   5  899.95    4.57
  -3  -1  -5  907.87    4.88
  -3   1  -6    5.68    0.97
   3   1   6    6.58    0.53
   3   1   6    5.97    1.25
   3   1   6    3.64    0.48
   3  -1   6    6.09    1.16
   3  -1   6    7.05    1.56
   3  -1   6    4.59    0.91
  -3  -1  -6    6.85    1.58
   3  -1   6    4.34    0.74
  -3  -1  -6    4.28    0.99
   3  -1   6    6.55    1.11
  -3  -1  -6    4.65    1.01
  -3   1  -7  860.82   75.00
   3   1   7  865.94   75.40
   3   1   7  810.73   70.60
  -3  -1  -7  768.33   66.92
   3  -1   7  823.65   71.88
  -3  -1  -7  813.20   71.02
   3  -1   7  790.00   68.82
   3  -1   7  825.67   71.94
   3  -1   7  789.61   68.80
  -3  -1  -7  815.59   71.03
  -3   1  -8  682.09   59.48
   3   1   8  639.67   55.75
   3   1   8  635.15   55.35
   3  -1   8  627.36   54.71
  -3  -1  -8  652.84   57.14
   3  -1   8  653.01   56.96
  -3  -1  -8  646.30   56.37
  -3  -1  -8  666.26   58.07
   3   1   9  218.89    2.62
   3   1   9  218.11    2.63
  -3   1  -9  221.07    2.94
   3  -1   9  212.58    3.91
   3  -1   9  216.40    3.14
  -3  -1  -9  233.10    2.82
   3   1  10   12.71    0.84
   3   1  10   14.90    3.55
  -3   1 -10   18.22    3.42
   3  -1  10   11.62    2.21
   3  -1  10   12.37    2.44
  -3  -1 -10   16.54    2.49
   3   1  11  165.32    2.65
   3   1  11  153.11    2.92
  -3   1 -11  141.24    2.65
   3  -1  11  150.62    2.70
   3  -1  11  155.88    3.61
  -3  -1 -11  138.67    2.54
   3   1  12  108.77    2.45
   3   1  12  113.97    2.87
  -3   1 -12  106.09    3.78
   3  -1  12  117.45    2.57
   3  -1  12  125.72    3.09
  -3  -1 -12  105.37    2.38
   3   1  13   55.86    1.97
   3   1  13   64.44    4.85
  -3   1 -13   59.30    2.08
   3  -1  13   61.56    1.84
   3  -1  13   61.53    2.18
  -3  -1 -13   65.90    2.03
   3   1  14    1.88    0.64
   3   1  14    3.10    0.52
  -3   1 -14    0.57    0.69
   3  -1  14    2.44    0.55
   3  -1  14    2.48    0.56
  -3  -1 -14    1.80    0.82
   3   1  15  129.28    2.54
   3   1  15  128.83    3.42
  -3   1 -15  108.40    2.81
   3  -1  15  128.67    3.55
   3  -1  15  127.55    3.34
  -3  -1 -15  110.52    2.78
   3   1  16    5.91    1.38
   3   1  16    6.78    1.20
  -3   1 -16    5.68    0.79
   3  -1  16    7.06    1.24
   3  -1  16    7.32    0.97
  -3  -1 -16    6.03    1.35
   3   1  17   11.40    2.11
   3   1  17   10.91    1.75
  -3   1 -17   11.90    1.29
   3  -1  17   10.24    2.26
   3  -1  17   11.15    2.53
  -3  -1 -17   10.84    1.94
   3   1  18   20.37    3.34
   3   1  18   23.55    3.99
  -3   1 -18   17.11    4.54
   3  -1  18   19.58    3.20
   3  -1  18   16.05    3.22
  -3  -1 -18   20.89    3.26
   3   1  19    2.35    0.61
  -3   1 -19    2.81    1.20
   3  -1  19    1.10    0.81
   3  -1  19    2.04    0.68
  -3  -1 -19    1.69    0.75
   3   1  20    5.56    1.16
   3   1  20    7.12    1.14
  -3   1 -20    5.93    1.17
   3  -1  20    6.69    1.31
   3  -1  20    8.62    1.39
  -3  -1 -20    5.69    0.91
   3   1  21    2.49    0.61
   3   1  21    2.32    1.07
  -3   1 -21    1.54    1.38
   3  -1  21    3.20    0.91
   3  -1  21    4.62    1.11
  -3  -1 -21    1.35    0.91
  -3   2  24   43.30    8.27
   3   2 -24   34.33    6.41
  -3  -2  24   48.90    3.35
   3  -2 -24   45.27    2.56
  -3   2  23    3.55    0.98
   3   2 -23    2.18    0.86
  -3  -2  23    1.61    1.20
  -3  -2  23    5.92    7.94
   3  -2 -23    2.14    0.84
  -3   2  22   40.00    5.65
   3   2 -22   30.11    6.68
  -3  -2  22   42.00    1.81
  -3  -2  22   28.06    7.82
   3  -2 -22   38.25    4.79
  -3   2  21   16.72    2.79
   3   2 -21   11.91    2.26
  -3  -2  21   10.15    3.43
  -3  -2  21    8.77    2.82
   3  -2 -21   12.72    3.38
  -3   2  20   12.93    1.97
   3   2 -20   13.26    3.00
  -3  -2  20    6.50    0.73
  -3  -2  20   11.93    1.89
   3  -2 -20    7.70    1.87
   3   2 -19    1.47    1.06
  -3   2  19    0.04    0.24
  -3   2  19    1.43    0.87
  -3  -2  19    0.45    1.25
  -3  -2  19   -0.11    0.56
   3  -2 -19    0.23    1.04
   3   2 -18   49.12    7.28
  -3   2  18   54.26    1.42
  -3   2  18   46.43    5.46
  -3  -2  18   52.73    2.94
  -3  -2  18   53.99    1.76
   3  -2 -18   52.46    4.51
   3   2 -17   15.08    1.91
  -3   2  17   17.99    0.85
  -3   2  17   16.15    3.22
  -3  -2  17   17.43    1.69
  -3  -2  17   19.29    1.33
   3  -2 -17   15.47    2.59
  -3   2  16  225.64    3.38
   3   2 -16  219.89    5.75
  -3   2  16  226.83    4.28
   3  -2 -16  215.03    3.16
  -3  -2  16  226.68    4.66
  -3  -2  16  230.07    3.51
   3  -2 -16  224.06    3.96
  -3   2  15   27.21    0.99
   3   2 -15   25.28    1.34
  -3   2  15   29.64    1.76
   3  -2 -15   28.64    0.87
  -3  -2  15   27.86    5.22
  -3  -2  15   27.83    1.38
   3  -2 -15   27.73    3.59
  -3   2  14  213.73    2.26
   3   2 -14  201.74    3.46
  -3   2  14  210.94    4.36
   3  -2 -14  220.89    2.20
  -3  -2  14  211.10    4.21
  -3  -2  14  215.46    2.93
   3  -2 -14  202.41    3.54
  -3   2  13    0.13    0.24
   3   2 -13    0.50    0.33
  -3   2  13    0.53    0.65
   3  -2 -13    0.11    0.13
  -3  -2  13    0.24    0.98
  -3  -2  13   -0.03    0.57
   3  -2 -13    0.52    0.41
  -3   2  12  190.41    2.28
   3   2 -12  193.42    3.20
  -3   2  12  184.76    3.37
   3  -2 -12  193.62    2.07
  -3  -2  12  196.43    3.79
  -3  -2  12  191.45    2.66
   3  -2 -12  183.99    4.32
  -3   2  11    0.70    0.29
   3   2 -11    2.06    0.53
  -3   2  11    1.42    0.51
   3  -2 -11    0.49    0.11
  -3  -2  11    0.51    0.88
  -3  -2  11    1.27    0.91
   3  -2 -11    1.31    0.75
  -3   2  10  415.42   36.35
   3   2 -10  499.63   43.62
   3   2 -10  426.34   37.29
  -3   2  10  411.14   35.83
   3  -2 -10  391.14   34.08
  -3  -2  10  412.75   36.18
  -3  -2  10  387.44   33.84
   3  -2 -10  420.07   36.73
   3   2  -9  169.63    2.14
  -3   2   9  175.27    2.78
   3   2  -9  161.04    2.61
  -3   2   9  174.60    1.66
   3  -2  -9  170.27    2.38
   3  -2  -9  171.25    1.55
  -3  -2   9  171.63    2.29
   3  -2  -9  167.93    2.69
   3   2  -8   79.91    1.52
   3   2  -8   86.36    1.83
  -3   2   8   88.67    1.77
  -3   2   8   86.81    1.17
   3   2  -8   80.72    1.89
  -3   2   8   85.13    1.85
   3  -2  -8   80.69    1.59
  -3  -2   8   85.77    2.16
  -3  -2   8   85.81    1.82
   3  -2  -8   86.42    1.07
  -3  -2   8   84.33    1.63
   3  -2  -8   91.84    1.97
  -3   2   7  627.03    4.17
   3   2  -7  629.48    4.85
  -3   2   7  601.51    2.89
  -3   2   7  641.19    4.29
   3  -2  -7  602.67    2.69
  -3  -2   7  606.19    4.00
  -3  -2   7  612.83    5.71
   3  -2  -7  609.55    3.75
   3  -2  -7  638.89    4.49
   3   2  -6 1180.75    5.52
  -3   2   6 1151.38    5.21
   3   2  -6 1186.17    6.39
  -3   2   6 1157.64    5.67
   3  -2  -6 1191.47    5.05
  -3  -2   6 1185.76    5.22
   3  -2  -6 1160.15    5.77
   3   2  -5   18.17    0.99
   3   2  -5   22.01    0.83
   3   2  -5   20.55    0.95
  -3   2   5   19.67    0.63
  -3   2   5   18.01    0.73
   3  -2  -5   19.91    0.66
   3  -2  -5   19.60    0.90
  -3  -2   5  256.43  170.71
  -3  -2   5   18.47    0.67
  -3  -2   5   20.24    0.85
   3  -2  -5   22.13    0.84
   3   2  -4  470.71    7.18
   3   2  -4  480.96    7.37
  -3   2   4  473.06    7.25
  -3   2   4  485.17    7.06
   3   2  -4  180.18   50.89
  -3   2   4  467.60    6.96
  -3   2   4  476.18    7.44
   3  -2  -4  477.92    6.98
  -3  -2   4  449.59    6.72
  -3  -2   4  486.07    7.39
   3  -2  -4  470.51    6.89
   3   2  -3  129.94    1.74
   3   2  -3  141.91    1.57
  -3   2   3  138.25    1.82
  -3   2   3  131.21    1.46
   3   2  -3  131.60  199.20
  -3   2   3  140.22    2.56
   3  -2  -3  131.93    1.17
  -3  -2   3   38.33   16.62
  -3  -2   3  137.59    1.50
  -3  -2   3  150.30    2.16
   3  -2  -3  133.48    1.41
   3   2  -2  254.76    2.19
  -3   2   2  270.61    2.00
   3   2  -2  323.21  143.21
  -3   2   2  266.66    2.61
   3  -2  -2  259.46    1.91
  -3  -2   2  258.87    2.42
   3  -2  -2  262.80    2.52
  -3  -2   2  276.38    3.31
  -3  -2   2  272.18    1.88
   3   2  -1   88.37    1.43
  -3   2   1   96.02    0.92
  -3   2   1   98.73    1.78
   3   2  -1   97.09    2.11
   3  -2  -1   91.50    1.25
  -3  -2   1   84.49    1.41
  -3  -2   1  100.38    1.14
   3  -2  -1   97.05    1.50
  -3  -2   1  100.33    2.33
  -3  -2   1  100.76    1.05
   3   2   0   65.09    1.19
  -3   2   0   66.21    1.34
  -3   2   0   67.01    0.85
  -3   2   0   63.08    1.11
   3   2   0   63.60    1.80
  -3  -2   0   68.24    1.80
   3  -2   0   64.36    1.11
  -3  -2   0   66.92    0.87
   3  -2   0   67.01    1.30
  -3  -2   0   62.78    1.25
  -3  -2   0   70.69    0.85
   3   2   1   11.94    0.63
  -3   2  -1   11.51    0.56
   3   2   1   15.41    0.94
  -3   2  -1   13.60    0.52
   3   2   1   14.12    0.44
  -3   2  -1   14.86    0.65
   3  -2   1   11.55    0.60
  -3  -2  -1   13.77    0.81
   3  -2   1   14.48    0.96
  -3  -2  -1   15.28    1.23
  -3  -2  -1   14.64    0.46
   3  -2   1   13.95    1.99
   3   2   2 1993.28   27.87
   3   2   2 1922.26   27.65
  -3   2  -2 2021.19   28.46
  -3   2  -2 1924.79   26.94
   3   2   2 1993.68   27.56
  -3  -2  -2 2014.30   28.17
  -3  -2  -2 2048.25   29.45
   3  -2   2 2031.39   28.38
   3  -2   2 1997.50   27.64
   3  -2   2 2017.24   28.35
   3  -2   2 2007.48   28.11
  -3  -2  -2 1936.24   26.73
   3   2   3  935.66   13.49
   3   2   3  883.09   12.46
  -3   2  -3  888.67   13.02
  -3   2  -3  932.76   13.49
   3   2   3  886.97   13.78
   3  -2   3  903.14   12.83
  -3  -2  -3  902.97   13.92
   3  -2   3  920.71   13.39
   3  -2   3  903.69   13.27
  -3  -2  -3  927.72   13.38
   3  -2   3  893.32   12.94
  -3  -2  -3  892.48   12.56
   3   2   4  695.94    3.83
   3   2   4  702.15    6.06
  -3  -2  -4  721.77    4.25
   3  -2   4  699.62    3.61
   3  -2   4  696.60    4.14
   3   2   5  377.46    2.93
  -3   2  -5  390.86    3.27
   3   2   5  388.70    4.69
   3   2   5  384.83    2.53
   3  -2   5  385.81    3.46
  -3  -2  -5  373.45    5.56
   3  -2   5  383.26    3.08
   3  -2   5  383.37    3.42
   3  -2   5  402.07    3.90
  -3  -2  -5  376.72    3.01
  -3  -2  -5  397.10    2.59
   3   2   6 1287.30  111.97
   3   2   6 1174.15  102.21
   3   2   6 1267.82  110.52
  -3   2  -6 1308.12  113.86
  -3  -2  -6 1218.42  106.06
   3  -2   6 1217.02  105.92
   3  -2   6 1350.01  117.56
   3  -2   6 1268.01  110.37
   3  -2   6 1238.80  107.81
  -3  -2  -6 1276.31  111.41
  -3  -2  -6 1299.42  113.03
   3   2   7   18.44    0.87
   3   2   7   19.92    1.36
  -3   2  -7   16.71    0.83
   3  -2   7   19.13    1.00
  -3  -2  -7   21.39    2.01
   3  -2   7   17.65    1.32
  -3  -2  -7   17.20    1.61
   3  -2   7   18.38    3.22
  -3  -2  -7   18.08    0.96
  -3   2  -8   82.01    1.96
   3   2   8   77.57    1.57
   3  -2   8   89.08    1.95
   3  -2   8   80.34    2.31
  -3  -2  -8   76.99    2.47
  -3  -2  -8   94.79    1.67
   3  -2   8   92.90    2.08
  -3  -2  -8   77.93    1.76
   3   2   9  439.02   12.40
  -3   2  -9  413.10   12.43
   3  -2   9  392.72   11.95
  -3  -2  -9  395.07   11.98
   3  -2   9  390.84   11.76
  -3  -2  -9  394.93   11.23
  -3  -2  -9  413.15   11.73
   3   2  10  321.31    3.50
  -3   2 -10  332.98    3.85
   3  -2  10  321.19    3.58
  -3  -2 -10  320.03    5.32
   3  -2  10  341.28    4.12
  -3  -2 -10  345.72    3.50
   3   2  11  130.03    2.25
   3   2  11  124.76    2.77
  -3   2 -11  129.01    2.67
   3  -2  11  126.75    2.42
   3  -2  11  130.08    2.74
  -3  -2 -11  147.19    2.49
   3   2  12   61.92    1.61
   3   2  12   60.06    2.35
  -3   2 -12   59.59    3.24
   3  -2  12   57.01    1.70
   3  -2  12   56.70    1.95
  -3  -2 -12   58.73    1.87
   3   2  13  271.99   87.74
   3   2  13  268.53   86.67
  -3   2 -13  264.58   85.45
   3  -2  13  272.50   87.94
   3  -2  13  265.14   85.56
  -3  -2 -13  273.34   88.18
   3   2  14   68.67    1.74
   3   2  14   67.97    6.00
  -3   2 -14   64.55    2.19
   3  -2  14   66.37    1.97
   3  -2  14   65.05    8.44
  -3  -2 -14   65.48    2.01
   3   2  15    0.05    0.55
   3   2  15    0.57    0.67
  -3   2 -15    1.35    0.60
   3  -2  15    0.88    0.55
   3  -2  15   -0.57    0.75
  -3  -2 -15    1.04    0.73
   3   2  16    7.47    2.01
   3   2  16    9.01    1.14
  -3   2 -16    9.42    1.02
   3  -2  16   10.81    1.13
   3  -2  16   11.43    1.76
  -3  -2 -16    9.22    1.02
   3   2  17   53.19    2.22
   3   2  17   52.27    8.48
  -3   2 -17   40.59    6.95
   3  -2  17   56.23    1.87
   3  -2  17   56.79    3.61
  -3  -2 -17   47.46    1.96
   3   2  18   37.06    1.46
   3   2  18   40.29    4.41
  -3   2 -18   33.66    1.99
   3  -2  18   41.30    1.98
   3  -2  18   38.34    6.24
  -3  -2 -18   34.44    1.78
   3   2  19   25.69    3.99
   3   2  19   27.75    3.70
  -3   2 -19   27.60    2.04
   3  -2  19   27.93    4.33
   3  -2  19   33.05    3.33
  -3  -2 -19   21.69    4.71
   3   2  20   12.20    2.36
  -3   2 -20    5.59    1.64
   3  -2  20    8.05    1.92
   3  -2  20    7.85    2.11
  -3  -2 -20    7.97    2.03
   3   2  21    2.79    1.00
  -3   2 -21    0.74    0.67
   3  -2  21    1.08    0.38
   3  -2  21    0.66    0.56
  -3  -2 -21    0.32    0.56
   3   3 -24    4.19    1.52
  -3   3  24    2.28    3.95
  -3  -3  24    1.23    2.21
   3  -3 -24    0.75    0.51
  -3   3  23   12.33    1.98
   3   3 -23   10.19    2.49
  -3  -3  23   12.73    2.81
  -3  -3  23   10.75    2.25
   3  -3 -23    9.62    2.63
  -3   3  22    9.59    1.95
   3   3 -22    6.81    1.48
  -3  -3  22    6.01    2.06
  -3  -3  22    7.23    1.68
   3  -3 -22    4.23    1.97
  -3   3  21  141.05   63.12
   3   3 -21  130.48   58.39
  -3  -3  21  153.97   68.83
  -3  -3  21  136.96   61.32
   3  -3 -21  133.15   59.55
  -3   3  20    1.17    0.86
   3   3 -20    1.97    0.92
  -3  -3  20    0.34    0.58
  -3  -3  20    0.79    0.56
   3  -3 -20   -0.11    0.85
  -3   3  19   30.86    6.70
   3   3 -19   36.42    7.56
  -3  -3  19   35.02    1.67
  -3  -3  19   34.83    4.62
   3  -3 -19   38.86    3.70
   3   3 -18    6.74    1.46
  -3   3  18    3.63    0.82
  -3   3  18    5.29    1.35
  -3  -3  18    7.38    1.79
  -3  -3  18    4.99    0.83
   3  -3 -18    6.84    1.08
   3   3 -17  235.24    4.25
  -3   3  17  235.20    2.54
  -3   3  17  255.46    4.80
  -3  -3  17  246.66    5.25
  -3  -3  17  242.98    3.71
   3  -3 -17  241.34    4.99
  -3   3  16   16.20    1.86
   3   3 -16   21.58    1.91
  -3   3  16   14.35    2.82
   3  -3 -16   17.41    0.68
  -3  -3  16   20.31    4.32
  -3  -3  16   16.96    3.01
   3  -3 -16   18.20    1.23
  -3   3  15   40.76    1.11
   3   3 -15   44.78    1.93
  -3   3  15   44.96    2.04
   3  -3 -15   38.57    1.25
  -3  -3  15   43.38    5.22
  -3  -3  15   44.52    2.44
   3  -3 -15   48.47    4.34
  -3   3  14   20.27    4.93
   3   3 -14   -0.14    0.75
  -3   3  14    0.60    0.67
   3  -3 -14    0.77    0.29
  -3  -3  14    0.84    0.85
  -3  -3  14    1.13    0.81
   3  -3 -14   -0.45    0.76
  -3   3  13  271.40    2.54
   3   3 -13  265.37    3.75
  -3   3  13  264.82    4.42
   3  -3 -13  275.16    2.07
  -3  -3  13  271.55    4.46
  -3  -3  13  283.56    3.46
   3  -3 -13  266.03    4.06
  -3   3  12  135.96    1.68
   3   3 -12  135.66    2.81
  -3   3  12  128.69    2.70
   3  -3 -12  137.87    1.59
  -3  -3  12  129.88    3.31
  -3  -3  12  139.00    2.42
   3  -3 -12  130.07    2.61
  -3   3  11   59.92    1.04
   3   3 -11   58.24    1.67
  -3   3  11   66.41    2.00
   3  -3 -11   60.62    0.89
  -3  -3  11   62.29    2.29
  -3  -3  11   58.52    1.68
  -3   3  10  118.50    1.44
   3   3 -10  117.72    2.30
  -3   3  10  126.92    2.58
   3  -3 -10  118.33    1.23
  -3  -3  10  117.78    2.87
  -3  -3  10  114.68    2.67
   3  -3 -10  116.13    2.31
  -3   3   9  501.99   43.69
  -3   3   9  589.59   51.53
   3   3  -9  528.65   46.15
  -3   3   9  526.81   46.02
   3  -3  -9  506.76   44.10
  -3  -3   9  509.96   44.49
  -3  -3   9  542.23   47.45
   3  -3  -9  532.39   46.48
  -3   3   8 1003.39   87.25
  -3   3   8  996.63   86.80
   3   3  -8  979.58   85.31
  -3  -3   8 1050.02   91.43
   3  -3  -8 1013.47   88.13
  -3  -3   8  955.65   83.21
  -3  -3   8  877.32   77.34
   3  -3  -8  968.41   84.35
   3   3  -7  198.68    2.42
  -3   3   7  195.57    2.58
  -3   3   7  205.27    2.44
  -3   3   7  205.86    1.48
   3   3  -7  204.43    2.54
   3   3  -7  198.87    2.96
   3  -3  -7  199.51    1.41
  -3  -3   7  198.70    2.37
  -3  -3   7   87.39  192.61
  -3  -3   7  203.41    2.58
   3  -3  -7  200.97    2.61
   3   3  -6   35.65    1.46
  -3   3   6   32.28    1.10
  -3   3   6   34.40    1.57
  -3   3   6   36.40    0.93
   3   3  -6   31.09    0.99
   3   3  -6   39.15    1.59
   3  -3  -6   35.67    0.75
  -3  -3   6   32.87    1.08
  -3  -3   6  -72.14  279.29
  -3  -3   6   35.77    1.19
   3  -3  -6   31.18    1.10
   3   3  -5  682.06    4.25
  -3   3   5  692.60    2.88
  -3   3   5  681.11    3.65
   3   3  -5  711.27    7.62
  -3   3   5  694.21    5.12
  -3   3   5  699.14    4.38
   3   3  -5  685.39    4.05
  -3  -3   5  672.07    3.67
   3   3  -4  508.58    7.69
   3   3  -4  480.43  169.57
   3   3  -4  499.33    7.47
  -3   3   4  505.05    7.34
  -3   3   4  511.19    7.50
  -3   3   4  515.90    7.72
  -3   3   4  520.90    8.13
  -3   3   4  509.63    7.82
  -3  -3   4  187.62  215.71
  -3  -3   4  520.40    7.93
   3  -3  -4  512.09    7.44
  -3  -3   4  500.73    7.43
   3   3  -3  721.40   10.58
  -3   3   3  734.70   10.51
   3   3  -3  762.87   10.95
  -3   3   3  738.99   10.42
  -3   3   3  778.20   11.15
  -3   3   3  750.75   11.19
  -3  -3   3  710.37   10.65
  -3  -3   3  691.62   11.14
   3  -3  -3  746.43   11.07
  -3  -3   3  765.71   10.94
   3  -3  -3  717.64   10.33
   3   3  -2   43.03    1.04
  -3   3   2   46.35    0.53
   3   3  -2   47.46    0.84
   3   3  -2  176.90  112.07
  -3   3   2   49.51    0.65
  -3   3   2   47.78    1.35
  -3  -3   2   40.68    1.08
  -3  -3   2   41.73    1.58
   3  -3  -2   45.48    1.17
  -3  -3   2   47.64    0.80
   3  -3  -2   42.54    0.87
   3   3  -1  488.13    7.41
   3   3  -1  520.91    7.41
   3   3  -1  514.68    8.30
  -3   3   1  503.82    7.42
  -3   3   1  552.11    8.39
   3  -3  -1  502.62    7.39
   3  -3  -1  526.62    8.07
  -3  -3   1  530.40    8.74
  -3  -3   1  530.92    7.56
  -3  -3   1  497.77    7.55
   3   3   0  116.03    1.64
  -3   3   0  110.09    1.46
   3   3   0  104.54    2.20
  -3   3   0  109.51    1.80
  -3  -3   0  106.98    1.62
  -3  -3   0  111.72    2.42
   3  -3   0  112.19    1.42
   3  -3   0  114.53    1.72
  -3  -3   0  112.94    1.04
  -3  -3   0  115.25    0.88
   3   3   1   61.09    1.18
  -3   3  -1   71.73    1.47
  -3   3  -1   61.89    1.24
   3   3   1   67.34    1.91
  -3  -3  -1   59.98    1.29
  -3  -3  -1   67.81    1.86
   3  -3   1   69.25    1.41
   3  -3   1   65.23    0.75
   3   3   2   20.69    0.54
   3   3   2   27.25    1.07
  -3   3  -2   23.63    0.88
   3   3   2   19.87    1.17
   3  -3   2   24.23    0.60
   3  -3   2   27.69    0.87
  -3  -3  -2   20.83    1.28
   3  -3   2   19.97    0.60
   3  -3   2   26.71    0.84
   3  -3   2   22.03    1.10
  -3  -3  -2   27.54    0.89
  -3  -3  -2   22.30    0.56
   3   3   3  908.96    4.26
  -3   3  -3  948.18    5.50
   3   3   3  942.14    7.10
  -3  -3  -3  942.36    6.89
   3  -3   3  950.59    5.21
   3  -3   3  944.32    4.24
  -3  -3  -3  922.05    2.78
  -3   3  -4   63.78    1.50
   3   3   4   59.92    1.24
   3   3   4   65.81    2.28
   3   3   4   66.78    0.91
   3  -3   4   56.07    1.33
   3  -3   4   58.19    1.11
  -3  -3  -4   62.26    1.94
   3  -3   4   56.68    2.03
   3  -3   4   61.90    1.42
   3  -3   4   60.41    1.61
  -3  -3  -4   62.18    1.36
  -3  -3  -4   68.28    0.93
  -3   3  -5   30.41    1.21
   3   3   5   36.19    1.09
   3   3   5   29.95    1.92
   3   3   5   31.42    0.72
   3  -3   5   37.72    1.20
   3  -3   5   35.43    1.10
  -3  -3  -5   31.41    1.69
   3  -3   5   35.43    1.15
   3  -3   5   27.53    1.37
   3  -3   5   30.06    1.40
  -3  -3  -5   36.89    1.01
  -3  -3  -5   30.50    0.95
   3   3   6    0.55    0.19
   3   3   6   -0.01    0.39
  -3   3  -6    0.74    0.29
   3  -3   6    0.73    0.41
  -3  -3  -6    0.71    0.77
   3  -3   6    0.77    0.47
  -3  -3  -6    0.91    0.46
   3  -3   6    0.61    0.29
  -3  -3  -6    0.16    0.15
   3   3   7    6.85    0.46
   3   3   7   13.16    0.85
  -3   3  -7    6.75    0.61
   3  -3   7   12.07    2.72
  -3  -3  -7    9.15    2.34
   3  -3   7    7.68    1.50
  -3  -3  -7   14.49    1.43
   3  -3   7    9.50    1.70
  -3  -3  -7    8.05    1.65
   3   3   8   18.02    0.72
   3   3   8   18.49    1.20
  -3   3  -8   20.76    1.03
   3  -3   8   19.93    0.95
  -3  -3  -8   22.17    4.59
   3  -3   8   19.12    4.48
  -3  -3  -8   19.56    0.85
   3  -3   8   23.04    3.34
  -3  -3  -8   20.13    0.86
  -3   3  -9  140.76    2.82
   3   3   9  131.00    2.51
   3   3   9  144.80    2.14
   3  -3   9  128.98    2.36
  -3  -3  -9  143.11    3.65
   3  -3   9  137.73    2.47
  -3  -3  -9  131.36    1.94
  -3  -3  -9  151.91    2.21
   3   3  10    0.29    0.26
  -3   3 -10    1.94    0.71
   3  -3  10    0.13    0.53
  -3  -3 -10    1.66    1.27
   3  -3  10    1.56    0.41
  -3  -3 -10    1.41    0.42
  -3  -3 -10    1.26    0.38
   3   3  11    5.87    1.34
  -3   3 -11    5.95    0.70
   3  -3  11    4.77    1.07
  -3  -3 -11    7.51    1.47
   3  -3  11    3.88    0.60
  -3  -3 -11    6.10    0.68
   3   3  12   63.25    1.60
  -3   3 -12   60.64    2.64
   3  -3  12   64.46    1.98
   3  -3  12   75.04    2.08
  -3  -3 -12   59.67    1.68
   3   3  13   63.89    1.62
   3   3  13   68.36    7.86
  -3   3 -13   66.87    2.29
   3  -3  13   63.80    1.94
   3  -3  13   64.30    2.16
  -3  -3 -13   70.31    1.94
   3   3  14   21.91    1.10
   3   3  14   22.21    3.26
  -3   3 -14   21.95    3.59
   3  -3  14   24.38    4.27
   3  -3  14   22.82    1.77
  -3  -3 -14   17.50    1.07
   3   3  15    2.22    0.48
   3   3  15    1.44    0.82
  -3   3 -15    2.20    0.65
   3  -3  15    1.48    0.78
   3  -3  15    3.84    0.76
  -3  -3 -15    2.17    0.81
   3   3  16   28.00    2.26
   3   3  16   28.52    4.83
  -3   3 -16   32.28    3.83
   3  -3  16   29.70    4.83
   3  -3  16   35.48    3.76
  -3  -3 -16   34.11    2.88
   3   3  17   69.40    1.90
   3   3  17   69.53    2.64
  -3   3 -17   76.97    2.67
   3  -3  17   73.06    2.25
   3  -3  17   77.02    4.38
  -3  -3 -17   67.55    4.14
   3   3  18   13.62    2.64
   3   3  18   18.06    3.11
  -3   3 -18   11.31    2.53
   3  -3  18   14.95    2.13
   3  -3  18   14.15    2.08
  -3  -3 -18   12.07    1.10
   3   3  19    1.30    0.93
  -3   3 -19    0.67    1.01
   3  -3  19    2.98    0.65
   3  -3  19    2.43    1.10
  -3  -3 -19    1.67    0.68
   3   3  20    4.82    6.44
  -3   3 -20    3.84    1.08
   3  -3  20    4.09    1.30
   3  -3  20    3.88    1.29
  -3  -3 -20    2.01    0.66
   3   3  21   13.08    2.02
  -3   3 -21    8.41    1.36
   3  -3  21   11.39    2.24
   3  -3  21    9.75    2.74
  -3  -3 -21    7.49    3.41
  -3   4  23   24.60    3.03
   3   4 -23   16.89    5.42
  -3  -4  23   20.63    4.34
  -3  -4  23   15.74    6.10
   3  -4 -23   15.48    3.75
  -3   4  22   12.50    2.52
   3   4 -22    9.65    2.84
  -3  -4  22   16.32    1.28
  -3  -4  22   13.46    2.27
   3  -4 -22   10.67    3.08
  -3   4  21    1.69    0.74
   3   4 -21    0.65    0.48
  -3  -4  21    2.61    0.75
  -3  -4  21    0.84    0.98
   3  -4 -21    0.36    0.53
  -3   4  20   41.94    4.98
   3   4 -20   42.00    5.46
  -3  -4  20   36.74    1.83
  -3  -4  20   41.24    3.25
   3  -4 -20   41.52    4.80
  -3   4  19    1.41    0.53
   3   4 -19    0.20    0.54
  -3  -4  19    1.12    0.88
  -3  -4  19    2.15    1.38
   3  -4 -19    0.36    0.55
  -3   4  18    4.07    0.72
   3   4 -18    4.08    1.03
  -3  -4  18    4.47    0.98
  -3  -4  18    5.15    1.30
   3  -4 -18    4.37    0.97
  -3   4  17   10.36    2.16
   3   4 -17    6.15    1.03
  -3  -4  17    9.61    2.52
  -3  -4  17    6.64    1.25
   3  -4 -17    5.56    1.21
   3   4 -16   27.75    5.19
  -3   4  16   19.60    1.05
  -3   4  16   18.87    3.54
  -3  -4  16   28.98    2.23
  -3  -4  16   18.85    4.28
   3  -4 -16   32.08    2.58
   3   4 -15   98.81    2.77
  -3   4  15   93.80    1.24
  -3   4  15  103.23    2.86
  -3  -4  15  103.73    3.58
  -3  -4  15  101.14    2.44
   3  -4 -15  119.45    3.33
  -3   4  14   30.32    0.71
   3   4 -14   28.11    5.26
  -3   4  14   29.96    5.23
   3  -4 -14   27.69    0.60
  -3  -4  14   27.21    1.77
  -3  -4  14   28.58    2.36
   3  -4 -14   38.15    2.07
  -3   4  13   10.40    0.45
   3   4 -13    9.38    1.96
  -3   4  13   11.32    1.50
   3  -4 -13    9.47    0.70
  -3  -4  13   10.05    1.25
  -3  -4  13   13.35    2.19
   3  -4 -13   11.16    2.03
  -3   4  12   43.99    0.75
   3   4 -12   50.37    1.90
  -3   4  12   44.02    1.63
   3  -4 -12   46.58    0.73
  -3  -4  12   44.21    2.20
  -3  -4  12   41.19    1.55
   3  -4 -12   50.36    1.69
  -3   4  11    5.84    0.70
   3   4 -11    7.37    1.49
  -3   4  11    6.75    1.39
   3  -4 -11    5.43    0.68
  -3  -4  11    8.35    1.30
  -3  -4  11    6.45    1.03
   3  -4 -11    9.10    1.56
  -3   4  10    1.16    0.23
   3   4 -10   -0.44    0.44
  -3   4  10   -0.57    0.55
   3  -4 -10    1.03    0.21
  -3  -4  10    2.12    1.56
  -3  -4  10    1.11    0.46
   3  -4 -10    2.05    0.47
  -3   4   9  202.88    1.19
  -3   4   9  221.76    3.48
   3   4  -9  215.67    3.25
  -3   4   9  201.02    2.66
   3  -4  -9  197.22    1.29
  -3  -4   9  201.76    2.73
  -3  -4   9  -13.68   80.35
   3  -4  -9  207.95    3.04
  -3   4   8  173.09    1.16
  -3   4   8  182.80    3.16
  -3   4   8  174.90    2.51
   3   4  -8  181.71    2.59
   3  -4  -8  175.54    1.12
  -3  -4   8  147.68   63.05
  -3  -4   8  188.23    2.59
  -3  -4   8  169.78    2.52
   3  -4  -8  186.72    2.79
  -3   4   7  339.24   29.70
  -3   4   7  392.41   34.27
  -3   4   7  386.88   33.66
  -3   4   7  372.04   32.52
   3   4  -7  401.70   35.08
   3  -4  -7  424.30   36.92
  -3  -4   7  384.97   33.69
  -3  -4   7  400.01   34.93
   3   4  -6   41.82    1.44
   3   4  -6   45.84    1.83
   3   4  -6   45.76    1.18
  -3   4   6   40.69    0.65
  -3   4   6   44.18    1.20
  -3   4   6   45.72    1.43
  -3   4   6   48.87    1.42
  -3   4   6   47.28    1.29
  -3  -4   6  560.00  193.46
  -3  -4   6   41.38    1.20
   3  -4  -6   41.03    0.70
  -3  -4   6   46.75    1.21
   3   4  -5  514.58    3.65
  -3   4   5  513.56    3.89
  -3   4   5  510.80    3.28
   3   4  -5  183.39   71.79
   3   4  -5  530.84    3.76
  -3   4   5  543.90    4.21
  -3   4   5  529.12    4.86
  -3  -4   5  527.50    3.33
  -3  -4   5   96.00  441.00
  -3  -4   5  524.97    3.88
   3   4  -4    0.75    0.34
   3   4  -4 -112.86  312.14
   3   4  -4    1.60    0.31
  -3   4   4    0.74    0.16
  -3   4   4    0.95    0.19
  -3   4   4    0.38    0.29
  -3   4   4    1.77    0.37
  -3  -4   4    0.84    0.40
  -3  -4   4    9.08   10.67
  -3  -4   4    0.86    0.24
   3  -4  -4    0.75    0.17
   3   4  -3  242.91    2.48
  -3   4   3  240.00    2.77
  -3   4   3  249.14    1.68
  -3   4   3  235.51    1.84
   3   4  -3  923.33  456.67
  -3   4   3  238.84    2.15
   3   4  -3  231.14    2.12
   3  -4  -3  229.97    1.87
  -3  -4   3  248.54    3.79
   3  -4  -3  234.14    2.67
  -3  -4   3  242.38    1.88
  -3  -4   3  245.14    2.79
   3   4  -2 1531.78    5.89
  -3   4   2 1522.23    2.80
  -3   4   2 1523.97    4.89
  -3   4   2 1496.41    6.58
  -3  -4   2 1507.21    5.99
   3  -4  -2 1529.75    7.40
  -3  -4   2 1543.18    8.75
  -3  -4   2 1563.63    4.34
   3   4  -1   52.55    0.80
   3   4  -1   48.57    1.78
  -3   4   1   52.79    1.42
  -3  -4   1   52.16    1.29
  -3  -4   1   51.36    1.93
   3  -4  -1   53.04    1.31
   3  -4  -1   55.27    1.07
  -3  -4   1   47.66    0.70
   3  -4  -1   52.34    1.04
  -3   4   0   14.02    1.96
   3   4   0   12.34    0.60
   3   4   0   11.58    1.05
   3  -4   0   12.00    0.51
  -3  -4   0   14.72    0.93
  -3  -4   0   11.37    1.04
  -3  -4   0   11.70    0.43
   3  -4   0   10.82    1.18
   3  -4   0   15.01    0.66
  -3   4  -1  118.66    1.90
   3   4   1  118.07    1.93
  -3   4  -1  129.98    0.93
   3   4   1  121.27    3.01
  -3  -4  -1  124.12    1.84
   3  -4   1  127.83    1.63
  -3  -4  -1  120.48    2.72
   3  -4   1  120.70    1.98
   3  -4   1  125.14    1.99
  -3   4  -2  114.24    1.11
   3   4   2  111.89    1.75
   3   4   2  117.93    2.90
  -3   4  -2  123.70    1.99
   3  -4   2  108.92    1.77
   3  -4   2  106.21    1.66
  -3  -4  -2  113.43    1.72
  -3  -4  -2  138.78    3.44
   3  -4   2  122.78    2.03
   3  -4   2  114.28    1.54
  -3   4  -3  588.56    2.89
   3   4   3  580.46    4.35
   3   4   3  584.43    6.14
   3   4   3  575.26    1.66
  -3   4  -3  578.78    4.31
   3  -4   3  570.91    3.71
  -3  -4  -3  571.39    3.55
   3  -4   3  559.13    3.60
   3  -4   3  563.38    4.20
   3  -4   3  587.42    3.43
   3   4   4    0.25    0.12
   3   4   4    0.29    0.38
  -3   4  -4   -0.01    0.25
   3   4   4   -0.14    0.51
  -3   4  -4   -0.04    0.52
  -3  -4  -4    0.37    0.35
   3  -4   4    0.35    0.13
  -3  -4  -4   -0.37    0.82
   3  -4   4    0.45    0.46
   3  -4   4    1.17    0.24
  -3  -4  -4   -0.02    0.15
   3   4   5  201.69    1.67
   3   4   5  198.66    2.73
  -3   4  -5  200.64    2.06
  -3   4  -5  198.15    2.76
   3  -4   5  203.60    2.57
   3  -4   5  213.36    2.87
  -3  -4  -5  208.94    2.23
  -3  -4  -5  205.86    4.01
  -3  -4  -5  208.02    1.68
   3   4   6  218.17    1.80
   3   4   6  224.15    2.44
  -3   4  -6  213.18    2.30
  -3   4  -6  216.10    3.02
   3  -4   6  223.70    2.70
   3  -4   6  216.95    2.92
  -3  -4  -6  213.61    2.30
  -3  -4  -6  218.98    4.03
  -3  -4  -6  220.67    1.90
   3   4   7   49.50    1.22
   3   4   7   52.69    1.30
   3  -4   7   46.88    1.41
  -3  -4  -7   50.18    1.79
  -3  -4  -7   47.65    2.07
   3  -4   7   51.50    1.52
  -3  -4  -7   57.94    1.12
  -3   4  -8   33.46    1.70
   3   4   8   36.17    2.72
   3   4   8   32.02    0.95
   3  -4   8   37.00    3.94
  -3  -4  -8   32.91    1.87
   3  -4   8   36.74    2.32
  -3  -4  -8   37.06    1.16
  -3  -4  -8   35.02    0.93
   3   4   9  233.55    2.62
   3   4   9  242.85    2.66
   3  -4   9  229.49    4.04
  -3  -4  -9  239.81    2.56
  -3  -4  -9  238.96    5.03
   3  -4   9  233.78    3.55
  -3  -4  -9  230.86    2.56
  -3   4 -10   95.92    2.43
  -3  -4 -10   87.34    1.67
   3  -4  10   90.25    2.18
  -3  -4 -10   91.96    3.12
   3  -4  10   91.51    2.09
  -3  -4 -10   94.76    1.98
  -3   4 -11  151.54    2.95
  -3  -4 -11  149.81    2.25
   3  -4  11  154.39    3.10
  -3  -4 -11  143.14    3.96
   3  -4  11  152.24    2.68
  -3  -4 -11  156.63    2.77
   3   4  12    3.54    0.72
  -3   4 -12    4.35    1.07
   3  -4  12    3.97    0.81
  -3  -4 -12    5.28    1.41
   3  -4  12    4.56    0.62
  -3  -4 -12    5.21    1.05
   3   4  13   11.26    2.52
  -3   4 -13   12.32    1.72
   3  -4  13   12.85    2.15
   3  -4  13   11.82    2.31
  -3  -4 -13   11.53    2.45
   3   4  14  161.21    2.76
   3   4  14  171.76    3.79
  -3   4 -14  163.03    3.68
   3  -4  14  174.65    3.26
   3  -4  14  176.09   10.43
  -3  -4 -14  152.75    3.29
   3   4  15    5.94    1.53
   3   4  15    9.53    2.08
  -3   4 -15   13.34    1.87
   3  -4  15   12.68    1.75
   3  -4  15   12.75    2.32
  -3  -4 -15   12.88    2.67
   3   4  16    6.10    1.59
   3   4  16   10.46    1.87
  -3   4 -16   10.68    2.20
   3  -4  16   11.81    1.39
   3  -4  16   11.65    1.24
  -3  -4 -16    8.17    2.07
   3   4  17   97.17    2.04
   3   4  17  112.85    3.52
  -3   4 -17   82.78    3.09
   3  -4  17  106.88    2.81
   3  -4  17   97.05    3.35
  -3  -4 -17   84.51    2.40
   3   4  18   89.15   40.13
  -3   4 -18   82.63    3.12
   3  -4  18   92.49   41.38
   3  -4  18   90.86   41.83
  -3  -4 -18   80.16    2.52
   3   4  19    8.10    1.48
  -3   4 -19    7.32    1.38
   3  -4  19   10.22    2.06
   3  -4  19   11.16    1.72
  -3  -4 -19    9.43    1.39
   3   4  20   12.42    2.97
  -3   4 -20   10.69    1.52
   3  -4  20    8.12    1.35
   3  -4  20   12.41    2.86
  -3  -4 -20    6.64    9.00
   3   4  21   33.62    5.29
  -3   4 -21   29.41    2.58
   3  -4  21   22.94    4.38
   3  -4  21   26.01    5.19
  -3  -4 -21   16.04    4.15
  -3   5  23   13.17    2.96
   3   5 -23   10.36    3.30
  -3  -5  23   10.59    3.75
  -3  -5  23   15.51    2.07
   3  -5 -23   14.00    1.87
  -3   5  22   42.60    8.94
   3   5 -22   38.27    5.43
  -3  -5  22   42.88    2.27
  -3  -5  22   40.32    2.94
   3  -5 -22   38.07    7.80
  -3   5  21    3.72    0.87
   3   5 -21    1.35    0.98
  -3  -5  21    1.57    1.00
  -3  -5  21    2.01    1.12
   3  -5 -21    1.42    0.89
  -3   5  20   69.58    2.97
   3   5 -20   56.10    2.65
  -3  -5  20   73.28    3.63
  -3  -5  20   61.13    3.43
   3  -5 -20   64.61    2.88
  -3   5  19    0.44    0.46
   3   5 -19    1.02    0.94
  -3  -5  19    0.52    0.71
  -3  -5  19    0.36    1.53
   3  -5 -19    1.26    0.94
  -3   5  18  185.04   70.24
   3   5 -18  164.53   62.69
  -3  -5  18  194.91   73.95
  -3  -5  18  183.47   69.71
   3  -5 -18  171.70   65.17
  -3   5  17   12.67    2.28
   3   5 -17   14.71    2.49
  -3  -5  17   13.68    3.43
  -3  -5  17   13.75    1.69
   3  -5 -17   14.51    1.31
  -3   5  16   68.49    2.52
   3   5 -16   70.93    2.37
  -3  -5  16   70.58    2.34
  -3  -5  16   67.81    3.25
   3  -5 -16   67.06    2.23
   3   5 -15    1.27    0.77
  -3   5  15    1.15    0.24
  -3   5  15    2.52    0.47
  -3  -5  15    2.93    2.06
  -3  -5  15    2.61    0.67
   3  -5 -15    1.05    0.93
  -3   5  14  393.12  126.71
  -3   5  14  389.48  125.54
  -3   5  14  391.72  126.49
   3   5 -14  370.56  119.56
  -3  -5  14  400.14  129.04
  -3  -5  14  394.74  127.38
   3  -5 -14  381.49  123.12
  -3   5  13    4.95    1.10
   3   5 -13    6.47    0.80
  -3  -5  13    3.55    0.81
  -3  -5  13    8.98    1.63
   3  -5 -13    7.65    1.43
  -3   5  12  429.25    4.61
   3   5 -12  422.71    5.17
  -3  -5  12  443.80    6.90
  -3  -5  12  417.95   11.85
   3  -5 -12  445.46    5.04
  -3   5  11  238.78    3.51
   3   5 -11  231.50    4.43
  -3  -5  11  236.49    3.44
  -3  -5  11  104.56  116.14
   3  -5 -11  216.22    3.38
  -3   5  10  102.26    2.20
   3   5 -10  116.43    3.13
  -3  -5  10   99.81    2.68
  -3  -5  10  137.92  272.92
   3  -5 -10  108.58    2.37
   3   5  -9    2.19    0.45
  -3   5   9    2.82    0.67
  -3   5   9    1.81    0.39
  -3  -5   9 -124.74  279.47
  -3  -5   9    3.13    0.54
   3  -5  -9    1.99    0.49
  -3   5   8  972.94   27.29
   3   5  -8  960.64   26.59
  -3   5   8  962.07   26.75
  -3   5   8  929.47   26.04
   3  -5  -8  963.19   26.08
  -3  -5   8  968.93   27.03
   3   5  -7  116.56    2.04
  -3   5   7  115.76    2.42
  -3   5   7  114.29    2.29
  -3   5   7  116.74    1.91
  -3  -5   7   93.90   63.90
  -3  -5   7  119.01    2.74
   3  -5  -7  113.30    0.91
  -3  -5   7  110.96    1.93
   3  -5  -7  117.82    0.85
   3   5  -6  763.69   66.52
  -3   5   6  782.13   68.17
  -3   5   6  799.05   69.68
  -3   5   6  800.47   69.69
  -3  -5   6  402.86  380.00
  -3  -5   6  784.73   68.38
   3  -5  -6  764.71   66.50
  -3  -5   6  763.24   66.49
   3  -5  -6  785.04   68.27
   3   5  -5  189.86    2.86
  -3   5   5  197.62    2.58
  -3   5   5  211.01    2.97
  -3   5   5  211.97    2.03
  -3   5   5  194.99    2.67
  -3  -5   5  343.57  216.79
   3  -5  -5  216.97    1.56
  -3  -5   5  195.35    2.13
   3  -5  -5  215.33    1.52
  -3  -5   5  218.48    3.17
  -3   5   4   15.51    0.58
   3   5  -4   15.28    0.74
   3   5  -4    9.44    1.01
   3   5  -4 -181.43  200.00
  -3   5   4   11.63    0.99
  -3   5   4    9.95    2.33
  -3  -5   4   15.86    0.85
   3  -5  -4   13.64    0.80
  -3  -5   4   14.33    1.46
   3  -5  -4    9.38    2.20
  -3  -5   4   10.85    0.80
   3  -5  -4   14.04    0.50
  -3   5   3  115.67    2.85
   3   5  -3  121.16    1.92
   3   5  -3  120.18    1.55
   3   5  -3   68.04   96.96
  -3   5   3  120.53    1.63
   3  -5  -3  122.18    1.35
  -3  -5   3  121.69    2.98
   3  -5  -3  115.46    2.04
   3  -5  -3  121.84    1.39
  -3  -5   3  117.49    1.46
  -3  -5   3  127.84    1.99
  -3   5   2 1780.65    4.78
  -3   5   2 1792.98    7.75
   3   5  -2 1757.87    4.94
  -3  -5   2 1791.27   10.17
  -3  -5   2 1747.21    4.72
  -3   5   1  275.89    3.08
   3   5  -1  291.13    2.72
   3   5  -1  268.79    3.98
  -3   5   1  245.38  118.46
   3  -5  -1  291.66    2.26
  -3  -5   1  273.45    4.37
   3  -5  -1  284.65    1.69
   3  -5  -1  262.70    3.52
   3  -5  -1  290.97    2.56
  -3  -5   1  270.22    1.50
  -3   5   0  566.89    2.16
   3   5   0  550.46    3.71
   3   5   0  555.05    1.55
   3   5   0  541.68    5.62
  -3   5   0  552.67    4.18
   3  -5   0  542.71    3.43
  -3  -5   0  535.22    7.31
   3  -5   0  547.49    3.31
   3  -5   0  537.04    4.06
   3  -5   0  566.75    2.52
  -3  -5   0  548.46    3.77
  -3   5  -1  276.78    1.81
   3   5   1  273.50    2.58
   3   5   1  293.05    4.61
  -3  -5  -1  278.86    3.00
   3  -5   1  276.18    2.94
   3  -5   1  268.69    2.47
  -3  -5  -1  281.98    4.36
   3  -5   1  290.81    3.07
  -3   5  -2  240.43    1.91
   3   5   2  233.60    2.55
   3   5   2  220.57    3.99
  -3   5  -2  223.08    2.78
   3  -5   2  241.98    2.54
   3  -5   2  236.73    2.49
  -3  -5  -2  239.31    2.39
  -3  -5  -2  228.25    4.07
   3  -5   2  224.02    2.86
   3  -5   2  130.50  124.50
  -3   5  -3  594.47   51.77
   3   5   3  579.41   50.48
  -3   5  -3  611.71   53.36
  -3  -5  -3  623.34   54.31
   3  -5   3  601.25   52.41
   3  -5   3  718.73   62.65
  -3  -5  -3  673.59   59.00
   3  -5   3  586.14   51.13
   3   5   4  516.72   44.93
   3   5   4  474.71   41.39
  -3   5  -4  468.51   40.82
  -3   5  -4  470.65   41.11
   3  -5   4  465.50   40.73
   3  -5   4  484.43   42.26
  -3  -5  -4  452.12   39.42
  -3  -5  -4  492.20   43.20
  -3  -5  -4  421.66   36.67
   3   5   5  350.66   30.53
   3   5   5  310.59    2.79
  -3   5  -5  318.83    2.68
  -3   5  -5  352.55   30.85
   3  -5   5  318.88    3.26
   3  -5   5  334.19    3.83
  -3  -5  -5  310.80    2.81
  -3  -5  -5  355.17   31.67
  -3  -5  -5  360.73   31.41
  -3   5  -6   11.82    2.18
   3   5   6    9.15    1.99
  -3   5  -6    9.07    0.68
   3   5   6   10.06    0.63
   3  -5   6    8.42    1.40
   3  -5   6   10.10    2.60
  -3  -5  -6   12.17    1.95
  -3  -5  -6   10.93    1.44
  -3  -5  -6    9.59    0.98
  -3   5  -7   70.55    1.83
   3   5   7   73.82    1.48
  -3   5  -7   72.52    1.70
   3   5   7   74.86    1.11
   3  -5   7   67.41    2.10
   3  -5   7   71.93    1.78
  -3  -5  -7   74.81    1.48
  -3  -5  -7   74.83    2.72
  -3  -5  -7   71.44    1.16
  -3   5  -8  351.20    4.30
   3   5   8  371.50    3.32
  -3   5  -8  373.07    3.69
   3  -5   8  374.61    4.92
   3  -5   8  366.71    4.18
  -3  -5  -8  345.87    5.68
  -3  -5  -8  377.73    3.64
  -3  -5  -8  358.42    3.32
  -3   5  -9   40.25    1.52
   3   5   9   38.96    1.52
   3   5   9   41.15    1.27
   3  -5   9   41.65    1.61
  -3  -5  -9   35.84    2.17
   3  -5   9   42.42    2.74
  -3  -5  -9   37.91    1.20
  -3  -5  -9   39.60    1.08
   3   5  10    3.20    0.70
   3   5  10    5.22    1.47
  -3   5 -10    5.20    0.74
   3  -5  10    4.74    0.81
   3  -5  10    6.36    1.05
  -3  -5 -10    4.02    0.66
  -3  -5 -10    3.54    0.90
   3   5  11   29.39    1.00
  -3   5 -11   33.18    1.54
   3  -5  11   40.84    3.46
  -3  -5 -11   32.53    5.01
   3  -5  11   29.55    1.34
  -3  -5 -11   31.67    1.09
  -3  -5 -11   35.70    1.22
  -3   5 -12  103.55    2.61
   3  -5  12  105.01    2.47
  -3  -5 -12   93.14    3.68
   3  -5  12  110.95    3.15
  -3  -5 -12   93.59    2.05
   3   5  13  106.78    2.01
  -3   5 -13  102.33    3.07
   3  -5  13  107.94    2.65
  -3  -5 -13  111.73    3.83
   3  -5  13  113.14    6.53
  -3  -5 -13  108.43    2.27
   3   5  14   16.88    3.68
  -3   5 -14   15.71    1.17
   3  -5  14   17.40    2.53
   3  -5  14   15.45    2.67
  -3  -5 -14   14.01    1.02
   3   5  15   13.36    3.13
   3   5  15   20.84    3.20
  -3   5 -15   19.20    3.41
   3  -5  15   18.62    3.53
   3  -5  15   20.83    3.79
  -3  -5 -15   20.14    2.23
   3   5  16   75.49    1.81
   3   5  16   79.26    2.86
  -3   5 -16   84.47    2.80
   3  -5  16   77.48    2.26
   3  -5  16   76.73    7.45
  -3  -5 -16   78.58    2.32
   3   5  17    1.21    1.24
  -3   5 -17    3.14    1.12
   3  -5  17    3.93    0.67
   3  -5  17    1.96    0.67
  -3  -5 -17    0.96    0.57
   3   5  18    7.77    1.71
  -3   5 -18    8.76    1.20
   3  -5  18    8.10    1.36
   3  -5  18    9.98    1.83
  -3  -5 -18    7.95    1.92
   3   5  19   17.98    2.91
  -3   5 -19   10.70    2.29
   3  -5  19   14.67    2.84
   3  -5  19   15.93    3.14
  -3  -5 -19    8.90    2.60
   3   5  20    5.62    2.21
  -3   5 -20    6.95    2.82
   3  -5  20    6.94    2.68
   3  -5  20    6.89    3.00
  -3  -5 -20    2.69    1.49
  -3   5 -21    1.29    2.38
   3  -5  21    1.55    2.69
   3  -5  21    2.61    0.59
  -3   6  23   16.45    3.35
  -3  -6  23   11.54    4.52
   3  -6 -23   12.47    3.65
  -3   6  22    2.25    1.63
   3   6 -22    2.76    1.00
  -3  -6  22    2.62    0.75
  -3  -6  22    1.90    1.25
   3  -6 -22    2.44    0.99
  -3   6  21   19.12    2.56
   3   6 -21   14.39    2.80
  -3  -6  21   10.25    2.96
  -3  -6  21   10.95    2.88
   3  -6 -21   13.67    3.76
  -3   6  20    2.80    0.66
   3   6 -20    4.12    0.72
  -3  -6  20    4.02    0.78
  -3  -6  20    3.97    1.23
   3  -6 -20    3.17    0.81
  -3   6  19  209.76    4.65
   3   6 -19  196.95    4.36
  -3  -6  19  208.97    3.88
  -3  -6  19  210.79    5.78
   3  -6 -19  193.41    7.69
  -3   6  18    2.85    0.56
   3   6 -18    1.97    0.75
  -3  -6  18    3.92    0.95
  -3  -6  18    3.60    1.43
   3  -6 -18    2.88    1.39
  -3   6  17    0.77    0.49
   3   6 -17    1.83    0.68
  -3  -6  17    0.25    0.70
  -3  -6  17    1.13    1.41
   3  -6 -17    2.03    0.69
  -3   6  16   53.64    2.30
   3   6 -16   42.90    1.90
  -3  -6  16   55.22    2.05
  -3  -6  16   47.10    8.00
   3  -6 -16   45.99    2.61
  -3   6  15  261.13    4.34
   3   6 -15  253.77    4.46
  -3  -6  15  261.08    4.06
  -3  -6  15  271.35   10.76
   3  -6 -15  265.20    5.35
  -3   6  14   69.01    3.08
   3   6 -14   57.21    3.16
  -3  -6  14   66.01    2.09
  -3  -6  14   17.21    8.67
   3  -6 -14   61.94    4.64
  -3   6  13   53.25    1.85
   3   6 -13   54.09    2.01
  -3  -6  13   51.64    1.71
  -3  -6  13  -21.78   29.94
   3  -6 -13   54.42    4.19
  -3   6  12   71.13    2.09
   3   6 -12   60.64    2.02
  -3  -6  12   70.40    2.03
  -3  -6  12   20.61   30.22
   3  -6 -12   57.55    1.84
  -3   6  11  114.27    2.43
   3   6 -11  106.13    3.13
  -3  -6  11  111.53    3.04
  -3  -6  11  211.18  162.94
   3  -6 -11  105.63    2.83
   3   6 -10    0.65    0.79
  -3   6  10    0.93    0.59
  -3   6  10    0.47    0.35
  -3  -6  10  527.14  433.57
  -3  -6  10    0.09    0.71
  -3   6   9   61.54    1.91
  -3   6   9   66.08    1.63
  -3   6   9   64.40    4.66
   3   6  -9   61.71    1.68
  -3  -6   9  188.85  217.69
  -3  -6   9   61.37    1.72
  -3   6   8   56.27    1.76
  -3   6   8   59.37    1.50
  -3   6   8   64.63    1.97
   3   6  -8   56.62    1.56
  -3  -6   8   16.95   21.52
  -3  -6   8   59.48    1.72
  -3   6   7  164.05    2.92
  -3   6   7  166.21    2.91
  -3   6   7  161.40    2.27
   3   6  -7  167.28    2.38
   3  -6  -7  153.84    1.05
  -3  -6   7  153.35    2.56
  -3  -6   7  161.22    2.32
  -3  -6   7  669.52  350.48
   3   6  -6   15.43    1.50
  -3   6   6   13.99    2.02
  -3   6   6   15.12    0.92
  -3   6   6   11.21    1.12
  -3  -6   6   49.04   26.76
  -3  -6   6   13.84    2.51
   3  -6  -6   12.03    0.43
  -3  -6   6   16.04    0.70
   3  -6  -6   12.87    0.42
  -3   6   5    0.42    0.21
   3   6  -5   -0.01    0.38
  -3   6   5    1.08    0.39
  -3  -6   5   -0.05    0.63
   3  -6  -5    0.31    0.20
   3  -6  -5    0.31    0.50
   3  -6  -5    0.24    0.15
  -3  -6   5    4.01    2.35
  -3   6   4   67.06    1.58
   3   6  -4   65.74    1.25
  -3   6   4   68.16    2.25
   3  -6  -4   74.49    1.51
   3  -6  -4   76.79    1.06
   3  -6  -4   69.61    1.71
   3  -6  -4   65.32    1.59
  -3  -6   4   73.75    2.55
  -3  -6   4   72.05    1.23
  -3  -6   4   76.70    1.76
  -3   6   3  352.34   30.80
   3   6  -3  333.68    2.58
  -3   6   3  351.03   30.73
   3  -6  -3  357.34   31.15
   3  -6  -3  358.55   31.25
   3  -6  -3  367.26   32.06
   3  -6  -3  339.67   29.72
  -3  -6   3  354.21   31.20
  -3  -6   3  359.76   31.35
  -3  -6   3  388.93   34.00
  -3   6   2   43.53    1.35
   3   6  -2   48.02    2.92
   3   6  -2   43.55    0.91
  -3   6   2   41.88    1.00
   3  -6  -2   44.67    1.01
  -3  -6   2   42.84    2.03
   3  -6  -2   46.15    1.00
   3  -6  -2   42.18    1.29
   3  -6  -2   46.88    1.12
  -3  -6   2   42.67    0.84
  -3  -6   2   46.22    1.41
  -3   6   1  182.59    2.68
   3   6  -1  184.60    2.29
   3   6  -1  185.82    1.59
  -3   6   1  -21.92   44.62
   3  -6  -1  187.42    1.99
  -3  -6   1  194.23    3.92
   3  -6  -1  181.31    2.11
   3  -6  -1  178.60    2.54
   3  -6  -1  186.69    2.72
  -3  -6   1  180.80    1.52
  -3  -6   1  184.25    2.57
  -3   6   0    2.81    0.59
   3   6   0    1.61    0.31
  -3   6   0    1.92    0.26
   3   6   0    3.61    0.35
  -3  -6   0    2.99    0.59
   3  -6   0    2.39    0.60
   3  -6   0    3.83    0.85
   3  -6   0    3.00    0.56
   3  -6   0    2.24    0.40
  -3  -6   0    4.17    0.97
  -3   6  -1   31.88    0.73
   3   6   1   28.64    1.30
  -3   6  -1   38.24    1.40
  -3  -6  -1   31.34    2.03
   3  -6   1   33.09    1.62
   3  -6   1   36.53    1.03
  -3  -6  -1   37.49    2.10
   3  -6   1   30.66    0.94
  -3   6  -2   28.46    1.19
  -3   6  -2   28.14    1.64
   3  -6   2   28.31    1.17
  -3  -6  -2   28.34    0.99
   3  -6   2   24.51   10.83
  -3  -6  -2   25.71    1.86
   3  -6   2   28.30    1.05
  -3   6  -3   -0.03    0.72
   3   6   3    0.39    0.31
  -3   6  -3    0.23    0.21
   3  -6   3    0.51    0.30
   3  -6   3  193.48  122.17
  -3  -6  -3    0.50    0.94
  -3  -6  -3    0.02    0.34
  -3   6  -4    7.31    0.95
   3   6   4    9.23    2.03
  -3   6  -4   10.28    1.80
   3  -6   4   10.59    1.41
   3  -6   4  204.67  169.33
  -3  -6  -4    6.52    0.93
  -3  -6  -4    9.81    0.61
   3   6   5  308.43    8.47
   3   6   5  304.61    9.06
  -3   6  -5  320.55    9.26
  -3   6  -5  307.81    9.03
   3  -6   5  314.89    9.44
   3  -6   5  317.33    9.22
  -3  -6  -5  313.64    9.22
  -3  -6  -5  308.02   10.29
  -3   6  -6  174.02    2.21
  -3   6  -6  163.56    2.76
   3   6   6  162.68    1.39
   3  -6   6  175.11    2.85
   3  -6   6  180.65    2.86
  -3  -6  -6  175.67    2.24
  -3  -6  -6  163.28    4.79
  -3   6  -7   15.31    2.20
  -3   6  -7   24.95    1.20
   3  -6   7   15.96    3.79
   3  -6   7   20.04    1.41
  -3  -6  -7   34.20    6.51
  -3  -6  -7   15.70    0.91
   3   6   8    0.23    0.13
   3   6   8    0.44    0.40
  -3   6  -8    0.89    0.57
   3  -6   8    0.74    0.30
  -3  -6  -8    0.72    0.93
   3  -6   8    0.28    0.50
  -3  -6  -8    0.45    0.30
  -3  -6  -8    0.12    0.27
  -3   6  -9   14.70    4.03
   3   6   9   13.61    0.84
   3   6   9   13.21    0.86
   3  -6   9   13.40    3.26
  -3  -6  -9   21.20    2.89
   3  -6   9   14.57    1.72
  -3  -6  -9   16.74    1.38
  -3  -6  -9   14.33    2.36
  -3   6 -10   24.63    3.52
   3   6  10   18.15    1.32
   3   6  10   20.20    0.76
   3  -6  10   20.16    4.18
  -3  -6 -10   19.28    3.90
   3  -6  10   20.69    2.70
  -3  -6 -10   18.12    0.88
  -3  -6 -10   22.44    2.60
   3   6  11    0.83    0.23
  -3   6 -11    1.44    0.95
   3  -6  11    1.63    0.69
  -3  -6 -11    0.41    0.62
   3  -6  11    1.21    0.76
  -3  -6 -11    0.35    0.43
  -3  -6 -11    1.85    0.41
  -3   6 -12    3.98    1.09
  -3  -6 -12    3.20    0.76
   3  -6  12    3.63    0.77
  -3  -6 -12    3.80    1.73
   3  -6  12    3.20    0.59
  -3  -6 -12    2.47    0.73
   3   6  13    6.61    2.08
  -3   6 -13    3.28    0.94
   3  -6  13    9.08    2.62
  -3  -6 -13    3.92    1.25
   3  -6  13    7.93    2.50
  -3  -6 -13    4.27    1.55
   3   6  14   10.62    2.03
  -3   6 -14    9.10    2.32
   3  -6  14   17.39    1.61
  -3  -6 -14    8.73    2.25
   3  -6  14   13.15    1.54
  -3  -6 -14    8.70    2.24
   3   6  15   89.71    1.82
  -3   6 -15   82.37    6.75
   3  -6  15   92.45    6.70
   3  -6  15   91.77    2.60
  -3  -6 -15   79.93    2.15
   3   6  16    5.82    1.17
  -3   6 -16    7.63    1.89
   3  -6  16   12.31    2.52
   3  -6  16    8.71    2.25
  -3  -6 -16    8.07    1.61
   3   6  17    0.96    1.07
  -3   6 -17    0.52    0.83
   3  -6  17    0.47    0.64
   3  -6  17    0.60    1.16
  -3  -6 -17    0.13    0.26
   3   6  18   18.55    2.30
  -3   6 -18   16.89    1.49
   3  -6  18   20.87    3.80
   3  -6  18   13.56    4.59
  -3  -6 -18    9.36    1.95
   3   6  19   32.41    6.05
  -3   6 -19   23.58   22.54
   3  -6  19   38.09    6.56
   3  -6  19   26.00    7.72
   3   6  20    5.02    2.06
  -3   6 -20    5.98    2.40
   3  -6  20    5.38    2.38
   3  -6  20    4.46    1.64
  -3   7  22    8.62    1.72
   3   7 -22    6.94    2.79
  -3  -7  22    6.99    3.26
  -3  -7  22    4.56    2.51
   3  -7 -22    6.55    2.73
  -3   7  21    3.11    1.50
   3   7 -21    7.45    9.88
  -3  -7  21    4.52    6.12
  -3  -7  21    4.01    3.08
   3  -7 -21    3.81    1.21
  -3   7  20    1.48    0.43
   3   7 -20    1.30    0.94
  -3  -7  20    0.77    0.65
  -3  -7  20    3.72    4.42
   3  -7 -20    1.33    0.61
  -3   7  19    1.55    0.56
   3   7 -19    1.05    0.51
  -3  -7  19    1.49    0.52
  -3  -7  19    8.96    7.67
   3  -7 -19    1.17    0.55
  -3   7  18   24.77    4.00
   3   7 -18   19.61    3.68
  -3  -7  18   17.56    4.37
  -3  -7  18    2.89   10.72
   3  -7 -18   18.99    3.29
  -3   7  17    8.13    1.31
   3   7 -17    5.20    0.87
  -3  -7  17    6.22    0.89
  -3  -7  17   -9.66   91.72
   3  -7 -17    5.38    1.46
  -3   7  16    9.50    1.36
   3   7 -16   10.09    1.78
  -3  -7  16    8.60    0.95
  -3  -7  16   -7.34   29.94
   3  -7 -16    7.40    1.48
  -3   7  15   49.08    2.03
   3   7 -15   50.24    2.20
  -3  -7  15   45.59    1.97
  -3  -7  15   50.83  224.58
   3  -7 -15   50.33    2.00
  -3   7  14    2.15    0.65
   3   7 -14    1.54    1.02
  -3  -7  14    3.18    0.94
  -3  -7  14   90.58   72.67
   3  -7 -14    1.96    0.74
  -3   7  13   36.10    1.54
   3   7 -13   38.74    1.77
  -3  -7  13   39.10    1.76
  -3  -7  13  272.35  163.53
   3   7 -12    3.99    1.05
  -3   7  12    4.01    0.79
  -3   7  12    4.87    0.92
  -3  -7  12  175.71  317.86
  -3  -7  12    3.81    0.76
   3   7 -11   67.05    1.98
  -3   7  11   69.12    1.89
  -3   7  11   65.36    2.19
  -3  -7  11   53.81  197.62
  -3  -7  11   62.80    2.08
   3   7 -10    5.24    1.47
  -3   7  10    5.85    1.31
  -3   7  10    3.78    0.90
  -3  -7  10  582.50  528.33
  -3  -7  10    7.61    0.82
   3   7  -9   58.76    1.81
  -3   7   9   57.80    1.58
  -3   7   9   56.71    3.50
  -3  -7   9  104.34   41.87
  -3  -7   9   56.52    1.78
  -3   7   8   11.35    1.53
  -3   7   8    9.49    2.15
  -3   7   8    7.68    1.50
   3   7  -8    9.10    2.03
  -3  -7   8  -73.42   71.05
  -3  -7   8    8.23    0.72
  -3   7   7    2.30    0.61
  -3   7   7    2.22    0.59
   3   7  -7    1.44    0.35
  -3  -7   7    4.68   45.14
   3  -7  -7    1.78    0.27
  -3  -7   7    1.41    0.49
   3  -7  -7    1.61    0.23
   3   7  -6    1.28    0.33
  -3   7   6    1.07    0.42
  -3   7   6    1.82    0.57
  -3  -7   6    3.42    0.71
  -3  -7   6   12.40    4.55
   3  -7  -6    1.24    0.44
   3  -7  -6    3.05    0.56
  -3  -7   6    1.59    0.36
   3  -7  -6    2.16    0.37
  -3   7   5   43.78    1.51
   3   7  -5   41.36    1.12
  -3   7   5   42.89    1.58
  -3  -7   5   45.95    1.51
   3  -7  -5   49.89    0.89
[truncated: 621,912 more chars]
