# Supplementary material for: Aerobic synthesis of N-sulfonylamidines mediated by N-heterocyclic carbene copper(I) catalysts
Source: Beilstein J Org Chem. 2020 Mar 24;16:482–91. doi: 10.3762/bjoc.16.43 (PMC7113546; doi:10.3762/bjoc.16.43)
Supplement: File 3 — Crystal data for 5. [file Beilstein_J_Org_Chem-16-482-s003.cif]

data_5
_audit_creation_date                               2015-12-16
_audit_creation_method                            'by CrystalStructure 4.1'

_publ_section_references
;
    ENTER OTHER REFERENCES

    Rigaku (2014). CrystalStructure. Version 4.1. 
    Rigaku Corporation, Tokyo, Japan.

    L. Palatinus, G. Chapuis (2007)
    J. Appl. Cryst. 40, 786-790
    SuperFlip

    Sheldrick, G.M. (2008), Acta Cryst. A64, 112-122.

    Rigaku (1998). REQAB. 
    Rigaku Corporation, Tokyo, Japan.

;


_chemical_formula_sum                             'C55.5 H79 B Cl2 Cu F4 N5'
_chemical_formula_moiety                          'C55.5 H79 B Cl2 Cu F4 N5'
_chemical_formula_weight                           1037.52
_chemical_melting_point                            ?

#==============================================================================
# CRYSTAL DATA
_space_group_crystal_system                        triclinic
_space_group_name_H-M_alt                         'P -1'
_space_group_name_Hall                            '-P 1'
_space_group_IT_number                             2
loop_
_space_group_symop_id
_space_group_symop_operation_xyz
1   '+X,+Y,+Z'
2   '-X,-Y,-Z'
#------------------------------------------------------------------------------
_cell_length_a                                     12.7795(14)
_cell_length_b                                     14.5381(15)
_cell_length_c                                     16.8715(19)
_cell_angle_alpha                                  88.893(6)
_cell_angle_beta                                   76.742(5)
_cell_angle_gamma                                  67.949(5)
_cell_volume                                       2820.1(5)
_cell_formula_units_Z                              2
_cell_measurement_reflns_used                      8585
_cell_measurement_theta_min                        3.01
_cell_measurement_theta_max                        25.34
_cell_measurement_temperature                      93
#------------------------------------------------------------------------------
_exptl_crystal_description                         prism
_exptl_crystal_colour                              colorless
_exptl_crystal_size_max                            0.100
_exptl_crystal_size_mid                            0.100
_exptl_crystal_size_min                            0.100
_exptl_crystal_density_diffrn                      1.222
_exptl_crystal_density_meas                        ?
_exptl_crystal_density_method                     'not measured'
_exptl_crystal_F_000                               1102.00
_exptl_absorpt_coefficient_mu                      0.534
_exptl_absorpt_correction_type                     multi-scan
_exptl_absorpt_process_details                    'REQAB (Rigaku, 1998)'
_exptl_absorpt_correction_T_min                    0.665
_exptl_absorpt_correction_T_max                    0.948

#==============================================================================
# EXPERIMENTAL DATA

_diffrn_ambient_temperature                        93
_diffrn_radiation_type                            'Mo K\a'
_diffrn_radiation_wavelength                       0.71075
_diffrn_measurement_device_type                   'Rigaku Mercury70'
_diffrn_measurement_method                         \w
_diffrn_detector_area_resol_mean                   7.353
_diffrn_reflns_number                              18669
_diffrn_reflns_av_R_equivalents                    0.0490
_diffrn_reflns_theta_max                           25.339
_diffrn_reflns_theta_min                           3.008
_diffrn_reflns_theta_full                          25.242
_diffrn_measured_fraction_theta_max                0.971
_diffrn_measured_fraction_theta_full               0.974
_diffrn_reflns_Laue_measured_fraction_max          0.971
_diffrn_reflns_Laue_measured_fraction_full         0.974
_diffrn_reflns_point_group_measured_fraction_max   0.971
_diffrn_reflns_point_group_measured_fraction_full  0.974
_diffrn_reflns_limit_h_min                        -13
_diffrn_reflns_limit_h_max                         15
_diffrn_reflns_limit_k_min                        -13
_diffrn_reflns_limit_k_max                         17
_diffrn_reflns_limit_l_min                        -19
_diffrn_reflns_limit_l_max                         20
_diffrn_standards_number                           0
_diffrn_standards_interval_count                   .
_diffrn_standards_decay_%                          ?

#==============================================================================
# REFINEMENT DATA

_refine_special_details
;
    Refinement was performed using all reflections. The weighted 
    R-factor (wR) and goodness of fit (S) are based on F^2^.
    R-factor (gt) are based on F. The threshold expression of
    F^2^ > 2.0 sigma(F^2^) is used only for calculating R-factor (gt).
;
_reflns_number_total                               10028
_reflns_number_gt                                  6159
_reflns_threshold_expression                       F^2^>2.0\s(F^2^)
_refine_ls_structure_factor_coef                   Fsqd
_refine_ls_R_factor_all                            0.1323
_refine_ls_R_factor_gt                             0.0757
_refine_ls_wR_factor_ref                           0.2153
_refine_ls_wR_factor_gt                            0.1864
_refine_ls_number_restraints                       0
_refine_ls_hydrogen_treatment                      constr
_refine_ls_number_reflns                           10028
_refine_ls_number_parameters                       641
_refine_ls_goodness_of_fit_ref                     1.044
_refine_ls_weighting_scheme                        calc
_refine_ls_weighting_details
           'w = 1/[\s^2^(Fo^2^)+(0.1066P)^2^+1.3227P] where P=(Fo^2^+2Fc^2^)/3'
_atom_sites_solution_hydrogens                     geom
_atom_sites_solution_primary                       direct
_atom_sites_solution_secondary                     difmap
_refine_ls_shift/su_max                            0.000
_refine_diff_density_max                           0.76
_refine_diff_density_min                          -0.86
_refine_ls_extinction_method                       none
_refine_ls_extinction_coef                         ?

loop_
_atom_type_symbol
_atom_type_description
_atom_type_scat_dispersion_real
_atom_type_scat_dispersion_imag
_atom_type_scat_source
  'C' 'C'  0.0033 0.0016 
;
International Tables for Crystallography
(Vol. C, Tables 4.2.6.8 and 6.1.1.4)
;
  'H' 'H'  0.0000 0.0000 
;
International Tables for Crystallography
(Vol. C, Table 6.1.1.4)
;
  'F' 'F'  0.0171 0.0103 
;
International Tables for Crystallography
(Vol. C, Tables 4.2.6.8 and 6.1.1.4)
;
  'N' 'N'  0.0061 0.0033 
;
International Tables for Crystallography
(Vol. C, Tables 4.2.6.8 and 6.1.1.4)
;
  'B' 'B'  0.0013 0.0007 
;
International Tables for Crystallography
(Vol. C, Tables 4.2.6.8 and 6.1.1.4)
;
  'Cu' 'Cu'  0.3201 1.2651 
;
International Tables for Crystallography
(Vol. C, Tables 4.2.6.8 and 6.1.1.4)
;
  'Cl' 'Cl'  0.1484 0.1585 
;
International Tables for Crystallography
(Vol. C, Tables 4.2.6.8 and 6.1.1.4)
;

#==============================================================================
# ATOMIC COORDINATES AND THERMAL PARAMETERS

loop_
 _atom_site_label
 _atom_site_type_symbol
 _atom_site_fract_x
 _atom_site_fract_y
 _atom_site_fract_z
 _atom_site_U_iso_or_equiv
 _atom_site_adp_type
 _atom_site_occupancy
 _atom_site_site_symmetry_order  
 _atom_site_calc_flag
 _atom_site_refinement_flags_posn
 _atom_site_refinement_flags_adp
 _atom_site_refinement_flags_occupancy
 _atom_site_disorder_assembly
 _atom_site_disorder_group
Cu1 Cu 0.72226(5) 0.17543(4) 0.72516(3) 0.0239(2) Uani 1 1 d . . . . .
Cl1 Cl 0.9364(3) 0.4117(2) 0.23592(18) 0.1236(9) Uani 1 1 d . . . . .
Cl2 Cl 0.8447(5) 0.5095(3) 0.1054(2) 0.212(2) Uani 1 1 d . . . . .
F1 F 0.3509(3) 0.8320(2) 0.72565(18) 0.0484(8) Uani 1 1 d . . . . .
F2 F 0.2679(3) 0.8055(3) 0.85269(17) 0.0686(11) Uani 1 1 d . . . . .
F3 F 0.3312(3) 0.6860(2) 0.7510(2) 0.0626(10) Uani 1 1 d . . . . .
F4 F 0.4611(3) 0.7223(3) 0.8022(2) 0.0617(10) Uani 1 1 d . . . . .
N2 N 0.6035(3) 0.3818(3) 0.7928(2) 0.0247(9) Uani 1 1 d . . . . .
N5 N 0.5576(3) 0.3676(3) 0.6805(2) 0.0257(9) Uani 1 1 d . . . . .
N32 N 0.8312(3) -0.0418(3) 0.6830(2) 0.0214(9) Uani 1 1 d . . . . .
N33 N 0.9244(3) -0.1255(3) 0.6815(2) 0.0266(9) Uani 1 1 d . . . . .
N34 N 0.9868(3) -0.0954(3) 0.7197(2) 0.0250(9) Uani 1 1 d . . . . .
C1 C 0.6237(4) 0.3124(3) 0.7312(3) 0.0230(11) Uani 1 1 d . . . . .
C3 C 0.5295(4) 0.4751(3) 0.7804(3) 0.0315(12) Uani 1 1 d . . . . .
H3 H 0.5040 0.5342 0.8148 0.038 Uiso 1 1 calc R U . . .
C4 C 0.5004(4) 0.4661(3) 0.7098(3) 0.0326(12) Uani 1 1 d . . . . .
H4 H 0.4501 0.5177 0.6849 0.039 Uiso 1 1 calc R U . . .
C6 C 0.6554(4) 0.3626(3) 0.8622(3) 0.0260(11) Uani 1 1 d . . . . .
C7 C 0.7563(5) 0.3802(4) 0.8564(3) 0.0334(13) Uani 1 1 d . . . . .
C8 C 0.7992(5) 0.3705(4) 0.9270(3) 0.0428(14) Uani 1 1 d . . . . .
H8 H 0.8671 0.3832 0.9264 0.051 Uiso 1 1 calc R U . . .
C9 C 0.7421(5) 0.3425(4) 0.9975(3) 0.0432(15) Uani 1 1 d . . . . .
H9 H 0.7713 0.3369 1.0451 0.052 Uiso 1 1 calc R U . . .
C10 C 0.6444(5) 0.3226(4) 1.0004(3) 0.0367(13) Uani 1 1 d . . . . .
H10 H 0.6084 0.3017 1.0491 0.044 Uiso 1 1 calc R U . . .
C11 C 0.5978(4) 0.3328(3) 0.9320(3) 0.0300(12) Uani 1 1 d . . . . .
C12 C 0.8202(5) 0.4083(4) 0.7785(3) 0.0443(14) Uani 1 1 d . . . . .
H12 H 0.7753 0.4117 0.7365 0.053 Uiso 1 1 calc R U . . .
C13 C 0.9391(6) 0.3302(7) 0.7467(4) 0.106(3) Uani 1 1 d . . . . .
H13A H 0.9333 0.2655 0.7410 0.127 Uiso 1 1 calc R U . . .
H13B H 0.9746 0.3469 0.6934 0.127 Uiso 1 1 calc R U . . .
H13C H 0.9875 0.3272 0.7850 0.127 Uiso 1 1 calc R U . . .
C14 C 0.8232(11) 0.5081(7) 0.7886(5) 0.154(5) Uani 1 1 d . . . . .
H14A H 0.7439 0.5569 0.8094 0.185 Uiso 1 1 calc R U . . .
H14B H 0.8703 0.5069 0.8272 0.185 Uiso 1 1 calc R U . . .
H14C H 0.8574 0.5266 0.7357 0.185 Uiso 1 1 calc R U . . .
C15 C 0.4912(5) 0.3099(4) 0.9364(3) 0.0382(13) Uani 1 1 d . . . . .
H15 H 0.4609 0.3353 0.8873 0.046 Uiso 1 1 calc R U . . .
C16 C 0.5205(6) 0.1989(4) 0.9342(4) 0.0610(18) Uani 1 1 d . . . . .
H16A H 0.4498 0.1860 0.9372 0.073 Uiso 1 1 calc R U . . .
H16B H 0.5776 0.1670 0.8832 0.073 Uiso 1 1 calc R U . . .
H16C H 0.5531 0.1719 0.9807 0.073 Uiso 1 1 calc R U . . .
C17 C 0.3947(5) 0.3621(5) 1.0125(3) 0.0579(17) Uani 1 1 d . . . . .
H17A H 0.3270 0.3455 1.0132 0.069 Uiso 1 1 calc R U . . .
H17B H 0.4231 0.3399 1.0616 0.069 Uiso 1 1 calc R U . . .
H17C H 0.3725 0.4343 1.0113 0.069 Uiso 1 1 calc R U . . .
C18 C 0.5452(4) 0.3312(3) 0.6053(3) 0.0268(11) Uani 1 1 d . . . . .
C19 C 0.4629(4) 0.2900(3) 0.6086(3) 0.0309(12) Uani 1 1 d . . . . .
C20 C 0.4479(5) 0.2619(4) 0.5346(3) 0.0381(13) Uani 1 1 d . . . . .
H20 H 0.3922 0.2333 0.5346 0.046 Uiso 1 1 calc R U . . .
C21 C 0.5129(5) 0.2755(4) 0.4617(3) 0.0427(14) Uani 1 1 d . . . . .
H21 H 0.5022 0.2555 0.4118 0.051 Uiso 1 1 calc R U . . .
C22 C 0.5935(5) 0.3177(4) 0.4601(3) 0.0348(13) Uani 1 1 d . . . . .
H22 H 0.6371 0.3269 0.4090 0.042 Uiso 1 1 calc R U . . .
C23 C 0.6120(4) 0.3470(3) 0.5317(3) 0.0281(12) Uani 1 1 d . . . . .
C24 C 0.3885(4) 0.2767(4) 0.6896(3) 0.0359(13) Uani 1 1 d . . . . .
H24 H 0.3919 0.3208 0.7330 0.043 Uiso 1 1 calc R U . . .
C25 C 0.4366(6) 0.1705(4) 0.7125(4) 0.0599(18) Uani 1 1 d . . . . .
H25A H 0.3880 0.1634 0.7645 0.072 Uiso 1 1 calc R U . . .
H25B H 0.4368 0.1256 0.6698 0.072 Uiso 1 1 calc R U . . .
H25C H 0.5163 0.1535 0.7181 0.072 Uiso 1 1 calc R U . . .
C26 C 0.2597(5) 0.3065(5) 0.6877(4) 0.0614(18) Uani 1 1 d . . . . .
H26A H 0.2287 0.3753 0.6728 0.074 Uiso 1 1 calc R U . . .
H26B H 0.2539 0.2622 0.6473 0.074 Uiso 1 1 calc R U . . .
H26C H 0.2149 0.3007 0.7417 0.074 Uiso 1 1 calc R U . . .
C27 C 0.7019(4) 0.3926(4) 0.5293(3) 0.0353(13) Uani 1 1 d . . . . .
H27 H 0.6775 0.4358 0.5809 0.042 Uiso 1 1 calc R U . . .
C28 C 0.8186(5) 0.3117(5) 0.5280(4) 0.0588(17) Uani 1 1 d . . . . .
H28A H 0.8106 0.2708 0.5742 0.071 Uiso 1 1 calc R U . . .
H28B H 0.8466 0.2698 0.4768 0.071 Uiso 1 1 calc R U . . .
H28C H 0.8742 0.3418 0.5322 0.071 Uiso 1 1 calc R U . . .
C29 C 0.7109(6) 0.4573(5) 0.4587(4) 0.0560(17) Uani 1 1 d . . . . .
H29A H 0.6342 0.5092 0.4608 0.067 Uiso 1 1 calc R U . . .
H29B H 0.7659 0.4882 0.4626 0.067 Uiso 1 1 calc R U . . .
H29C H 0.7383 0.4163 0.4071 0.067 Uiso 1 1 calc R U . . .
C31 C 0.8316(4) 0.0417(3) 0.7195(3) 0.0237(11) Uani 1 1 d . . . . .
H31 H 0.7867 0.0301 0.7730 0.028 Uiso 1 1 calc R U . . .
C35 C 0.9352(4) 0.0031(3) 0.7455(2) 0.0211(10) Uani 1 1 d . . . . .
H35 H 0.9791 0.0215 0.6949 0.025 Uiso 1 1 calc R U . . .
C36 C 0.7406(4) -0.0529(3) 0.6518(3) 0.0251(11) Uani 1 1 d . . . . .
C37 C 0.6572(4) -0.0800(3) 0.7060(3) 0.0285(12) Uani 1 1 d . . . . .
C38 C 0.5712(4) -0.0924(4) 0.6746(3) 0.0355(13) Uani 1 1 d . . . . .
H38 H 0.5143 -0.1121 0.7089 0.043 Uiso 1 1 calc R U . . .
C39 C 0.5681(5) -0.0764(4) 0.5936(3) 0.0409(14) Uani 1 1 d . . . . .
H39 H 0.5072 -0.0823 0.5735 0.049 Uiso 1 1 calc R U . . .
C40 C 0.6521(5) -0.0521(4) 0.5429(3) 0.0404(14) Uani 1 1 d . . . . .
H40 H 0.6490 -0.0431 0.4874 0.049 Uiso 1 1 calc R U . . .
C41 C 0.7427(4) -0.0400(4) 0.5690(3) 0.0320(12) Uani 1 1 d . . . . .
C42 C 0.6645(4) -0.1006(4) 0.7940(3) 0.0345(12) Uani 1 1 d . . . . .
H42 H 0.7143 -0.0679 0.8091 0.041 Uiso 1 1 calc R U . . .
C43 C 0.7217(5) -0.2127(4) 0.8022(3) 0.0504(16) Uani 1 1 d . . . . .
H43A H 0.7257 -0.2245 0.8591 0.060 Uiso 1 1 calc R U . . .
H43B H 0.6756 -0.2465 0.7860 0.060 Uiso 1 1 calc R U . . .
H43C H 0.8005 -0.2388 0.7668 0.060 Uiso 1 1 calc R U . . .
C44 C 0.5444(5) -0.0570(4) 0.8532(3) 0.0493(16) Uani 1 1 d . . . . .
H44A H 0.5521 -0.0715 0.9091 0.059 Uiso 1 1 calc R U . . .
H44B H 0.5108 0.0152 0.8497 0.059 Uiso 1 1 calc R U . . .
H44C H 0.4936 -0.0869 0.8387 0.059 Uiso 1 1 calc R U . . .
C45 C 0.8394(5) -0.0188(4) 0.5117(3) 0.0408(14) Uani 1 1 d . . . . .
H45 H 0.8910 -0.0096 0.5447 0.049 Uiso 1 1 calc R U . . .
C46 C 0.9125(5) -0.1060(4) 0.4484(4) 0.0601(18) Uani 1 1 d . . . . .
H46A H 0.9421 -0.1668 0.4762 0.072 Uiso 1 1 calc R U . . .
H46B H 0.8645 -0.1144 0.4137 0.072 Uiso 1 1 calc R U . . .
H46C H 0.9780 -0.0927 0.4146 0.072 Uiso 1 1 calc R U . . .
C47 C 0.7940(6) 0.0749(5) 0.4687(4) 0.074(2) Uani 1 1 d . . . . .
H47A H 0.8594 0.0858 0.4323 0.089 Uiso 1 1 calc R U . . .
H47B H 0.7421 0.0679 0.4366 0.089 Uiso 1 1 calc R U . . .
H47C H 0.7511 0.1317 0.5092 0.089 Uiso 1 1 calc R U . . .
C48 C 1.0973(4) -0.1714(4) 0.7305(3) 0.0358(13) Uani 1 1 d . . . . .
H48A H 1.1353 -0.1403 0.7594 0.043 Uiso 1 1 calc R U . . .
H48B H 1.0814 -0.2237 0.7624 0.043 Uiso 1 1 calc R U . . .
H48C H 1.1485 -0.2005 0.6769 0.043 Uiso 1 1 calc R U . . .
C49 C 0.9846(4) 0.0476(3) 0.7980(3) 0.0249(11) Uani 1 1 d . . . . .
C50 C 1.0994(4) 0.0383(4) 0.7785(3) 0.0320(12) Uani 1 1 d . . . . .
H50 H 1.1476 0.0092 0.7264 0.038 Uiso 1 1 calc R U . . .
C51 C 1.1451(4) 0.0708(4) 0.8341(3) 0.0348(13) Uani 1 1 d . . . . .
H51 H 1.2241 0.0643 0.8192 0.042 Uiso 1 1 calc R U . . .
C52 C 1.0772(4) 0.1133(4) 0.9120(3) 0.0299(12) Uani 1 1 d . . . . .
C53 C 0.9622(4) 0.1238(4) 0.9298(3) 0.0308(12) Uani 1 1 d . . . . .
H53 H 0.9138 0.1528 0.9819 0.037 Uiso 1 1 calc R U . . .
C54 C 0.9148(4) 0.0931(3) 0.8732(3) 0.0289(12) Uani 1 1 d . . . . .
H54 H 0.8347 0.1034 0.8866 0.035 Uiso 1 1 calc R U . . .
C55 C 1.1318(5) 0.1443(4) 0.9731(3) 0.0381(13) Uani 1 1 d . . . . .
C56 C 1.2418(5) 0.0576(5) 0.9817(3) 0.062(2) Uani 1 1 d . . . . .
H56A H 1.2219 0.0008 1.0008 0.075 Uiso 1 1 calc R U . . .
H56B H 1.2980 0.0385 0.9285 0.075 Uiso 1 1 calc R U . . .
H56C H 1.2760 0.0780 1.0211 0.075 Uiso 1 1 calc R U . . .
C57 C 1.1618(6) 0.2330(5) 0.9434(4) 0.068(2) Uani 1 1 d . . . . .
H57A H 1.2134 0.2157 0.8885 0.082 Uiso 1 1 calc R U . . .
H57B H 1.0903 0.2897 0.9419 0.082 Uiso 1 1 calc R U . . .
H57C H 1.2009 0.2507 0.9807 0.082 Uiso 1 1 calc R U . . .
C58 C 1.0514(5) 0.1724(5) 1.0586(3) 0.0518(16) Uani 1 1 d . . . . .
H58A H 1.0316 0.1157 1.0783 0.062 Uiso 1 1 calc R U . . .
H58B H 1.0909 0.1902 1.0957 0.062 Uiso 1 1 calc R U . . .
H58C H 0.9802 0.2293 1.0568 0.062 Uiso 1 1 calc R U . . .
C60 C 0.8267(7) 0.4445(6) 0.1894(5) 0.082(2) Uani 1 1 d . . . . .
H60A H 0.7540 0.4855 0.2290 0.099 Uiso 1 1 calc R U . . .
H60B H 0.8175 0.3836 0.1727 0.099 Uiso 1 1 calc R U . . .
C61 C 0.7380(10) 0.6134(7) 0.6306(6) 0.038(3) Uani 0.5 1 d . . P . .
C62 C 0.8276(15) 0.6670(11) 0.5780(10) 0.062(5) Uani 0.5 1 d . . P . .
C63 C 0.8912(14) 0.6320(13) 0.4779(7) 0.042(4) Uani 0.5 1 d . . P . .
C64 C 0.9361(19) 0.5560(17) 0.5578(12) 0.027(5) Uiso 0.25 1 d . . P . .
C65 C 1.0000 0.5000 0.5000 0.069(7) Uani 0.5 2 d S . P . .
C66 C 1.123(2) 0.369(2) 0.4772(14) 0.102(10) Uani 0.5 1 d . . P . .
B1 B 0.3539(5) 0.7618(4) 0.7836(4) 0.0346(15) Uani 1 1 d . . . . .

loop_
 _atom_site_aniso_label
 _atom_site_aniso_U_11
 _atom_site_aniso_U_22
 _atom_site_aniso_U_33
 _atom_site_aniso_U_23
 _atom_site_aniso_U_13
 _atom_site_aniso_U_12
Cu1 0.0267(4) 0.0186(3) 0.0264(3) 0.0026(2) -0.0094(2) -0.0070(3)
Cl1 0.141(2) 0.1015(19) 0.164(2) 0.0364(17) -0.0733(19) -0.0663(18)
Cl2 0.441(7) 0.168(3) 0.175(3) 0.106(3) -0.204(4) -0.211(4)
F1 0.041(2) 0.0474(19) 0.0574(19) 0.0202(16) -0.0142(15) -0.0174(16)
F2 0.063(2) 0.082(3) 0.0312(18) 0.0074(17) -0.0066(16) 0.002(2)
F3 0.058(2) 0.0363(19) 0.100(3) 0.0073(18) -0.033(2) -0.0170(17)
F4 0.042(2) 0.068(2) 0.079(2) 0.0166(19) -0.0333(17) -0.0150(18)
N2 0.028(2) 0.021(2) 0.022(2) 0.0011(17) -0.0075(17) -0.0050(18)
N5 0.030(2) 0.018(2) 0.027(2) 0.0013(17) -0.0088(17) -0.0044(18)
N32 0.021(2) 0.020(2) 0.025(2) 0.0041(16) -0.0089(16) -0.0083(18)
N33 0.022(2) 0.027(2) 0.030(2) 0.0019(18) -0.0073(17) -0.0080(19)
N34 0.024(2) 0.024(2) 0.027(2) 0.0045(17) -0.0085(17) -0.0078(18)
C1 0.022(3) 0.024(3) 0.022(2) 0.004(2) -0.005(2) -0.008(2)
C3 0.039(3) 0.019(3) 0.027(3) -0.004(2) -0.005(2) -0.001(2)
C4 0.036(3) 0.020(3) 0.034(3) 0.003(2) -0.012(2) 0.000(2)
C6 0.035(3) 0.020(2) 0.024(3) -0.003(2) -0.012(2) -0.010(2)
C7 0.039(3) 0.025(3) 0.038(3) 0.001(2) -0.012(2) -0.012(2)
C8 0.038(3) 0.040(3) 0.054(4) -0.003(3) -0.020(3) -0.013(3)
C9 0.054(4) 0.042(3) 0.033(3) 0.005(3) -0.025(3) -0.010(3)
C10 0.042(3) 0.032(3) 0.032(3) 0.007(2) -0.012(2) -0.007(3)
C11 0.035(3) 0.025(3) 0.031(3) 0.003(2) -0.014(2) -0.008(2)
C12 0.040(4) 0.048(4) 0.051(3) 0.008(3) -0.006(3) -0.026(3)
C13 0.054(5) 0.138(8) 0.076(5) 0.035(5) 0.013(4) 0.000(5)
C14 0.294(15) 0.121(8) 0.072(6) -0.010(5) 0.041(7) -0.154(10)
C15 0.042(3) 0.044(3) 0.032(3) 0.012(2) -0.011(2) -0.019(3)
C16 0.058(4) 0.050(4) 0.075(4) -0.001(3) -0.003(3) -0.028(3)
C17 0.047(4) 0.062(4) 0.058(4) -0.002(3) -0.004(3) -0.018(3)
C18 0.036(3) 0.022(3) 0.024(3) 0.005(2) -0.013(2) -0.009(2)
C19 0.034(3) 0.022(3) 0.036(3) 0.003(2) -0.010(2) -0.009(2)
C20 0.042(3) 0.038(3) 0.041(3) 0.000(3) -0.013(3) -0.021(3)
C21 0.057(4) 0.042(3) 0.035(3) -0.001(3) -0.018(3) -0.022(3)
C22 0.039(3) 0.036(3) 0.029(3) 0.007(2) -0.011(2) -0.012(3)
C23 0.027(3) 0.018(2) 0.034(3) 0.005(2) -0.012(2) -0.002(2)
C24 0.039(3) 0.039(3) 0.033(3) 0.005(2) -0.008(2) -0.019(3)
C25 0.055(4) 0.047(4) 0.065(4) 0.014(3) -0.001(3) -0.014(3)
C26 0.038(4) 0.075(5) 0.061(4) 0.010(3) -0.003(3) -0.016(3)
C27 0.032(3) 0.033(3) 0.039(3) 0.003(2) -0.007(2) -0.012(3)
C28 0.040(4) 0.061(4) 0.084(5) 0.028(4) -0.023(3) -0.026(3)
C29 0.053(4) 0.061(4) 0.067(4) 0.026(3) -0.022(3) -0.032(3)
C31 0.026(3) 0.029(3) 0.017(2) 0.005(2) 0.0005(19) -0.015(2)
C35 0.022(3) 0.023(2) 0.017(2) 0.0029(19) 0.0008(19) -0.010(2)
C36 0.020(3) 0.021(3) 0.036(3) 0.002(2) -0.013(2) -0.006(2)
C37 0.031(3) 0.023(3) 0.030(3) 0.003(2) -0.007(2) -0.010(2)
C38 0.028(3) 0.031(3) 0.055(3) 0.004(3) -0.012(3) -0.018(2)
C39 0.033(3) 0.041(3) 0.055(4) -0.004(3) -0.018(3) -0.018(3)
C40 0.046(4) 0.047(3) 0.035(3) 0.005(3) -0.023(3) -0.017(3)
C41 0.041(3) 0.032(3) 0.027(3) 0.004(2) -0.010(2) -0.018(3)
C42 0.037(3) 0.037(3) 0.036(3) 0.006(2) -0.008(2) -0.022(3)
C43 0.059(4) 0.047(4) 0.046(3) 0.016(3) -0.015(3) -0.021(3)
C44 0.050(4) 0.056(4) 0.040(3) 0.002(3) -0.003(3) -0.022(3)
C45 0.046(4) 0.048(4) 0.036(3) 0.011(3) -0.013(3) -0.025(3)
C46 0.046(4) 0.051(4) 0.066(4) 0.008(3) 0.001(3) -0.007(3)
C47 0.090(6) 0.048(4) 0.063(4) 0.011(3) 0.011(4) -0.018(4)
C48 0.031(3) 0.032(3) 0.040(3) 0.003(2) -0.015(2) -0.004(2)
C49 0.026(3) 0.024(3) 0.023(2) 0.003(2) -0.009(2) -0.007(2)
C50 0.027(3) 0.047(3) 0.024(3) 0.000(2) -0.002(2) -0.018(3)
C51 0.028(3) 0.052(3) 0.031(3) 0.003(2) -0.006(2) -0.024(3)
C52 0.033(3) 0.034(3) 0.030(3) 0.007(2) -0.014(2) -0.016(2)
C53 0.029(3) 0.035(3) 0.027(3) -0.005(2) -0.003(2) -0.012(2)
C54 0.023(3) 0.028(3) 0.032(3) 0.000(2) -0.005(2) -0.007(2)
C55 0.035(3) 0.055(4) 0.034(3) 0.003(3) -0.016(2) -0.022(3)
C56 0.037(4) 0.100(6) 0.043(3) -0.011(3) -0.015(3) -0.014(4)
C57 0.096(6) 0.088(5) 0.056(4) 0.006(4) -0.031(4) -0.065(5)
C58 0.047(4) 0.074(4) 0.037(3) -0.011(3) -0.010(3) -0.024(3)
C60 0.067(5) 0.070(5) 0.120(6) 0.015(5) -0.031(5) -0.033(4)
C61 0.073(8) 0.030(6) 0.043(6) 0.018(5) -0.044(6) -0.038(6)
C62 0.082(12) 0.045(8) 0.062(11) 0.010(8) -0.023(9) -0.023(8)
C63 0.058(8) 0.079(10) 0.009(7) -0.005(7) 0.001(7) -0.054(8)
C65 0.057(13) 0.029(9) 0.17(2) 0.057(13) -0.087(15) -0.037(10)
C66 0.12(2) 0.18(3) 0.090(19) 0.06(2) -0.056(19) -0.13(2)
B1 0.030(4) 0.030(3) 0.038(3) 0.005(3) -0.009(3) -0.005(3)

#==============================================================================
_computing_data_collection
                               'CrystalClear-SM Expert 2.0 rc13 (Rigaku, 2009)'
_computing_cell_refinement
                                              'CrystalClear-SM Expert 2.0 rc13'
_computing_data_reduction
                                              'CrystalClear-SM Expert 2.0 rc13'
_computing_structure_solution
                                          'Superflip (Palatinus, et al., 2007)'
_computing_structure_refinement
                                                 'SHELXL2013 (Sheldrick, 2008)'
_computing_publication_material
                                          'CrystalStructure 4.1 (Rigaku, 2014)'
_computing_molecular_graphics                     'CrystalStructure 4.1'

#==============================================================================
# MOLECULAR GEOMETRY

_geom_special_details
;
 All esds (except the esd in the dihedral angle between two l.s. planes)
 are estimated using the full covariance matrix.  The cell esds are taken
 into account individually in the estimation of esds in distances, angles
 and torsion angles; correlations between esds in cell parameters are only
 used when they are defined by crystal symmetry.  An approximate (isotropic)
 treatment of cell esds is used for estimating esds involving l.s. planes.
;

loop_
 _geom_bond_atom_site_label_1
 _geom_bond_atom_site_label_2
 _geom_bond_distance
 _geom_bond_site_symmetry_2
 _geom_bond_publ_flag
Cu1 C1 1.905(4) . ?
Cu1 C31 1.910(5) . ?
Cl1 C60 1.672(8) . ?
Cl2 C60 1.708(8) . ?
F1 B1 1.396(7) . ?
F2 B1 1.373(6) . ?
F3 B1 1.391(7) . ?
F4 B1 1.381(7) . ?
N2 C1 1.373(5) . ?
N2 C3 1.376(6) . ?
N2 C6 1.448(6) . ?
N5 C1 1.372(6) . ?
N5 C4 1.379(6) . ?
N5 C18 1.449(5) . ?
N32 N33 1.341(5) . ?
N32 C31 1.374(5) . ?
N32 C36 1.438(5) . ?
N33 N34 1.324(5) . ?
N34 C35 1.364(5) . ?
N34 C48 1.479(6) . ?
C3 C4 1.350(7) . ?
C3 H3 0.9500 . ?
C4 H4 0.9500 . ?
C6 C7 1.387(7) . ?
C6 C11 1.391(7) . ?
C7 C8 1.406(7) . ?
C7 C12 1.516(7) . ?
C8 C9 1.386(8) . ?
C8 H8 0.9500 . ?
C9 C10 1.375(8) . ?
C9 H9 0.9500 . ?
C10 C11 1.397(7) . ?
C10 H10 0.9500 . ?
C11 C15 1.505(7) . ?
C12 C14 1.479(9) . ?
C12 C13 1.497(9) . ?
C12 H12 1.0000 . ?
C13 H13A 0.9800 . ?
C13 H13B 0.9800 . ?
C13 H13C 0.9800 . ?
C14 H14A 0.9800 . ?
C14 H14B 0.9800 . ?
C14 H14C 0.9800 . ?
C15 C16 1.513(7) . ?
C15 C17 1.534(7) . ?
C15 H15 1.0000 . ?
C16 H16A 0.9800 . ?
C16 H16B 0.9800 . ?
C16 H16C 0.9800 . ?
C17 H17A 0.9800 . ?
C17 H17B 0.9800 . ?
C17 H17C 0.9800 . ?
C18 C19 1.384(7) . ?
C18 C23 1.404(7) . ?
C19 C20 1.397(7) . ?
C19 C24 1.529(7) . ?
C20 C21 1.373(7) . ?
C20 H20 0.9500 . ?
C21 C22 1.377(7) . ?
C21 H21 0.9500 . ?
C22 C23 1.388(6) . ?
C22 H22 0.9500 . ?
C23 C27 1.521(7) . ?
C24 C25 1.512(7) . ?
C24 C26 1.545(8) . ?
C24 H24 1.0000 . ?
C25 H25A 0.9800 . ?
C25 H25B 0.9800 . ?
C25 H25C 0.9800 . ?
C26 H26A 0.9800 . ?
C26 H26B 0.9800 . ?
C26 H26C 0.9800 . ?
C27 C28 1.509(7) . ?
C27 C29 1.513(7) . ?
C27 H27 1.0000 . ?
C28 H28A 0.9800 . ?
C28 H28B 0.9800 . ?
C28 H28C 0.9800 . ?
C29 H29A 0.9800 . ?
C29 H29B 0.9800 . ?
C29 H29C 0.9800 . ?
C31 C35 1.399(6) . ?
C31 H31 1.0000 . ?
C35 C49 1.478(6) . ?
C35 H35 1.0000 . ?
C36 C41 1.401(6) . ?
C36 C37 1.407(7) . ?
C37 C38 1.392(7) . ?
C37 C42 1.527(7) . ?
C38 C39 1.388(7) . ?
C38 H38 0.9500 . ?
C39 C40 1.364(7) . ?
C39 H39 0.9500 . ?
C40 C41 1.398(7) . ?
C40 H40 0.9500 . ?
C41 C45 1.512(7) . ?
C42 C44 1.531(7) . ?
C42 C43 1.535(7) . ?
C42 H42 1.0000 . ?
C43 H43A 0.9800 . ?
C43 H43B 0.9800 . ?
C43 H43C 0.9800 . ?
C44 H44A 0.9800 . ?
C44 H44B 0.9800 . ?
C44 H44C 0.9800 . ?
C45 C47 1.510(8) . ?
C45 C46 1.526(7) . ?
C45 H45 1.0000 . ?
C46 H46A 0.9800 . ?
C46 H46B 0.9800 . ?
C46 H46C 0.9800 . ?
C47 H47A 0.9800 . ?
C47 H47B 0.9800 . ?
C47 H47C 0.9800 . ?
C48 H48A 0.9800 . ?
C48 H48B 0.9800 . ?
C48 H48C 0.9800 . ?
C49 C50 1.383(6) . ?
C49 C54 1.384(6) . ?
C50 C51 1.386(6) . ?
C50 H50 0.9500 . ?
C51 C52 1.403(6) . ?
C51 H51 0.9500 . ?
C52 C53 1.380(7) . ?
C52 C55 1.529(6) . ?
C53 C54 1.400(6) . ?
C53 H53 0.9500 . ?
C54 H54 0.9500 . ?
C55 C57 1.523(8) . ?
C55 C58 1.527(7) . ?
C55 C56 1.530(8) . ?
C56 H56A 0.9800 . ?
C56 H56B 0.9800 . ?
C56 H56C 0.9800 . ?
C57 H57A 0.9800 . ?
C57 H57B 0.9800 . ?
C57 H57C 0.9800 . ?
C58 H58A 0.9800 . ?
C58 H58B 0.9800 . ?
C58 H58C 0.9800 . ?
C60 H60A 0.9900 . ?
C60 H60B 0.9900 . ?
C61 C62 1.70(2) . ?
C62 C66 1.02(2) 2_766 ?
C62 C64 1.66(3) . ?
C62 C63 1.693(17) . ?
C63 C66 0.739(19) 2_766 ?
C63 C64 1.79(2) . ?
C63 C65 1.990(18) . ?
C64 C65 1.20(2) . ?
C64 C66 1.29(3) 2_766 ?
C65 C64 1.20(2) 2_766 ?
C65 C66 1.93(3) . ?
C65 C66 1.93(3) 2_766 ?
C65 C63 1.990(18) 2_766 ?
C66 C63 0.739(19) 2_766 ?
C66 C62 1.02(2) 2_766 ?
C66 C64 1.29(3) 2_766 ?

loop_
 _geom_angle_atom_site_label_1
 _geom_angle_atom_site_label_2
 _geom_angle_atom_site_label_3
 _geom_angle
 _geom_angle_site_symmetry_1
 _geom_angle_site_symmetry_3
 _geom_angle_publ_flag
C1 Cu1 C31 175.1(2) . . ?
C1 N2 C3 112.3(4) . . ?
C1 N2 C6 125.3(4) . . ?
C3 N2 C6 122.4(4) . . ?
C1 N5 C4 111.8(4) . . ?
C1 N5 C18 126.4(4) . . ?
C4 N5 C18 121.8(4) . . ?
N33 N32 C31 115.5(4) . . ?
N33 N32 C36 115.7(3) . . ?
C31 N32 C36 128.6(4) . . ?
N34 N33 N32 102.6(3) . . ?
N33 N34 C35 113.0(4) . . ?
N33 N34 C48 117.1(4) . . ?
C35 N34 C48 129.9(4) . . ?
N5 C1 N2 102.6(4) . . ?
N5 C1 Cu1 132.3(3) . . ?
N2 C1 Cu1 125.1(3) . . ?
C4 C3 N2 106.4(4) . . ?
C4 C3 H3 126.8 . . ?
N2 C3 H3 126.8 . . ?
C3 C4 N5 107.0(4) . . ?
C3 C4 H4 126.5 . . ?
N5 C4 H4 126.5 . . ?
C7 C6 C11 124.2(4) . . ?
C7 C6 N2 117.7(4) . . ?
C11 C6 N2 118.0(4) . . ?
C6 C7 C8 116.9(5) . . ?
C6 C7 C12 123.2(5) . . ?
C8 C7 C12 119.9(5) . . ?
C9 C8 C7 119.8(5) . . ?
C9 C8 H8 120.1 . . ?
C7 C8 H8 120.1 . . ?
C10 C9 C8 121.7(5) . . ?
C10 C9 H9 119.2 . . ?
C8 C9 H9 119.2 . . ?
C9 C10 C11 120.4(5) . . ?
C9 C10 H10 119.8 . . ?
C11 C10 H10 119.8 . . ?
C6 C11 C10 117.0(5) . . ?
C6 C11 C15 123.6(4) . . ?
C10 C11 C15 119.4(5) . . ?
C14 C12 C13 112.1(7) . . ?
C14 C12 C7 112.0(5) . . ?
C13 C12 C7 111.6(5) . . ?
C14 C12 H12 106.9 . . ?
C13 C12 H12 106.9 . . ?
C7 C12 H12 106.9 . . ?
C12 C13 H13A 109.5 . . ?
C12 C13 H13B 109.5 . . ?
H13A C13 H13B 109.5 . . ?
C12 C13 H13C 109.5 . . ?
H13A C13 H13C 109.5 . . ?
H13B C13 H13C 109.5 . . ?
C12 C14 H14A 109.5 . . ?
C12 C14 H14B 109.5 . . ?
H14A C14 H14B 109.5 . . ?
C12 C14 H14C 109.5 . . ?
H14A C14 H14C 109.5 . . ?
H14B C14 H14C 109.5 . . ?
C11 C15 C16 111.1(5) . . ?
C11 C15 C17 111.9(4) . . ?
C16 C15 C17 110.2(5) . . ?
C11 C15 H15 107.9 . . ?
C16 C15 H15 107.9 . . ?
C17 C15 H15 107.9 . . ?
C15 C16 H16A 109.5 . . ?
C15 C16 H16B 109.5 . . ?
H16A C16 H16B 109.5 . . ?
C15 C16 H16C 109.5 . . ?
H16A C16 H16C 109.5 . . ?
H16B C16 H16C 109.5 . . ?
C15 C17 H17A 109.5 . . ?
C15 C17 H17B 109.5 . . ?
H17A C17 H17B 109.5 . . ?
C15 C17 H17C 109.5 . . ?
H17A C17 H17C 109.5 . . ?
H17B C17 H17C 109.5 . . ?
C19 C18 C23 123.2(4) . . ?
C19 C18 N5 119.1(4) . . ?
C23 C18 N5 117.5(4) . . ?
C18 C19 C20 117.5(5) . . ?
C18 C19 C24 122.0(4) . . ?
C20 C19 C24 120.4(5) . . ?
C21 C20 C19 120.6(5) . . ?
C21 C20 H20 119.7 . . ?
C19 C20 H20 119.7 . . ?
C20 C21 C22 120.8(5) . . ?
C20 C21 H21 119.6 . . ?
C22 C21 H21 119.6 . . ?
C21 C22 C23 121.1(5) . . ?
C21 C22 H22 119.4 . . ?
C23 C22 H22 119.4 . . ?
C22 C23 C18 116.8(5) . . ?
C22 C23 C27 120.7(4) . . ?
C18 C23 C27 122.4(4) . . ?
C25 C24 C19 110.6(4) . . ?
C25 C24 C26 109.6(5) . . ?
C19 C24 C26 112.5(4) . . ?
C25 C24 H24 108.0 . . ?
C19 C24 H24 108.0 . . ?
C26 C24 H24 108.0 . . ?
C24 C25 H25A 109.5 . . ?
C24 C25 H25B 109.5 . . ?
H25A C25 H25B 109.5 . . ?
C24 C25 H25C 109.5 . . ?
H25A C25 H25C 109.5 . . ?
H25B C25 H25C 109.5 . . ?
C24 C26 H26A 109.5 . . ?
C24 C26 H26B 109.5 . . ?
H26A C26 H26B 109.5 . . ?
C24 C26 H26C 109.5 . . ?
H26A C26 H26C 109.5 . . ?
H26B C26 H26C 109.5 . . ?
C28 C27 C29 110.9(5) . . ?
C28 C27 C23 109.8(4) . . ?
C29 C27 C23 113.2(4) . . ?
C28 C27 H27 107.5 . . ?
C29 C27 H27 107.5 . . ?
C23 C27 H27 107.5 . . ?
C27 C28 H28A 109.5 . . ?
C27 C28 H28B 109.5 . . ?
H28A C28 H28B 109.5 . . ?
C27 C28 H28C 109.5 . . ?
H28A C28 H28C 109.5 . . ?
H28B C28 H28C 109.5 . . ?
C27 C29 H29A 109.5 . . ?
C27 C29 H29B 109.5 . . ?
H29A C29 H29B 109.5 . . ?
C27 C29 H29C 109.5 . . ?
H29A C29 H29C 109.5 . . ?
H29B C29 H29C 109.5 . . ?
N32 C31 C35 101.7(4) . . ?
N32 C31 Cu1 127.7(3) . . ?
C35 C31 Cu1 130.4(3) . . ?
N32 C31 H31 91.1 . . ?
C35 C31 H31 91.1 . . ?
Cu1 C31 H31 91.1 . . ?
N34 C35 C31 107.1(4) . . ?
N34 C35 C49 120.9(4) . . ?
C31 C35 C49 131.8(4) . . ?
N34 C35 H35 91.7 . . ?
C31 C35 H35 91.7 . . ?
C49 C35 H35 91.7 . . ?
C41 C36 C37 123.8(4) . . ?
C41 C36 N32 118.5(4) . . ?
C37 C36 N32 117.7(4) . . ?
C38 C37 C36 117.1(4) . . ?
C38 C37 C42 121.3(5) . . ?
C36 C37 C42 121.5(4) . . ?
C39 C38 C37 120.6(5) . . ?
C39 C38 H38 119.7 . . ?
C37 C38 H38 119.7 . . ?
C40 C39 C38 120.3(5) . . ?
C40 C39 H39 119.9 . . ?
C38 C39 H39 119.9 . . ?
C39 C40 C41 122.8(5) . . ?
C39 C40 H40 118.6 . . ?
C41 C40 H40 118.6 . . ?
C40 C41 C36 115.4(5) . . ?
C40 C41 C45 122.7(4) . . ?
C36 C41 C45 121.8(4) . . ?
C37 C42 C44 111.5(4) . . ?
C37 C42 C43 110.7(4) . . ?
C44 C42 C43 110.3(4) . . ?
C37 C42 H42 108.1 . . ?
C44 C42 H42 108.1 . . ?
C43 C42 H42 108.1 . . ?
C42 C43 H43A 109.5 . . ?
C42 C43 H43B 109.5 . . ?
H43A C43 H43B 109.5 . . ?
C42 C43 H43C 109.5 . . ?
H43A C43 H43C 109.5 . . ?
H43B C43 H43C 109.5 . . ?
C42 C44 H44A 109.5 . . ?
C42 C44 H44B 109.5 . . ?
H44A C44 H44B 109.5 . . ?
C42 C44 H44C 109.5 . . ?
H44A C44 H44C 109.5 . . ?
H44B C44 H44C 109.5 . . ?
C47 C45 C41 112.2(5) . . ?
C47 C45 C46 109.3(5) . . ?
C41 C45 C46 110.9(5) . . ?
C47 C45 H45 108.1 . . ?
C41 C45 H45 108.1 . . ?
C46 C45 H45 108.1 . . ?
C45 C46 H46A 109.5 . . ?
C45 C46 H46B 109.5 . . ?
H46A C46 H46B 109.5 . . ?
C45 C46 H46C 109.5 . . ?
H46A C46 H46C 109.5 . . ?
H46B C46 H46C 109.5 . . ?
C45 C47 H47A 109.5 . . ?
C45 C47 H47B 109.5 . . ?
H47A C47 H47B 109.5 . . ?
C45 C47 H47C 109.5 . . ?
H47A C47 H47C 109.5 . . ?
H47B C47 H47C 109.5 . . ?
N34 C48 H48A 109.5 . . ?
N34 C48 H48B 109.5 . . ?
H48A C48 H48B 109.5 . . ?
N34 C48 H48C 109.5 . . ?
H48A C48 H48C 109.5 . . ?
H48B C48 H48C 109.5 . . ?
C50 C49 C54 118.7(4) . . ?
C50 C49 C35 123.1(4) . . ?
C54 C49 C35 117.9(4) . . ?
C49 C50 C51 120.8(4) . . ?
C49 C50 H50 119.6 . . ?
C51 C50 H50 119.6 . . ?
C50 C51 C52 121.4(5) . . ?
C50 C51 H51 119.3 . . ?
C52 C51 H51 119.3 . . ?
C53 C52 C51 117.0(4) . . ?
C53 C52 C55 123.0(4) . . ?
C51 C52 C55 120.0(4) . . ?
C52 C53 C54 121.9(4) . . ?
C52 C53 H53 119.0 . . ?
C54 C53 H53 119.0 . . ?
C49 C54 C53 120.1(4) . . ?
C49 C54 H54 119.9 . . ?
C53 C54 H54 119.9 . . ?
C57 C55 C58 108.8(5) . . ?
C57 C55 C56 109.9(5) . . ?
C58 C55 C56 106.2(5) . . ?
C57 C55 C52 109.2(4) . . ?
C58 C55 C52 112.6(4) . . ?
C56 C55 C52 110.0(4) . . ?
C55 C56 H56A 109.5 . . ?
C55 C56 H56B 109.5 . . ?
H56A C56 H56B 109.5 . . ?
C55 C56 H56C 109.5 . . ?
H56A C56 H56C 109.5 . . ?
H56B C56 H56C 109.5 . . ?
C55 C57 H57A 109.5 . . ?
C55 C57 H57B 109.5 . . ?
H57A C57 H57B 109.5 . . ?
C55 C57 H57C 109.5 . . ?
H57A C57 H57C 109.5 . . ?
H57B C57 H57C 109.5 . . ?
C55 C58 H58A 109.5 . . ?
C55 C58 H58B 109.5 . . ?
H58A C58 H58B 109.5 . . ?
C55 C58 H58C 109.5 . . ?
H58A C58 H58C 109.5 . . ?
H58B C58 H58C 109.5 . . ?
Cl1 C60 Cl2 114.2(5) . . ?
Cl1 C60 H60A 108.7 . . ?
Cl2 C60 H60A 108.7 . . ?
Cl1 C60 H60B 108.7 . . ?
Cl2 C60 H60B 108.7 . . ?
H60A C60 H60B 107.6 . . ?
C66 C62 C64 50.9(16) 2_766 . ?
C66 C62 C63 13.4(17) 2_766 . ?
C64 C62 C63 64.3(11) . . ?
C66 C62 C61 114.8(16) 2_766 . ?
C64 C62 C61 89.9(11) . . ?
C63 C62 C61 119.7(12) . . ?
C66 C63 C62 19(3) 2_766 . ?
C66 C63 C64 38(3) 2_766 . ?
C62 C63 C64 57.1(10) . . ?
C66 C63 C65 75(3) 2_766 . ?
C62 C63 C65 93.7(9) . . ?
C64 C63 C65 36.6(7) . . ?
C65 C64 C66 101.7(19) . 2_766 ?
C65 C64 C62 139.5(18) . . ?
C66 C64 C62 37.9(14) 2_766 . ?
C65 C64 C63 81.0(12) . . ?
C66 C64 C63 20.8(14) 2_766 . ?
C62 C64 C63 58.7(10) . . ?
C64 C65 C64 180.0 2_766 . ?
C64 C65 C66 40.8(12) 2_766 . ?
C64 C65 C66 139.2(12) . . ?
C64 C65 C66 139.2(12) 2_766 2_766 ?
C64 C65 C66 40.8(12) . 2_766 ?
C66 C65 C66 180.0 . 2_766 ?
C64 C65 C63 117.6(11) 2_766 . ?
C64 C65 C63 62.4(11) . . ?
C66 C65 C63 158.4(6) . . ?
C66 C65 C63 21.6(6) 2_766 . ?
C64 C65 C63 62.4(11) 2_766 2_766 ?
C64 C65 C63 117.6(11) . 2_766 ?
C66 C65 C63 21.6(6) . 2_766 ?
C66 C65 C63 158.4(6) 2_766 2_766 ?
C63 C65 C63 180.0 . 2_766 ?
C63 C66 C62 148(4) 2_766 2_766 ?
C63 C66 C64 121(4) 2_766 2_766 ?
C62 C66 C64 91.3(19) 2_766 2_766 ?
C63 C66 C65 83(3) 2_766 . ?
C62 C66 C65 129(2) 2_766 . ?
C64 C66 C65 37.5(13) 2_766 . ?
F2 B1 F4 110.5(5) . . ?
F2 B1 F3 108.5(5) . . ?
F4 B1 F3 109.3(4) . . ?
F2 B1 F1 109.3(4) . . ?
F4 B1 F1 111.5(5) . . ?
F3 B1 F1 107.7(4) . . ?

loop_
 _geom_torsion_atom_site_label_1
 _geom_torsion_atom_site_label_2
 _geom_torsion_atom_site_label_3
 _geom_torsion_atom_site_label_4
 _geom_torsion
 _geom_torsion_site_symmetry_1
 _geom_torsion_site_symmetry_2
 _geom_torsion_site_symmetry_3
 _geom_torsion_site_symmetry_4
 _geom_torsion_publ_flag
C31 N32 N33 N34 1.0(5) . . . . ?
C36 N32 N33 N34 -174.5(4) . . . . ?
N32 N33 N34 C35 0.8(5) . . . . ?
N32 N33 N34 C48 178.9(4) . . . . ?
C4 N5 C1 N2 0.4(5) . . . . ?
C18 N5 C1 N2 -179.2(4) . . . . ?
C4 N5 C1 Cu1 -179.4(4) . . . . ?
C18 N5 C1 Cu1 1.0(7) . . . . ?
C3 N2 C1 N5 -0.5(5) . . . . ?
C6 N2 C1 N5 -178.5(4) . . . . ?
C3 N2 C1 Cu1 179.3(3) . . . . ?
C6 N2 C1 Cu1 1.3(6) . . . . ?
C1 N2 C3 C4 0.5(6) . . . . ?
C6 N2 C3 C4 178.5(4) . . . . ?
N2 C3 C4 N5 -0.2(6) . . . . ?
C1 N5 C4 C3 -0.1(6) . . . . ?
C18 N5 C4 C3 179.5(4) . . . . ?
C1 N2 C6 C7 93.7(5) . . . . ?
C3 N2 C6 C7 -84.1(6) . . . . ?
C1 N2 C6 C11 -89.7(5) . . . . ?
C3 N2 C6 C11 92.6(5) . . . . ?
C11 C6 C7 C8 -2.5(7) . . . . ?
N2 C6 C7 C8 174.0(4) . . . . ?
C11 C6 C7 C12 177.3(4) . . . . ?
N2 C6 C7 C12 -6.2(7) . . . . ?
C6 C7 C8 C9 1.3(7) . . . . ?
C12 C7 C8 C9 -178.5(5) . . . . ?
C7 C8 C9 C10 0.7(8) . . . . ?
C8 C9 C10 C11 -1.8(8) . . . . ?
C7 C6 C11 C10 1.5(7) . . . . ?
N2 C6 C11 C10 -174.9(4) . . . . ?
C7 C6 C11 C15 -177.4(4) . . . . ?
N2 C6 C11 C15 6.2(7) . . . . ?
C9 C10 C11 C6 0.7(7) . . . . ?
C9 C10 C11 C15 179.6(5) . . . . ?
C6 C7 C12 C14 117.5(7) . . . . ?
C8 C7 C12 C14 -62.7(8) . . . . ?
C6 C7 C12 C13 -115.9(7) . . . . ?
C8 C7 C12 C13 63.9(7) . . . . ?
C6 C11 C15 C16 104.7(6) . . . . ?
C10 C11 C15 C16 -74.1(6) . . . . ?
C6 C11 C15 C17 -131.7(5) . . . . ?
C10 C11 C15 C17 49.4(7) . . . . ?
C1 N5 C18 C19 85.3(6) . . . . ?
C4 N5 C18 C19 -94.3(6) . . . . ?
C1 N5 C18 C23 -99.6(5) . . . . ?
C4 N5 C18 C23 80.9(6) . . . . ?
C23 C18 C19 C20 0.9(7) . . . . ?
N5 C18 C19 C20 175.7(4) . . . . ?
C23 C18 C19 C24 -178.0(4) . . . . ?
N5 C18 C19 C24 -3.1(7) . . . . ?
C18 C19 C20 C21 -0.1(7) . . . . ?
C24 C19 C20 C21 178.7(5) . . . . ?
C19 C20 C21 C22 -0.5(8) . . . . ?
C20 C21 C22 C23 0.5(8) . . . . ?
C21 C22 C23 C18 0.2(7) . . . . ?
C21 C22 C23 C27 179.5(5) . . . . ?
C19 C18 C23 C22 -0.9(7) . . . . ?
N5 C18 C23 C22 -175.8(4) . . . . ?
C19 C18 C23 C27 179.9(4) . . . . ?
N5 C18 C23 C27 4.9(7) . . . . ?
C18 C19 C24 C25 -100.1(6) . . . . ?
C20 C19 C24 C25 81.1(6) . . . . ?
C18 C19 C24 C26 137.0(5) . . . . ?
C20 C19 C24 C26 -41.8(7) . . . . ?
C22 C23 C27 C28 -89.4(6) . . . . ?
C18 C23 C27 C28 89.9(6) . . . . ?
C22 C23 C27 C29 35.2(6) . . . . ?
C18 C23 C27 C29 -145.5(5) . . . . ?
N33 N32 C31 C35 -2.2(5) . . . . ?
C36 N32 C31 C35 172.6(4) . . . . ?
N33 N32 C31 Cu1 174.1(3) . . . . ?
C36 N32 C31 Cu1 -11.1(7) . . . . ?
N33 N34 C35 C31 -2.1(5) . . . . ?
C48 N34 C35 C31 -179.9(4) . . . . ?
N33 N34 C35 C49 172.6(4) . . . . ?
C48 N34 C35 C49 -5.2(7) . . . . ?
N32 C31 C35 N34 2.4(4) . . . . ?
Cu1 C31 C35 N34 -173.8(3) . . . . ?
N32 C31 C35 C49 -171.5(5) . . . . ?
Cu1 C31 C35 C49 12.3(8) . . . . ?
N33 N32 C36 C41 -91.9(5) . . . . ?
C31 N32 C36 C41 93.3(5) . . . . ?
N33 N32 C36 C37 85.7(5) . . . . ?
C31 N32 C36 C37 -89.0(6) . . . . ?
C41 C36 C37 C38 -1.2(7) . . . . ?
N32 C36 C37 C38 -178.8(4) . . . . ?
C41 C36 C37 C42 175.4(4) . . . . ?
N32 C36 C37 C42 -2.2(6) . . . . ?
C36 C37 C38 C39 -1.4(7) . . . . ?
C42 C37 C38 C39 -178.0(4) . . . . ?
C37 C38 C39 C40 2.7(8) . . . . ?
C38 C39 C40 C41 -1.5(8) . . . . ?
C39 C40 C41 C36 -0.9(8) . . . . ?
C39 C40 C41 C45 176.5(5) . . . . ?
C37 C36 C41 C40 2.3(7) . . . . ?
N32 C36 C41 C40 179.9(4) . . . . ?
C37 C36 C41 C45 -175.1(4) . . . . ?
N32 C36 C41 C45 2.4(7) . . . . ?
C38 C37 C42 C44 -44.1(6) . . . . ?
C36 C37 C42 C44 139.4(5) . . . . ?
C38 C37 C42 C43 79.0(6) . . . . ?
C36 C37 C42 C43 -97.5(5) . . . . ?
C40 C41 C45 C47 58.0(7) . . . . ?
C36 C41 C45 C47 -124.7(6) . . . . ?
C40 C41 C45 C46 -64.6(7) . . . . ?
C36 C41 C45 C46 112.7(5) . . . . ?
N34 C35 C49 C50 52.5(7) . . . . ?
C31 C35 C49 C50 -134.3(5) . . . . ?
N34 C35 C49 C54 -121.7(5) . . . . ?
C31 C35 C49 C54 51.5(7) . . . . ?
C54 C49 C50 C51 2.0(8) . . . . ?
C35 C49 C50 C51 -172.1(5) . . . . ?
C49 C50 C51 C52 0.6(8) . . . . ?
C50 C51 C52 C53 -1.9(8) . . . . ?
C50 C51 C52 C55 177.4(5) . . . . ?
C51 C52 C53 C54 0.5(8) . . . . ?
C55 C52 C53 C54 -178.7(5) . . . . ?
C50 C49 C54 C53 -3.4(7) . . . . ?
C35 C49 C54 C53 171.0(4) . . . . ?
C52 C53 C54 C49 2.2(8) . . . . ?
C53 C52 C55 C57 -112.1(6) . . . . ?
C51 C52 C55 C57 68.7(6) . . . . ?
C53 C52 C55 C58 8.9(8) . . . . ?
C51 C52 C55 C58 -170.3(5) . . . . ?
C53 C52 C55 C56 127.1(5) . . . . ?
C51 C52 C55 C56 -52.0(7) . . . . ?
C64 C62 C63 C66 2(5) . . . 2_766 ?
C61 C62 C63 C66 -72(6) . . . 2_766 ?
C66 C62 C63 C64 -2(5) 2_766 . . . ?
C61 C62 C63 C64 -73.9(14) . . . . ?
C66 C62 C63 C65 0(5) 2_766 . . . ?
C64 C62 C63 C65 1.9(9) . . . . ?
C61 C62 C63 C65 -72.0(13) . . . . ?
C66 C62 C64 C65 -4(3) 2_766 . . . ?
C63 C62 C64 C65 -5(2) . . . . ?
C61 C62 C64 C65 119(2) . . . . ?
C63 C62 C64 C66 -0.6(16) . . . 2_766 ?
C61 C62 C64 C66 122.9(18) . . . 2_766 ?
C66 C62 C64 C63 0.6(16) 2_766 . . . ?
C61 C62 C64 C63 123.5(12) . . . . ?
C66 C63 C64 C65 176(3) 2_766 . . . ?
C62 C63 C64 C65 176.8(15) . . . . ?
C62 C63 C64 C66 1(3) . . . 2_766 ?
C65 C63 C64 C66 -176(3) . . . 2_766 ?
C66 C63 C64 C62 -1(3) 2_766 . . . ?
C65 C63 C64 C62 -176.8(15) . . . . ?
C66 C64 C65 C66 179.998(7) 2_766 . . . ?
C62 C64 C65 C66 -177.3(16) . . . . ?
C63 C64 C65 C66 178.4(12) . . . . ?
C62 C64 C65 C66 2.7(16) . . . 2_766 ?
C63 C64 C65 C66 -1.6(12) . . . 2_766 ?
C66 C64 C65 C63 1.6(12) 2_766 . . . ?
C62 C64 C65 C63 4(2) . . . . ?
C66 C64 C65 C63 -178.4(12) 2_766 . . 2_766 ?
C62 C64 C65 C63 -176(2) . . . 2_766 ?
C63 C64 C65 C63 179.999(5) . . . 2_766 ?

#==============================================================================
# Additional structures and associated data_? identifiers
# should be added at this point if there is more than one 
# structure analysis in the CIF.

_shelx_res_file
;

    shelxl.res created by SHELXL-2014/7

TITL CCLF72FS
CELL  0.71075 12.77950 14.53810 16.87150 88.89330 76.74240 67.94920
ZERR  2 0.00136 0.00154 0.00185 0.00630 0.00540 0.00480
LATT 1
SFAC C H F N B CU CL
UNIT 111 158 8 10 2 2 4
OMIT     2   2   0
OMIT    -8  -7   7
OMIT     7   4   7
L.S. 12
FMAP 2
PLAN 5
WPDB -2
HTAB
BOND $H
CONF
LIST 4
TEMP -180.0
ACTA
SIZE 0.100 0.100 0.100
WGHT    0.106600    1.322700
FVAR       1.13263
CU1   6    0.722263    0.175433    0.725158    11.00000    0.02672    0.01860 =
         0.02643    0.00263   -0.00937   -0.00697
CL1   7    0.936373    0.411723    0.235924    11.00000    0.14119    0.10153 =
         0.16441    0.03635   -0.07329   -0.06629
CL2   7    0.844688    0.509533    0.105361    11.00000    0.44142    0.16827 =
         0.17524    0.10563   -0.20403   -0.21076
F1    3    0.350859    0.831998    0.725646    11.00000    0.04148    0.04741 =
         0.05739    0.02019   -0.01425   -0.01741
F2    3    0.267872    0.805498    0.852686    11.00000    0.06320    0.08196 =
         0.03118    0.00737   -0.00662    0.00209
F3    3    0.331198    0.686049    0.751045    11.00000    0.05805    0.03626 =
         0.10026    0.00730   -0.03350   -0.01698
F4    3    0.461119    0.722323    0.802213    11.00000    0.04190    0.06845 =
         0.07874    0.01662   -0.03331   -0.01500
N2    4    0.603456    0.381760    0.792811    11.00000    0.02768    0.02089 =
         0.02242    0.00112   -0.00748   -0.00498
N5    4    0.557590    0.367597    0.680546    11.00000    0.02970    0.01763 =
         0.02652    0.00135   -0.00879   -0.00438
N32   4    0.831217   -0.041773    0.682986    11.00000    0.02136    0.02032 =
         0.02454    0.00409   -0.00893   -0.00827
N33   4    0.924389   -0.125509    0.681463    11.00000    0.02232    0.02696 =
         0.02993    0.00185   -0.00731   -0.00805
N34   4    0.986817   -0.095409    0.719697    11.00000    0.02368    0.02402 =
         0.02720    0.00446   -0.00850   -0.00784
C1    1    0.623687    0.312439    0.731172    11.00000    0.02190    0.02433 =
         0.02182    0.00419   -0.00494   -0.00803
C3    1    0.529510    0.475094    0.780445    11.00000    0.03871    0.01873 =
         0.02719   -0.00356   -0.00510   -0.00134
AFIX  43
H3    2    0.504007    0.534169    0.814817    11.00000   -1.20000
AFIX   0
C4    1    0.500395    0.466061    0.709784    11.00000    0.03552    0.01992 =
         0.03438    0.00345   -0.01164   -0.00007
AFIX  43
H4    2    0.450069    0.517716    0.684919    11.00000   -1.20000
AFIX   0
C6    1    0.655406    0.362568    0.862249    11.00000    0.03541    0.02035 =
         0.02404   -0.00286   -0.01192   -0.00975
C7    1    0.756259    0.380163    0.856362    11.00000    0.03915    0.02461 =
         0.03799    0.00101   -0.01166   -0.01225
C8    1    0.799170    0.370524    0.926995    11.00000    0.03781    0.03964 =
         0.05438   -0.00294   -0.01987   -0.01321
AFIX  43
H8    2    0.867070    0.383180    0.926368    11.00000   -1.20000
AFIX   0
C9    1    0.742135    0.342512    0.997532    11.00000    0.05436    0.04199 =
         0.03299    0.00511   -0.02456   -0.01015
AFIX  43
H9    2    0.771307    0.336929    1.045129    11.00000   -1.20000
AFIX   0
C10   1    0.644404    0.322594    1.000380    11.00000    0.04181    0.03165 =
         0.03222    0.00734   -0.01243   -0.00714
AFIX  43
H10   2    0.608350    0.301742    1.049147    11.00000   -1.20000
AFIX   0
C11   1    0.597811    0.332850    0.931952    11.00000    0.03480    0.02485 =
         0.03071    0.00335   -0.01413   -0.00809
C12   1    0.820221    0.408327    0.778536    11.00000    0.03964    0.04802 =
         0.05078    0.00833   -0.00613   -0.02588
AFIX  13
H12   2    0.775282    0.411688    0.736485    11.00000   -1.20000
AFIX   0
C13   1    0.939149    0.330229    0.746725    11.00000    0.05444    0.13755 =
         0.07615    0.03468    0.01274    0.00004
AFIX  33
H13A  2    0.933293    0.265493    0.740994    11.00000   -1.20000
H13B  2    0.974562    0.346885    0.693384    11.00000   -1.20000
H13C  2    0.987451    0.327181    0.784970    11.00000   -1.20000
AFIX   0
C14   1    0.823196    0.508095    0.788563    11.00000    0.29380    0.12108 =
         0.07161   -0.01048    0.04064   -0.15411
AFIX  33
H14A  2    0.743873    0.556852    0.809426    11.00000   -1.20000
H14B  2    0.870288    0.506916    0.827247    11.00000   -1.20000
H14C  2    0.857398    0.526620    0.735660    11.00000   -1.20000
AFIX   0
C15   1    0.491190    0.309941    0.936398    11.00000    0.04227    0.04398 =
         0.03163    0.01183   -0.01101   -0.01919
AFIX  13
H15   2    0.460870    0.335251    0.887303    11.00000   -1.20000
AFIX   0
C16   1    0.520488    0.198942    0.934185    11.00000    0.05798    0.05035 =
         0.07497   -0.00141   -0.00333   -0.02797
AFIX  33
H16A  2    0.449776    0.186043    0.937153    11.00000   -1.20000
H16B  2    0.577591    0.167012    0.883230    11.00000   -1.20000
H16C  2    0.553079    0.171855    0.980739    11.00000   -1.20000
AFIX   0
C17   1    0.394745    0.362117    1.012488    11.00000    0.04683    0.06220 =
         0.05761   -0.00167   -0.00401   -0.01771
AFIX  33
H17A  2    0.326999    0.345470    1.013245    11.00000   -1.20000
H17B  2    0.423082    0.339919    1.061567    11.00000   -1.20000
H17C  2    0.372530    0.434299    1.011268    11.00000   -1.20000
AFIX   0
C18   1    0.545183    0.331212    0.605274    11.00000    0.03609    0.02151 =
         0.02372    0.00479   -0.01319   -0.00862
C19   1    0.462861    0.289970    0.608594    11.00000    0.03438    0.02182 =
         0.03563    0.00254   -0.01026   -0.00858
C20   1    0.447858    0.261936    0.534580    11.00000    0.04187    0.03791 =
         0.04132    0.00045   -0.01313   -0.02092
AFIX  43
H20   2    0.392188    0.233251    0.534637    11.00000   -1.20000
AFIX   0
C21   1    0.512912    0.275490    0.461708    11.00000    0.05740    0.04206 =
         0.03524   -0.00130   -0.01772   -0.02220
AFIX  43
H21   2    0.502208    0.255539    0.411847    11.00000   -1.20000
AFIX   0
C22   1    0.593486    0.317664    0.460057    11.00000    0.03906    0.03591 =
         0.02874    0.00654   -0.01074   -0.01229
AFIX  43
H22   2    0.637134    0.326863    0.408989    11.00000   -1.20000
AFIX   0
C23   1    0.611990    0.346951    0.531748    11.00000    0.02741    0.01827 =
         0.03443    0.00497   -0.01153   -0.00181
C24   1    0.388539    0.276733    0.689609    11.00000    0.03898    0.03905 =
         0.03264    0.00525   -0.00825   -0.01861
AFIX  13
H24   2    0.391913    0.320767    0.732965    11.00000   -1.20000
AFIX   0
C25   1    0.436637    0.170469    0.712505    11.00000    0.05519    0.04742 =
         0.06457    0.01404   -0.00070   -0.01395
AFIX  33
H25A  2    0.388000    0.163394    0.764481    11.00000   -1.20000
H25B  2    0.436782    0.125620    0.669819    11.00000   -1.20000
H25C  2    0.516300    0.153523    0.718054    11.00000   -1.20000
AFIX   0
C26   1    0.259732    0.306457    0.687679    11.00000    0.03787    0.07520 =
         0.06089    0.01008   -0.00281   -0.01585
AFIX  33
H26A  2    0.228730    0.375336    0.672831    11.00000   -1.20000
H26B  2    0.253915    0.262202    0.647268    11.00000   -1.20000
H26C  2    0.214854    0.300686    0.741712    11.00000   -1.20000
AFIX   0
C27   1    0.701929    0.392611    0.529271    11.00000    0.03213    0.03337 =
         0.03928    0.00315   -0.00728   -0.01214
AFIX  13
H27   2    0.677503    0.435816    0.580903    11.00000   -1.20000
AFIX   0
C28   1    0.818564    0.311650    0.527997    11.00000    0.04029    0.06131 =
         0.08386    0.02800   -0.02272   -0.02577
AFIX  33
H28A  2    0.810638    0.270810    0.574157    11.00000   -1.20000
H28B  2    0.846617    0.269796    0.476761    11.00000   -1.20000
H28C  2    0.874192    0.341760    0.532247    11.00000   -1.20000
AFIX   0
C29   1    0.710862    0.457280    0.458716    11.00000    0.05287    0.06053 =
         0.06728    0.02593   -0.02209   -0.03213
AFIX  33
H29A  2    0.634226    0.509212    0.460809    11.00000   -1.20000
H29B  2    0.765860    0.488240    0.462562    11.00000   -1.20000
H29C  2    0.738285    0.416276    0.407076    11.00000   -1.20000
AFIX   0
C31   1    0.831607    0.041683    0.719527    11.00000    0.02578    0.02871 =
         0.01748    0.00457    0.00052   -0.01488
AFIX  13
H31   2    0.786699    0.030144    0.772986    11.00000   -1.20000
AFIX   0
C35   1    0.935158    0.003122    0.745534    11.00000    0.02176    0.02260 =
         0.01725    0.00287    0.00082   -0.00996
AFIX  13
H35   2    0.979064    0.021549    0.694923    11.00000   -1.20000
AFIX   0
C36   1    0.740600   -0.052926    0.651820    11.00000    0.01986    0.02142 =
         0.03578    0.00226   -0.01264   -0.00645
C37   1    0.657166   -0.079966    0.705975    11.00000    0.03131    0.02280 =
         0.03020    0.00309   -0.00679   -0.00954
C38   1    0.571249   -0.092422    0.674598    11.00000    0.02775    0.03105 =
         0.05452    0.00388   -0.01224   -0.01753
AFIX  43
H38   2    0.514290   -0.112068    0.708874    11.00000   -1.20000
AFIX   0
C39   1    0.568104   -0.076376    0.593631    11.00000    0.03348    0.04146 =
         0.05522   -0.00422   -0.01846   -0.01758
AFIX  43
H39   2    0.507163   -0.082303    0.573480    11.00000   -1.20000
AFIX   0
C40   1    0.652147   -0.052133    0.542877    11.00000    0.04600    0.04674 =
         0.03473    0.00478   -0.02265   -0.01703
AFIX  43
H40   2    0.649021   -0.043135    0.487424    11.00000   -1.20000
AFIX   0
C41   1    0.742668   -0.039973    0.569025    11.00000    0.04087    0.03175 =
         0.02749    0.00387   -0.00962   -0.01766
C42   1    0.664492   -0.100561    0.794047    11.00000    0.03701    0.03705 =
         0.03553    0.00596   -0.00769   -0.02155
AFIX  13
H42   2    0.714270   -0.067908    0.809099    11.00000   -1.20000
AFIX   0
C43   1    0.721745   -0.212721    0.802219    11.00000    0.05924    0.04667 =
         0.04631    0.01618   -0.01502   -0.02061
AFIX  33
H43A  2    0.725673   -0.224453    0.859054    11.00000   -1.20000
H43B  2    0.675617   -0.246536    0.786031    11.00000   -1.20000
H43C  2    0.800507   -0.238801    0.766792    11.00000   -1.20000
AFIX   0
C44   1    0.544442   -0.057016    0.853226    11.00000    0.04996    0.05623 =
         0.03974    0.00190   -0.00345   -0.02215
AFIX  33
H44A  2    0.552102   -0.071459    0.909064    11.00000   -1.20000
H44B  2    0.510822    0.015184    0.849745    11.00000   -1.20000
H44C  2    0.493556   -0.086902    0.838749    11.00000   -1.20000
AFIX   0
C45   1    0.839411   -0.018755    0.511735    11.00000    0.04621    0.04821 =
         0.03562    0.01093   -0.01283   -0.02512
AFIX  13
H45   2    0.891013   -0.009573    0.544733    11.00000   -1.20000
AFIX   0
C46   1    0.912550   -0.105958    0.448390    11.00000    0.04552    0.05073 =
         0.06567    0.00764    0.00145   -0.00668
AFIX  33
H46A  2    0.942136   -0.166841    0.476190    11.00000   -1.20000
H46B  2    0.864461   -0.114369    0.413656    11.00000   -1.20000
H46C  2    0.978035   -0.092681    0.414633    11.00000   -1.20000
AFIX   0
C47   1    0.794006    0.074864    0.468690    11.00000    0.08956    0.04822 =
         0.06253    0.01059    0.01068   -0.01799
AFIX  33
H47A  2    0.859388    0.085752    0.432301    11.00000   -1.20000
H47B  2    0.742079    0.067915    0.436622    11.00000   -1.20000
H47C  2    0.751072    0.131703    0.509201    11.00000   -1.20000
AFIX   0
C48   1    1.097319   -0.171386    0.730498    11.00000    0.03092    0.03233 =
         0.04043    0.00331   -0.01517   -0.00410
AFIX  33
H48A  2    1.135330   -0.140278    0.759402    11.00000   -1.20000
H48B  2    1.081354   -0.223744    0.762353    11.00000   -1.20000
H48C  2    1.148508   -0.200489    0.676896    11.00000   -1.20000
AFIX   0
C49   1    0.984570    0.047629    0.797970    11.00000    0.02626    0.02449 =
         0.02328    0.00345   -0.00888   -0.00731
C50   1    1.099415    0.038294    0.778508    11.00000    0.02682    0.04687 =
         0.02401   -0.00021   -0.00219   -0.01791
AFIX  43
H50   2    1.147614    0.009205    0.726362    11.00000   -1.20000
AFIX   0
C51   1    1.145125    0.070840    0.834118    11.00000    0.02829    0.05185 =
         0.03143    0.00301   -0.00582   -0.02401
AFIX  43
H51   2    1.224076    0.064261    0.819162    11.00000   -1.20000
AFIX   0
C52   1    1.077215    0.113283    0.912010    11.00000    0.03309    0.03365 =
         0.02954    0.00667   -0.01377   -0.01644
C53   1    0.962211    0.123804    0.929761    11.00000    0.02908    0.03454 =
         0.02726   -0.00549   -0.00323   -0.01208
AFIX  43
H53   2    0.913758    0.152753    0.981874    11.00000   -1.20000
AFIX   0
C54   1    0.914823    0.093070    0.873231    11.00000    0.02314    0.02821 =
         0.03170    0.00045   -0.00483   -0.00664
AFIX  43
H54   2    0.834660    0.103434    0.886572    11.00000   -1.20000
AFIX   0
C55   1    1.131809    0.144272    0.973123    11.00000    0.03464    0.05458 =
         0.03419    0.00263   -0.01632   -0.02227
C56   1    1.241789    0.057582    0.981659    11.00000    0.03651    0.09978 =
         0.04293   -0.01060   -0.01487   -0.01399
AFIX  33
H56A  2    1.221887    0.000782    1.000779    11.00000   -1.20000
H56B  2    1.297957    0.038459    0.928541    11.00000   -1.20000
H56C  2    1.275977    0.077970    1.021126    11.00000   -1.20000
AFIX   0
C57   1    1.161762    0.232999    0.943424    11.00000    0.09552    0.08845 =
         0.05572    0.00562   -0.03131   -0.06531
AFIX  33
H57A  2    1.213373    0.215690    0.888525    11.00000   -1.20000
H57B  2    1.090252    0.289747    0.941885    11.00000   -1.20000
H57C  2    1.200937    0.250655    0.980748    11.00000   -1.20000
AFIX   0
C58   1    1.051439    0.172396    1.058638    11.00000    0.04693    0.07352 =
         0.03669   -0.01092   -0.01002   -0.02418
AFIX  33
H58A  2    1.031631    0.115734    1.078323    11.00000   -1.20000
H58B  2    1.090894    0.190207    1.095670    11.00000   -1.20000
H58C  2    0.980209    0.229299    1.056807    11.00000   -1.20000
AFIX   0
C60   1    0.826707    0.444493    0.189371    11.00000    0.06687    0.07043 =
         0.11998    0.01487   -0.03109   -0.03313
AFIX  23
H60A  2    0.754008    0.485514    0.228988    11.00000   -1.20000
H60B  2    0.817485    0.383578    0.172734    11.00000   -1.20000
AFIX   0
C61   1    0.738004    0.613373    0.630554    10.50000    0.07338    0.03023 =
         0.04318    0.01791   -0.04439   -0.03769
C62   1    0.827590    0.666962    0.578016    10.50000    0.08178    0.04468 =
         0.06223    0.00967   -0.02268   -0.02255
C63   1    0.891233    0.631974    0.477892    10.50000    0.05842    0.07919 =
         0.00868   -0.00454    0.00143   -0.05439
C64   1    0.936102    0.555994    0.557797    10.25000    0.02700
C65   1    1.000000    0.500000    0.500000    10.25000    0.05749    0.02879 =
         0.16928    0.05667   -0.08691   -0.03731
C66   1    1.122691    0.369021    0.477187    10.50000    0.11795    0.18199 =
         0.09038    0.06021   -0.05562   -0.13428
B1    5    0.353850    0.761821    0.783603    11.00000    0.03027    0.02974 =
         0.03821    0.00519   -0.00943   -0.00475
HKLF 4

REM  CCLF72FS
REM R1 =  0.0757 for    6159 Fo > 4sig(Fo)  and  0.1323 for all   10028 data
REM    641 parameters refined using      0 restraints

END

WGHT      0.1065      1.3324

REM Instructions for potential hydrogen bonds
HTAB C3 F4
HTAB C4 F3
EQIV $1 x+1, y-1, z
HTAB C48 F1_$1
HTAB C48 F2_$1
EQIV $2 -x+2, -y, -z+1
HTAB C48 Cl1_$2
EQIV $3 -x+1, -y+1, -z+1
HTAB C60 F3_$3

REM Highest difference peak  0.760,  deepest hole -0.862,  1-sigma level  0.085
Q1    1   0.8097  0.5289  0.1165  11.00000  0.05    0.76
Q2    1   0.8370  0.4652  0.2564  11.00000  0.05    0.72
Q3    1   0.9027  0.6214  0.5757  11.00000  0.05    0.58
Q4    1   0.9516  0.4880  0.0360  11.00000  0.05    0.47
Q5    1   0.8176  0.7093  0.5869  11.00000  0.05    0.47
;

_shelx_res_checksum   52497

_shelx_hkl_file
;
   0  -1  -2 1436.06   41.03
   0  -1  -2 1324.07   36.86
   0   1   2 1275.28   40.99
   0   1   2 1423.99   38.10
   0  -2   0  116.87   12.82
   0   2   0   71.02   11.93
   1   2   1   16.14    8.24
   1   2   1   24.56    9.51
  -1  -2  -1   20.53    9.34
   0  -2   1 2532.46   63.04
   0   2  -1 2552.55   62.63
   1   2  -1 7555.37  143.48
  -1  -2   1 7389.34  140.98
   1  -1  -1  558.11   21.18
   1  -1  -1  599.91   23.61
  -1   1   1  628.14   24.57
  -1   1   1  591.33   20.32
   2   1   1  105.64   15.75
  -2  -1  -1  117.48   16.28
   2   1   0 9977.47  179.49
  -2  -1   010109.42  181.79
  -1   1  -2 5296.87  110.16
   1  -1   2 5447.42   54.73
  -1   1  -2 5443.69  106.91
   1   1  -231812.30  422.65
   1   1  -232485.07  366.90
  -1  -1   231514.03  424.37
   0   2   111096.83  179.12
   0  -2  -111105.54  152.97
  -1   0   2 4156.87   77.95
   1   0  -2 4066.14   77.67
   1   0  -2 4096.07   67.39
  -1   0   2 4098.72   67.71
  -2   0  -1 2430.22   63.42
   2   0   1 2428.46   63.05
   2   0   0  511.50   26.76
  -2   0   0  507.04   25.98
   2   1   2 1037.02   38.11
  -2  -1  -2  987.83   34.93
   1   2   2  112.09   14.61
  -1  -2  -2  120.66   12.47
  -1  -2  -2   86.77   16.57
  -2  -2  -1   18.01    6.93
  -2  -2  -1    2.13   14.61
   2   2   1   15.10   13.75
   2   2   1   17.93    6.20
  -2  -2   0  872.30   38.66
   2   2   0  916.10   38.66
  -1   0  -3   43.29   13.67
   1   0   3   42.74    9.23
   1   0   3   29.65   13.32
  -1   0  -3   45.49   10.93
   0   0   3 1681.03   45.55
   0   0   3 1654.29   33.00
   0   0  -3 1646.76   49.79
   0   0   3 1852.83   53.25
   0   0  -3 1669.13   47.98
   0   0  -3 1680.68   34.24
   2   1  -1 3707.54   88.59
  -2  -1   1 3748.28   88.03
   0  -2   2 2815.61   72.59
   0   2  -2 2791.01   74.76
   2   0   2 5139.62  110.26
  -2   0  -2 5030.42  110.63
  -1  -1  -3  213.33   21.71
   1   1   3  229.91   21.69
  -1  -1  -3  283.12   13.21
   1   1   3  256.73   20.02
  -1  -1  -3  278.12   20.12
   0  -1   3  397.41   23.79
   0   1  -3  324.47   20.16
   0   1  -3  352.80   20.42
   1   2  -219682.13  332.57
  -1  -2   219284.47  326.92
   2   0  -1  858.60   32.03
  -2   0   1  813.72   32.63
  -1   1   2 4655.58   70.63
  -1   1   2 4894.26  109.96
   1  -1  -2 4501.50  105.12
  -1   1   2 4737.35  101.10
   1  -1  -2 4642.35   70.01
  -1   2  -1 6753.36   72.33
  -1   2  -1 6623.79  135.62
  -1   2  -1 6896.75  145.24
  -1   2   079758.44 1030.66
   1  -2   082025.05  836.10
  -1   2   078999.76 1066.29
   0  -2  -2  798.55   21.27
   0   2   2  792.77   34.35
   0   2   2  751.89   33.52
   0  -2  -2  776.58   35.51
   2   2   2   40.52   10.11
   2   2   2   64.24   14.55
  -2  -2  -2   16.26   14.46
  -2  -2  -2   49.27   11.87
  -2  -2   1 3844.85   97.27
   2   2  -1 3852.58   43.26
   2   2  -1 3836.16  104.85
   0   1   313972.06  262.44
   0  -1  -314545.35  267.88
   0   1   314034.59  245.64
   0  -1  -314282.80  248.10
   1  -1   310713.82  146.31
  -1   1  -310749.18  199.11
  -1   1  -310727.70  142.85
  -1   1  -311020.08  196.35
  -1  -3   013750.26  252.33
   1   3   014058.77  262.32
  -2   1  -1 3737.28   94.57
   2  -1   1 3708.08   94.34
  -2   1   0 5947.23  128.07
   2  -1   0 5875.38  126.38
   1   3   1 1909.63   55.21
  -1  -3  -1 1872.57   54.04
   2   1   3 2056.22   55.24
  -2  -1  -3 2006.44   55.78
  -1   2  -2 1681.14   59.37
   1  -2   2 1753.19   61.56
   1   3  -1   79.54   21.65
  -1  -3   1   83.18   20.83
  -1   2   118679.99  274.83
   1  -2  -118993.19  300.44
  -1   2   118798.45  300.15
   1  -2  -119141.85  276.14
   1   1  -3 1827.91   53.20
   1   1  -3 1763.79   49.16
  -1  -1   3 1822.85   52.05
   2   0   3 2165.99   63.83
  -2   0  -3 2215.66   64.50
   1   0  -3 5649.88  117.91
  -1   0   3 5454.99  115.70
   1   0  -3 5584.52   92.66
   1   0  -3 5645.23  135.22
  -1   0   3 5539.40   90.91
  -2   1  -2   43.30   18.40
   2  -1   2   36.32   19.53
  -2  -1   2  674.10   34.11
   2   1  -2  625.40   25.00
   2   1  -2  637.16   33.07
  -1  -2  -3 5224.34   76.63
  -1  -2  -3 5470.61  117.82
   1   2   3 5428.24  117.08
   1   2   3 5069.45   73.95
   1   2   3 5092.11  128.38
   0   3   0 3540.29   90.42
   0  -3   0 3825.47   93.96
   2   3   0 3016.56   89.92
  -2  -3   0 2941.82   85.10
   2   3   1  262.18   16.04
   2   3   1  238.43   25.21
  -2  -3  -1  229.69   24.69
   0  -3   1 3946.86  105.22
   0   3  -1 3884.59  106.96
   0   2  -3 3312.17   89.87
   0  -2   3 3199.92   86.49
  -2  -2  -3 1043.78   39.63
  -2  -2  -3 1154.23   42.21
   2   2   3 1078.00   35.25
   2   2   3  981.83   37.24
   2   2  -228304.75  318.93
  -2  -2   227779.38  492.63
   2   2  -227773.29  494.56
   2  -1  -1 2709.43   72.64
  -2   1   1 2873.48   71.83
  -2   0   2 3174.38   74.47
   2   0  -2 3074.89   78.23
  -2   0   2 3055.57   75.20
  -3  -1  -1  143.88   26.87
   3   1   1  206.57   25.33
   0   3   1 9130.66  176.87
   0   3   1 8980.28  166.55
   0  -3  -1 8856.79  163.91
   1   3   2 9326.26  176.58
  -1  -3  -2 9303.59  159.25
  -1  -2   3 3255.46   87.20
   1   2  -3 3199.00   93.70
   1   0   4    6.13   14.38
  -1   0  -4   -0.85   11.23
  -1   0  -4   20.65   13.17
  -1   0  -4    8.90   14.54
  -2  -3   1 6294.74  158.82
   2   3  -1 6191.21  157.93
  -3  -2  -1 2447.48   80.18
   3   2   1 2559.07   83.25
  -1  -3   2 6920.79  168.58
   1   3  -2 7377.40  176.19
   3   1   0   86.43   21.65
   2   3   228501.60  402.33
  -2  -3  -229090.88  474.66
  -2  -3  -230288.69  402.99
   2   3   229135.34  470.05
   0   0   454704.90  595.32
   0   0   451515.59  857.85
   0   0  -452756.29  825.15
   0   0  -455139.13  868.59
   0   0  -454116.15  599.64
   0  -2  -3 8170.83  171.62
   0  -2  -3 7945.89  184.94
   0   2   3 8074.93  182.11
   0   2   3 7511.94  166.18
   0   2   3 7795.59   75.01
   3   1   231222.21  552.23
  -3  -1  -231493.26  557.43
  -1  -1  -4   22.60   16.88
   1   1   4    0.63   16.80
   1   1   4    2.38   11.39
  -1  -1  -4  -10.11   16.72
   1   1   4    0.39    7.77
  -1  -1  -4   16.06    8.76
   3   2   036963.74  676.69
  -3  -2   037642.22  677.67
   0   3  -2  797.15   44.21
   0  -3   2  857.65   44.25
   1  -1  -3 1856.47   59.59
   1  -1  -3 1767.86   64.80
   1  -1  -3 1888.66   36.27
  -1   1   3 1863.60   69.74
  -1   1   3 1982.13   63.61
  -1   1   3 1904.22   36.46
   1  -2   313269.30  275.67
  -1   2  -312569.12  265.67
  -1   2  -312778.61  139.63
  -2   1  -3 7583.04  175.43
   2  -1   3 7651.20  172.77
   1  -2  -2   -0.67   17.64
  -1   2   2   26.75   18.42
   1  -2  -2   24.59   12.51
  -1   2   2   43.68   11.86
   0   1  -415165.73  281.18
   0  -1   415335.42  259.68
   0   1  -415196.09  261.39
   3   2   254784.30  921.70
  -3  -2  -256218.60  934.02
   3   0   1 1881.34   68.33
  -3   0  -1 1946.77   71.39
  -1   1  -4  540.92   31.79
  -1   1  -4  555.22   24.96
  -1   1  -4  558.62   31.04
   1  -1   4  495.59   28.60
   3   0   211454.64  248.08
  -3   0  -211092.83  244.14
   0  -1  -415122.87  292.80
   0   1   414950.85  294.56
   0   1   414962.49  314.20
   0  -1  -414391.26  307.99
   2   1   434174.00  582.47
  -2  -1  -435086.01  510.12
   2   1   434699.26  504.73
  -3   0   0  767.86   41.81
   3   0   0  647.71   39.70
   0   3   260352.45  969.33
   0  -3  -259537.97  739.99
   0  -3  -260653.27  971.64
  -2   2  -126807.79  493.84
   2  -2   127250.06  310.46
   2  -2   126605.65  490.36
  -3  -1   1 2889.72   88.41
   3   1  -1 2947.70   90.99
   2   0   4 1832.65   62.92
   2   0   4 1887.93   57.49
  -2   0  -4 1998.35   63.24
   3   2  -1 4304.34  122.47
  -3  -2   1 4050.00   55.18
  -3  -2   1 4245.95  123.29
   1  -3   1 4034.52  117.05
  -1   3  -1 4176.87   68.54
  -1   3  -1 4177.75  119.38
   3   1   3 8481.13  190.66
  -3  -1  -3 8868.05  199.25
  -2  -3   2 8665.14  215.27
   2   3  -2 8759.32  209.49
   3   3   1  354.98   32.35
  -3  -3  -1  236.94   38.51
  -3  -3  -1  281.87   10.97
   2  -1  -2 6594.26  158.46
   2  -1  -2 6295.61  127.34
  -2   1   2 6246.94  125.61
   2  -2   0 1694.88   48.89
  -2   2   0 1638.72   58.09
   2  -2   0 1642.46   64.15
  -1   3   0 2465.42   74.68
  -1   3   0 2463.24   78.10
   1  -3   0 2444.78   61.72
  -2  -1   3 9757.12  175.99
   2   1  -3 9551.17  194.66
  -2  -1   310200.89  203.79
   2   1  -3 9718.97  178.17
  -3  -3   0 3011.47  102.12
   3   3   0 2944.79  101.37
  -2   2  -234903.18  638.76
   1   3   3 6967.51  175.70
  -1  -3  -3 6720.36  112.07
  -1  -3  -3 6702.17  151.09
   1   3   3 6448.14  153.34
   1   2   4  429.81   14.52
  -1  -2  -4  464.53   16.16
   1   2   4  413.08   34.78
  -1  -2  -4  426.55   36.10
  -1  -2  -4  482.66   31.97
   1   2   4  510.01   35.07
  -2  -3  -3 1148.30   45.45
   2   3   3  842.29   35.64
  -2  -3  -3 1059.72   41.89
   2   3   3 1156.80   45.12
   3   2   3  222.10   24.23
  -3  -2  -3  157.26   27.01
   1   1  -455762.90  798.83
   1   1  -453424.25  832.27
  -1  -1   456654.33  802.06
   0  -2   4  589.13   36.46
   0   2  -4  610.53   37.54
  -1  -4   022379.17  432.02
   1   4   021556.80  427.84
  -3  -3  -2   40.84   22.49
   3   3   2   17.70   19.35
  -3  -3  -2   -4.50    9.83
  -2  -2  -411347.56  233.69
  -2  -2  -411814.79  200.34
   2   2   411951.83  233.29
   0  -3   3  215.94   28.72
   0   3  -3  208.41   28.41
   1   0  -4  996.90   34.76
  -1   0   4 1029.83   44.85
   1   0  -4 1062.93   45.96
   1   0  -4 1053.93   50.77
  -1   0   4  988.77   34.25
   2   2  -312297.07  202.52
  -2  -2   312303.02  261.87
   2   2  -312180.31  261.59
  -1  -3   3  472.22   36.25
   1   3  -3  481.47   38.94
  -1   3  -217139.58  368.76
   1  -3   217885.37  378.35
  -3   0  -3 1159.79   55.16
   3   0   3 1147.09   55.72
  -2   0   3  904.77   41.93
  -2   0   3  905.48   38.24
   2   0  -3  848.08   37.38
   2   0  -3  901.25   42.01
   2   4   0   -0.85   19.36
  -2  -4   0    2.52   17.68
  -3   0   1 1726.24   71.00
   3   0  -1 1755.16   61.84
  -1  -4   112586.46  282.15
   1   4  -112070.78  279.29
   1   4   145760.69  770.21
  -1  -4  -146982.36  773.07
  -1   3   1 1602.68   57.76
  -1   3   1 1745.41   58.61
   1  -3  -1 1732.70   58.68
  -1   3   1 1678.87   55.23
   2   4   1 1106.27   57.82
  -2  -4  -1 1138.95   50.66
  -2   1  -4 3296.93  103.66
   2  -1   4 3011.83   92.62
   2  -1   4 3131.81   64.05
   2  -2  -1   97.88   25.89
   2  -2  -1  122.09   19.67
  -2   2   1  108.12   19.63
   3   3  -142403.82  826.31
  -3  -3   142271.07  824.02
  -1   2  -4 8036.84  130.05
   1  -2   4 8578.75  202.24
  -1   2  -4 8421.28  202.06
   3  -1   1 2720.28   93.62
  -3   1  -1 3009.70   95.50
   1   2  -4 7102.69  169.85
  -1  -2   4 7314.51  168.67
  -1   2   3 1112.85   56.75
  -1   2   3 1051.75   49.62
   1  -2  -3 1121.38   31.79
   1  -2  -3 1124.72   52.78
  -1   2   3 1055.40   28.77
  -2  -4   1  164.81   29.77
   2   4  -1  171.55   29.71
  -2   2  -3  202.48   33.36
  -2   2  -3  230.39   30.88
  -3   1  -2 1893.71   73.76
   3  -1   2 1941.75   76.93
   0  -2  -4 2954.19   93.07
   0   2   4 3108.73  112.81
   0   2   4 3096.65   98.19
   0  -2  -4 2968.82  101.29
  -3  -1   2 1002.12   47.90
   3   1  -2  979.41   48.65
  -1   0  -5 2611.72   69.83
   1   0   5 2806.54   85.35
  -1   0  -5 2677.15   67.87
  -1   0  -5 2413.57   82.27
   3   2  -243068.64  488.39
  -3  -2   244211.50  818.52
   3  -1   0 4979.65  134.87
  -3   1   0 4933.90  132.71
   0   4   0 7610.27  188.31
   0  -4   0 7622.26  183.72
   0   3   3  535.49   20.78
   0   3   3  544.87   40.00
   0  -3  -3  553.37   39.66
   0   3   3  627.14   39.91
   0  -3  -3  543.77   21.86
   2   4   2  421.23   30.98
  -2  -4  -2  353.59   29.37
   2   4   2  298.61   24.36
   0   4  -1  364.03   33.67
   0  -4   1  338.89   33.72
  -3  -3  -333163.53  495.30
   3   3   333164.88  592.15
  -3  -3  -333075.89  597.11
   1  -1  -4 5143.82  150.72
  -1   1   4 5253.91   79.65
  -1   1   4 5305.55  138.27
   1  -1  -4 5387.43   78.19
  -1   1   4 5398.21  157.34
   1  -1  -4 5791.35  144.09
   3   1   4 2492.98   80.04
  -3  -1  -4 2475.47   84.88
  -1  -4   2  277.08   31.92
   1   4  -2  195.37   30.93
   1   4   223122.02  406.39
  -1  -4  -223480.78  400.62
   1   1   5 3247.96  105.41
  -1  -1  -5 3555.19  106.84
  -1  -1  -5 3411.70   66.25
  -1  -1  -5 3259.08  104.62
  -1   3  -325198.49  528.95
   1  -3   325939.80  532.11
   0   0  -5 8918.00  211.11
   0   0   5 9241.88  226.99
   0   0  -5 8779.44  147.66
   0   0  -5 8691.47  217.09
   0   0   5 9256.96  149.93
   2   3  -3 1960.27   79.54
  -2  -3   3 2184.81   81.20
   0  -4  -1  873.00   46.19
   0   4   1  963.02   47.62
   0   4   1  958.49   42.86
  -3  -2  -4   39.90   12.29
   3   2   4   63.86   23.35
  -3  -2  -4   66.60   18.27
  -1   1  -5 1333.32   51.79
   1  -1   5 1438.13   55.81
  -1   1  -5 1330.60   56.35
   0   1  -513417.14  282.30
   0   1  -512450.93  240.75
   0  -1   512712.49  241.97
   3   4   1  250.73   16.90
  -3  -4  -1  340.91   33.16
   3   4   1  241.31   34.00
  -1   3   2 2950.65   93.56
  -1   3   2 3201.33   78.21
   1  -3  -2 3230.23   94.43
   2  -1  -3  118.39   26.65
  -2   1   3  116.24   22.59
   2  -1  -3  105.11   17.85
  -3   1  -3  104.36   33.72
   3  -1   3   91.54   27.61
   2   1   5    2.03   13.46
  -2  -1  -5   10.74   15.50
  -2  -1  -5    5.67   11.75
   2   1   5   10.76   18.18
  -3   0  -4 3603.31  111.61
   3   0   4 3628.85  116.92
  -3  -4   0 2111.26   85.55
   3   4   0 1958.13   82.35
   2   3   4  108.02   21.94
  -2  -3  -4  100.75   20.92
  -2  -3  -4   90.04   18.97
   2   0   5  400.33   28.44
  -2   0  -5  396.80   29.15
   2   0   5  386.73   32.34
   0  -4   2 5483.82  159.17
   0   4  -2 5520.64  160.47
   3   0  -2 1823.78   65.71
  -3   0   2 2162.06   73.91
  -3   0   2 1951.79   61.24
  -4  -2  -1 3224.73  113.93
   4   2   1 3303.13  117.95
   2   4  -2  429.60   45.63
  -2  -4   2  417.18   47.25
   3   3  -2 7955.81  109.20
  -3  -3   2 8268.70  217.43
   3   3  -2 7912.39  218.65
   2  -2  -2 4143.62   98.51
   2  -2  -2 4001.49  116.78
  -2   2   2 4111.80   99.57
  -1  -3  -4 7973.17  194.03
   1   3   4 7563.43  205.97
  -1  -3  -4 7851.16  113.59
   1   3   4 7366.22  184.77
  -3   1   1  846.02   47.81
   3  -1  -1  833.86   47.50
  -4  -2  -2 2688.72   99.58
   4   2   2 2783.86  100.35
  -4  -1  -1  325.37   35.93
   4   1   1  351.92   36.56
   0  -3   4 5220.47  149.63
   0   3  -4 5081.62  150.46
   0  -1  -5   14.80   22.48
   0  -1  -5   73.57   24.95
   0   1   5   43.99   27.59
   0   1   5   78.15   24.46
   3   4   2 1222.26   39.86
  -3  -4  -2 1281.55   60.76
  -3  -4  -2 1255.22   40.48
   3   4   2 1293.43   58.27
   4   1   2 7407.31  199.02
  -4  -1  -2 7457.03  206.74
   2   1  -4   73.53   23.11
  -2  -1   4   79.76   19.48
   2   1  -4  122.08   26.23
  -2  -1   4  110.06   23.59
   4   2   0  148.15   31.46
  -4  -2   0  146.06   31.85
  -1  -3   4  104.01   25.48
   1   3  -4   99.98   26.95
  -2  -4  -3   52.08   19.56
   2   4   3    8.17   17.07
   2   4   3   18.29   17.67
  -2  -4  -3    3.78   16.07
  -2   2  -4 3601.08  116.94
  -2   2  -4 3652.01  123.34
   2  -2   4 3647.79   57.06
  -3  -4   1 2614.48  100.22
   3   4  -1 2346.48   98.01
   2  -3   1 4808.59   84.25
  -2   3  -1 5419.27  154.72
  -2   3  -1 5050.82  144.34
  -4  -1   0 3129.30  110.61
   4   1   0 3122.75  108.69
  -1  -2  -5 2898.45   95.90
   1   2   5 2755.31  104.44
   1   2   5 2768.21   97.52
  -1  -2  -5 2766.34  101.58
  -1  -2  -5 2847.05   44.82
  -2  -2  -5 1118.76   39.26
  -2  -2  -5  990.04   50.00
   2   2   5 1058.78   55.98
  -4  -3  -1 8417.95  231.89
   4   3   1 8178.86  229.31
  -2  -2   414581.18  314.35
   2   2  -414378.95  315.03
   2   2  -414453.40  270.46
   0  -2   5 1774.28   65.05
   0   2  -5 1555.56   64.87
   0   2  -5 1652.69   61.76
   0  -4  -2 4224.06  106.60
   0   4   2 4082.26  104.40
   0   4   2 4244.82  129.26
   1   4  -3   63.13   28.23
  -1  -4   3   56.85   25.19
  -2   3   0  156.73   26.40
   2  -3   0  188.58   20.81
   2  -3   0  109.44   21.10
  -2   1  -5 2595.13   68.95
  -2   1  -5 2298.00   84.26
  -2   1  -5 2322.72   87.87
   2  -1   5 2309.44   65.90
  -4  -3  -2 1477.57   71.31
   4   3   2 1415.15   70.18
  -4  -3  -2 1507.84   39.54
  -2   0   4  231.23   23.79
   2   0  -4  245.71   23.85
   2   0  -4  207.24   27.22
   2   0  -4  195.18   37.46
  -2   0   4  234.87   25.61
  -2   3  -2  123.15   30.44
  -2   3  -2  132.18   29.45
   1   4   3   14.00   21.05
  -1  -4  -3   66.00   16.45
   1   4   3   65.90   23.53
   1   4   3  -12.88   12.65
  -3  -3  -4 7021.93  159.83
   3   3   4 7041.37  165.21
  -3  -3  -4 7438.47  175.52
   4   2   3 2072.20   82.51
  -4  -2  -3 2200.77   86.14
   1   1  -5 1997.43   66.70
   1   1  -5 1844.94   79.36
   1   1  -5 1975.86   75.00
  -1  -1   5 1815.14   61.44
  -4  -3   0 6791.86  205.90
   4   3   0 7405.67  212.18
   4   1   3 1621.52   73.57
  -4  -1  -3 1807.08   77.80
   3   2  -3 4975.81  104.78
  -3  -2   3 4910.20  144.91
   3   2  -3 5059.32  152.26
  -3  -1   3 1066.23   43.73
   3   1  -3  966.71   49.72
   3   1  -3 1042.64   43.26
  -1   2  -5 7497.71  151.59
  -1   2  -5 7753.26  198.98
   1  -2   5 7960.27  201.30
   1   0  -5   19.67   19.87
  -1   0   5   24.16   20.44
   1   0  -5   56.41   25.32
   1   0  -5   33.29   13.59
  -1   0   5   31.60   12.64
  -1   3  -4 2730.25  106.63
   1  -3   4 2773.49  100.49
  -1   3  -4 2671.41   53.63
   0   4  -3 7838.68  212.52
   0  -4   3 6690.72  198.22
   1  -4   1 3166.99  110.06
  -1   4  -1 3091.08  116.75
  -4   0  -1   53.85   26.18
   4   0   1   51.14   26.55
   3  -2   114214.25  334.96
  -3   2  -114373.97  339.19
  -1   2   4   56.76    9.97
  -1   2   4   77.36   25.10
  -1   2   4  120.58   26.48
   1  -2  -4   60.03   10.63
   1  -2  -4   96.83   25.39
   1  -2  -4   78.90   23.92
  -3   1  -4  706.55   55.10
   3  -1   4  769.17   51.17
  -4   0  -2 1563.18   73.23
   4   0   2 1708.81   77.35
  -1   4   0 6722.55  179.08
   1  -4   0 6872.41  181.85
   3   4   3 7882.80  190.97
   3   4   3 7587.97  159.33
  -3  -4  -3 7969.59  193.69
  -3  -4  -3 7638.52  156.88
  -4  -2   1 6815.00  106.65
  -4  -2   1 6774.16  197.06
   4   2  -1 6827.77  198.76
   3  -2   2 2304.73   99.04
  -3   2  -2 2195.96   88.77
  -3  -1  -5 2003.05   73.80
   3   1   5 2157.00   76.80
   0   3   4 2320.24   91.77
   0   3   4 2369.65   42.53
   0   3   4 2295.56   39.33
   0  -3  -4 2241.57   92.04
   1   2  -5 5188.54  141.74
  -1  -2   5 5108.09  136.82
  -2  -5   0  142.55   30.09
   2   5   0  125.72   33.71
  -1   3   337688.94  751.83
  -1   3   338269.82  522.00
   1  -3  -338576.77  755.40
   3  -2   0 4059.82  128.44
   3  -2   0 4109.01  107.09
  -3   2   0 4241.76  126.59
   3  -1  -2  366.05   34.51
  -3   1   2  277.23   28.61
   4   1  -1 2602.93   98.07
  -4  -1   1 2722.30  102.33
  -2  -4   3  342.88   41.21
   2   4  -3  268.93   39.13
   1  -4   2 8544.77  235.22
  -1   4  -2 9041.67  244.73
   2  -3  -1 1445.10   57.80
   2  -3  -1 1275.21   56.70
  -2   3   1 1359.97   57.69
  -4  -3  -3  287.63   22.16
  -4  -3  -3  227.81   32.26
   4   3   3  302.12   37.96
   4   0   0  502.47   42.67
  -4   0   0  566.58   43.45
   1   5   0 9617.91  249.28
  -1  -5   010135.76  251.29
  -2  -5  -1 1078.48   54.45
   2   5   1  988.06   55.86
  -2   3  -3 1551.07   76.22
  -2   3  -3 1543.35   75.18
   0  -2  -5 5170.15  165.16
   0   2   5 5827.87  178.80
   0   2   5 6160.34  168.97
   0  -2  -5 5890.75  165.81
   3   4  -2   50.41   28.18
  -3  -4   2   52.86   29.55
   3   2   5 2407.10   78.59
  -3  -2  -5 2465.50   80.68
  -3  -2  -5 2517.73   82.91
   2   3  -4 2768.91  105.11
  -2  -3   4 2668.62   98.98
   3   0   5 4432.36  112.85
  -3   0  -5 4362.55  135.03
   3   0   5 4161.96  125.30
   4   3  -1  -19.71   26.53
  -4  -3   1   10.11    5.01
  -4  -3   1   58.57   27.61
  -3  -3   314964.62  358.95
   3   3  -314787.35  228.20
   3   3  -314304.35  359.76
   4   0   3  630.60   49.13
  -4   0  -3  593.90   44.76
   1   5  -1 2216.47   97.34
  -1  -5   1 2497.94   98.73
  -3   0   3 8297.91  195.12
   3   0  -3 8173.61  187.57
  -3   0   3 8196.91  186.17
  -2  -5   1 6102.53  182.05
   2   5  -1 6005.66  187.04
  -1   4   1   29.23   18.45
  -1   4   1   33.40   24.82
  -1   4   1    6.64   25.13
   1  -4  -1   22.69   22.69
  -2   2   3 6966.04  141.65
  -2   2   3 6823.92  184.98
   2  -2  -3 7543.82  201.80
   2  -2  -3 7232.32  145.21
  -1  -5  -1 1915.20   71.93
   1   5   1 1662.02   70.91
  -3   2  -3 1148.05   66.29
   3  -2   3 1192.35   68.08
   1   0   6  265.90   34.67
  -1   0  -6  259.17   25.18
  -1   0  -6  278.48   25.20
  -1   0  -6  229.62   29.33
  -1   0  -6  232.82   34.99
  -4  -4  -1 2971.28  113.97
   4   4   1 2816.42  112.31
   1  -1  -5 1074.57   54.71
   1  -1  -5  949.53   27.18
  -1   1   5 1035.60   62.68
  -1   1   5  878.47   25.59
  -1   1   5  937.08   56.83
   4   2   4 1352.57   65.22
  -4  -2  -4 1454.24   68.10
   2   3   5  101.87   25.42
   2   3   5  108.66   15.75
  -2  -3  -5   77.77   15.14
  -2  -3  -5  128.86   26.00
   2   3   5  140.52   29.22
  -2   1   4   51.68   21.89
   2  -1  -4   -1.62   23.15
  -2   1   4    2.50   13.60
   2  -1  -4   45.92   20.15
   2  -1  -4    1.97   16.61
  -4  -1  -4 9613.04  250.99
   4   1   4 9632.27  247.85
  -2  -4  -4 5660.35  150.56
  -2  -4  -4 6115.73  132.22
   2   4   4 5828.93  154.79
   0   4   3 1021.47   56.46
   0  -4  -3 1130.80   42.61
   0   4   3 1235.55   61.40
   4   4   2 2830.57  108.84
  -4  -4  -2 2932.38  111.61
  -4  -4  -2 2916.47   60.77
  -4  -4   0  155.68   36.28
   4   4   0  219.07   39.36
  -2  -5  -2  313.07   30.99
   2   5   2  239.27   29.86
   2   5   2  316.01   37.46
  -1  -1  -6 1097.31   56.90
   1   1   6 1004.12   59.93
  -1  -1  -6 1150.14   37.05
  -1  -1  -6 1059.37   33.37
  -1  -1  -6 1066.86   59.82
  -3  -5  -1 9810.45  263.11
   3   5   1 9303.17  168.05
   3   5   1 9877.65  264.63
   3   5   0 5280.84  170.62
  -3  -5   0 5245.04  171.50
  -3   2   1 1340.31   59.85
   3  -2  -1 1392.55   58.22
   3  -2  -1 1394.57   60.30
   1  -1   610913.39  248.20
  -1   1  -610619.81  248.56
  -1   1  -610643.56  239.46
   0   3  -5 8824.47  238.53
   0  -3   5 9068.13  236.51
   2  -2   5  112.24   16.26
  -2   2  -5   66.79   27.91
  -2   2  -5  114.19   28.29
  -2   2  -5   76.30   13.89
   1   3   5   43.34   30.65
  -1  -3  -5   55.28    8.46
   1   3   5   74.87    8.10
  -1  -3  -5  103.18   24.95
  -1  -3  -5  111.39   30.18
   1   3   5  100.99   27.46
  -2  -1  -6 5996.01  166.62
   2   1   6 5249.39  154.22
  -2  -1  -6 5438.53  123.03
   1  -4   313325.73  346.70
  -1   4  -313492.93  355.48
   2   0   6  578.96   44.28
  -2   0  -6  653.12   45.51
  -2   0  -6  632.03   40.77
   0   0  -6 3200.70  111.73
   0   0   6 3146.10  118.76
   0   0  -6 3384.12  116.30
   0   0   6 3278.74   76.12
  -1  -5   2  224.39   37.17
   1   5  -2  207.46   38.58
  -4   0   1  148.10   32.17
   4   0  -1  190.81   37.18
  -1  -4   4  123.14   30.56
   1   4  -4  156.67   32.41
   0   1  -6 3689.25  104.45
   0  -1   6 3722.65  100.99
   0   1  -6 3706.55  117.04
   0   1  -6 3720.55  119.96
   4   2  -2  151.91   33.89
  -4  -2   2  133.78   32.74
   1   4   4 1200.41   63.64
   1   4   4 1243.18   39.81
  -1  -4  -4 1204.89   38.08
   1   4   4 1207.84   69.55
   3   4   4   47.74   19.41
   3   4   4   29.13   20.14
  -3  -4  -4   51.61   18.31
  -3  -4  -4   32.26   19.95
   0  -4   4  384.17   41.34
   0   4  -4  258.84   38.77
  -2  -5   2 4415.02  152.66
   2   5  -2 4419.31  160.11
   1   5   2  628.91   43.37
  -1  -5  -2  514.65   41.24
   0   5   0 2507.52   97.56
   0  -5   0 2658.00  101.37
  -1  -3   5  407.10   36.81
   1   3  -5  290.01   38.69
  -3  -3  -5 1056.61   49.09
  -3  -3  -5 1029.43   49.89
   3   3   5 1016.82   46.75
   4   3   4  908.71   54.61
  -4  -3  -4 1031.94   65.18
  -4  -3  -4 1101.23   48.29
   0  -5   110939.33  294.04
   0   5  -111298.54  292.92
   2  -3  -2 6652.24  155.26
  -2   3   2 6799.94  179.76
  -2   3   2 6587.74  159.63
   2  -3  -2 6870.43  180.64
  -3  -5  -2 3390.79  115.19
   3   5   2 3099.57  115.11
   3   5   2 3390.90   85.67
  -4   1  -1 3480.07  123.38
   4  -1   1 3374.72  123.31
   4  -1   210212.75  284.14
  -4   1  -210316.36  279.36
  -4   0  -4 1877.20   84.65
   4   0   4 1941.99   86.58
   3  -1   5   28.69   27.02
  -3   1  -5    4.79   23.07
   3  -1   5   22.24   14.38
  -3  -5   1  465.91   48.25
   3   5  -1  447.33   46.63
  -4  -1   2   -3.16   26.06
   4   1  -2   34.95   27.09
  -4  -1   2   -0.37   11.39
  -2   3  -4  175.79   33.50
  -2   3  -4  132.71   33.68
   2   1  -5  254.82   29.27
  -2  -1   5  188.89   30.08
  -2  -1   5  154.06   28.22
   2   1  -5  254.57   27.71
  -1   4   2 9651.60  213.06
   1  -4  -2 9481.24  236.15
  -1   4   210220.79  213.90
  -1   4   2 9290.88  239.01
  -4  -4  -3  247.41   41.35
  -4  -4  -3  262.89   23.61
   4   4   3  215.29   35.00
  -4  -4   113449.53  362.71
   4   4  -112795.26  354.28
   1  -3   5  594.43   50.65
  -1   3  -5  939.34   34.38
  -1   3  -5  973.43   59.15
  -4  -3   2 1510.99   81.95
   4   3  -2 1413.78   76.53
   3  -2   4   56.81    9.08
  -3   2  -4  116.07   31.66
   3  -2   4  101.67   29.93
   0  -1  -6 1244.80   60.99
   0  -1  -6 1170.84   29.54
   0   1   6 1281.33   71.31
   0  -1  -6 1188.55   67.76
   0   1   6 1190.41   70.22
   2   2   6   64.07   27.62
  -2  -2  -6   56.77   15.24
  -2  -2  -6   37.69   25.52
   2   2   6   53.75   14.97
  -2  -2   5    0.38   19.59
   2   2  -5   10.67   15.50
   2   2  -5   18.87   25.53
   2  -1   6 3183.79   94.68
  -2   1  -6 3137.14  110.66
  -2   1  -6 3119.08   92.17
  -2   1  -6 3019.69  112.66
   3   2  -4 7741.73  166.94
  -3  -2   4 7293.96  161.12
   3   2  -4 7234.79  203.12
  -3  -2   4 7636.26  204.18
   0  -5  -1 2921.81   98.58
   0   5   1 2802.12   96.64
   0   5   1 2979.59  100.48
   3   4  -3  108.85   35.68
  -3  -4   3  116.86   32.90
  -4   1   0  761.11   51.35
   4  -1   0  755.70   60.06
  -3  -1   4  515.04   38.11
  -3  -1   4  618.96   39.58
   3   1  -4  595.12   33.67
   0  -5   2 6937.39  211.63
   0   5  -2 6693.34  210.49
  -1  -2  -6 1970.07   36.30
  -1  -2  -6 2049.16   83.29
  -1  -2  -6 1854.19   35.04
   1   2   6 1924.11   91.50
  -1  -2  -6 2032.82   92.12
   1   2   6 2046.75   83.82
   3  -1  -3  700.57   40.97
  -3   1   3  598.23   44.05
  -3   1   3  610.04   37.15
  -4   1  -3 4471.70  159.86
   4  -1   3 3838.93  141.33
  -2  -5  -3 4933.27  133.17
   2   5   3 4911.11  134.76
   2   5   3 4825.26  135.91
   0  -2   6  156.85   25.39
   0   2  -6  213.08   31.30
   0   2  -6  180.02   28.45
  -2  -4   4 4928.52  161.98
   2   4  -4 4254.64  154.01
   2   0  -5  -15.20   26.84
   2   0  -5   47.22   18.50
  -2   0   5   56.97   28.90
   2   0  -5   52.06   28.91
  -2   0   5   38.40   18.73
   1  -3  -4  708.78   52.63
  -1   3   4  697.54   26.87
  -1   3   4  751.18   53.50
  -1   3   4  742.48   52.91
  -1   3   4  675.50   26.32
  -1   2  -6  566.08   37.63
  -1   2  -6  515.43   43.67
   1  -2   6  446.91   41.10
  -3  -1  -613183.48  291.76
   3   1   613080.05  313.64
   3   1   613498.83  292.46
   1  -2  -5  621.94   52.11
  -1   2   5  543.31   45.73
  -1   2   5  627.90   55.53
   1  -2  -5  464.77   42.64
  -1   2   5  570.94   17.62
  -1  -5   3  507.12   49.05
   4   1   5 1081.64   58.61
  -4  -1  -5  991.21   65.62
   3  -2  -2  950.23   53.87
   3  -2  -2  920.97   47.41
  -3   2   2  972.56   47.68
   4   2   5 4654.87  142.25
  -4  -2  -5 4901.12  149.48
   0  -3  -5 3397.87  118.14
   0  -3  -5 3458.87  132.42
   0   3   5 3433.32  121.43
   0   3   5 3127.17  126.14
   3   5   3 4601.96  120.38
   3   5   3 4945.87  153.68
  -3  -5  -3 4633.19  138.16
   1   1  -614059.25  342.00
  -1  -1   611231.29  240.86
   1   1  -611908.42  253.41
   5   2   2 2441.49  105.07
  -5  -2  -2 2161.21  103.57
  -5  -2  -1  776.61   59.26
   5   2   1  757.83   59.22
  -2   4  -1 6153.03  120.70
  -2   4  -1 6312.87  199.35
  -2   4  -1 6412.58  189.15
   1  -4   4 4803.94  166.80
  -1   4  -4 4818.86  169.11
   3   3  -4 3557.00   92.50
  -3  -3   4 3651.15  128.89
   3   3  -4 3543.66  128.66
   3   5  -2  199.28   39.71
  -3  -5   2  160.25   37.23
  -4   0   2  269.58   32.32
   4   0  -2  225.71   32.33
  -3   3  -1   -3.40   32.17
   3  -3   1   14.57   14.06
   3  -3   1   18.55   27.23
  -3   0  -6 2314.45   88.48
   3   0   6 2251.01   85.73
   3   0   6 2297.28   82.14
  -1   0   6 4060.07   92.81
   1   0  -6 4047.37  153.35
   1   0  -6 4076.15   94.02
   1   0  -6 4014.21  127.78
  -1   0   6 3876.41  130.40
  -3  -2  -6 6195.85  155.31
   3   2   6 6286.45  190.87
  -3  -2  -6 6479.61  183.95
   3   2   6 6532.07  155.90
  -1  -5  -3  238.62   28.39
   1   5   3  258.60   33.66
   1   5   3  263.78   36.39
  -2   2   4  606.28   31.15
   2  -2  -4  551.82   31.66
  -2   2   4  515.91   44.44
   2  -2  -4  444.80   47.27
   4   5   1   68.48   12.35
   4   5   1   81.75   34.47
  -4  -5  -1  103.61   33.83
  -2   4  -2 2430.55  104.17
  -2   4  -2 2501.26   47.22
  -2   4  -2 2334.46  106.45
   5   3   1  967.59   67.42
  -5  -3  -1  890.93   64.02
   3  -3   2  824.97   26.40
   3  -3   2  815.34   58.25
  -3   3  -2  868.37   55.53
   2   5  -3 6165.28  214.37
  -2  -5   3 6519.23  207.51
  -3   0   4 7810.00  194.92
  -3   0   4 7668.88  184.32
   3   0  -4 7665.36  189.10
  -2   4   0   20.58   27.68
  -2   4   0  -10.63   23.46
   2  -4   0   32.81   18.49
  -2   4   0   -1.83   14.28
   5   3   2  390.50   50.16
  -5  -3  -2  446.49   49.25
   0  -4  -4 1019.60   66.31
   0   4   4 1216.24   67.29
   0  -4  -4 1136.38   37.22
   0   4   4 1057.06   60.48
   0   4   4 1042.07   37.52
  -2  -3   5 2981.63  107.38
   2   3  -5 2650.34  104.94
   0   5   2 1652.54   65.81
   0  -5  -2 1794.56   70.64
   0   5   2 1583.90   72.60
  -4  -4  -4 4001.41  105.41
  -4  -4  -4 4286.53  143.66
   4   4   4 4036.06  139.70
  -4  -4   2  791.65   57.25
   4   4  -2  683.42   60.35
   4   4  -2  751.07   20.09
  -2  -4  -5  252.64   22.68
   2   4   5  286.31   40.45
   2   4   5  229.83   22.08
  -2  -4  -5  226.16   33.38
   2   4   5  229.43   32.39
  -5  -1  -2  259.05   45.02
   5   1   2  401.50   43.87
  -4  -5   0 2054.45  100.52
   4   5   0 2234.13  102.42
   4   5   0 1937.50   34.49
  -4   1   1 7686.37  214.60
   1   2  -6 4409.30  132.12
   1   2  -6 4556.10  136.76
   1   2  -6 4082.55  139.08
   5   2   3 2332.61  101.56
  -5  -2  -3 2526.50  109.53
   5   1   1 1066.77   66.10
  -5  -1  -1 1091.30   68.83
  -5  -2   0  346.84   47.10
   5   2   0  490.07   49.45
   0  -5   3  273.29   41.11
   0   5  -3  234.45   41.84
   4   5   2 9495.07  268.62
   4   5   2 9099.89  161.57
  -4  -5  -2 9840.91  277.73
   3  -3   0   26.06   25.78
  -3   3   0   19.72   27.87
   3  -3   0   12.44   18.99
   4  -1   4 8895.68  266.04
  -4   1  -4 9835.43  277.18
   4   0   5  275.44   38.79
  -4  -2   313338.14  349.90
   4   2  -313316.72  342.28
   4   3   5 6619.56  186.17
  -4  -3  -5 6763.24  192.44
  -4  -3  -5 6858.57  176.06
   0  -2  -6 4155.13  149.20
   0  -2  -6 4513.52  144.96
   0   2   6 4039.29  141.09
   0   2   6 4307.99  156.73
   2  -3  -3 2659.67  103.04
  -2   3   3 2698.22  110.41
  -2   3   3 2637.64   78.04
   2  -3  -3 2581.02   79.38
   5   3   012671.97  370.98
  -5  -3   013303.24  376.23
  -1   4   3  412.30   30.87
   1  -4  -3  363.80   38.98
  -1   4   3  368.82   44.80
  -3  -4  -5 2507.30   82.23
  -3  -4  -5 2476.83   89.48
   3   4   5 2378.78   95.11
  -2  -3  -6 2823.51  104.62
   2   3   6 2593.70  113.18
   2   3   6 2864.21  107.98
   5   3   3  236.27   50.82
  -5  -3  -3  349.23   43.55
   3  -3   3   94.09   27.63
  -3   3  -3  192.75   35.25
   5   1   3   76.14   33.15
  -2   3  -5 4350.00  150.35
  -2   3  -5 4595.62  160.25
   2  -1  -5 2773.12  115.19
   2  -1  -5 2619.36  101.59
  -2   1   5 2556.31   67.87
  -2   1   5 2535.83   98.93
   2  -1  -5 2683.20   67.04
  -2   2  -6 1346.62   72.35
  -2   2  -6 1361.77   48.54
   2  -2   6 1370.43   49.75
  -2   2  -6 1346.95   71.21
   3  -2   5 3756.84   69.88
  -3   2  -5 3738.55  138.66
   3  -2   5 3303.35  121.74
   0   4  -5 3497.45  137.33
   0  -4   5 3633.84  141.55
  -1   5  -112524.40  338.08
   1  -5   112997.89  341.94
  -2   4  -3  -14.12   28.37
  -2   4  -3   38.96   28.99
  -4  -1   3  940.29   57.12
   4   1  -3  866.13   60.57
  -4  -1   3  917.16   48.12
   1   4  -5   18.88   30.86
  -1  -4   5  104.65   29.33
   4   3  -3  527.50   26.32
   4   3  -3  504.11   51.59
  -4  -3   3  534.98   49.67
  -2   4   1 9364.27  224.93
  -2   4   1 9560.97  244.25
  -2   4   1 9351.16  241.66
   2  -4  -1 9660.16  229.91
  -5  -1   0  673.05   53.93
   5   1   0  731.75   56.34
   1   4   5 4903.36   86.55
   1   4   5 4512.18  162.18
   1   4   5 4794.67  158.66
   2   6   0 2537.45  111.38
  -2  -6   0 2400.17  101.44
  -1   5   024797.77  570.38
   4   5  -1 2201.33  109.60
  -4  -5   1 2405.93  112.45
   1  -1  -6  363.01   19.18
  -1   1   6  325.25   40.82
  -1   1   6  254.84   47.79
   1  -1  -6  334.78   42.88
   0   3  -6 1013.43   68.02
   0   3  -6  925.96   47.24
   0  -3   6  764.87   61.58
  -2  -5  -4  165.66   27.28
   2   5   4  173.24   30.50
  -1   0  -7 1170.04   48.91
  -1   0  -7 1175.21   65.19
   1   0   7 1169.00   76.66
  -1   0  -7 1199.34   50.06
  -1   0  -7 1176.12   62.22
   5   4   1  174.93   41.23
  -5  -4  -1  185.52   41.69
  -5  -4  -1  183.08    8.23
  -3   1  -6   41.60   25.70
   3  -1   6    4.19   24.49
   3  -1   6    1.50   19.01
  -2  -6  -1   -1.16   34.66
   2   6   1  -34.36   33.58
  -1  -3  -6   83.47   32.30
   1   3   6   25.85   27.83
  -1  -3  -6   74.54   28.20
   1   3   6   11.08   43.30
   1  -5   2 3224.97  124.97
  -1   5  -2 3262.47  133.53
  -5  -4  -2 1590.55   38.48
  -5  -4  -2 1516.57   84.47
   5   4   2 1676.22   98.41
  -4  -5  -3   24.87   29.01
   4   5   3   53.42   34.13
  -4  -5  -3   72.66   16.29
   4   5   3   44.72   19.32
  -3  -3  -6 3287.64  114.29
  -3  -3  -6 3244.30   98.24
   3   3   6 3215.00  128.20
   4  -2   2 2826.70  118.63
  -4   2  -2 2590.52  110.85
   4  -2   1   35.63   30.24
  -4   2  -1   -0.47   27.82
   3   5   4 1062.60   57.44
  -3  -5  -4 1108.77   53.83
  -3  -5  -4 1095.63   53.10
   3   5   4 1097.24   52.65
   2   6  -1 2220.08  103.50
  -2  -6   1 2159.01   98.76
  -3   3   1 4140.21  130.51
   3  -3  -1 3979.79  125.07
   3  -3  -1 3997.74  136.16
  -5  -2  -4 3625.08  137.29
   5   2   4 3068.07  123.44
   3   4  -4  145.97   38.73
  -3  -4   4  167.60   36.53
   5   2  -1 5283.59  192.42
  -5  -2   1 5096.21  179.28
  -2   0  -7 7172.22  179.17
  -2   0  -7 6783.77  194.09
  -2   0  -7 6684.90  176.49
   2   0   7 6923.23  199.39
   1   6   0  809.54   57.74
  -1  -6   0  831.86   55.90
  -2  -1  -7   44.45   27.43
  -2  -1  -7   88.08   27.28
   2   1   7   81.43   28.59
  -2  -1  -7   39.81   20.83
   1   5  -4  936.88   71.68
  -1  -5   4 1275.65   74.48
  -1  -1  -7 6578.65  205.32
  -1  -1  -7 7130.49  217.41
  -1  -1  -7 7084.87  131.93
   1   1   7 7544.68  225.04
  -1  -1  -7 7000.28  129.72
  -1   1  -7 4138.58  123.16
  -1   1  -7 3808.73  115.22
   1  -1   7 4024.46  131.46
  -1   1  -7 4115.88  130.53
   5   0   2 1637.54   90.04
  -5   0  -2 2131.73   98.25
  -3  -6   0  482.33   50.51
   3   6   0  523.40   60.82
  -3  -6  -1  178.07   36.19
   3   6   1  128.19   35.60
   3   5  -3 1758.84  102.58
  -3  -5   3 2439.47  106.32
   5   4   0 2681.42  125.72
  -5  -4   0 3084.31  133.15
   1  -3   6 2739.16  107.97
  -1   3  -6 2614.90  109.92
  -1   3  -6 2542.48   76.31
   5   3  -1 1754.48   99.61
  -5  -3   1 1907.98   98.89
  -5  -3   1 1869.90   38.05
  -1  -6   1  266.44   41.36
   1   6  -1  280.67   42.26
   1   3  -6 1363.29   79.86
  -1  -3   6 1476.06   71.84
  -5   0  -1 2800.13  118.40
   5   0   1 2679.21  113.15
  -3   2   3  169.61   30.99
   3  -2  -3  233.07   31.23
   3  -2  -3  276.07   36.56
  -1   5   1 5512.86  153.96
   1  -5  -1 5974.42  173.88
  -1   5   1 5582.85  174.64
   3  -1  -4   96.74   26.21
  -3   1   4   85.26   24.24
   3  -1  -4   99.83   33.51
  -3   1   4   99.78   29.25
   5   1   4  218.98   42.89
  -5  -1  -4  250.97   42.25
  -4   2  -3 1484.82   85.16
   4  -2   3 1428.28   86.60
   5   3   418648.65  469.29
  -5  -3  -418855.20  485.12
   0   5   3  845.00   54.27
   0  -5  -3  822.53   41.92
   5   4   3 4772.77  168.40
  -5  -4  -3 4860.01  103.86
  -5  -4  -3 4673.48  170.51
   1   6   1   43.47   26.44
  -1  -6  -1   61.98   30.96
  -4   2   0 1575.51   78.02
   4  -2   0 1607.90   79.75
   0   0  -7 3449.35  133.12
   0   0   7 3447.28   84.43
   0   0   7 3509.20  145.17
   0   0  -7 3318.44   85.81
   0   0  -7 3578.80  127.83
  -4   1   2  842.40   52.05
   4  -1  -2  834.90   58.13
   1  -4   5 5989.30  200.16
   2   6   2 3625.65  127.27
  -2  -6  -2 3455.99  119.86
  -3   3  -4 1588.48   99.51
  -3   3  -4 1647.01   90.58
   0   1  -7 6862.27  200.54
   0   1  -7 6714.40  201.00
   0  -1   7 6598.32  164.58
   0   1  -7 6624.67  169.12
  -4  -1  -611058.21  286.72
   4   1   610678.45  279.32
  -1  -5  -4  258.73   25.73
   1   5   4  274.40   50.61
   1   5   4  297.82   38.09
  -5   0  -3  621.43   54.81
   5   0   3  631.60   61.14
   2   4  -5 3683.28  145.65
  -2  -4   5 3869.91  147.74
   0   5  -4  805.05   64.78
   0  -5   4  796.25   64.13
   4   2   6  220.77   37.90
  -4  -2  -6  306.54   33.96
   4   0  -3  193.38   29.30
  -4   0   3  163.86   26.70
  -4   0   3  174.19   30.25
  -4   1  -5 4031.60  151.85
   4  -1   5 2984.81  124.86
   3   2  -5 9358.17  258.39
  -3  -2   5 9156.06  213.50
   3   2  -5 9608.07  226.63
  -3  -2   510096.17  265.10
   5   1  -1  236.13   37.01
  -5  -1   1  137.31   37.64
  -2  -5   4 3987.62  146.37
   2   5  -4 2891.42  134.73
   3   6  -1 2813.85  125.55
   3   6   2 2836.59  112.17
   3   6   2 2584.77   86.13
  -3  -6  -2 2518.68  112.25
  -4  -4  -5 1260.35   67.93
   4   4   5 1157.82   58.45
  -4  -4  -5 1312.86   60.55
   1  -5   3  380.17   47.34
  -1   5  -3  363.10   49.78
   2   1  -6 2593.00   95.42
   2   1  -6 2721.19  120.90
   2   1  -6 2503.91   87.04
  -2  -1   6 2460.67   93.69
  -2  -1   6 2390.81   86.67
  -4  -4   3 4409.69  163.02
   4   4  -3 4305.46  167.04
  -3  -1   5 1850.80   76.00
   3   1  -5 1955.22   79.66
  -3  -1   5 1928.62   81.84
   3   1  -5 1908.73   75.41
  -2   4  -4 2228.67  106.32
  -2   4  -4 2238.17  103.86
   2   6  -2 4418.72  170.49
  -2  -6   2 4611.63  169.98
  -2   1  -7  392.08   39.66
  -2   1  -7  438.30   38.58
  -2   1  -7  390.61   33.89
   2  -1   7  412.54   34.85
   1  -3  -5  792.40   59.38
  -1   3   5  889.99   26.19
  -1   3   5  825.73   26.12
  -1   3   5  718.30   60.65
  -1   3   5  866.55   59.53
  -2   4   2 5110.36  155.94
  -2   4   2 5082.14  147.12
   2  -4  -2 4918.35  149.54
  -5   0   0 2232.12  103.33
   5   0   0 2429.50  104.14
   2   2   7 5976.35  121.89
  -2  -2  -7 6321.77  207.51
  -2  -2  -7 6533.45  198.97
   2   2   7 6146.66  200.92
  -1  -6   2   79.11   34.11
   1   6  -2   34.12   34.07
  -4  -5   2  161.22   49.63
   2   2  -6    4.00   19.26
   2   2  -6   18.40   27.79
  -2  -2   6  -10.36   26.23
   5   4  -1 4110.26  166.15
   3   1   7 6222.87  189.87
  -3  -1  -7 6827.18  180.33
   3   1   7 6581.25  172.67
   0  -1  -7 2266.17   51.69
   0   1   7 2192.64   99.68
   0   1   7 2166.42  109.89
   0  -1  -7 2245.81  106.14
   0  -1  -7 2376.96   99.75
   0  -1  -7 2362.20   47.44
   4   5   411020.41  291.87
   4   5   411613.11  255.95
  -4  -5  -411028.93  299.14
  -4  -5  -410947.02  246.05
   4   0   6 1308.21   73.71
  -4   0  -6 1515.38   77.91
   1   2   7   -0.24   29.55
   1   2   7   18.80   27.55
  -1  -2  -7  -13.20   23.72
  -1  -2  -7   12.81   27.98
  -3  -3   514661.66  385.18
   3   3  -514370.76  384.49
   3   3  -514419.96  301.48
  -2   0   6 4333.70  109.07
   2   0  -6 3869.23  156.70
  -2   0   6 4125.61  140.29
   2   0  -6 4191.15  108.65
   2   0  -6 4334.95  150.49
  -1   2  -7 9088.33  230.27
  -1   2  -7 8848.22  245.66
   1  -2   7 9094.67  245.54
  -1  -6  -2  264.03   39.74
   1   6   2  303.62   42.81
   0   4   5  -16.72   27.87
   0   4   5   14.17    8.63
   0   4   5   44.99   26.32
   0   4   5   -7.46    9.50
   0  -4  -5   -8.45   29.02
   0  -2   7  599.41   42.65
   0   2  -7  576.92   44.25
   0   2  -7  460.99   47.33
   4  -2   4  441.59   53.28
  -4   2  -4  522.22   53.84
   0  -3  -6 6488.04  219.92
   0   3   6 6463.04  224.57
   0  -3  -6 5981.47  195.63
   0   3   6 6078.20  197.25
  -1   4   4  836.07   36.50
  -1   4   4  905.95   40.87
  -1   4   4  934.45   63.79
   1  -4  -4  865.80   61.08
   3  -3  -2  152.25   35.41
   3  -3  -2  136.31   35.14
  -3   3   2  135.16   28.56
  -4  -3  -6  247.53   32.35
   4   3   6  181.79   29.90
  -4  -3  -6  273.38   38.56
   1  -2  -6 1124.23   74.85
  -1   2   6 1040.41   20.79
   1  -2  -6 1159.18   68.02
  -1   2   6 1077.42   71.76
  -1   2   6 1042.43   75.82
   3   0   7  194.34   39.66
   3   0   7  161.70   31.38
  -3   0  -7  147.33   31.55
  -1   5   2 2299.98   88.64
  -1   5   2 2346.34   99.29
  -1   5   2 2339.71   91.39
   2  -2  -5  841.20   35.51
  -2   2   5  961.27   38.88
  -2   2   5  728.49   56.42
   2  -2  -5  790.14   61.87
   2  -3  -4   26.85   17.12
   2  -3  -4   -8.09   27.76
  -2   3   4   73.14   29.46
  -2   3   4    6.28   16.81
  -2   3   4  -33.67   30.14
   5   0   4 6808.63  229.01
  -5   0  -4 6694.25  221.96
  -4   2   1  251.86   34.01
   4  -2  -1  193.34   31.81
   4  -2  -1  324.06   37.54
  -5  -2  -5   40.04   28.43
   5   2   5   -7.10   29.24
  -5  -4  -4 1806.92   63.63
  -5  -4  -4 1541.19   85.90
   5   4   4 1617.71   86.74
   5   5   1  601.21   62.09
  -5  -5  -1  711.16   63.29
   4   2  -4  434.73   47.94
  -4  -2   4  653.34   49.11
   4   2  -4  461.85   30.18
  -4  -2   4  491.07   34.04
   0   6  -1   39.39   32.71
   0  -6   1   50.00   30.42
   2   4   6   21.14   12.56
  -2  -4  -6   34.06   16.33
  -2  -4  -6   42.09   27.16
   2   4   6   16.11   31.42
   2   4   6   52.14   27.34
   3   2   7 9215.00  271.97
  -3  -2  -7 9249.24  216.68
  -3  -2  -7 9765.20  270.32
   0   6   0 5945.40  194.55
   0  -6   0 6302.31  200.54
  -3   0   5 3983.17  127.62
   3   0  -5 3718.53  153.24
  -3   0   5 3848.12  117.89
   3   0  -5 4100.91  130.00
   3   0  -5 3900.18  115.84
   4   6   1  415.58   67.15
  -4  -6  -1  824.99   60.31
   5   2  -2  376.76   49.98
  -5  -2   2  550.82   60.09
   3  -2   6  224.06   19.79
  -3   2  -6  266.08   39.47
  -3   2  -6  290.35   43.04
  -5  -5  -2  134.63   40.97
   5   5   2  230.97   44.40
   3   6  -2  698.18   63.95
  -3  -6   2  482.26   56.74
   2   6   3  779.83   50.08
  -2  -6  -3  708.36   43.67
   2   6   3  598.00   46.29
  -5  -3   2 1736.92   91.80
  -5  -3   2 1685.77   43.28
   5   3  -2 1341.24   86.04
  -2   3  -6  263.36   39.82
  -2   3  -6  143.22   39.70
  -2   3  -6  229.60   20.84
   3   6   3   84.78   27.94
   3   6   3  109.63   28.96
  -3  -6  -3   57.17   33.56
   4   6   0  -13.35   30.27
  -4  -6   0   11.12   30.18
   3   4   6 1837.60   97.60
  -3  -4  -6 1810.21   68.02
   3   4   6 1883.64   82.80
  -3  -4  -6 1785.48   79.38
   5   1   5 1143.17   74.60
  -5  -1  -5 1498.46   87.55
   2   3  -6 6998.96  214.39
   2   3  -6 7411.72  191.48
  -2  -3   6 7023.40  210.89
   4   3  -423144.11  402.42
  -4  -3   423032.11  582.68
   4   3  -423273.87  588.52
  -2  -5  -5  977.43   57.19
   2   5   5  833.36   69.49
   2   5   5  970.64   69.50
  -2  -5  -5  998.34   44.30
   1   1  -7 1051.80   54.44
   1   1  -7 1083.85   68.65
   1   1  -7 1052.84   59.83
  -1  -1   7  952.56   50.19
   5   5   0 1596.04   94.85
  -5  -5   0 1701.23   96.75
   3   5   5  434.19   39.25
  -3  -5  -5  447.21   38.16
  -3  -5  -5  324.58   37.68
   4   1  -4    2.54   25.27
  -4  -1   4   56.21   26.31
  -4  -1   4   51.28   31.27
   5   3   5  152.61   41.16
  -5  -3  -5  111.37   33.90
   4   6   2 2713.93  119.83
  -4  -6  -2 2833.25  117.66
   4   6   2 2875.39   79.55
  -5   0   1 3885.26  147.07
   5   0  -1 3749.62  142.42
   0   6  -2 1373.42   87.72
   0  -6   2 1391.82   80.69
  -1  -6   3   43.71   41.17
   0   4  -6 2790.26  132.40
   0  -4   6 3441.96  134.67
  -1   5  -4 3973.06  161.68
   1  -5   4 4021.97  160.35
  -2  -6   3   43.35   35.45
   2   6  -3   42.32   37.84
   0   6   1 2772.22  107.31
   0  -6  -1 2660.12  111.58
   0   6   1 2575.32  105.97
  -3   3  -5  395.52   49.00
  -3   3  -5  403.45   55.31
   5  -1   2  191.73   42.25
  -5   1  -2  170.87   41.77
   1   0  -7 1953.61   61.70
  -1   0   7 2109.93   63.17
  -1   0   7 1726.53   88.31
   1   0  -7 1910.36   99.86
   1   0  -7 2068.56   89.77
  -5  -1   2  310.02   40.07
   5   1  -2  191.36   48.76
  -5  -1   2  186.51   28.27
  -3  -5   4  969.83   69.10
   3   5  -4  674.77   67.47
   3  -4   1  153.26   20.15
  -3   4  -1  168.61   35.78
  -3   4  -1  169.25   39.88
   5  -1   1 9940.47  300.21
  -5   1  -110631.61  320.20
   5   5   3  251.07   46.61
  -5  -5  -3  346.81   24.04
  -5  -5  -3  296.93   47.58
  -1  -4   6 1299.60   73.93
   1   4  -6 1162.78   77.99
  -2   2  -7   78.67   23.67
  -2   2  -7  114.18   31.70
  -2   2  -7   77.43   32.13
   2  -2   7  114.15   25.95
  -3   4  -2   -6.75   28.71
  -3   4  -2   14.13   30.96
  -1  -5   518714.99  505.17
   1   5  -517875.48  498.41
  -1  -2   7 4746.76  148.44
   1   2  -7 4986.82  160.06
   1   2  -7 5112.76  158.52
   1   2  -7 4775.41  170.00
  -1  -4  -6   15.40   25.77
   1   4   6   21.81   26.96
   1   4   6   -0.29   31.41
  -1  -4  -6    8.34   27.40
  -1  -4  -6    8.60    7.20
   0   5   4 1246.63   79.23
   0   5   4 1594.33   81.61
  -2  -3  -7 6083.92  196.07
   2   3   7 5979.63  200.89
  -2  -3  -7 5996.86  114.08
   2   3   7 5820.90  205.12
   2   3   7 6068.21  109.04
  -4  -6   1 1617.70  107.81
   4   6  -1 1714.13   97.88
  -4   1   310175.65  267.57
  -4   1   310420.58  275.65
   4  -1  -310199.09  259.81
  -5   1  -3 1491.05   86.51
   5  -1   3 1516.82   92.23
  -2   4  -5  262.51   50.00
  -2   4  -5  352.00   48.20
   3  -1   7 1909.97   67.68
  -3   1  -7 1694.05   93.56
  -3   1  -7 1773.95   96.35
  -2   5  -1  530.50   53.99
  -2   5  -1  610.19   32.97
  -2   5  -1  391.42   55.87
  -5  -4   2 3363.12  144.83
   5   4  -2 3518.39  151.80
   0  -2  -7 4781.60  177.97
   0   2   7 4839.23  178.98
   0  -2  -7 5227.09  185.42
   0   2   7 4644.28  182.02
  -2   1   6  272.82   22.00
   2  -1  -6  261.74   45.57
   2  -1  -6  259.77   21.42
  -2   1   6  141.82   38.78
   2  -1  -6  333.88   37.42
   4   5  -3  197.02   44.84
  -4  -5   3  162.08   41.05
   0  -5   5 1262.60   89.82
   0   5  -5 1307.40   83.60
  -2   4   3 4816.24  165.01
   2  -4  -3 4607.42  164.11
  -2   4   3 4955.34  135.16
  -1  -6  -3  511.21   37.27
   1   6   3  398.69   47.20
   1   6   3  480.80   54.51
   1   6   3  567.85   45.43
   4  -1   6  170.32   40.53
  -4   1  -6  239.74   40.16
   4  -1   6  188.86   24.61
   3   4  -5  303.33   46.37
  -3  -4   5  323.88   45.45
   3   4  -5  330.58   28.43
  -3   2   4   45.06   31.23
  -3   2   4  110.15   26.14
   3  -2  -4   41.34   33.39
   3  -2  -4  101.81   25.50
  -3   4   015242.22  400.20
  -3   4   015546.39  413.28
   3  -4   015590.12  325.63
  -2   5  -2 1387.51   40.64
  -2   5  -2 1279.98   78.77
  -3  -3  -7  924.94   46.18
   3   3   7  870.30   67.43
  -3  -3  -7  832.64   59.06
   4   6   3 1088.00   66.69
  -4  -6  -3  913.99   65.09
   4   6   3  956.52   44.46
   5   5  -1 2626.18  133.81
  -5  -5   1 2922.56  136.12
  -2   5   025467.10  632.36
  -2   5   027944.83  638.84
   4  -2   5  469.89   53.18
  -4   2  -5  252.14   50.04
   0   3  -7 1032.20   63.15
   0   3  -7  949.07   71.56
   0  -3   7  805.14   58.36
  -3   4  -3  187.81   43.45
  -3   4  -3  231.71   45.55
  -5   0  -5   62.99   36.74
   5   0   5  111.09   39.23
   1   5   5  367.05   49.29
  -1  -5  -5  467.67   29.61
   1   5   5  427.91   28.04
  -1   4  -6   13.61   14.96
   1  -4   6   -5.12   31.40
  -5   1   0 2376.01  115.43
   5  -1   0 2271.33  113.43
  -4  -5  -5 4861.40  145.96
   4   5   5 4871.65  148.34
   4   5   5 4555.05  154.77
  -4  -5  -5 4883.48  158.85
  -4  -4  -610309.71  264.85
  -4  -4  -610699.93  277.17
   4   4  -4  625.65   31.68
   4   4  -4  509.95   59.56
  -4  -4   4  581.15   58.55
  -4   3  -2   48.58   33.23
   4  -3   2   83.19   39.14
   4  -3   2   71.99   16.65
   4  -2  -2 1070.78   61.64
  -4   2   2 1127.33   67.12
   4  -2  -2  940.21   63.41
   0  -6   313727.55  409.31
   0   6  -314633.84  435.77
  -2  -5   5  751.65   61.55
   2   5  -5  729.78   66.16
   4   0  -4  567.15   47.61
  -4   0   4  470.56   39.51
  -4   0   4  418.36   40.00
   4  -3   1 3363.68   95.11
  -4   3  -1 3271.99  142.83
   1   3   7 1703.21   88.31
  -1  -3  -7 1572.12   96.24
  -1  -3  -7 1628.87   86.41
   1   3   7 1756.88   98.86
   6   3   2 9002.24  296.55
  -6  -3  -2 9106.09  311.88
   1  -5  -3  274.68   37.62
  -1   5   3  221.05   31.81
  -1   5   3   90.00   27.73
  -1   5   3  245.71   43.85
   5   4   5   52.51   28.47
  -5  -4  -5   42.09   37.22
  -5  -4  -5   30.46   24.92
   6   2   2   54.68   36.78
  -6  -2  -2    9.84   37.56
   0   6   2   18.40   31.32
   0  -6  -2   72.22   24.51
   0   6   2  119.30   28.16
  -4  -1  -7 1305.57   67.84
   4   1   7 1416.60   77.30
   4   1   7 1403.63   72.96
   1  -3   7  457.97   47.51
  -1   3  -7  544.33   39.54
  -1   3  -7  582.59   52.41
  -3  -6   3 4359.26  179.56
   3   6  -3 4686.08  186.17
   3  -1  -5 8043.70  187.53
  -3   1   5 7888.90  234.73
  -3   1   5 8496.78  198.64
   3  -1  -5 8498.38  277.20
  -1   1   7 3771.06  164.64
   1  -1  -7 4227.02  154.52
  -1   1   7 3839.24  143.58
   1  -1  -7 3642.63  154.62
   1  -1  -7 3750.42   75.37
  -6  -3  -1 1354.69   91.72
   6   3   1 1408.80   89.57
   3   6   4 1319.73   74.32
   3   6   4 1405.95   72.63
   4   2   7  767.14   56.42
  -4  -2  -7  725.20   55.52
   3  -3  -3 2095.30   97.43
  -3   3   3 2087.23   77.55
   3  -3  -3 2201.92   84.70
  -6  -2  -1 1694.80   99.08
   6   2   1 1554.67   96.25
   5  -1   4  481.44   57.16
  -5   1  -4  469.21   56.52
  -1   0  -8   83.15   36.23
  -1   0  -8   45.29   30.23
  -1   0  -8   97.79   23.42
  -1   0  -8   82.18   23.32
   1   0   8   37.76   33.85
   2   6   4  170.78   30.58
   2   6   4  143.33   33.76
  -2  -6  -4  151.86   28.98
  -2   5  -3    2.53   31.14
  -2   5  -3   10.15   29.70
  -2   5  -3   -2.85    6.88
   5   5   4 2184.50  101.79
  -5  -5  -4 2247.47  104.43
  -5  -5  -4 2086.04   72.53
   6   2   3 1833.66  105.13
  -6  -2  -3 2107.74  110.31
   4  -3   3 1398.62   38.86
   4  -3   3 1457.20   92.13
  -4   3  -3 1486.63   87.51
  -6  -3  -3  381.06   54.33
   6   3   3  304.07   54.26
   5   2   6  670.27   56.00
  -5  -2  -6  773.60   59.25
   2   4  -6  -25.80   31.38
  -2  -4   6   84.91   35.11
   2   0   8 2559.00  114.04
  -2   0  -8 2691.06  109.36
  -2   0  -8 2526.73   88.37
  -2   0  -8 2699.35   96.35
   1   3  -7  154.41   27.38
   1   3  -7  211.93   44.00
  -1  -3   7  218.41   33.55
   4   6  -2 3113.55  145.42
  -4  -6   2 2864.93  140.80
  -2  -1  -8  340.11   43.57
  -2  -1  -8  414.53   45.47
   2   1   8  209.06   52.36
  -2  -1  -8  340.93   30.16
  -2  -1  -8  320.27   31.74
  -5   0   2 1451.59   78.70
   5   0  -2 1366.33   76.90
  -5  -2   3   -2.32   13.81
  -5  -2   3    4.74   30.63
   3  -4  -1  174.88   35.61
   3  -4  -1  129.98   27.32
  -3   4   1  122.31   30.47
  -4   3   0 1114.53   70.11
   4  -3   0  939.40   68.40
   4  -3   0 1176.48   58.57
   2  -5  -1 2874.99  105.66
  -2   5   1 2855.22  101.00
  -2   5   1 3072.14  119.76
  -2   5   1 3149.77  114.27
   5   3  -3  704.73   63.56
  -5  -3   3  689.79   60.35
  -5  -3   3  650.22   34.81
  -1   1  -8 3063.82  105.14
   1  -1   8 3161.18  133.34
  -1   1  -8 3039.27  105.23
  -1   1  -8 3281.20  122.09
   1   6  -4 1109.72   85.29
  -1  -6   4 1196.52   81.76
   1   1   8  289.60   50.01
  -1  -1  -8  315.73   26.79
  -1  -1  -8  377.64   23.99
  -1  -1  -8  286.32   44.24
  -1  -1  -8  331.33   47.66
   5   1   6  802.23   62.93
  -5  -1  -6  628.89   57.41
  -6  -4  -2 1003.37   78.33
   6   4   2  888.76   77.65
   4   0   7   -6.11   28.54
  -4   0  -7   57.17   30.29
   4   0   7   40.07   26.86
   2   7   0  399.12   54.30
  -2  -7   0  494.88   59.09
  -3  -2   6  457.04   50.23
   3   2  -6  493.16   44.43
   3   2  -6  546.05   48.57
  -6  -3   0 2754.98  135.69
   6   3   0 2730.88  138.79
   6   4   1 1833.05  105.60
  -6  -4  -1 1867.38  109.96
  -1   6  -1 4647.22  176.22
   1  -6   1 4385.92  166.90
  -1   3   6   76.92   35.72
   1  -3  -6  109.25   33.70
   1  -3  -6  121.88   36.05
  -1   3   6   89.17    7.57
  -1   3   6   48.56   40.85
   6   1   2 2382.78  132.79
  -6  -1  -2 2620.37  129.89
  -3   4  -4  946.68   75.23
  -3   4  -4 1131.72   80.30
   2   6  -4  883.01   75.88
  -2  -6   4  912.56   75.13
   1  -5   5  286.50   49.27
  -1   5  -5  263.17   47.57
   3   1  -6   96.85   29.30
  -3  -1   6  115.67   30.38
  -3  -1   6  150.50   30.37
   3   1  -6  186.20   33.77
  -5  -3  -6   54.10   26.29
   5   3   6   65.59   29.26
  -5  -3  -6   41.96   38.88
   6   2   0  132.75   41.23
  -6  -2   0   82.02   38.94
  -1   4   5  175.92   41.39
   1  -4  -5  189.66   41.00
  -1   4   5  191.09   18.65
  -1   4   5  309.16   44.83
  -5  -6  -1 6321.58  232.51
   5   6   1 6123.06  231.97
   3   7   0   42.51   35.23
  -3  -7   0   31.42   32.02
  -2  -7  -1  225.49   39.81
   2   7   1  164.18   41.11
   5  -1  -1  126.84   36.65
  -5   1   1  133.31   35.18
  -1   6   0 1297.85   80.47
   1  -6   0 1688.54   87.03
   3   7   1 2143.28  115.38
  -3  -7  -1 2131.77  104.42
  -2  -7   1 1453.49   88.39
   2   7  -1 1505.58   92.76
  -4  -6  -4  162.45   39.58
   4   6   4  122.44   29.44
  -4  -3  -7  143.22   29.44
  -4  -3  -7  208.12   39.15
   4   3   7  122.77   31.19
   4   3   7  125.41   40.90
  -6  -1  -1 1785.05  102.66
  -5  -5   2   37.24   49.49
   5   5  -2  126.72   43.21
   5   5  -2   81.36    6.24
   5   6   2 7816.25  279.31
  -5  -6  -2 7821.04  268.63
   5   6   2 8005.16  145.47
  -6  -1  -3 1342.20   90.98
   6   1   3 1284.27   88.48
  -2   1  -8 1985.70   82.26
  -2   1  -8 1885.37   89.99
   2  -1   8 1927.18   86.80
  -2   1  -8 1864.02   85.25
   6   4   3  368.41   53.66
  -6  -4  -3  314.13   52.52
  -1   6  -2 6822.25  242.84
  -1   6  -2 6313.27  143.00
   1  -6   2 6755.63  240.85
  -2   3   5  393.88   47.84
   2  -3  -5  399.72   26.16
   2  -3  -5  439.68   59.30
  -2   3   5  426.39   53.84
  -2   3   5  382.11   26.72
  -3   3  -6  513.98   57.86
  -3   3  -6  568.25   61.71
   0   0  -8  705.27   39.63
   0   0  -8  701.08   55.16
   0   0  -8  718.17   60.24
   0   0   8  605.80   34.83
   0   0   8  558.59   63.53
   0   1  -8 3073.22  136.30
   0   1  -8 3318.03  129.86
   0   1  -8 3242.51  103.68
   0  -1   8 3292.96  106.10
   0   4   6 2388.79  121.23
   0  -4  -6 2401.64  122.68
   0  -4  -6 2423.49  111.31
   0   4   6 2516.65  113.95
   6   2   4 4574.57  182.32
  -6  -2  -4 4751.04  188.53
   2   1  -7 1116.81   81.21
  -2  -1   7 1163.99   57.27
   2   1  -7 1246.22   66.26
   2   1  -7 1120.36   59.33
   5   1  -3  -16.98   26.95
  -5  -1   3   28.50   30.01
  -5  -1   3   -2.49   16.26
  -3   2  -7  159.75   44.01
  -3   2  -7   70.36   34.26
   3  -2   7   49.02   19.42
   6   3   4   13.47   33.44
  -6  -3  -4   13.44   32.91
  -5  -6   0  -10.94   33.78
   5   6   0   -7.63   34.13
   4  -3   4  216.04   48.18
  -4   3  -4  272.89   49.91
   4   2  -5 3960.13  120.67
  -4  -2   5 3617.54  137.58
  -4  -2   5 3640.21  116.84
   4   2  -5 3625.62  137.96
   3   5   6  -13.83   34.19
   3   5   6    0.54   33.18
   3   5   6  -25.48   16.85
  -3  -5  -6  -10.33   23.33
   2   2   8 5078.77  189.24
  -2  -2  -8 4935.45  181.58
  -2  -2  -8 5199.58  193.67
   3   3  -6 3126.02  109.35
   3   3  -6 2875.08  126.36
  -3  -3   6 3248.37  127.78
   2   2  -7   73.52   31.98
   2   2  -7   91.93   31.42
  -2  -2   7   49.54   23.36
   2   2  -7   60.51   35.39
   3   1   8  926.23   54.93
   3   1   8  920.37   66.12
  -3  -1  -8  838.55   57.02
  -3  -1  -8  977.46   58.71
  -6  -4   022011.44  645.46
   6   4   022390.07  638.90
  -3  -7   1 3925.66  162.93
   3   7  -1 3729.23  163.78
  -2   3  -7  661.61   38.92
  -2   3  -7  746.86   59.50
  -2   3  -7  734.49   63.05
   5   4  -3  171.54   42.40
  -5  -4   3  143.84   44.07
   5   4  -3  171.74   17.15
   0  -6   4 7766.79  271.58
   0   6  -4 7326.78  266.51
   1   6   4 1155.48   78.06
  -1  -6  -4 1187.99   56.95
   1   6   4 1029.60   78.78
   2   5   6  494.74   30.31
   2   5   6  405.12   50.13
   2   5   6  613.00   58.52
  -2  -5  -6  473.19   29.30
  -2  -5  -6  611.55   48.56
  -2   5  -4  622.71   77.40
  -2   5  -4  675.50   61.11
  -1  -7   0 6503.05  219.35
   1   7   0 6221.40  220.95
   3   7   2 1325.38   66.37
   3   7   2 1172.36   89.31
  -3  -7  -2 1360.56   77.82
  -2   2   6  174.39   45.69
   2  -2  -6  145.12   34.08
   2  -2  -6  112.42   18.87
  -2   2   6  111.06   18.79
   2  -2  -6  142.32   40.90
   0   6   3   58.44   35.60
   0  -6  -3   43.90   26.94
   0   6   3   26.02   25.77
   2   4   7 2578.18  135.87
  -2  -4  -7 2628.76  113.73
   2   4   7 2433.59   54.41
   2   4   7 2566.20  115.16
  -5   1  -5  166.55   46.18
   5  -1   5  216.60   46.62
   3   4   711345.50  326.00
  -3  -4  -711485.44  327.93
   3   4   711750.73  371.49
   3   4   711620.19  231.87
  -3  -4  -711464.34  247.18
  -3   0  -8 1373.36   69.94
   3   0   8 1431.63   77.12
  -3   0  -8 1466.02   73.11
  -4  -3   5 2447.74  111.52
   4   3  -5 2474.29   85.14
   4   3  -5 2397.17  113.15
  -2   4  -6  134.63   37.66
  -2   4  -6   98.02   38.02
   1   7  -1  416.01   56.10
  -1  -7   1  427.59   51.13
   4  -3  -1 2588.37  116.74
   4  -3  -1 2580.09  104.95
  -4   3   1 2512.82  112.68
   0   3   7 1952.88  107.42
   0  -3  -7 1946.61   99.36
   0   3   7 1930.59   97.95
   0  -3  -7 2073.59  110.65
  -2  -7  -2 1900.57   91.93
   2   7   2 1828.20   92.38
  -1   6   1  286.23   49.94
   1  -6  -1  432.92   52.16
  -1   6   1  381.82   36.06
   5   0   6  963.64   72.81
  -5   0  -6  829.24   65.66
  -3  -5   5  193.73   42.15
   3   5  -5  165.75   42.60
  -1   2  -8  248.13   34.34
  -1   2  -8  172.03   46.18
   1  -2   8  285.38   38.06
   5  -2   2 1778.95  102.39
  -5   2  -2 1752.87   99.95
   4   1  -5   15.60   25.45
   4   1  -5   14.33   24.96
  -4  -1   5   72.77   28.34
  -4  -1   5   15.66   25.54
   4   5  -4 2205.76  116.58
   4   5  -4 2248.52   67.48
  -4  -5   4 2269.51  117.48
   4  -2   6  405.96   22.14
  -4   2  -6  392.52   52.11
   4  -2   6  432.47   53.85
   5   6   3 1384.53   84.88
   5   6   3 1319.23   50.45
  -5  -6  -3 1271.97   86.22
   3   0  -6   86.37   33.63
  -3   0   6   62.62   28.06
   3   0  -6   64.89   27.08
   3   0  -6    8.34   25.90
  -3   0   6   54.48   24.65
  -6  -1   0  214.91   54.43
   6   1   0  240.63   50.96
  -2  -7   2  327.49   52.38
   2   7  -2  227.32   53.74
   0   5   5  937.25   41.75
   0   5   5  858.30   68.50
   0   5   5  890.52   38.07
   0   5   5  801.65   80.72
   0  -5  -5  785.59   68.94
   2   0  -7 5611.86  140.64
   2   0  -7 5455.89  185.75
  -2   0   7 5804.15  141.74
   2   0  -7 6034.96  219.69
  -2   0   7 5938.07  199.87
   1   2   8 1535.89  108.65
  -1  -2  -8 1791.58   96.36
  -1  -2  -8 1545.20   36.72
  -1  -2  -8 1677.50   85.56
   1   2   8 1659.34   90.44
  -3  -2  -8 2411.47  111.94
  -3  -2  -8 2373.40   83.03
   3   2   8 2277.06  108.56
  -2   4   4  901.07   69.32
  -2   4   4  928.21   72.38
  -2   4   4  896.94   45.61
   2  -4  -4  895.03   70.52
  -4   1   4  671.28   55.38
   4  -1  -4  648.75   62.14
  -4   1   4  717.84   53.25
   4  -1  -4  739.77   53.39
   6   1   4   59.23   41.29
  -6  -1  -4   86.68   49.02
  -1   2   7 1315.29   80.15
   1  -2  -7 1515.43   82.05
   1  -2  -7 1321.63   87.51
  -1   2   7 1384.18   96.71
   0  -1  -8   61.60   31.83
   0  -1  -8   50.88   14.77
   0   1   8   -6.24   40.38
   0  -1  -8    4.68   28.03
   0   1   8  -17.54   38.17
  -2   5   2  155.44   34.72
  -2   5   2  173.49   38.88
   2  -5  -2  165.79   40.50
  -2   5   2  188.05   33.67
   0  -2   8  884.36   53.21
   0   2  -8  695.25   51.52
   0   2  -8  881.64   59.65
   5  -2   1 2233.16  110.86
  -5   2  -1 2452.29  125.22
   6   3  -1 3611.84  158.69
  -6  -3   1 3204.74  154.56
  -1  -7  -1  736.58   56.66
   1   7   1  592.48   54.33
  -1   6  -3  359.06   53.81
   1  -6   3  306.50   49.14
   5   5   5  -13.63   29.51
  -5  -5  -5  -22.75   24.87
  -1  -5   6 1654.52   95.25
   1   5  -6 1698.16   98.35
   4  -2  -3  891.37   55.93
  -4   2   3  900.71   56.23
   4  -2  -3 1023.77   67.15
   3  -4  -2 4296.09  148.01
  -3   4   2 4314.18  148.82
   3  -4  -2 4095.10  144.56
  -6  -4  -4 1132.08   84.28
  -6  -4  -4 1341.66   54.30
   6   4   4 1259.79   86.02
   5  -2   3 1099.01   82.46
  -5   2  -3  983.93   90.46
  -4  -7  -1 1219.50   86.77
   4   7   1 1332.44   53.11
   4   7   1 1348.41   89.31
   0   4  -7  954.41   57.69
   0  -4   7  924.66   67.71
   0   4  -7  716.24   68.86
   0   5  -6 1417.27   89.59
   0  -5   6 1457.57  103.64
  -3  -6   4  268.62   47.74
   3   6  -4  266.54   55.79
   5   6  -1  238.80   50.56
  -5  -6   1  152.61   47.15
  -6  -2   1   95.76   40.53
   6   2  -1  136.06   41.18
   4  -1   7  719.93   41.02
   4  -1   7  841.24   72.51
  -5  -4  -6  212.67   31.66
   6   5   2   34.30   39.87
  -6  -5  -2   68.32   48.31
   3   6   5  218.17   32.12
   3   6   5  142.18   39.29
  -3  -6  -5  122.79   33.21
  -4  -6   3  905.10   84.90
   4   6  -3 1004.41   83.21
   1  -5  -4 2258.17  116.15
  -1   5   4 2153.51  108.41
  -1   5   4 2044.51  103.63
  -1   5   4 2173.63   74.18
  -4  -5  -6 3094.95  115.09
   4   5   6 3300.05  118.90
  -4  -5  -6 3039.77  116.00
   4   5   6 2988.52  114.50
   4   7   0 3024.84  145.74
  -4  -7   0 2766.58  138.39
   6   5   1 5027.04  221.26
  -6  -5  -1 4922.81  212.63
   2   3  -7 1244.65   69.22
   2   3  -7  946.27   64.68
  -2  -3   7 1011.75   70.37
  -1  -7   2  884.12   71.68
   1   7  -2  812.51   70.77
  -3  -7   2 2727.32  134.67
   3   7  -2 2854.73  141.91
   6   0   2 1616.57  101.93
  -6   0  -2 1798.90  104.33
  -3   4  -5 2590.32  127.52
  -3   4  -5 2402.09  126.76
   3  -2  -5  884.67   71.09
  -3   2   5  893.28   52.25
   3  -2  -5  814.26   45.54
  -3   2   5  825.60   64.81
  -1  -4   7 2329.85  107.88
   1   4  -7 2278.27  115.49
   4   7   2 2657.99  123.28
  -4  -7  -2 2606.65  119.96
   4   7   2 2512.87   85.72
   2   6   5  208.95   41.59
   2   6   5  279.26   50.70
  -2  -6  -5  220.05   29.56
  -6  -4   1  231.65   52.91
   6   4  -1  268.22   55.59
   6   2   5 4945.72  187.27
  -6  -2  -5 4408.01  183.97
   2  -2   8 4499.82  139.37
  -2   2  -8 4860.60  167.51
  -2   2  -8 4462.64  165.49
  -2   2  -8 4840.97  141.18
  -6   0  -3 5728.00  223.45
  -1  -4  -7  926.30   82.30
  -1  -4  -7  943.40   68.54
   1   4   7  924.79   71.17
   6   3   5 3901.89  168.58
  -6  -3  -5 4226.70  172.07
   1   5   6  698.30   60.63
   1   5   6  569.74   64.76
  -6  -5  -3  119.05   41.57
   6   5   3  153.87   42.83
  -6  -5  -3   97.11   16.22
   5  -2   0  701.77   64.22
  -5   2   0  774.47   65.29
   3  -1   8   -5.53   23.06
  -3   1  -8   67.70   29.26
  -3   1  -8   49.73   29.87
   3  -3  -4 1830.49   74.67
  -3   3   4 1800.66   91.46
   3  -3  -4 1496.95   89.66
   3   7   3  582.67   46.73
  -3  -7  -3  300.76   49.97
   3   7   3  313.94   49.89
  -6   0  -1  122.67   40.81
   6   0   1   65.79   49.60
  -5   0   3  242.35   48.88
  -5   0   3  245.07   33.92
   5   0  -3  224.57   46.52
  -4  -4  -7  182.51   36.97
   4   4   7  233.95   30.30
  -4  -4  -7  283.43   37.85
   5  -1  -2 2013.49   98.73
  -5   1   2 2486.89  109.76
   4   4  -516828.91  335.07
  -4  -4   515737.38  468.37
   4   4  -516701.00  476.20
   3   4  -6  612.99   64.66
  -3  -4   6  791.69   61.41
   3   4  -6  669.18   48.94
   1   1  -8 3634.21  119.65
   1   1  -8 3820.60  141.93
   1   1  -8 3426.56  157.87
  -1  -1   8 3627.15  112.21
   1  -4   7 3287.67  142.38
  -1   4  -7 3319.38  103.33
  -1   4  -7 3105.14  144.76
  -4   3  -5 2423.73  123.55
   4  -3   5 2300.59  108.61
   6   5   0 1119.63   87.58
  -6  -5   0 1067.74   87.22
   1   6  -5  722.41   73.15
  -1  -6   5  745.86   69.52
  -4  -7   1 1825.23  109.74
   4   7  -1 1930.12  114.72
  -1  -7  -2 4887.56  166.65
   1   7   2 4916.82  172.12
   5  -2   4 3987.32  168.88
  -5   2  -4 3908.28  169.09
  -2  -5   6 1250.86   79.80
   2   5  -6 1122.26   85.16
  -4  -6  -5    1.62   23.34
   4   6   5   64.04   28.74
  -4  -6  -5  -15.85   25.01
   4   6   5  -37.51   22.29
  -2  -3  -8    2.45   12.07
  -2  -3  -8    7.19   30.32
   2   3   8   10.63   35.11
   2   3   8   37.66   13.20
   2   3   8   19.94   31.50
  -1   6   2  586.06   55.02
  -1   6   2  463.71   54.04
  -1   6   2  529.58   50.88
  -5  -2  -7 1725.51   87.51
   5   2   7 1466.13   92.88
  -2  -7  -3 1080.91   69.20
   2   7   3 1058.39   65.70
   2   7   3  993.63   73.96
  -4   0   5   31.91   26.33
   4   0  -5   36.72   29.93
  -4   0   5   65.94   30.39
   5   6   4 2116.83   76.92
  -5  -6  -4 1949.82   72.65
  -5  -6  -4 2063.75  103.78
   5   5  -3 1641.41  104.88
  -5  -5   3 1434.43   92.91
   6   1  -1 1226.07   82.77
  -6  -1   1 1042.70   82.57
   1   0  -8 1412.22   55.73
  -1   0   8 1273.20   48.16
   1   0  -8 1462.21   84.72
   1   0  -8 1170.89   81.06
  -1   0   8  897.72   60.43
  -5  -2   4   66.52   21.48
  -5  -2   4   89.32   36.55
   5   2  -4   28.16   42.52
   3   3   8  450.18   32.55
  -3  -3  -8  351.80   46.38
  -3  -3  -8  431.90   34.06
   3   3   8  408.30   55.28
   2   7  -3  529.40   65.68
  -2  -7   3  510.17   61.47
   5   3  -4  602.64   60.91
  -5  -3   4  620.39   69.89
  -1  -2   8 1147.51   62.40
   1   2  -8 1141.23   78.91
   1   2  -8 1207.23   64.02
   1   2  -8 1046.09   67.84
  -5  -1  -7 1208.56   84.58
   5   1   7 1417.54   81.47
   6   1   5   55.63   36.41
  -6  -1  -5   22.85   39.29
   2  -1  -7  333.96   48.81
  -2   1   7  211.41   41.98
   2  -1  -7  151.68   41.68
  -2   1   7  217.79   23.26
   2  -1  -7  234.50   25.66
  -2  -6   5 8047.49  283.30
   2   6  -5 8065.48  290.00
  -2   5  -5 1285.64   93.17
  -2   5  -5 1288.17   93.23
  -4   3   2 1011.91   71.48
   4  -3  -2 1042.65   64.25
   4  -3  -2 1063.11   65.07
   4   1   812849.06  340.70
   4   1   812535.86  346.47
  -4  -1  -812587.72  340.16
  -1   5  -6   81.34   43.14
   1  -5   6  118.06   40.33
   1  -6   4   59.10   40.04
  -1   6  -4   82.33   43.99
   0  -7   1 6192.01  223.73
   0   7  -1 5752.85  217.92
   6   0   4 1473.47   99.52
  -6   0  -4 1442.84   94.41
   4   7   3 3829.58  160.44
   4   7   3 3918.41  126.03
  -4  -7  -3 3979.57  167.93
   0   7   0 2222.87  110.83
   0   7   0 2079.71   93.43
   0  -7   0 2249.63  110.12
   1   7  -311202.51  373.30
  -1  -7   311014.52  369.77
   0  -2  -8  594.58   59.59
   0   2   8  502.32   66.42
   0   2   8  606.45   60.86
   0  -2  -8  751.60   60.32
  -4  -2  -8  482.62   48.95
  -4  -2  -8  388.50   46.27
   4   2   8  446.31   41.44
   4   2   8  461.82   58.83
   6   0   0  889.19   75.54
  -6   0   0  939.05   74.60
   0   3  -8 1118.77   72.87
   0  -3   8  983.11   64.45
   0   3  -8  995.80   78.38
   0   6  -5 8966.94  314.31
   0  -6   5 8479.89  300.22
   3  -1  -6 3776.70  109.18
  -3   1   6 3634.30  143.87
   3  -1  -6 4156.45  186.34
  -3   1   6 3916.82  115.24
   5   3   7  803.60   60.05
  -5  -3  -7  850.64   56.30
  -5  -3  -7  803.52   66.17
   5   6  -2  511.11   79.69
   5   6  -2  540.92   16.70
  -5  -6   2  554.50   66.39
  -6  -4  -5 7173.96  256.03
  -6  -4  -5 7743.82  198.35
   6   4   5 7539.26  258.18
   5  -1   6  567.53   61.31
  -5   1  -6  543.89   63.57
  -3   5  -1  536.59   68.37
  -3   5  -1  479.28   54.15
   3  -5   1  450.26   31.64
  -3   5  -2    9.18   31.24
  -3   5  -2  -20.30   41.11
   1  -3   8  858.70   62.63
  -1   3  -8  754.87   65.37
  -1   3  -8  784.73   52.85
  -6  -3   2    6.66   14.64
   6   3  -2  -28.06   35.29
  -6  -3   2   33.09   35.16
   6   5   4  305.10   51.45
  -6  -5  -4  320.23   53.06
  -6  -5  -4  347.11   28.45
   0   6   4 2502.05  116.65
   0  -6  -4 2578.43   93.11
   0   6   4 2530.86  120.66
   0   7  -2  123.67   44.48
   0  -7   2   82.48   41.58
  -2   5   3   26.92   29.12
  -2   5   3   85.05   28.60
   2  -5  -3   56.19   31.67
  -2   5   3   -8.49   40.64
   1   3   8 3125.86  138.37
  -1  -3  -8 2843.63  132.49
  -1  -3  -8 2798.05  145.08
   1   3   8 2897.41  144.91
  -3   3  -7  877.81   72.29
  -3   3  -7  950.67   76.16
   4  -4   2  479.57   31.44
   4  -4   2  533.42   60.08
  -4   4  -2  604.46   59.47
  -5  -1   4 1573.36   74.56
   5   1  -4 1426.42   82.11
  -5  -1   4 1378.55   82.73
  -6  -2   2   89.31   42.70
   6   2  -2  176.21   43.69
   1   6   5 4865.22  185.07
  -1  -6  -5 5375.26  136.33
   1   6   5 4887.88  194.78
   1   6   5 5193.24  135.21
  -3  -7   3 4144.68  184.62
   3   7  -3 3949.00  185.95
   4   0   8 1563.47   78.25
   4   0   8 1577.69   92.22
  -4   0  -8 1598.95   87.17
   6   5  -1 9124.50  339.77
  -6  -5   1 9582.58  342.58
   5  -2  -1 2383.79  112.96
  -5   2   1 2402.71  119.54
   5   4  -4 2771.61   79.36
   5   4  -4 3043.24  143.32
  -5  -4   4 2697.44  133.28
   2   4  -714888.75  437.90
  -2  -4   714890.35  432.10
  -4   4  -1  120.67   50.71
   4  -4   1   96.21   25.84
   4  -4   1  137.60   44.08
   0   7   1  653.60   55.61
   0  -7  -1  594.50   64.33
   0   7   1  707.50   54.28
   4   7  -2 2873.81  150.71
  -4  -7   2 2984.11  152.46
  -3   4   3   22.81   29.16
   3  -4  -3   51.91   29.22
   3  -4  -3   27.49   37.17
  -3   5   0   65.68   38.34
  -3   5   0  -44.19   34.78
   3  -5   0   -1.36   21.25
  -3   5  -314214.84  457.43
  -3   5  -314793.70  458.41
  -1   4   6  282.80   17.35
  -1   4   6  298.27   51.56
   1  -4  -6  310.76   48.51
  -1   4   6  311.58   55.22
  -5  -5  -6   24.77   27.77
   5   5   6   35.64   26.60
  -5  -5  -6  -24.90   26.33
  -1   1   8 7091.95  243.87
   1  -1  -8 7148.08  129.58
   1  -1  -8 7109.92  259.58
  -1   1   8 6878.05  120.97
  -1   1   8 6913.26  255.28
   1  -1  -8 7040.65  239.72
  -6  -4   2   53.98   36.78
   6   4  -2   79.25   41.83
  -6  -4   2   46.49   11.16
   5   0   7   40.36   36.31
  -5   0  -7   58.34   35.59
  -5   2  -5 9151.79  314.30
   5  -2   5 8747.40  305.72
  -2   6  -1  407.15   64.55
  -2   6  -1  457.06   33.45
  -2   6  -1  471.59   55.39
  -5  -7  -1 1214.25   96.47
   5   7   1 1163.02   85.09
   5   7   1 1103.94   39.54
  -4   4  -3 8143.90  296.46
  -4   4  -3 7891.55  293.29
   3   7   4 1817.44   85.11
  -3  -7  -4 1916.05   91.02
   3   7   4 1407.61   84.11
   1   7   3  192.38   35.51
   1   7   3  166.47   43.55
  -1  -7  -3  177.80   33.55
  -4   2  -7  188.51   41.63
   4  -2   7  123.81   19.82
  -4  -3  -8  777.79   60.23
   4   3   8  716.26   45.88
   4   3   8  748.92   67.00
  -4  -3  -8  742.14   49.60
  -3  -5  -7  406.68   47.03
  -3  -5  -7  387.87   33.69
   3   5   7  455.48   60.47
   3   5   7  462.02   52.35
   3   5   7  441.19   32.79
  -1  -3   8  636.32   59.23
   1   3  -8  781.69   68.65
   1   3  -8  655.39   57.64
  -2   6  -2 3853.02   92.66
  -2   6  -2 3782.83  167.22
  -2   6  -2 3799.33  161.28
  -6  -2  -615255.41  458.54
   6   2   614732.96  437.17
   4   6  -4  280.40   57.79
  -4  -6   4  420.65   56.49
  -6  -6  -2   67.56   44.31
   6   6   2   55.11   39.96
  -2   0  -9  117.64   26.48
  -2   0  -9  132.40   30.19
   2   0   9   85.12   37.23
  -2   0  -9  103.60   38.63
  -2   0  -9   41.54   38.91
   6   6   1  713.09   77.49
  -6  -6  -1  753.92   74.28
  -2   4  -7  154.60   44.83
  -2   4  -7  162.59   41.94
  -2   4  -7  128.31   20.86
   2  -3  -6   68.62   18.41
  -2   3   6   34.53   18.21
  -2   3   6   64.36   34.48
  -2   3   6   93.52   43.72
   2  -3  -6   79.03   37.55
  -3   2  -8 3007.09  141.89
  -3   2  -8 2963.97  137.89
   3  -2   8 4186.00  118.25
  -5  -7  -2   75.38   39.57
   5   7   2    3.69   39.71
   5   7   2   69.80   18.20
  -1   0  -9  667.26   43.33
  -1   0  -9  725.93   61.33
  -1   0  -9  642.88   61.51
  -1   0  -9  647.69   47.42
   1   0   9  697.10   65.03
  -1   3   7 1870.06  101.35
   1  -3  -7 1775.88  106.44
   1  -3  -7 1760.31   99.61
  -3  -2   7   44.40   33.58
   3   2  -7   63.14   37.26
   3   2  -7   47.99   27.75
   5   7   0 1262.80   95.39
  -5  -7   0 1315.42   97.27
   6   3   6  536.97   56.74
  -6  -3  -6  337.38   55.40
   4   5  -5   78.74   22.52
   4   5  -5  127.15   42.50
  -4  -5   5   63.01   41.27
  -3   4  -6  591.82   68.85
  -3   4  -6  650.93   68.49
  -2  -1  -9  143.29   27.72
  -2  -1  -9  192.20   41.38
   2   1   9  145.23   42.75
  -2  -1  -9  174.08   28.32
  -2  -1  -9  173.51   38.91
  -4   2   4  727.40   62.40
   4  -2  -4  706.29   67.12
   4  -2  -4  829.80   58.29
  -4   2   4  871.12   53.29
  -4   4   0 4346.58  170.90
   4  -4   0 4473.09  167.86
   4  -4   0 4445.08  139.61
  -2   6   0 1429.23   89.31
  -2   6   0 1584.56   87.74
  -6   0  -5   61.17   41.79
   6   0   5  129.80   42.38
   3   6  -5    2.05   34.83
  -3  -6   5    3.14   33.14
  -1   6   3 2436.54  115.34
  -1   6   3 2271.92   93.20
  -1   6   3 2496.68   99.38
   2   5   7  414.17   51.71
  -2  -5  -7  392.74   55.73
  -2  -5  -7  398.50   25.06
   2   5   7  425.41   58.85
   2   5   7  411.52   25.01
   0  -4  -7 1202.76   80.36
   0   4   7 1183.53   88.74
   0   4   7 1045.66   81.42
   0  -4  -7 1089.38   88.17
   5   6   511277.11  277.59
   5   6   510768.63  327.38
  -5  -6  -511442.79  342.11
  -5  -6  -511714.92  282.06
  -3  -1   7 5586.60  168.29
   3   1  -7 5415.53  181.69
   3   1  -7 5256.20  214.01
  -3  -1   7 5335.73  180.42
   3   1  -7 5275.84  164.09
  -6   1  -2 3318.85  158.71
   6  -1   2 3597.28  169.60
  -2   4   512267.13  249.55
   2  -4  -511532.42  367.55
  -2   4   512361.97  390.72
  -2   4   511637.79  362.80
  -2   4   512578.74  248.88
   2   7   4 3397.20  152.78
  -2  -7  -4 3510.04  126.98
   2   7   4 3320.75  137.15
   2   7   4 3363.20  122.27
   0   7  -312180.58  402.89
   0  -7   312345.39  416.35
   4   2  -6  467.65   46.52
   4   2  -6  448.25   38.41
  -4  -2   6  382.86   39.74
  -4  -2   6  377.95   53.67
  -4   3  -6  525.45   64.18
  -4   3  -6  429.92   63.70
   4  -3   6  431.29   14.70
   1  -1   9 2704.65  127.14
  -1   1  -9 2824.11  129.79
  -1   1  -9 2781.45  105.25
  -1   1  -9 2861.96  112.11
  -1   1  -9 2751.80  126.66
   6   0  -1    6.56   33.97
  -6   0   1   26.27   35.33
   3   6   6 3675.08  172.02
  -3  -6  -6 3661.32  118.36
  -3  -6  -6 3782.88  142.93
   3   6   6 3773.31  151.94
   5   4   7  465.61   45.58
  -5  -4  -7  434.28   54.57
  -5  -4  -7  402.39   43.50
  -2   3  -8 1743.40   69.86
  -2   3  -8 1686.14   94.02
  -2   3  -8 1764.56  100.28
  -4  -7  -4 1170.67   78.32
   4   7   4 1004.04   68.36
   4   7   4 1101.50   64.82
  -6  -1   2  284.67   48.65
   6   1  -2  323.38   53.07
  -3  -5   6    1.90   33.36
   3   5  -6   26.99   37.14
   0   5   6  813.96   71.53
   0   5   6  888.96   79.98
   0   5   6  852.72   30.83
   0   5   6  923.77   34.10
   0  -5  -6  956.38   75.49
  -5   1   3    1.00   35.68
   5  -1  -3  -18.07   27.37
  -6   1  -3  417.63   61.34
   6  -1   3  384.17   62.72
   1   1   9  149.39   44.97
  -1  -1  -9  157.11   40.60
  -1  -1  -9  120.19   21.14
  -1  -1  -9  149.67   22.20
  -1  -1  -9  209.74   42.78
   1  -5  -5  390.77   51.27
  -1   5   5  417.57   32.36
  -1   5   5  368.68   54.07
  -1   5   5  393.24   29.17
  -1   5   5  257.27   58.83
  -2  -7   4  140.01   47.81
   2   7  -4  102.48   45.77
   4  -1  -5 8718.44  310.94
  -4   1   5 8741.48  269.18
   4  -1  -5 9057.52  239.94
  -4   1   5 8844.69  240.53
  -6  -6  -3 7286.55  144.02
  -6  -6  -3 7406.56  273.58
   6   6   3 7583.99  274.14
   6   6   0   92.30   45.34
  -6  -6   0   34.60   45.37
   6   1   6 1060.78   94.55
  -6  -1  -6 1213.38   85.33
   4   3  -6 1684.38   75.85
  -4  -3   6 1690.52  100.95
   4   3  -6 1449.39   87.89
  -2   6  -3  158.08   41.35
  -2   6  -3   91.98   42.56
  -2   6  -3   72.81   13.84
   6  -1   1  820.99   73.55
  -6   1  -1  927.62   77.15
   3  -5  -111803.59  301.81
  -3   5   111376.60  336.69
  -3   5   111459.61  334.43
  -1  -7   410779.73  375.57
   1   7  -410697.81  373.63
   3   3  -7 2666.51  128.37
  -3  -3   7 2912.31  129.37
   3   3  -7 2870.91  114.36
   0  -7  -2 2602.61  113.85
   0   7   2 2266.23  108.11
   0   7   2 1648.70   99.74
   4   5   7 1103.53   66.09
  -4  -5  -7  869.15   63.42
  -4  -5  -7  979.36   57.40
  -2   1  -9   44.31   28.20
  -2   1  -9  142.83   35.49
   2  -1   9    8.04   29.48
  -2   1  -9   60.29   28.91
  -3   5  -4   55.30   47.61
  -3   5  -4  162.25   44.97
  -6  -5  -5 2112.04  123.78
  -6  -5  -5 2122.76   82.28
   6   5   5 2353.08  123.44
  -3  -4  -8 3915.09  110.20
   3   4   8 3541.42  156.11
   3   4   8 3796.11  171.97
   3   4   8 3922.96  101.83
  -3  -4  -8 4034.26  169.45
  -4   4  -410108.64  355.01
  -4   4  -4 9677.26  339.73
   1  -6   5  109.79   43.79
  -1   6  -5   12.93   40.71
  -5  -7  -3 2198.91  116.37
   5   7   3 2164.33   75.43
   5   7   3 2172.86  114.43
   0  -5   7 1265.32   82.16
   0   5  -7 1148.03   86.08
   4   1  -6   78.33   32.79
  -4  -1   6    8.71   25.92
   4   1  -6   -4.88   32.66
  -4  -1   6   25.42   31.15
   4  -1   8 6628.87  224.97
   4  -1   8 6654.26  180.93
  -4   1  -8 6238.62  235.62
  -3  -1  -9  151.48   34.44
  -3  -1  -9  138.64   35.78
  -3  -1  -9  203.19   39.33
   3   1   9  162.21   40.84
   1   5  -7 5182.10  205.89
  -1  -5   7 5473.71  209.87
   2   6   6  185.69   52.99
   2   6   6  204.14   25.80
  -2  -6  -6  160.49   26.47
   2   6   6  219.77   43.39
  -5   3  -2  808.44   70.91
   5  -3   2  714.35   87.14
   5  -3   2  767.11   43.06
  -2  -4  -8  880.99   68.41
  -2  -4  -8  839.68   29.07
   2   4   8  807.31   77.71
   2   4   8  849.98   26.05
   2   4   8  933.51   82.80
   4   6   6   10.07   27.82
   4   6   6   67.59   24.45
  -4  -6  -6   -0.78   24.66
  -4  -6  -6   36.67   27.13
  -5  -7   1   58.66   54.53
   5   7  -1   51.01   46.76
  -5   0   4  742.12   64.29
  -5   0   4  661.98   56.90
   2   1  -8  613.21   69.66
  -2  -1   8  830.63   51.66
   2   1  -8  724.90   52.00
   2   1  -8  766.36   66.74
  -2   2   7 3903.01  153.06
   2  -2  -7 3488.12  147.73
  -2   2   7 3482.29   78.05
   2  -2  -7 3338.06  163.10
   2  -2  -7 3406.31   76.20
   5   6  -3 6603.41  265.37
  -5  -6   3 6580.48  265.93
  -7  -3  -2 7563.42  299.94
   7   3   2 8015.96  297.47
   4  -3  -3 1046.03   73.65
  -4   3   3 1059.75   66.55
   4  -3  -3 1044.56   69.91
  -2  -2  -9   17.85   20.05
  -2  -2  -9   37.30   16.78
  -2  -2  -9   43.32   35.49
  -2  -2  -9   31.96   41.69
   2   2   9   21.22   40.52
   6   4   6  150.64   42.92
  -6  -4  -6  145.03   43.51
  -6  -4  -6  183.38   34.93
  -2  -2   811609.14  316.86
   2   2  -812096.70  389.55
   2   2  -812241.63  346.23
   2   2  -812198.65  322.31
   5   5  -4  197.82   54.04
   5   5  -4  249.76   22.14
  -5  -5   4  314.82   54.31
  -3   0  -9   -3.83   26.09
  -3   0  -9  -38.64   31.73
   3   0   9  -34.51   27.26
   6   5  -2  917.82   84.81
  -6  -5   2 1048.60   87.24
   0   1  -9 2250.87  126.34
   0   1  -9 2540.74  121.17
   0   1  -9 2390.36   96.33
   0  -1   9 2580.46   95.65
  -2   5  -6 2751.16   47.24
  -2   5  -6 2638.07  135.96
  -2   5  -6 2908.70  149.22
  -2   6   1  210.98   39.20
  -2   6   1  143.84   31.77
   5  -3   1 2006.06  110.83
  -5   3  -1 1899.58  108.92
   5  -3   1 1827.64   79.18
   0   0  -9  627.22   57.98
   0   0  -9  664.38   40.90
   0   0  -9  649.06   68.30
   0   0   9  668.90   37.67
   0   0   9  606.75   69.44
   5  -3   3  756.79   73.11
  -5   3  -3  713.30   72.93
  -1  -6   6   61.51   41.97
   1   6  -6   61.75   43.62
   7   3   3    0.90   35.24
  -7  -3  -3   -7.85   39.51
   6  -1   4 1705.48  110.71
  -6   1  -4 1843.77  113.65
  -5   2   2  204.88   45.01
   5  -2  -2  224.18   47.10
   5  -2  -2   85.90   41.04
  -3   3   5 4916.26  142.65
   3  -3  -5 4637.17  193.17
  -3   3   5 4799.79  189.66
   3  -3  -5 4817.91  135.13
   3   8   0 2322.16  129.19
  -3  -8   0 2080.60  115.42
  -4  -7   3 2176.00  128.80
   4   7  -3 2228.11  135.48
   3   0  -7 3545.09  143.26
  -3   0   7 3850.52  122.50
  -3   0   7 3562.35  145.47
   3   0  -7 4038.63  179.52
   0   3   8  180.19   51.26
   0  -3  -8  170.53   43.38
   0   3   8  170.82   45.51
   0  -3  -8  167.60   46.88
  -7  -3  -1  834.25   77.78
   7   3   1  755.12   81.84
  -4   4   1 4747.74  178.82
   4  -4  -1 4095.44  142.46
   4  -4  -1 4252.34  164.09
  -3  -8  -1   29.28   30.86
   3   8   1  -23.71   33.42
  -7  -2  -2 3500.12  173.33
   7   2   2 3438.50  167.43
  -7  -4  -2  -22.06   48.00
   7   4   2   19.33   37.57
   0   4  -8   24.23   32.28
   0  -4   8   30.99   33.28
   0   4  -8   10.85   35.32
  -2  -8   0 3847.96  169.86
   2   8   0 4163.82  178.08
   3   2   9  237.30   48.41
  -3  -2  -9  271.98   44.71
  -3  -2  -9  227.48   31.50
   6   3  -3 4858.45  197.37
  -6  -3   3 4603.04  196.06
  -6  -3   3 4494.82  116.11
  -1   2  -9 6659.20  223.51
  -1   2  -9 6480.80  217.36
   3   7  -4 1647.85  117.54
  -3  -7   4 1597.95  106.37
  -6   1   0  135.46   39.14
   6  -1   0   81.74   42.88
   7   2   3   44.79   42.31
  -7  -2  -3  123.95   47.24
   3  -2  -6 2533.12  133.51
   3  -2  -6 2440.35   80.32
  -3   2   6 2622.96  123.75
  -5   1  -7  546.44   62.91
   5  -1   7  603.59   66.72
   5  -1   7  617.23   40.38
  -6  -6  -4 3066.88  149.27
   6   6   4 3400.72  156.41
   6   6  -1 1215.89  100.12
  -6  -6   1 1380.34  101.74
   2   8  -1  196.55   51.68
  -2  -8   1  243.44   50.66
  -7  -4  -3 2608.36  139.92
   7   4   3 2615.78  139.78
  -1   2   8 2909.67  143.76
  -1   2   8 3076.84  159.60
   1  -2  -8 2962.50  137.30
   1  -2  -8 2698.87  147.37
   4   4   8  692.80   68.92
  -4  -4  -8  664.88   50.76
  -4  -4  -8  668.13   66.45
   0   6  -6 2659.74  139.41
   0  -6   6 2239.19  133.89
  -5  -2  -8 1708.29   98.59
   5   2   8 1669.65  102.54
   5   2   8 1643.17   84.78
   7   4   1 2175.04  146.84
  -7  -4  -1 2079.66  128.89
  -2   0   8 2687.31  128.87
   2   0  -8 2731.93  124.06
   2   0  -8 2507.27  133.50
   2   0  -8 2662.40   86.95
  -2  -8  -1 7601.72  262.42
  -1  -5  -7 2381.08  121.45
   1   5   7 2642.55  138.16
  -4  -4   6   -8.42   28.77
   4   4  -6   10.17   17.57
   4   4  -6  -62.90   40.80
   1  -7   1 3395.00  155.26
  -1   7  -1 3206.24  152.80
  -3  -8   1   37.75   41.58
   3   8  -1   54.71   52.06
   5  -2   6  677.66   74.91
  -5   2  -6  644.33   74.16
  -6  -2   3 3220.16  159.26
   7   2   1  224.86   55.96
  -7  -2  -1  224.38   57.97
   2   6  -6  142.86   50.48
  -2  -6   6  133.90   47.04
  -1  -2  -9 5145.63   86.43
   1   2   9 5086.13  189.44
  -1  -2  -9 4949.24  206.42
   1   2   9 4971.61  212.91
  -1  -2  -9 5002.52   88.35
  -1  -2  -9 5170.78  199.67
   2  -5  -4   -2.79   37.71
  -2   5   4  -10.10   22.44
  -2   5   4    1.36   19.23
  -2   5   4   18.02   34.77
  -2   5   4   25.24   38.30
  -5  -3   5 6134.09  226.71
   5   3  -5 6096.07  160.53
  -2   6  -4   52.62   38.29
  -2   6  -4  -24.17   37.62
  -2   6  -4    9.98    6.20
  -5  -2   5  171.96   48.68
  -5  -2   5  160.32   28.51
   5   2  -5  164.04   41.10
   1  -5   7  244.43   49.85
  -1   5  -7  257.15   28.33
  -1   5  -7  255.83   51.64
   0   2  -9 1858.09  106.59
   0  -2   9 2000.21   91.22
   0   2  -9 1860.97   95.63
   0   2  -9 1965.59  100.43
   5   1   8 4790.54  181.34
  -5  -1  -8 5169.56  188.25
   5   1   8 5142.84  181.87
   0   7  -4   30.64   42.50
   0  -7   4   -2.33   38.09
   1  -4   8   69.89   44.30
  -1   4  -8   20.93   26.69
  -1   4  -8  105.13   37.81
   1   7   4 1150.24   60.82
   1   7   4 1143.58   81.88
  -1  -7  -4 1145.20   65.98
   1   7   4 1042.44   76.73
   0   6   5  781.29   45.43
   0   6   5  765.84   67.54
   0   6   5  835.57   75.69
   0   6   5  855.84   44.60
   5  -3   0 4917.35  158.81
  -5   3   0 4673.01  183.38
   5  -3   0 4341.61  179.90
   7   3   4 3623.00  167.53
  -7  -3  -4 3566.15  191.36
  -1   7   0  953.85   80.94
   1  -7   0 1051.19   84.17
  -1   7   0  625.04   50.10
   5  -3   4 1566.62  110.98
  -5   3  -4 1634.03  109.05
   0  -1  -9 1877.50  104.25
   0  -1  -9 1982.91  115.17
   0   1   9 1887.40  117.84
   0  -1  -9 1976.37   51.48
   0  -1  -9 1951.13   55.30
   2   3  -8 3772.45  158.24
  -2  -3   8 4468.43  161.41
   2   3  -8 4540.46  159.17
   2   3  -8 4128.79  157.32
   6   4  -3  266.21   52.37
  -6  -4   3  162.44   58.07
  -1   7  -2 1728.20   67.35
   1  -7   2 1754.11  109.08
  -1   7  -2 1742.67  111.39
  -1  -4   8 2857.86  138.62
   1   4  -8 2757.61  114.02
   1   4  -8 2736.17  142.64
  -2  -5   7  611.28   63.52
   2   5  -7  618.95   66.15
  -3  -7  -5  344.30   46.03
   3   7   5  438.04   54.96
   3   7   5  426.32   48.18
  -3  -8  -2 4634.11  181.44
   3   8   2 4838.05  191.80
   3   4  -7  212.85   45.12
  -3  -4   7  158.10   48.86
   3   4  -7  201.93   32.39
   6   0   6  797.15   72.79
  -6   0  -6  704.34   73.59
   5   7   4 4389.16  180.00
   5   7   4 4471.50  132.73
  -5  -7  -4 4466.71  182.33
   3  -1   9 3601.42  129.15
  -3   1  -9 3629.73  141.97
  -3   1  -9 3104.31  130.43
   1   4   8  207.44   55.32
  -1  -4  -8  176.84   50.95
  -1  -4  -8  210.86   53.21
   1   4   8  228.51   48.12
  -2   2  -9 2687.24  123.02
  -2   2  -9 2926.78  116.19
  -2   2  -9 2850.97  121.94
  -4   0   6 1491.98   79.95
   4   0  -6 1489.39  102.27
  -4   0   6 1478.14   79.36
   4   0  -6 1458.06   75.79
  -4  -8  -1  624.99   63.96
   4   8   1  473.93   65.22
  -7  -3   0  289.38   63.49
   7   3   0  447.04   64.09
  -3   4   4 2390.52   94.56
   3  -4  -4 2465.93   95.76
  -3   4   4 2408.55  120.31
   3  -4  -4 2433.85  123.15
  -7  -2  -4   13.21   38.95
   7   2   4   20.06   48.45
  -4   4  -5   56.39   49.34
  -4   4  -5  105.61   48.21
  -3   5   2 1141.91   70.47
  -3   5   2  886.34   74.26
   3  -5  -2 1198.39   65.20
  -3   5   2 1194.49   70.11
   4   8   0  204.30   58.68
  -4  -8   0   90.36   47.51
  -6   0   2 1092.64   78.78
   6   0  -2 1112.59   79.81
   5   3   8   22.74   27.89
  -5  -3  -8  -10.45   25.85
  -5  -3  -8   39.80   28.37
   5   7  -2  290.98   61.10
  -5  -7   2  222.21   55.82
  -3   5  -5 3148.58  159.55
  -3   5  -5 3206.43  159.64
   0  -7  -3 4015.18  142.46
   0   7   3 3986.72  146.86
   0   7   3 3905.58  157.92
  -4  -7  -5   30.40   27.16
   4   7   5   20.69   30.46
   4   7   5    9.60   25.82
  -2  -8   2  651.80   69.45
   2   8  -2  635.24   72.78
  -7  -4  -4 3398.03  176.82
   7   4   4 3465.31  162.33
   6   2   7 3252.11  146.38
  -6  -2  -7 3063.39  153.82
   1   6   6 1045.02   86.00
   1   6   6 1314.60   51.63
   1   6   6  988.60   79.73
  -1  -6  -6 1122.49   48.15
  -6   1  -5   44.05   43.15
   6  -1   5  112.24   51.28
  -7  -4   0  585.33   75.68
   7   4   0  621.45   78.84
  -2  -8  -2 1259.94   82.30
   2   8   2 1357.20   94.78
  -5  -5  -7 6329.28  202.69
   5   5   7 6167.65  198.30
  -2   6   2   71.61   35.12
  -2   6   2   10.70   27.56
   2  -6  -2   26.60   26.25
  -2   6   2  -42.83   34.53
   7   1   211115.52  384.94
  -7  -1  -211425.99  408.28
  -7  -5  -2  175.22   14.04
  -7  -5  -2  119.56   54.64
   7   5   2  317.45   58.56
   5   4  -5  461.82   72.81
   5   4  -5  474.64   40.07
  -5  -4   5  594.23   60.42
  -5  -6  -6 4328.69  176.00
   5   6   6 4563.57  158.46
  -5  -6  -6 5001.97  158.80
   5   6   6 4448.03  172.25
  -1   6   4   68.17   41.47
  -1   6   4  151.97   38.32
  -1   6   4   53.22   28.71
   1  -6  -4   78.03   38.50
  -1   6   4   10.63   21.91
   1   8   0 3434.68  157.38
  -1  -8   0 3795.12  163.73
   4   8   2  218.35   48.71
  -4  -8  -2  191.51   43.59
   4   8   2  194.89   29.42
  -6  -3  -7  406.46   51.87
   6   3   7  349.64   51.09
   4   1   9 2315.33  101.69
   4   1   9 2292.79  108.13
  -4  -1  -9 2332.48  109.05
   5   1  -5  589.16   66.33
  -5  -1   5  668.49   48.23
  -5  -1   5  618.16   56.70
  -1  -8   1  341.40   62.91
   1   8  -1  214.77   58.41
  -3  -8   2  -22.93   36.85
   3   8  -2   14.11   40.90
   7   2   0 1754.45  115.27
  -7  -2   0 2040.72  124.90
  -7  -1  -3  763.04   82.46
   7   1   3  797.50   83.21
  -3   3  -8 1651.05  101.42
  -3   3  -8 1719.54  105.10
   2   7   5   39.96   26.55
   2   7   5  102.10   40.91
  -2  -7  -5  140.02   30.06
   2   7   5  137.60   45.26
   1  -7  -1 1137.11   84.49
  -1   7   1 1014.17   62.70
  -1   7   1  946.82   73.14
   2   3   9 4650.92  208.86
  -2  -3  -9 5245.22  205.81
   2   3   9 4561.26  180.00
  -2  -3  -9 4598.20  206.19
  -2  -3  -9 5099.03  102.56
  -2  -3  -9 5123.28   99.66
   3   3   9 4037.70  107.64
  -3  -3  -9 3683.02  161.21
  -3  -3  -9 3931.77  111.60
   3   3   9 3771.44  172.87
   1  -7   3   28.89   38.98
  -1   7  -3   -5.78   39.67
  -6  -5  -6  161.58   44.89
   6   5   6  270.17   46.62
  -6  -5  -6  223.67   32.38
  -6  -1   3 4858.24  200.59
  -6  -1   3 5141.03  153.12
   6   1  -3 5079.85  196.26
   7   5   1 1150.05   98.95
  -7  -5  -1  979.41   90.68
   4   6  -5  445.57   62.92
  -4  -6   5  273.34   53.58
  -5   0  -8 6088.07  240.29
   5   0   8 6090.10  222.83
   5   0   8 6217.80  190.81
   4   8  -1 3053.77  163.33
  -4  -8   1 3234.21  158.35
  -4  -2  -9 2056.80   95.26
   4   2   9 1921.07  101.09
   4   2   9 2105.42   92.93
  -4  -2  -9 2069.62  117.63
  -3   4  -7 1278.31   98.33
  -3   4  -7 1274.17   93.16
  -7  -5  -3  601.47   31.13
  -7  -5  -3  588.99   68.88
   7   5   3  633.56   73.21
  -1  -7   5  211.34   54.49
   1   7  -5   47.30   51.58
  -1  -1   9 5425.88  157.43
   1   1  -9 5305.16  159.14
   1   1  -9 5540.32  202.16
   1   1  -9 5206.65  215.78
  -6   1   1 2437.08  126.68
   6  -1  -1 2735.20  129.41
  -4   3  -7 2358.16  131.15
  -4   3  -7 2407.43  131.33
   4  -3   7 2227.88   52.97
   2   7  -5  886.13   89.37
  -2  -7   5 1042.89   87.86
  -7  -1  -1  326.79   62.27
   7   1   1  343.13   60.42
   6   1   7 1412.14   95.40
  -6  -1  -7 1679.81  111.39
  -4   2  -8  354.15   56.60
   4  -2   8  413.42   36.25
  -4   2  -8  254.75   54.73
   1   8   1  327.28   55.71
  -1  -8  -1  225.25   57.16
  -4   4   2   70.85   34.17
   4  -4  -2   84.95   42.04
   4  -4  -2  101.77   31.53
  -3   1   7 1381.91   85.55
   3  -1  -7 1663.80   90.35
   3  -1  -7 1225.27  100.20
   3  -1  -7 1400.86   59.56
   6   7   1  854.69   83.97
  -6  -7  -1  762.42   81.79
   6   7   2 8299.25  335.02
  -6  -7  -2 8738.03  342.91
   2  -1  -8  898.18   82.14
   2  -1  -8 1065.12   43.72
  -2   1   8  912.03   73.90
  -2   1   8 1036.53   44.16
   2  -1  -8  944.06   71.67
   3   8   3 1343.21   84.82
  -3  -8  -3 1488.95   84.88
   3   8   3 1629.69   92.04
  -7  -3  -5 1195.36   96.17
   7   3   5 1028.87  101.03
   6   6   5 1431.23   95.06
  -6  -6  -5 1570.71  102.03
  -6  -6  -5 1566.05   69.71
  -1   6  -6 1453.67  106.98
   1  -6   6 1516.40  105.21
  -6  -6   2   35.75   42.64
   6   6  -2  -10.55   41.64
   5  -3  -1 1416.20   96.30
   5  -3  -1 1357.74   85.21
  -5   3   1 1301.55   83.45
  -4   0  -9 2852.20  127.17
   4   0   9 2960.89  124.63
   4   0   9 2970.00  124.86
  -1  -8   2  299.02   67.22
   1   8  -2  302.48   57.70
  -6  -5   3 4048.23  190.35
   6   5  -3 3693.97  180.67
  -5   3  -5  240.72   57.60
   5  -3   5  186.41   54.39
   1   0  -9    6.08   23.84
  -1   0   9   36.86   20.75
   1   0  -9   66.87   39.51
   1   0  -9   65.73   35.60
  -5   1   4  968.36   66.71
   5  -1  -4  882.64   71.48
   5  -1  -4 1053.45   83.01
  -5   1   4  855.42   71.07
  -7  -1  -4 1417.89   99.79
   7   1   4 1381.68  101.92
   1   2  -9 2107.59  107.89
   1   2  -9 2253.20  102.08
   1   2  -9 2148.42  115.02
  -1  -2   9 2250.24  102.44
  -1   3  -9  876.72   59.19
   1  -3   9  855.53   66.13
  -4   2   5 1884.64   99.39
  -4   2   5 1762.69   85.79
   4  -2  -5 1756.06   81.57
   4  -2  -5 1784.64  109.06
   0   3  -9 2094.82  115.37
   0   3  -9 2428.74  111.21
  -3  -6   6 4315.02  198.32
   3   6  -6 4848.46  220.10
   7   2   5  516.62   70.50
  -7  -2  -5  618.89   71.45
  -2   4  -8  616.48   68.95
  -2   4  -8  577.82   39.77
  -2   4  -8  607.98   68.12
  -5  -6   4  332.01   70.45
   5   6  -4  178.02   55.91
  -1   4   7 2882.12  149.98
  -1   4   7 2919.57  144.78
   1  -4  -7 2592.52  142.75
   6  -2   2 2543.90  133.44
  -6   2  -2 2301.98  131.13
   4   7  -4   19.65   46.62
  -4  -7   4   70.56   43.34
   4   5  -6  687.70   76.37
   4   5  -6  792.95   45.02
  -4  -5   6  633.45   68.44
  -3  -6  -7  200.78   51.78
   3   6   7  206.43   29.83
  -3  -6  -7  212.94   30.31
   3   6   7  284.33   52.98
   3   6   7  205.05   44.48
   0  -2  -9 6213.70  249.37
   0  -2  -9 6576.32  254.22
   0   2   9 6023.86  255.36
   0   2   9 6558.26  244.12
  -7  -3   1   -9.99   36.26
  -7  -3   1   11.32   17.66
   7   3  -1  -14.58   45.31
  -7  -5   0 3709.23  190.67
   7   5   0 3814.61  187.77
  -5   2   3 4577.43  174.73
   5  -2  -3 4343.83  164.08
   5  -2  -3 4706.14  188.53
  -6  -7   0 1263.43  107.36
   6   7   0 1146.75  112.06
  -2   6  -5 1282.46   95.91
  -2   6  -5 1464.65  108.46
  -4  -8  -3  160.26   41.73
   4   8   3  133.96   52.33
   4   8   3  128.36   37.22
   3   5   8 1842.95  104.24
  -3  -5  -8 2045.29   69.59
   3   5   8 1947.44   63.89
   3   5   8 1904.97  118.35
  -3  -5  -8 1847.43  105.55
   6   4   7  829.40   67.21
  -6  -4  -7  792.83   56.57
  -6  -4  -7  797.67   70.81
   2   4  -8   13.44   42.58
   2   4  -8   14.16   25.68
  -2  -4   8  -56.94   35.27
   6  -2   3  341.37   58.87
  -6   2  -3  220.63   54.52
  -5  -4  -8 1253.27   83.08
  -5  -4  -8 1295.76   78.31
   7   5   4   14.34   50.26
  -7  -5  -4   44.95   45.23
  -7  -5  -4   37.98   19.20
   6   7   3  490.53   69.63
  -6  -7  -3  522.63   68.19
   2   8  -3 1868.32  121.98
  -2  -8   3 1912.33  129.39
   4  -3  -4 3859.30  137.77
   4  -3  -4 3849.10  166.03
  -4   3   4 3430.76  125.91
  -4   3   4 3624.44  157.27
  -7  -4  -5 2295.91  132.56
   7   4   5 2169.32  121.44
  -2   4   6  111.93   44.27
   2  -4  -6  160.10   42.33
  -2   4   6  127.48   49.17
  -2   4   6   78.38   20.32
   7   4  -1 4222.16  201.79
  -7  -4   1 4126.08  203.28
  -7  -4   1 4157.34   77.83
  -1  -3  -9 1005.62   96.18
   1   3   9  873.21   78.13
  -1  -3  -9  884.47   74.00
   1   3   9  693.85   80.71
   2   8   3 4641.08  187.16
   2   8   3 4541.72  182.35
  -2  -8  -3 4409.96  168.94
   4   3   9    3.83   25.00
  -4  -3  -9   30.97   35.25
   4   3   9   36.18   40.50
  -4  -3  -9   81.08   30.12
  -1   5   6 1189.33   93.08
  -1   5   6 1278.80   42.92
   1  -5  -6 1344.36   92.33
  -1   5   6 1309.05   93.50
  -1   5   6 1131.00   42.56
   6  -2   1   -3.87   36.06
  -6   2  -1   -1.63   34.29
  -5  -7  -5 2248.41   93.73
   5   7   5 2425.04   96.84
   5   7   5 2412.81  123.33
  -3   2  -9  424.16   54.67
  -3   2  -9  424.89   56.52
   3  -2   9  361.42   45.09
   0  -7   5  695.86   76.11
   0   7  -5  776.68   83.18
   7   1   0 1092.53   88.29
  -7  -1   0 1092.78   90.07
  -2   5  -7 4049.61  186.76
  -2   5  -7 3963.14   83.26
  -2   5  -7 3779.03  176.37
  -4  -6  -7 6138.34  187.25
  -4  -6  -7 5792.26  212.14
   4   6   7 6013.10  252.97
   4   6   7 6162.32  219.55
   4   8  -2  545.48   89.45
  -4  -8   2  616.95   72.02
  -2   3   7  746.40   89.79
  -2   3   7  515.84   74.06
  -2   3   7  642.39   28.38
   2  -3  -7  669.37   27.66
   2  -3  -7  751.40   74.32
  -5  -8  -1 2097.04  126.97
   5   8   1 2062.56  130.46
   5   8   1 2058.02   68.67
  -1   7   2 1823.51   91.03
  -1   7   2 1647.01   92.30
  -1   7   2 1903.98   95.88
   1   8   2 4239.07  170.09
   1   8   2 4317.59  184.10
  -1  -8  -2 4054.35  172.29
  -3  -7   5 1232.05   95.96
   3   7  -5 1214.98  106.48
   7   2  -1  137.97   62.37
  -7  -2   1  119.54   49.53
  -1   7  -4  255.83   61.36
   1  -7   4  314.61   57.49
   5   5  -5  413.28   62.55
  -5  -5   5  310.56   69.63
   5   5  -5  461.72   33.03
  -2  -5  -8   45.83   34.11
  -2  -5  -8   22.86   12.30
   2   5   8  -48.38   41.36
   2   5   8   51.29   34.82
  -3  -8   3 4182.79  199.36
   0  -5  -7   98.53   46.64
   0   5   7  163.00   45.77
   0   5   7  139.24   60.25
   5  -2   7  616.65   68.57
   5  -2   7  625.30   32.10
  -5   2  -7  613.94   76.79
   4   5   8 5242.69  198.80
  -4  -5  -8 5174.84  160.47
  -4  -5  -8 5023.43  191.46
  -3  -5   7 1234.63   86.83
   3   5  -7 1356.84   96.02
  -5  -7   3 4300.19  205.88
   5   7  -3 4245.48  204.33
  -4   4  -6 6443.40  265.02
  -4   4  -6 6438.10  260.51
   4  -1  -6  305.42   55.44
   4  -1  -6  261.12   40.87
  -4   1   6  318.05   42.85
  -4   1   6  392.92   48.45
   2   6   7  268.67   24.84
   2   6   7  291.65   47.58
   2   6   7  248.94   56.90
  -2  -6  -7  271.04   24.93
  -2  -6  -7  286.22   54.74
  -5   0   5  819.13   59.93
  -5   0   5  784.36   68.82
   5   0  -5  675.39   56.52
  -6  -3   4  113.24   38.63
  -6  -3   4   -8.88   17.19
   6   3  -4   96.83   50.30
   6  -1   6 1408.74  102.89
  -6   1  -6 1566.30  106.84
  -4   5  -2 2374.71  136.34
  -4   5  -2 2340.65  127.43
   4  -5   2 2266.11   69.04
   5   8   0  554.36   75.43
  -5  -8   0  622.84   89.11
   5   8   2 3095.71   97.68
  -5  -8  -2 3086.24  158.08
   5   8   2 2914.57  156.41
   6  -2   4  874.89   85.68
  -6   2  -4  889.47   86.86
   3  -5  -3   51.59   40.06
  -3   5   3  106.08   39.98
  -3   5   3  109.53   39.23
  -3   5   3   31.94   36.29
   1  -3  -8  142.21   42.66
  -1   3   8  128.42   52.45
  -1   3   8  108.48   43.68
   1  -3  -8   71.54   44.83
  -1  -8   3 1369.64  105.85
  -2   3  -9  134.35   31.30
  -2   3  -9  196.89   43.15
  -2   3  -9  153.01   44.16
  -3   6  -2  784.01   74.26
  -3   6  -2  641.73   74.11
   6   0   7 3003.31  151.19
  -6   0  -7 3318.42  162.11
  -4  -2   7  257.96   40.38
  -4  -2   7  233.22   37.99
   4   2  -7  196.32   39.65
   4   2  -7  177.44   35.59
  -3   6  -1 1313.04  101.70
  -3   6  -1 1109.80   87.29
  -4   5  -1 3069.28  154.80
  -4   5  -1 3481.52  164.23
   4  -5   1 2943.89   97.02
  -1  -7  -5 1618.79   73.16
   1   7   5 1432.55   99.67
   1   7   5 1685.67   99.22
  -3   5  -6 3961.79  184.30
  -3   5  -6 3625.31  183.72
   0   4   8  425.62   69.58
   0   4   8  432.80   59.49
   0  -4  -8  423.78   65.05
   0  -4  -8  407.46   57.45
   1  -1  -9 1697.96  114.76
  -1   1   9 1640.49   48.70
   1  -1  -9 1649.09   50.85
  -1   1   9 1740.11  111.81
   1  -1  -9 1610.07  103.86
  -7  -1  -5 3146.89  165.94
   7   1   5 3229.15  163.34
  -1  -3   9  205.89   42.46
   1   3  -9  129.05   37.11
   1   3  -9  150.47   39.29
   1   3  -9  167.88   47.82
   3   2  -8  597.63   61.51
   3   2  -8  566.87   54.96
   3   2  -8  440.59   63.10
  -3  -2   8  535.71   46.62
  -1  -6   7  675.20   81.13
   1   6  -7  585.18   73.59
  -2   6   3  432.46   50.25
  -2   6   3  579.03   53.21
  -2   6   3  483.56   55.16
   2  -6  -3  444.77   53.32
  -7   0  -2  120.66   49.50
   7   0   2   94.84   47.47
   0   7   4 6843.52  250.93
   0  -7  -4 6866.00  208.26
   0   7   4 6746.11  250.35
   7   6   2  365.48   64.12
  -7  -6  -2  230.97   64.68
   0   5  -8  651.75   51.59
   0  -5   8  773.90   72.93
   0   5  -8  614.62   72.99
  -6  -2   4  121.64   30.91
  -6  -2   4  133.20   46.53
   6   2  -4  115.94   42.58
   4  -1   9 1109.77   66.24
  -4   1  -9 1060.58   81.12
  -4   1  -9 1104.66   79.43
   6   7  -1  452.97   73.43
  -6  -7   1  443.33   74.03
   7   0   3   60.00   44.04
  -7   0  -3   29.13   43.97
  -5   1  -8  342.72   56.31
   5  -1   8  496.27   39.34
   5  -1   8  398.15   65.55
  -4   5  -3  254.75   55.30
  -4   5  -3  210.25   55.04
   4   3  -7 1707.24   86.78
  -4  -3   7 1727.72   93.19
   4   3  -7 1525.57   98.80
   6   0  -3   74.92   34.46
  -6   0   3  -29.78   33.57
  -6   0   3   40.75   28.89
  -2   0 -10  142.91   35.97
  -2   0 -10  226.47   46.87
  -2   0 -10  187.35   38.48
  -2   0 -10  202.59   42.26
   2   0  10  200.50   44.43
   6   4  -4  206.86   53.34
  -6  -4   4  233.75   52.38
   3   7   6  222.05   54.48
  -3  -7  -6  133.39   32.33
   3   7   6  166.91   40.82
  -7  -6  -1   68.61   58.11
   7   6   1   18.91   47.52
   0   8  -1  -24.75   37.19
   0  -8   1   16.51   36.08
   3   1  -8 1053.37   67.11
   3   1  -8 1058.40   89.99
  -3  -1   8 1026.57   64.70
  -3  -1   8  966.88   71.37
   3   1  -8 1019.33   72.83
   1   5  -8  170.39   49.88
  -1  -5   8  206.20   48.84
   2  -5  -5 3050.77  150.05
  -2   5   5 3116.89   99.60
  -2   5   5 2924.00  149.82
  -2   5   5 3275.06  153.67
  -2   5   5 3129.59  100.58
   6  -2   0 2909.52  139.65
  -6   2   0 2683.26  148.52
  -6  -7  -4 1752.72  110.20
   6   7   4 1875.92  115.47
   0  -6   7 1629.11  117.97
   0   6  -7 1519.38  106.61
  -6   1   2   40.64   37.29
   6  -1  -2  121.41   48.31
   0   8   0 3825.88  142.09
   0  -8   0 3652.83  167.01
   0   8   0 3875.72  181.83
   3  -3  -6    3.96   43.67
   3  -3  -6   -0.75   24.35
  -3   3   6   42.97   39.93
  -3   3   6   66.00   22.73
   7   5  -1  641.49   79.24
  -7  -5   1  767.29   80.35
  -2  -1 -10  601.46   48.12
  -2  -1 -10  412.38   74.39
  -2  -1 -10  703.49   43.61
   2   1  10  641.93   77.61
  -2  -1 -10  469.47   62.05
   3   8   4 2504.72  116.94
   3   8   4 2782.13  117.78
  -3  -8  -4 2390.02  118.50
  -3   6  -3 1537.79  107.08
  -3   6  -3 1571.03  107.64
  -7  -6  -3  961.62   95.42
   7   6   3 1022.92  108.07
  -7  -6  -3 1209.32   40.65
  -1   0 -10  267.31   34.68
  -1   0 -10  206.37   32.61
   1   0  10  237.95   54.37
  -1   0 -10  155.45   48.47
  -1   0 -10  175.40   55.22
  -3  -4  -9 5383.81  136.27
   3   4   9 5362.48  122.38
  -3  -4  -9 5242.89  212.47
   3   4   9 5174.56  221.68
  -4  -7  -6 3781.52  145.39
   4   7   6 3591.54  139.75
  -4  -7  -6 3687.35  141.34
   4   7   6 3671.33  142.86
  -4  -1   7 7428.03  238.95
   4   1  -7 6824.19  229.86
   4   1  -7 7894.99  241.10
   4   1  -7 7479.98  300.14
  -4  -1   7 7754.38  230.34
   7   3   6 4763.07  201.91
  -7  -3  -6 4515.28  205.45
  -3   6   0  453.37   58.62
  -3   6   0  321.34   54.90
   7   0   1 1464.51  101.38
  -7   0  -1 1334.93  113.03
   3   3  -8 7891.42  241.83
   3   3  -8 7164.41  252.23
  -3  -3   8 8198.31  266.09
  -5  -8   1   47.84   46.81
   5   8  -1   27.42   49.75
   7   5   5    0.75   42.48
  -7  -5  -5   41.61   39.68
  -7  -5  -5   39.27   23.43
   5  -3  -2   87.95   39.52
   5  -3  -2  109.59   35.94
  -5   3   2   79.87   44.43
   5   8   3  394.13   65.35
  -5  -8  -3  534.72   75.77
   5   8   3  586.14   44.14
   0   6   6 1659.17   55.47
   0   6   6 1681.51  106.07
   0   6   6 1764.46  113.15
   0   6   6 1606.36   58.49
   4   8   4 1938.15  118.30
  -4  -8  -4 1948.79  107.41
   4   8   4 1761.14   97.71
  -4   5   0  757.91   83.85
  -4   5   0  840.35   75.94
   4  -5   0  788.64   53.64
   0   8  -2 4439.31  204.47
   0  -8   2 4572.64  205.84
   5  -3   6 3639.59   59.30
   5  -3   6 3667.36  193.56
  -5   3  -6 4116.46  190.74
  -1   1 -10  734.67   62.20
  -1   1 -10  660.08   53.94
  -1   1 -10  685.22   58.17
  -1   1 -10  706.97   69.37
  -7   0  -4  586.05   73.10
   7   0   4  487.61   78.08
   7   2   6 1129.71   88.08
  -7  -2  -6 1175.84   94.90
   2   4   9 1517.66  105.15
   2   4   9 1439.34   97.28
  -2  -4  -9 1498.79  100.56
   5  -4   2  472.91   34.54
  -5   4  -2  473.22   68.22
   5  -4   2  426.08   63.41
   2   6  -7 2645.89  151.04
  -2  -6   7 2804.09  146.29
   4  -4  -3 1159.54   75.59
  -4   4   3 1431.24   81.79
   4  -4  -3 1361.96   92.65
  -3   4   5 2698.33  136.17
  -3   4   5 2775.38  101.92
   3  -4  -5 2633.61  140.21
   3  -4  -5 2699.66   96.53
  -6  -6  -6  138.60   40.80
  -6  -6  -6   18.86   30.40
   6   6   6   62.75   50.40
  -2   1 -10 1944.26  103.55
   2  -1  10 2129.99  108.07
  -2   1 -10 1997.19   90.85
  -2   1 -10 1928.81   99.09
   6   6  -3 1020.04   93.17
  -6  -6   3  953.74   94.07
   5   2   9 3693.17  147.10
  -5  -2  -9 3763.74  149.72
   5   2   9 3816.40  172.97
  -6  -5  -7 1435.94   77.63
   6   5   7 1437.29   88.46
  -6  -5  -7 1319.24   89.20
   3   1  10   98.09   43.58
  -3  -1 -10  201.25   34.13
  -3  -1 -10  100.29   28.57
  -3  -1 -10   71.08   41.79
  -1   5  -8  273.70   57.42
   1  -5   8  291.96   57.44
  -1   5  -8  276.77   35.33
   2  -2  -8  165.40   51.33
  -2   2   8  100.06   15.86
  -2   2   8  163.61   44.37
   2  -2  -8   97.70   59.08
   2  -2  -8   90.49   15.86
  -5  -6  -7  589.81   63.40
   5   6   7  605.98   60.65
  -5  -6  -7  715.74   56.43
  -1  -1 -10  127.23   22.34
   1   1  10  160.63   49.14
  -1  -1 -10  173.91   46.33
  -1  -1 -10  127.72   26.33
  -1  -1 -10   96.31   55.80
   6   2   8 2841.87  147.18
  -6  -2  -8 2835.36  138.23
   7   1  -1   76.43   43.44
  -7  -1   1   61.11   47.49
   1  -6  -5 4474.26  194.61
  -1   6   5 4232.99  194.58
  -1   6   5 4262.86  124.20
  -1   6   5 4397.47  186.92
  -7  -6   0  242.83   70.90
   7   6   0  344.56   68.65
  -7  -3   2   76.74   47.02
  -7  -3   2   67.41   20.48
   7   3  -2   74.60   48.01
   5   3  -6   74.90   48.44
  -5  -3   6   86.19   20.52
  -5  -3   6  127.44   39.27
   5   3  -6  109.89   30.11
  -5  -1  -9 1876.57  104.42
   5   1   9 1626.03   90.85
   5   1   9 1958.48  101.34
   0   8   1 1502.52   99.27
   0   8   1 1338.41   88.99
   0  -8  -1 1312.24   91.66
  -4   5  -4 1471.09  113.92
  -4   5  -4 1605.29  126.48
   5  -4   3 4808.91  214.30
   5  -4   3 5163.40  112.69
  -5   4  -3 5103.59  222.45
   6  -2   5 1832.05  114.79
  -6   2  -5 1706.45  135.26
  -2  -8   4  653.10   73.65
   2   8  -4  667.83   82.50
   5   2  -6  555.01   52.33
   5   2  -6  482.34   56.13
  -5  -2   6  497.14   54.82
  -5  -2   6  415.88   48.12
  -7  -4  -6  566.35   79.57
   7   4   6  633.26   72.09
   2   7   6 5597.95  211.50
   2   7   6 5006.93  224.73
  -2  -7  -6 5332.86  156.06
  -3   0 -10 5927.50  199.72
  -3   0 -10 5943.25  197.32
   1   8   3   50.73   33.89
  -1  -8  -3    8.83   35.31
  -2   7  -1 1063.49   92.19
  -2   7  -1  963.42   51.25
  -2   7  -1  860.83   96.25
   5  -4   1   88.60   46.97
   5  -4   1  118.66   28.28
  -5   4  -1  116.51   46.04
   4   4   9 2687.34  141.28
  -4  -4  -9 2537.19   99.55
  -4  -4  -9 2471.64  125.07
   3  -2  -7 1160.30   50.95
  -3   2   7 1083.42   52.06
   3  -2  -7 1168.25   98.15
  -3   2   7 1011.36   82.40
  -4  -8   3  514.42   75.97
   4   8  -3  635.49   94.90
  -1  -7   6  749.91   84.08
   1   7  -6  806.51   83.85
  -4  -4   7 4011.98  185.38
   4   4  -7 3991.34  139.66
   4   4  -7 4070.58  175.90
   6   3   8  479.54   66.29
  -6  -3  -8  364.67   53.90
  -2   7  -2   14.28   35.78
  -2   7  -2  -18.93   39.28
  -7  -4   2  721.63   29.13
  -7  -4   2  755.08   80.65
   7   4  -2  718.16   85.01
  -6  -1   4  264.70   58.40
  -6  -1   4  214.83   42.47
   6   1  -4  300.71   50.35
   0   4  -9  147.11   47.31
   0   4  -9  191.16   48.33
   0  -4   9  225.40   52.57
  -1  -5  -8    6.27   36.63
   1   5   8  -11.95   40.05
   1   5   8   51.35   36.06
   2   8   4 1919.04  109.27
   2   8   4 2172.92  124.00
  -2  -8  -4 2172.53  107.80
   2   8   4 2147.64  108.60
  -7  -6  -4 2721.42  147.04
   7   6   4 2594.90  147.41
  -7  -6  -4 2499.44   81.34
   2   1  -9 1772.54   83.01
  -2  -1   9 1801.51   79.73
   2   1  -9 1791.05  100.40
   2   1  -9 1889.08  121.33
   3   0  -8  359.66   37.78
   3   0  -8  329.33   74.33
   3   0  -8  336.04   59.98
  -3   0   8  345.64   39.08
  -3   0   8  258.19   48.85
  -5  -5  -8 1056.14   70.29
   5   5   8  917.95   60.76
  -5  -5  -8  821.22   76.27
  -2  -2 -10 3154.91  158.39
  -2  -2 -10 2881.37  147.70
   2   2  10 2954.38  153.48
  -2  -2 -10 3235.44   91.38
  -2   6  -6  698.69   63.05
  -2   6  -6 1016.04  102.43
   2   2  -9   -5.32   30.79
  -2  -2   9   34.71   32.23
   2   2  -9   89.73   39.95
   2   2  -9   41.12   32.71
  -1   7   3 1922.61  101.30
  -1   7   3 2227.04  112.99
  -1   7   3 2133.58  104.19
  -2  -7   6  663.17   77.00
   2   7  -6  758.71   81.35
  -3   6  -4 3746.91  181.80
  -3   6  -4 3851.17  191.25
   6   5  -4 3242.05  166.60
  -6  -5   4 3152.13  168.05
  -6  -1  -8  162.62   47.53
   6   1   8  199.11   47.42
   0   3   9 3016.11  162.58
   0   3   9 3046.12  154.94
   0  -3  -9 3072.80  147.32
   0  -3  -9 3024.94  159.69
  -1   7  -5 1893.36  127.06
   1  -7   5 1967.77  125.37
   1   6   7  -55.50   48.09
   1   6   7   37.31   46.23
   1   6   7   15.07   15.51
   5   3   9  754.79   59.56
  -5  -3  -9 1003.89   73.21
  -5  -3  -9  888.30   73.18
   5   3   9  997.01   83.31
  -7   0   0  143.76   47.81
   7   0   0  156.96   48.99
  -3  -2 -10  205.46   35.86
  -3  -2 -10  181.37   49.46
   3   2  10  222.01   50.30
  -2   7   0 6051.80  237.97
  -2   7   0 5971.62  241.09
  -1   4  -9 1298.27   69.84
   1  -4   9 1081.93   86.98
  -1   4  -9 1150.99   98.63
   1   8  -4   -2.34   43.75
  -1  -8   4  -41.53   42.79
  -4   3  -8   21.97   43.37
  -4   3  -8   60.27   42.23
   4  -3   8   27.56   15.65
   7   2  -2 4629.24  207.08
  -7  -2   2 4696.16  211.55
   3  -6  -1  662.29   50.68
  -3   6   1  687.77   58.30
  -3   6   1  716.10   67.34
  -3   6   1  653.74   72.70
   0   1 -10 1398.50   92.45
   0   1 -10 1418.39   97.38
   0   1 -10 1560.09   80.38
   0  -1  10 1468.14   70.19
   2   5  -8  128.28   55.38
  -2  -5   8   73.75   43.49
   0  -8   3  387.67   61.63
   0   8  -3  361.97   68.34
  -3   4  -8   42.84   44.34
  -3   4  -8   74.24   46.65
   6   7  -2  250.05   59.15
  -6  -7   2  197.56   60.71
  -3  -8   4  424.15   71.52
   3   8  -4  527.09   80.53
   0   0 -10   76.30   25.85
   0   0 -10  130.16   44.09
   0   0 -10   13.60   52.71
  -7  -1  -6  861.69   83.38
   7   1   6  826.08   87.44
   4   6  -6  582.91   84.68
  -4  -6   6  485.03   82.36
   1  -6   7  854.04   89.65
  -1   6  -7 1163.72  113.78
  -1   6  -7 1184.81   51.87
   5   4  -6 3320.95  116.37
  -5  -4   6 3150.27  158.45
   5   4  -6 3402.52  164.40
  -1   2 -10 1149.90   69.90
  -1   2 -10 1205.33   76.19
  -1   2 -10 1056.79   80.28
   5   7   6  377.05   49.74
  -5  -7  -6  414.31   58.89
   5   7   6  381.27   57.65
  -5  -7  -6  280.19   47.39
   6  -2  -1    7.20   46.74
  -6   2   1  357.92   48.81
   5  -4   4  220.04   13.67
  -5   4  -4  216.11   58.14
   5  -4   4  311.91   66.17
  -7   0  -5  178.49   55.88
   7   0   5  153.80   58.92
   4   7  -5 5501.96  249.13
  -4  -7   5 5086.99  235.23
  -2   7  -3  759.59   35.65
  -2   7  -3  807.25   84.68
  -2   7  -3  738.84   77.50
   4   0  -7 1160.69   96.77
  -4   0   7 1062.85   73.32
  -4   0   7 1033.87   66.20
   4   0  -7 1073.62   67.89
   4   0  -7 1216.79   78.56
  -4   5   1  707.68   65.41
  -4   5   1  515.38   60.73
   4  -5  -1  595.23   47.13
   3   4  -8 1753.86  103.03
   3   4  -8 1729.03   86.27
  -3  -4   8 1591.67   97.24
  -5  -8   2 2348.93  145.72
   5  -4   0  934.29   64.15
   5  -4   0  814.92   83.66
  -5   4   0  967.59   80.72
  -5  -8  -4  -10.04   41.72
   5   8   4   86.05   38.18
   5   8   4   13.41   23.80
  -5  -1   6  -63.56   33.40
  -5  -1   6   29.77   26.11
   5   1  -6   22.15   36.37
   5  -2  -4 2758.27  131.76
  -5   2   4 3338.26  142.73
  -5   2   4 3176.31  152.25
   5  -2  -4 3126.98  153.57
  -5   0  -9  822.08   76.66
   5   0   9  607.00   67.60
   5   0   9  644.04   57.40
   1  -2  -9 1170.08   93.57
  -1   2   9 1204.61  100.26
  -1   2   9 1202.04   89.41
   1  -2  -9  624.27   75.27
  -6  -7  -5  232.09   60.39
   6   7   5  252.65   49.55
  -6  -7  -5  197.59   28.68
   5   6  -5 2472.86  146.23
  -5  -6   5 2290.90  140.94
   5   6  -5 2479.40   77.51
   1   4  -9  688.65   65.73
   1   4  -9  703.81   71.90
  -1  -4   9  646.09   65.06
   0  -7   6 1180.25   95.52
   0   7  -6 1241.24  106.13
  -3   3  -9 2362.13  131.06
  -3   3  -9 2147.48  124.09
   2   0  -9   99.95   45.46
  -2   0   9   58.89   22.02
  -2   0   9  -26.42   37.74
   2   0  -9   93.48   39.92
   2   0  -9   59.98   25.24
  -3   1 -10  221.47   41.35
  -3   1 -10  169.22   41.57
  -3   1 -10  147.74   35.08
   3  -1  10  165.51   46.67
  -6   1  -7  110.42   51.75
   6  -1   7  111.98   61.05
  -5  -7   4  466.97   65.42
   5   7  -4  183.56   64.04
  -5   1   5  103.43   37.85
  -5   1   5   98.39   34.50
   5  -1  -5   31.41   47.55
   5  -1  -5  139.36   33.76
  -1  -4  -9 1323.92  102.02
  -1  -4  -9 1004.49   91.94
   1   4   9  957.09   89.27
   1   4   9 1123.87   99.98
   0  -8  -2  776.72   64.04
   0   8   2  723.62   64.40
   0   8   2  682.45   63.80
   7   5  -2 2757.62  161.56
  -7  -5   2 2920.38  164.04
   2   3  -9  430.50   52.58
   2   3  -9  419.63   59.41
  -2  -3   9  403.68   49.39
   2   3  -9  318.68   58.68
   7   6  -1 1486.72  115.32
  -7  -6   1 1511.01  133.68
  -6  -4  -8 1057.36   83.43
   6   4   8 1274.20   81.95
  -6  -4  -8 1246.28   91.13
  -2   2 -10  672.30   53.14
  -2   2 -10  576.39   62.05
  -2   2 -10  685.38   72.41
   1   2  10  -32.86   38.39
  -1  -2 -10   -6.33   11.03
  -1  -2 -10  -31.26   36.55
  -1  -2 -10   57.08   41.13
  -1  -2 -10    2.55   10.57
  -4   2  -9 3121.83  157.55
   4  -2   9 3236.92  111.96
  -4   2  -9 3310.46  160.74
  -4   4  -7  -14.80   46.40
  -4   4  -7  -29.05   45.82
   0   2 -10 1446.41   93.61
   0  -2  10 1383.94   74.35
   0   2 -10 1502.11   95.81
   0   2 -10 1426.81   80.48
  -3  -9   0  689.85   74.48
   3   9   0  710.87   83.49
  -4   5  -5  450.41   69.94
  -4   5  -5  406.68   73.11
  -6  -8  -1  587.62   75.73
   6   8   1  682.69   78.21
   7   5   6  176.44   50.87
  -7  -5  -6  128.84   50.48
  -7  -5  -6  163.26   29.64
   3  -5  -4 2594.49  131.78
  -3   5   4 2778.30  113.89
  -3   5   4 2857.02  111.62
  -3   5   4 2667.34  135.90
  -2   7   1 3837.53  159.20
  -2   7   1 3759.33  166.62
  -2   7   1 3812.14  146.13
  -4   3   5   25.85   37.93
   4  -3  -5   36.58   25.60
  -4   3   5   48.15   31.57
   4  -3  -5   14.46   39.42
   4   1  10 1660.20   86.82
  -4  -1 -10 2090.42   97.17
   4   1  10 2032.08  107.77
   6   8   2   63.09   43.19
  -6  -8  -2  -24.91   35.39
   6   8   2    2.81   17.71
   2  -6  -4 4332.53  186.53
  -2   6   4 4506.96  188.74
  -2   6   4 4684.37  156.09
   0  -1 -10 2443.14  136.15
   0  -1 -10 2323.27  131.19
   0   1  10 2464.55  144.45
   0  -1 -10 2443.99   66.48
   3   9   1 2650.93  159.18
  -3  -9  -1 3019.74  151.25
  -4   2   6  168.33   45.88
   4  -2  -6  151.41   50.73
   4  -2  -6  187.60   33.26
  -4   2   6  118.68   32.19
   3   8   5  880.47   69.99
   3   8   5  797.16   68.42
  -3  -8  -5  768.79   64.77
  -3   5  -7 2704.07  161.72
  -3   5  -7 3008.98  158.77
  -3  -6   7  940.83   89.01
   3   6  -7  987.42   86.02
  -5   2  -8  295.67   57.84
   5  -2   8  352.26   60.10
   5  -2   8  251.92   31.03
  -4  -8  -5  -31.16   34.80
   4   8   5   15.08   35.77
   4   8   5   29.07   30.27
  -7  -6  -5  706.81   82.95
   7   6   5 1044.32   97.82
  -7  -6  -5  855.08   49.46
   3   7  -6  202.81   56.13
  -3  -7   6   89.55   51.41
   0   7   5  498.84   65.64
   0   7   5  484.19   44.95
   0   7   5  592.77   76.68
  -6   2  -6  356.73   67.87
   6  -2   6  468.55   70.83
   4   2  10 2383.92   95.23
  -4  -2 -10 2343.10  101.09
  -4  -2 -10 2076.58  119.39
   4   2  10 2001.77  115.17
   3   6   8 1345.58  119.05
  -3  -6  -8 1293.78   54.70
   3   6   8 1375.29   92.04
   3   6   8 1487.78   56.89
  -3  -6  -8 1313.42   89.92
  -7   1  -2  719.34   94.59
   7  -1   2  749.44   79.82
   6   0   8  185.76   54.80
  -6   0  -8  242.80   63.01
  -7   1  -3 4586.92  212.67
   7  -1   3 4725.60  213.78
  -3  -9   1 3353.53  185.44
   3   9  -1 3397.13  185.97
  -6   1   3 2627.80  133.68
   6  -1  -3 2780.60  131.91
  -7  -7  -2  -33.07   47.68
   7   7   2   -6.94   45.55
   7   3   7 1402.29  103.59
  -7  -3  -7 1655.87  109.80
  -2   5  -8   55.27   17.79
  -2   5  -8   -0.47   56.03
  -2   5  -8   16.93   45.23
  -6  -8   0    0.48   52.98
   6   8   0   12.61   45.77
   6   8   0   11.32   11.12
  -2  -9   0  106.91   46.60
   2   9   0  118.71   50.69
  -3  -3 -10 1262.37   56.18
  -3  -3 -10 1201.45   89.77
   3   3  10 1098.09   95.37
  -2   4  -9  362.01   55.43
  -2   4  -9  276.46   67.27
  -2   4  -9  292.65   33.69
  -5  -4  -9  147.29   40.06
   5   4   9   93.93   37.31
  -5  -4  -9   87.09   38.82
   5  -3  -3 1306.59   81.34
  -5   3   3 1349.87   90.36
   5  -3  -3 1159.35   87.50
   7   1  -2  263.50   58.15
  -7  -1   2  289.83   57.82
   7   7   1 2553.78  152.67
  -7  -7  -1 2594.15  163.57
  -7  -2  -7  927.05   83.85
   7   2   7  780.50   82.13
  -3   6  -5   83.80   53.38
  -3   6  -5  113.12   55.02
  -2   7  -4 1936.91  138.05
  -2   7  -4 2192.78   48.23
  -2   7  -4 2248.92  139.20
  -4  -5   7  669.73   72.59
   4   5  -7  649.69   79.30
   4   5  -7  735.38   52.61
   6  -3   2  762.74   81.99
  -6   3  -2  732.94   81.74
   4   6   8  404.18   55.91
   4   6   8  538.55   71.48
  -4  -6  -8  420.87   55.39
  -4  -6  -8  395.19   42.74
   4   9   1  285.92   62.40
  -4  -9  -1  289.12   57.70
   1   7   6 1025.77   56.48
   1   7   6  982.53   87.26
   1   7   6 1020.92   88.81
  -1  -7  -6 1015.46   52.97
  -4  -9   0 3079.09  164.10
   4   9   0 3063.63  172.06
  -4   0 -10 1149.44   78.02
   4   0  10 1100.17   84.84
  -4   0 -10 1148.78   83.45
   7   0  -1  341.63   59.55
  -7   0   1  377.64   58.42
   5  -3   7 4508.63   79.31
  -5   3  -7 4445.89  213.90
  -5   3  -7 4685.39  217.54
  -5   4  -5 5290.69  246.74
  -5   4  -5 5101.97  237.48
   0   8  -4 2077.89  137.57
   0  -8   4 2120.06  134.73
   6  -3   3 4919.12  229.69
  -6   3  -3 4913.67  226.57
  -2  -3 -10   40.65   47.35
  -2  -3 -10   37.48   15.10
  -2  -3 -10   36.67   42.39
   2   3  10  102.82   49.09
  -2  -3 -10   51.24   13.70
  -6  -3   5  432.91   71.96
   6   3  -5  317.27   71.66
  -2  -9   1  797.57   83.05
   2   9  -1  776.26   81.47
  -6   0   4   43.66   34.01
   6   0  -4   40.95   41.96
  -6   0   4   15.79   29.27
   3  -1  -8  138.75   24.81
  -3   1   8  135.97   31.86
   3  -1  -8  102.51   53.61
   3  -1  -8  213.76   52.25
  -3   1   8  134.00   44.01
   1   8   4 2205.91  104.99
  -1  -8  -4 2065.40  105.41
   1   8   4 2430.23  133.09
   1   8   4 2394.80  127.10
  -8  -3  -2   69.05   66.69
   8   3   2   98.13   56.27
   6   8   3   38.08   22.33
  -6  -8  -3   89.73   44.46
   6   8   3   92.86   47.78
   8   3   3 2503.20  147.02
  -8  -3  -3 2199.47  144.73
   8   4   2 1094.58  100.76
  -8  -4  -2 1036.96   96.79
  -7  -7  -3 2980.16  167.51
   7   7   3 3323.70  183.28
  -3   6   2  132.40   34.49
   3  -6  -2  113.82   36.47
  -3   6   2   93.83   39.91
  -3   6   2  191.72   39.07
  -5  -5   6  611.54   73.14
   5   5  -6  651.43   46.09
   5   5  -6  727.18   78.63
  -2  -9  -1  596.62   65.73
   2   9   1  622.04   81.86
  -1   5   7  525.32   22.78
  -1   5   7  474.56   79.95
  -1   5   7  521.52   23.52
   1  -5  -7  430.72   65.06
  -1   5   7  395.85   77.06
   3   9   2  688.74   71.36
  -3  -9  -2  642.04   76.51
   8   4   3  147.43   57.21
  -8  -4  -3  125.25   55.61
   5  -4  -1  -32.57   30.44
  -5   4   1   -2.29   33.90
   5  -4  -1    2.94   38.32
  -2   4   7  516.36   26.96
  -2   4   7  480.87   66.25
  -2   4   7  486.27   28.48
   2  -4  -7  555.20   70.20
  -2   4   7  540.59   76.01
  -7   1  -1 2484.17  157.01
   7  -1   1 2502.68  143.27
  -3  -5  -9  158.28   52.73
   3   5   9   77.18   21.71
  -3  -5  -9  113.81   21.86
   3   5   9   89.61   54.98
   3   5   9  209.40   46.94
  -7   1  -4  272.93   63.67
   7  -1   4  321.55   68.11
  -4  -8   4  193.80   56.42
   4   8  -4  258.76   67.79
   1  -4  -8   48.77   40.50
  -1   4   8   43.22   48.02
  -1   4   8    3.85   40.25
   1  -8   1  174.87   51.88
  -1   8  -1  191.11   53.06
  -6   3  -1 6167.55  259.95
   6  -3   1 6708.26  261.19
   6  -3   1 6688.36  212.62
  -2  -8   5   41.29   50.21
   2   8  -5   73.67   54.81
   7   3  -3  -43.77   42.97
  -7  -3   3   22.67   20.64
  -7  -3   3  -29.38   49.01
  -7  -4  -7 1063.90   76.20
   7   4   7 1077.96   84.68
  -7  -4  -7 1066.79   93.30
  -7   0  -6 1386.54  109.95
   7   0   6 1646.39  116.67
  -6  -2   5 1721.63   83.56
   6   2  -5 1490.54  104.27
  -6  -2   5 1682.17  102.73
   3   7   7   58.86   70.33
   3   7   7  112.11   45.42
   3   7   7  101.73   29.91
  -3  -7  -7  146.40   30.12
  -6  -6  -7 5792.73  192.39
  -6  -6  -7 5567.72  225.14
   6   6   7 5700.61  212.13
   6   4  -5 1160.41   95.61
  -6  -4   5 1456.33  101.18
   6   6  -4  234.97   21.44
   6   6  -4  331.53   64.61
  -6  -6   4  354.18   65.42
  -4  -7  -7  -19.16   32.42
   4   7   7   12.74   50.01
  -4  -7  -7  -27.38   31.03
   4   7   7  -12.20   35.31
   4   7   7  -29.87   27.83
   4   9   2 1146.99   96.23
   4   9   2 1080.35   65.66
  -4  -9  -2 1235.00   92.10
   1  -3  10   22.70   44.73
  -1   3 -10   69.12   47.11
  -1   3 -10   62.60   28.96
   2  -1  -9   21.28   47.55
   2  -1  -9   66.19   18.22
  -2   1   9   35.33   17.13
   2  -1  -9   45.74   46.15
  -2   1   9   82.67   40.78
  -5   0   6  915.08   69.69
   5   0  -6 1157.42   96.22
  -5   0   6 1014.05   79.92
   5   0  -6  909.19   67.11
   4  -4  -4   22.83   34.25
   4  -4  -4   17.66   35.48
  -4   4   4    2.57   31.99
  -1  -1  10 1298.04   64.72
   1   1 -10 1255.58   84.89
   1   1 -10 1164.55   64.76
   1   1 -10 1071.56   92.52
   4   9  -1  659.03   86.70
  -4  -9   1  622.39   80.56
   7   4  -3 4728.69  217.70
  -7  -4   3 4396.38  220.79
  -7  -4   3 4750.99  109.46
  -4   5   2 2275.74  123.69
  -4   5   2 2170.70  109.63
   4  -5  -2 2232.10  107.29
   7   7   0 1588.43  118.88
  -7  -7   0 1534.25  120.43
   2   8   5 4490.05  200.96
   2   8   5 4658.98  184.15
  -2  -8  -5 4505.30  153.42
   2   8   5 2950.84  126.63
   1  -8   2 1160.98  101.33
  -1   8  -2 1176.59  100.97
  -1   8  -2 1441.82   63.46
  -2  -6  -8 1499.12   46.76
   2   6   8 1485.12  113.09
   2   6   8 1545.88  101.60
  -2  -6  -8 1447.19  100.39
   2   6   8 1489.94   44.35
  -5   1  -9   82.24   57.83
   5  -1   9  149.57   34.68
   5  -1   9  174.51   50.66
   8   4   1  217.66   63.08
  -8  -4  -1  279.38   65.44
   8   3   1 2132.05  138.99
  -8  -3  -1 1904.55  137.12
  -6   3  -4   42.64   51.55
   6  -3   4   61.48   60.92
   4   5   9   56.45   25.33
   4   5   9   23.92   48.87
  -4  -5  -9   25.07   49.93
  -4  -5  -9   36.24   27.20
  -1   8   0  443.02   43.56
   1  -8   0  258.35   58.17
  -1   8   0  332.99   59.64
  -3  -9   2 3002.39  168.52
   3   9  -2 2940.90  172.18
  -1  -8   5 5669.90  258.38
   6   7  -3 1002.02   97.49
  -6  -7   3 1036.95  112.43
   6   7  -3  880.98   24.40
  -8  -3  -4  420.34   74.98
   8   3   4  508.10   88.78
  -5  -8   3  754.97   86.85
   5   8  -3  801.57   91.16
   6  -2  -2 5537.01  222.67
  -6   2   2 5403.66  228.94
   6  -2  -2 5146.42  210.59
  -1   7   4 5112.79  174.15
  -1   7   4 5941.27  181.41
  -1   7   4 6525.18  249.13
   0   3 -10  346.85   54.21
   0   3 -10  417.29   57.05
   0  -3  10  375.90   49.93
   5   8   5   71.50   38.32
  -5  -8  -5  173.64   40.44
   5   8   5  156.72   43.04
   4   3  10  -23.66   22.53
  -4  -3 -10  -16.34   27.52
  -4  -3 -10   24.02   35.04
   4   3  10   26.90   37.06
  -3   2 -10   64.57   36.47
  -3   2 -10  100.64   50.00
  -3   2 -10  146.24   53.07
   3  -2  10  138.58   41.49
   2   4  -9  769.44   77.06
   2   4  -9  939.99   87.27
   2   4  -9  947.77   76.61
  -2   5   6   30.22   39.78
  -2   5   6   -3.03   17.99
  -2   5   6   20.92   37.81
   2  -5  -6  -34.00   34.73
  -2   5   6   10.00   18.26
   2   9  -2  292.24   66.93
  -2  -9   2  314.11   63.29
  -6  -8   1 1394.21  111.27
   6   8  -1 1169.94  107.27
   8   4   4  -19.18   44.10
   8   2   3  -42.81   49.87
  -8  -2  -3   73.35   47.51
   0   5   8  951.16   93.65
   0   5   8  869.64   80.12
   0  -5  -8  812.55   88.83
   1   6  -8   10.06   41.81
  -1  -6   8  -21.04   39.31
  -8  -2  -2 1037.01   99.18
   8   2   2  873.75   93.87
   0   8   3 4602.86  178.90
   0   8   3 4253.35  189.69
   0  -8  -3 4340.52  175.42
   1  -7   6 2445.51  150.53
  -1   7  -6 2472.08  151.63
  -7  -1  -7  410.65   70.59
   7   1   7  528.14   67.30
   1   2 -10  582.28   63.84
   1   2 -10  603.55   65.38
   1   2 -10  494.85   61.81
  -1  -2  10  502.17   50.39
   4  -1  -7 4381.05  217.25
  -4   1   7 4771.23  191.79
   4  -1  -7 4644.70  147.32
  -4   1   7 4720.85  153.85
   7   6  -2  122.95   55.18
  -7  -6   2   40.58   49.20
  -2   3   8  245.53   50.90
  -2   3   8  216.48   14.92
   2  -3  -8  218.81   59.45
  -2   3   8  200.73   51.00
  -2   7   2   98.51   47.93
  -2   7   2   98.78   40.33
  -2   7   2  102.73   38.52
   3   5  -8   23.04   24.32
   3   5  -8  -25.24   39.46
  -3  -5   8   -2.78   34.48
   0  -6   8 2649.61  150.54
   0   6  -8 2771.09  156.50
   2   5   9 2274.12  147.18
   2   5   9 2175.68  127.82
  -2  -5  -9 2352.71  131.49
   1   0 -10 2189.03  131.66
   1   0 -10 2010.97  117.78
  -1   0  10 1931.98   72.00
   1   0 -10 2076.72   74.74
  -8  -5  -2 2134.07  151.17
   8   5   2 2216.79  145.66
  -6  -5  -8  221.92   49.04
   6   5   8  304.05   51.11
  -6  -5  -8  258.68   43.35
  -7  -2   3   45.62   39.55
  -7  -2   3  -17.01   20.98
   7   2  -3   59.35   40.09
   2   9   2 2613.21  149.75
  -2  -9  -2 2551.20  139.74
  -6  -7  -6  631.57   72.65
   6   7   6  509.14   61.52
  -6  -7  -6  469.67   46.00
   7   7   4  580.82   74.14
  -7  -7  -4  544.14   35.14
  -7  -7  -4  510.37   71.88
  -8  -5  -3  248.03   68.31
  -8  -5  -3  310.76   26.47
   8   5   3  418.84   67.56
  -2   6  -712612.71  434.29
  -2   6  -712659.25  467.13
   0   2  10    5.68   51.64
   0   2  10   61.15   42.73
   0  -2 -10  130.28   47.03
   0  -2 -10  -49.88   51.67
  -3  -8   5 3409.28  200.40
   3   8  -5 3466.48  195.90
   5   6   8  307.48   47.54
  -5  -6  -8  306.26   45.37
  -5  -6  -8  246.46   47.74
  -6  -8  -4 1823.22  133.42
   6   8   4 2183.68   85.92
   6   8   4 2026.66  135.86
   0   5  -9 1431.55   89.67
   0  -5   9 1536.31  115.70
   0   5  -9 1470.90  114.07
   1   3  10  814.02   89.08
  -1  -3 -10  738.64   81.64
   1   3  10  642.51   76.88
  -1  -3 -10  769.73   74.72
  -1   6   6  187.30   28.35
  -1   6   6  279.52   69.42
   1  -6  -6  189.71   53.22
  -1   6   6  274.08   55.78
  -1   6   6  183.57   26.43
   0   6   7 3560.56   84.89
   0  -6  -7 3588.11  187.62
   0   6   7 3590.82  177.14
   0   6   7 3993.58  209.29
   4  -1  10 2175.53  109.25
  -4   1 -10 2272.05  123.10
  -4   1 -10 2175.54  118.08
   7  -1   0  541.38   71.62
  -7   1   0  554.45   73.51
  -8  -2  -4   89.81   53.27
   8   2   4   32.42   51.43
   6  -3   0   75.97   41.53
   6  -3   0  104.76   48.20
  -6   3   0  171.13   48.42
  -4   5  -6 1608.62  117.32
  -4   5  -6 1419.08  118.64
  -1   8  -3  218.03   56.51
   1  -8   3  167.04   56.68
  -1   8  -3  191.70   29.06
   7  -1   5 4043.95  224.96
  -7   1  -5 4303.24  214.13
  -2   3 -10  339.75   70.89
  -2   3 -10  510.78   71.12
  -2   3 -10  393.98   41.29
  -1  -9   0  244.70   55.20
   1   9   0  139.16   62.86
   8   5   1  306.42   69.62
  -8  -5  -1  335.16   68.42
   6   2   9   28.10   35.66
  -6  -2  -9    2.16   36.09
   6   2   9   11.30   41.78
  -8  -2  -1 1046.03  102.08
   8   2   1  821.52   93.16
   1   7  -7  631.52   81.62
  -1  -7   7  614.46   77.41
  -1  -9   1  934.44   87.86
   1   9  -1 1056.11  101.46
  -3   4   6   37.80   26.05
   3  -4  -6  100.59   45.05
  -3   4   6  129.54   45.34
   3  -4  -6   61.87   24.93
  -3  -9  -3  512.59   59.28
   3   9   3  559.68   75.55
   3   9   3  521.40   66.18
   2   7   7  616.43   77.55
   2   7   7  584.08   69.55
   2   7   7  636.01   42.14
  -2  -7  -7  715.41   44.32
   3  -3  -7  828.39   94.45
  -3   3   7  672.16   72.83
  -3   3   7  691.80   42.40
   3  -3  -7  753.67   40.72
   5   9   1   64.14   52.57
  -5  -9  -1   59.60   46.87
   5   9   1  111.37   28.12
   4   2  -8   -4.00   32.55
  -4  -2   8   59.97   40.23
   4   2  -8   91.70   40.49
   4   2  -8   48.22   37.36
   4   9   3  -17.07   26.55
   4   9   3   33.66   45.81
  -4  -9  -3   -9.82   34.99
  -1   8   1   33.65   41.93
  -1   8   1   73.86   36.14
   1  -8  -1   64.55   42.13
   7   5  -3  630.80   79.50
  -7  -5   3  520.69   74.50
  -7  -6  -6 4893.20  219.42
   7   6   6 5171.41  224.97
  -7  -6  -6 4962.99  158.79
  -5  -7  -7   -8.04   30.42
  -5  -7  -7   62.05   28.61
   5   7   7   25.89   29.87
   5   7   7   44.20   38.27
   6   1  -5  863.60   85.87
  -6  -1   5 1014.97   87.76
  -6  -1   5  960.78   70.70
  -8  -4   0  209.75   60.17
   8   4   0  179.96   60.33
   0  -4  -9  180.13   52.21
   0   4   9  231.32   66.51
   0   4   9  264.80   63.44
   0  -4  -9  208.44   65.11
  -2   7  -5  101.62   53.36
  -2   7  -5   95.29    7.75
  -2   7  -5  166.26   54.65
   4   9  -2 2594.38  160.21
  -4  -9   2 2619.99  154.19
   1  -3  -9   69.04   52.74
   1  -3  -9   21.79   38.61
  -1   3   9   21.89   43.80
  -1   3   9   54.97   53.56
   8   3   0  340.12   68.70
  -8  -3   0  399.00   71.26
  -6  -5   5 3120.22  162.25
   6   5  -5 2472.81   86.60
   6   5  -5 3164.31  166.17
   4   3  -8  528.66   69.96
  -4  -3   8  364.52   64.61
   4   3  -8  401.94   54.11
   5   9   0  911.40   92.83
  -5  -9   0  890.58   90.39
  -1  -5   9 1968.06  116.19
   1   5  -9 1682.37  100.55
   1   5  -9 1959.47  119.07
  -6  -3  -9 1196.52   95.39
  -6  -3  -9 1014.35   77.14
   6   3   9 1273.15   90.16
   8   5   4 1681.79  122.31
  -8  -5  -4 1769.46   65.38
  -8  -5  -4 1624.18  122.34
  -8  -3  -5 1494.99  115.33
   8   3   5 1557.71  118.71
  -7  -7   1 2115.01  147.28
   7   7  -1 2394.73  155.39
   5   9   2  235.94   59.86
  -5  -9  -2  309.74   61.97
   5   9   2  244.65   37.00
  -2  -6   8  215.69   53.67
   2   6  -8  170.50   59.68
   6  -3   5 6633.00  300.47
  -6   3  -5 6448.21  281.30
  -7  -5  -7 1440.12  113.19
   7   5   7 1348.04   94.79
  -7  -5  -7 1480.52   84.44
  -2  -7   7  195.36   55.02
   2   7  -7  146.80   55.17
  -5   4  -6  286.07   70.43
  -5   4  -6  293.57   77.68
   6  -1   8   40.13   24.08
   6  -1   8  -66.46   51.00
  -6   1  -8  -41.97   40.86
   6   1   9  212.15   48.76
   6   1   9  155.19   60.86
  -6  -1  -9  189.34   50.80
  -1  -9  -1  249.38   66.62
   1   9   1  361.08   57.86
   3   2  -9  725.27   78.99
  -3  -2   9  794.56   69.51
   3   2  -9  884.71   71.18
   3   2  -9  683.81   84.02
  -1   5  -9  126.47   34.54
   1  -5   9  246.86   53.08
  -1   5  -9  248.94   65.07
  -8  -4  -5  386.55   74.37
   8   4   5  468.83   70.08
   1   9  -2  126.30   54.34
  -1  -9   2  133.85   52.38
  -6   2  -7  767.45   87.14
   6  -2   7  748.62   85.84
  -3   6  -6 1535.23  118.74
  -3   6  -6 1159.14  104.97
  -2  -9   3 6518.67  284.64
   2   9  -3 6815.86  315.64
   1   3 -10  595.21   67.41
   1   3 -10  468.53   79.35
  -1  -3  10  558.17   64.72
   1   3 -10  613.58   63.65
   0   8  -5   -1.00   48.96
   0  -8   5  -20.25   44.28
   3   4  10  992.65   43.34
   3   4  10 1049.92   91.67
  -3  -4 -10  980.89   87.73
  -5  -2 -10  209.63   50.94
  -5  -2 -10  169.49   47.51
   5   2  10  233.33   49.52
   5   2  10  238.69   50.32
   5   7  -5  305.81   27.08
  -5  -7   5  212.92   69.46
   5   7  -5  243.45   71.09
  -7   0   2  296.79   58.96
   7   0  -2  297.05   70.22
   0  -7   7  851.96   99.81
   0   7  -7  841.24   93.97
   4   7  -6  149.96   70.34
  -4  -7   6   91.76   53.83
  -4  -1   8  467.87   54.57
   4   1  -8  421.27   61.27
   4   1  -8  435.10   53.72
  -4  -1   8  526.48   55.10
   4   1  -8  349.24   68.17
   3   9  -3 1153.23  111.37
  -3  -9   3 1037.77  100.47
  -5  -5  -9 4697.28  166.93
  -5  -5  -9 4163.67  189.05
   5   5   9 4488.43  214.26
   5  -4  -2   49.39   37.05
  -5   4   2   -4.07   33.85
   5  -4  -2   48.28   31.42
   5   1  10 1021.38   73.29
   5   1  10 1020.12   84.86
  -5  -1 -10 1071.85   88.76
  -4   3  -9  226.97   70.80
  -4   3  -9  292.73   63.62
  -1   6  -8 3886.06  119.43
   1  -6   8 3996.38  199.14
  -1   6  -8 3926.32  193.65
   5   3  -7  398.83   47.35
   5   3  -7  361.91   59.35
  -5  -3   7  368.34   64.99
  -4  -8  -6 2423.98  118.80
   4   8   6 1794.66  108.27
   4   8   6 2398.56  119.83
   1  -1 -10 1429.14  105.26
   1  -1 -10 1482.93  112.65
   1  -1 -10 1484.63   50.18
  -1   1  10 1603.01  105.15
  -3  -1   9 1551.81   82.39
   3   1  -9 1556.88   97.93
  -3  -1   9 1614.72   98.68
   3   1  -9 1556.21   82.92
   3   1  -9 1431.08  113.00
  -5   2   5 3279.54  153.80
   5  -2  -5 3582.51  185.21
  -5   2   5 3193.24  137.59
   5  -2  -5 3296.39  143.11
  -4   4  -8 1663.57  119.02
  -4   4  -8 1487.70  118.62
   5   2  -7   31.67   35.69
  -5  -2   7   -3.91   33.41
  -5  -2   7   37.20   26.65
   5   2  -7   33.90   27.85
   6   8  -2   56.88   53.24
  -6  -8   2    2.53   49.31
   8   1   3  225.86   61.59
  -8  -1  -3  224.59   66.73
  -3  -8  -6  793.95   60.45
   3   8   6  603.43   67.39
   3   8   6  624.20   79.71
  -3   6   3   -8.49   33.37
  -3   6   3   -6.93   33.11
   3  -6  -3   -8.12   29.55
  -3   6   3   20.29   31.87
  -3   4  -9  202.87   60.23
  -3   4  -9  260.12   58.91
   8   5   0  524.65   91.37
  -8  -5   0  407.34   77.71
  -4   6  -2  191.22   56.36
  -4   6  -2  201.88   56.22
  -8  -2  -5  597.01   83.48
   8   2   5  618.24   85.52
  -2   0 -11  803.99   88.04
   2   0  11 1013.90   83.35
  -2   0 -11  910.73   62.83
  -2   0 -11  955.35   65.35
  -2   0 -11  841.22   77.43
  -8  -1  -2  181.31   59.29
   8   1   2  154.59   60.48
  -5  -9   1  625.85   82.14
   5   9  -1  671.68   86.26
   3   3  -9 1523.20  122.74
  -3  -3   9 1537.93   92.45
   3   3  -9 1382.82   85.54
   3   3  -9 1483.92   98.70
   2   9   3  210.87   60.37
  -2  -9  -3  312.47   58.66
  -7  -1   3 2651.26  141.91
  -7  -1   3 2471.47  103.96
   7   1  -3 2458.60  150.95
   5   6  -6  -30.18   27.08
  -5  -6   6  -12.89   44.21
   5   6  -6  -15.72   45.75
  -8  -2   0  185.97   54.92
   8   2   0   75.65   58.15
   4   6  -7  188.12   33.32
   4   6  -7  209.53   71.92
  -4  -6   7  226.83   54.36
  -2   6   5    7.50   23.94
   2  -6  -5  -19.73   36.08
  -2   6   5    1.12   38.88
  -2   6   5  -14.13   22.13
  -2   6   5   27.46   43.10
   7   7   5 2393.03  138.53
  -7  -7  -5 2016.79  132.12
  -7  -7  -5 2200.71   83.67
   1   6   8   98.36   43.76
   1   6   8   63.29   66.94
   2   4  10  613.71   84.10
  -2  -4 -10  505.32   71.72
   2   4  10  734.55   81.57
  -4   6  -1  -66.43   46.87
   4  -6   1   45.77   23.71
  -4   6  -1   26.93   45.56
  -2  -1 -11 1616.57   71.54
  -2  -1 -11 1652.48  111.82
  -2  -1 -11 1622.33  107.56
  -2  -1 -11 1548.73   71.05
   2   1  11 1439.62  108.94
   7   0   7   14.71   51.73
  -7   0  -7   83.81   50.50
   4   4  10 2222.60  139.86
   4   4  10 2631.37   93.74
  -4  -4 -10 2467.72  143.79
  -4  -4 -10 2361.66  100.55
  -3   5   5  364.71   43.63
  -3   5   5  439.72   64.33
   3  -5  -5  347.54   60.52
  -3   5   5  374.33   48.79
  -8  -6  -2   84.02    6.13
   8   6   2   80.07   59.64
  -8  -6  -2  132.19   56.52
   7   3   8 2112.12  128.49
  -7  -3  -8 1958.32  127.64
  -5  -9  -3 3773.65  180.50
   5   9   3 3484.89  130.08
   5   9   3 3269.92  174.79
  -4  -4   8   76.30   45.77
   4   4  -8   -5.05   32.17
   4   4  -8   38.36   47.06
   1  -8   4  264.35   66.17
  -1   8  -4  321.14   78.44
  -4   6  -3 3021.93  168.72
  -4   6  -3 2987.71  169.72
   1   8   5  -12.91   26.46
   1   8   5   56.70   37.69
  -1  -8  -5  -14.91   25.07
   3  -2  -8 1019.61   47.94
   3  -2  -8 1207.10  100.76
  -3   2   8 1125.02   52.35
  -3   2   8 1126.04   84.74
  -7  -2  -8  750.75   82.29
   7   2   8  855.20   99.15
  -5  -3 -10  222.86   51.77
  -5  -3 -10  213.39   49.25
   5   3  10  358.81   56.38
   5   3  10  338.22   50.63
   1   5   9  131.78   45.03
  -1  -5  -9   14.61   44.90
   1   5   9   34.19   51.38
  -1  -5  -9   62.78   49.59
  -1   0 -11  208.04   51.95
  -1   0 -11  281.68   33.63
  -1   0 -11  164.11   35.61
   1   0  11  207.25   58.50
  -1   0 -11  251.93   62.90
  -6   1   4  132.38   41.06
  -6   1   4   98.20   40.00
   6  -1  -4  140.15   38.45
   6  -1  -4   72.21   51.07
   8   1   4  427.85   73.81
  -8  -1  -4  431.68   73.86
  -8  -6  -3 1100.88   36.93
  -8  -6  -3 1081.79  103.05
   8   6   3 1222.81  107.32
  -3   5  -8 1048.19   94.17
  -3   5  -8  943.52  109.63
  -6  -4  -9 1806.95  106.36
  -6  -4  -9 1805.14  110.82
   6   4   9 1869.92  104.44
  -5   3   4  -21.67   40.80
   5  -3  -4   15.91   39.07
   5  -3  -4    3.57   47.57
  -5   3   4   84.72   38.34
   6  -3  -1  966.09   92.56
   6  -3  -1  983.12   82.55
  -6   3   1  926.09   78.68
   5   4  -7  917.29   92.87
  -5  -4   7  765.30   78.99
   5   4  -7  899.49   63.25
   2  -2  -9  408.76   71.59
   2  -2  -9  451.03   61.76
  -2   2   9  469.77   61.31
  -1   8   2 9410.87  311.84
  -1   8   2 9038.69  298.26
  -1   8   2 9266.50  316.75
   4  -5  -3  410.65   58.45
  -4   5   3  176.67   55.93
  -4   5   3  222.31   51.56
   7  -1  -1 4838.44  229.44
  -7   1   1 5268.32  230.63
  -3   7  -2 2335.70  140.95
  -3   7  -2 2337.35  154.49
  -8  -5  -5  138.86   53.71
   8   5   5   66.49   52.64
  -8  -5  -5  131.75   28.32
  -3  -1 -11  178.08   37.81
  -3  -1 -11  141.14   48.04
  -3  -1 -11  211.62   40.39
   3   1  11  163.81   49.55
  -2   1 -11  -31.69   37.20
  -2   1 -11   -1.09   36.96
   2  -1  11    1.02   35.74
  -2   1 -11  -14.65   28.53
  -2   1 -11    0.50   31.49
   5  -3   8    6.35   14.02
  -5   3  -8  105.42   47.56
  -5   3  -8  -95.75   56.03
   5  -5   2 1043.73   52.09
  -5   5  -2 1016.50   97.57
  -5   5  -2 1155.45  110.28
   6   8   5  110.31   43.58
   6   8   5   52.42   33.76
  -6  -8  -5  119.43   56.69
  -2   7   3  800.38   71.93
  -2   7   3  896.30   72.84
  -2   7   3  851.94   64.17
   1   9   2  -61.91   42.50
   1   9   2   28.61   40.98
  -1  -9  -2    7.86   39.56
  -1   1 -11 1938.06   95.69
  -1   1 -11 1934.40  114.21
  -1   1 -11 1924.51   98.89
  -1   1 -11 2071.43  117.37
   0   7   6  816.67   49.86
   0   7   6  881.96   87.31
   0   7   6  780.63   48.91
   0   7   6  834.29   84.73
   5  -1  -6  838.15  101.07
   5  -1  -6  868.88   59.28
  -5   1   6  985.73   85.74
  -5   1   6  841.38   63.98
  -8  -6  -1 2712.60  174.40
   8   6   1 3080.53  179.74
  -7   1  -6   31.34   48.73
   7  -1   6   46.58   51.41
   8   1   1 1221.67  102.28
  -8  -1  -1 1223.58  123.39
  -3   7  -1 1071.94   94.54
  -3   7  -1 1172.75   98.09
  -3   7  -1 1265.39   60.88
   0   4 -10   17.95   40.68
   0   4 -10   59.66   39.96
   0  -4  10   12.22   46.40
  -5   0 -10 1306.13   91.85
   5   0  10 1252.44   90.98
   5   0  10 1098.50   74.19
   4   8  -5 1028.94  114.66
  -4  -8   5  919.35   99.56
   1   9  -3  362.51   66.92
  -1  -9   3  314.31   65.10
   4   9   4  602.09   67.17
  -4  -9  -4  763.27   69.16
   4   9   4  681.40   61.32
  -5  -8   4 3230.61  191.49
   5   8  -4 3499.37  194.96
   3   0  11 2667.92  130.00
  -3   0 -11 1869.85   98.97
  -3   0 -11 2138.43  121.17
  -3   0 -11 2458.23  117.74
  -3   0 -11 2410.59  130.45
   0  -8  -4  992.04   73.72
   0   8   4  680.28   77.66
   0   8   4  929.62   86.68
   0   8   4  773.70   60.21
  -5   2  -9   79.54   49.05
  -5   2  -9  134.18   51.62
   5  -2   9   60.07   28.96
  -8  -4   1   27.68   16.82
  -8  -4   1   49.20   51.72
   8   4  -1   61.82   50.80
  -5   5  -3  623.88   76.08
   5  -5   3  529.81   31.13
  -5   5  -3  601.97   84.27
   5   8   6  125.90   41.12
  -5  -8  -6   98.93   49.49
   5   8   6  151.20   36.74
  -1   4 -10  -10.83   36.94
  -1   4 -10   -5.77   30.78
   1  -4  10   41.14   38.59
  -3  -9  -4 3764.68  167.34
   3   9   4 3579.51  168.11
   3   9   4 3652.57  161.61
  -6   0  -9  245.09   65.91
   6   0   9  259.85   45.29
   6   0   9  304.27   57.78
   2   5  -9  150.60   59.46
  -2  -5   9  165.12   48.63
   5   1  -7  181.17   51.81
  -5  -1   7  176.10   47.37
   5   1  -7   35.48   42.09
  -5  -1   7  269.23   46.90
  -6   2   3  231.76   52.56
   6  -2  -3  200.67   58.35
   6  -2  -3  212.75   56.99
  -4   3   6  174.53   46.87
   4  -3  -6  100.35   53.69
  -4   3   6  191.35   37.21
   4  -3  -6  169.84   36.11
   8   3  -1  193.31   59.50
  -8  -3   1  220.45   55.17
  -8  -3   1  160.31   27.18
  -7  -6   3 1920.73  138.21
   7   6  -3 2136.65  142.92
   7  -2   3 3915.41  200.74
  -7   2  -3 3883.72  203.39
  -4  -9   3  895.01   98.49
   4   9  -3  834.92   95.48
   2   8  -6  462.73   71.12
  -2  -8   6  278.58   64.93
   6   7  -4   56.56   47.73
   6   7  -4    7.94   11.08
  -6  -7   4  -42.46   46.42
   7  -2   2  650.53   75.81
  -7   2  -2  374.24   70.51
   5  -5   1   24.70   24.51
   5  -5   1   -0.57   30.03
   7   4   8 1121.88  102.41
  -7  -4  -8 1147.42  106.14
  -7  -4  -8 1258.04   85.92
  -3   3 -10 2656.11  153.83
  -3   3 -10 2743.61  106.08
  -3   3 -10 2735.12  148.44
   7   8   2  932.43   99.04
  -7  -8  -2  929.44  101.48
   1   1  11 2081.21  148.40
  -1  -1 -11 1945.96   67.70
  -1  -1 -11 1791.45   71.53
  -1  -1 -11 1903.88  125.43
  -1  -1 -11 1989.76  121.92
   4  -6   0    7.93   26.70
  -4   6   0    3.66   37.78
  -4   6   0  -68.02   47.19
  -3   0   9  116.91   30.85
   3   0  -9   94.71   54.77
  -3   0   9  165.07   43.75
   3   0  -9  170.97   47.33
   3   7  -7  420.37   75.86
  -3  -7   7  485.18   71.39
  -3   7  -3 2099.57  140.54
  -3   7  -3 2211.06  154.89
   8   3   6  959.80  106.23
  -8  -3  -6  985.42   98.32
   7   3  -4  -25.03   42.55
  -7  -3   4   40.80   50.76
  -7  -3   4  -18.09   19.40
  -1  -8   6 2654.14  164.81
   1   8  -6 2636.48  179.79
  -7  -8  -1 2489.90  161.11
   7   8   1 2494.48  162.05
  -4   2 -10  118.21   47.82
  -4   2 -10  170.40   50.78
   4  -2  10  114.25   37.58
   8   6   4   40.15   52.14
  -8  -6  -4   78.99   19.07
  -8  -6  -4   75.15   64.65
  -4   0   8  402.49   47.67
   4   0  -8  476.98   57.87
   4   0  -8  550.32   76.54
   4   0  -8  377.58   50.95
  -4   0   8  584.30   58.17
  -7  -4   4 1420.38  112.15
   7   4  -4 1402.90  125.78
  -7  -7   2  158.25   64.18
   7   7  -2   91.41   61.00
   6  -3   6   66.86   48.52
  -6   3  -6  -24.98   49.07
  -4   6  -4 1928.36  134.54
  -4   6  -4 1996.79  137.02
   2   8   6    8.79   39.88
  -2  -8  -6  -23.71   26.90
   2   8   6   65.27   42.66
   2   8   6  -30.31   25.10
   6   0  -5  247.34   50.64
  -6   0   5  214.45   53.24
  -6   0   5  158.45   41.15
   1   7   7 4260.70  212.33
  -1  -7  -7 4049.26  110.92
   1   7   7 4257.03  212.56
   1   7   7 4171.65  115.75
  -3  -2 -11 2417.99   90.98
  -3  -2 -11 2446.22   92.96
   3   2  11 2412.99  141.25
  -3  -2 -11 2214.30  144.86
  -2  -2 -11    7.64   41.21
   2   2  11  102.20   48.34
  -2  -2 -11   24.90   19.13
  -2  -2 -11   17.76   18.56
  -2  -2 -11   56.42   53.41
  -6  -6  -8 2515.77  118.92
   6   6   8 2342.50  124.27
  -6  -6  -8 2304.13  131.07
   0  -3 -10  158.65   60.05
   0  -3 -10  113.84   54.95
   0   3  10   68.66   47.78
   0   3  10  140.20   57.60
  -8  -4  -6  368.30   72.27
   8   4   6  481.94   73.68
  -1   7   5  311.88   62.62
  -1   7   5  242.99   57.59
  -1   7   5  297.15   39.86
  -2  -1  10   68.88   32.46
   2   1 -10  100.64   54.09
   2   1 -10  174.38   35.29
   2   1 -10  134.13   60.31
  -2  -2  10 1304.72   77.67
   2   2 -10 1247.26   79.61
   2   2 -10 1051.75   95.33
   2   2 -10 1060.47   94.26
   7   1   8  477.14   66.49
  -7  -1  -8  254.76   67.03
  -3   7   0   99.20   40.31
  -3   7   0    0.21   25.33
  -3   7   0  -31.60   43.01
  -6  -6   5  264.59   60.25
   6   6  -5  189.66   28.72
   6   6  -5  226.21   64.29
   5   9  -2  561.19   85.70
  -5  -9   2  533.86   80.28
  -2   5  -9 4586.48  231.70
  -2   5  -9 4794.25  218.84
   3   4  -9  299.12   55.86
   3   4  -9  206.37   43.69
  -3  -4   9  363.68   63.12
  -7   2  -4  393.93   69.33
   7  -2   4  293.50   70.81
  -8  -1  -5  335.43   77.99
   7   8   3  174.20   54.55
  -7  -8  -3  136.68   71.34
   6   7   7   88.31   40.76
  -6  -7  -7   36.85   47.42
  -6  -7  -7   74.64   39.23
   1  -7   7 2159.28  143.43
  -1   7  -7 2200.85  144.54
   8   5  -1  847.39  100.39
  -8  -5   1  810.29  101.83
   2   9  -4  -80.41   55.25
  -2  -9   4  -29.69   49.48
   4  -2  -7 1038.36   60.04
   4  -2  -7 1040.86   95.02
  -4   2   7 1073.49   64.04
  -4   2   7 1046.59   85.73
  -4   5  -7 3628.51  196.85
  -4   5  -7 3360.60  194.58
  -3  -6   8 3061.22  159.42
   3   6  -8 2751.76  155.90
   4  -4  -5 1227.59   78.77
  -4   4   5 1253.14   77.76
   4  -4  -5 1325.64   98.48
  -4   4   5 1115.64  106.54
  -2   7  -6  490.14   87.31
  -2   7  -6  543.52   66.27
  -5   5  -4  966.31  100.37
  -5   5  -4  934.66   94.94
   0   9  -1   66.94   46.55
   0   9  -1   78.50   34.69
   0  -9   1   -4.27   45.46
  -7   2  -1 4693.46  222.85
   7  -2   1 4684.64  214.84
   8   6   0  643.96   96.59
  -8  -6   0  779.69   97.66
  -6  -3   6  477.60   69.72
  -6  -3   6  598.30   49.72
   6   3  -6  540.89   81.18
   8   2   6   98.86   54.39
  -8  -2  -6   20.34   52.86
  -1  -4  10  165.87   53.61
   1   4 -10  194.05   60.41
   1   4 -10  124.49   46.14
  -1   2 -11   30.65   44.81
  -1   2 -11  -26.52   43.36
  -1   2 -11  156.34   41.53
  -1   2 -11   19.17   33.70
  -3   1 -11 1485.90   89.08
  -3   1 -11 1202.08   82.95
  -3   1 -11 1288.76   94.62
   3  -1  11 1317.57   86.81
  -3  -6  -9  229.28   25.87
   3   6   9  180.89   51.89
  -3  -6  -9  226.01   52.73
   3   6   9  154.38   21.92
   3   6   9  240.25   63.38
   5   9   4 3668.23  182.66
  -5  -9  -4 3741.79  185.84
   5   9   4 3669.74  149.17
   0   9   0 3095.20  178.24
   0  -9   0 3084.77  178.06
   0   9   0 3453.18  146.71
  -7  -8   0   79.49   62.74
   7   8   0   74.51   59.97
   4   6   9  457.32   39.29
  -4  -6  -9  450.37   48.72
  -4  -6  -9  517.53   62.26
   4   6   9  292.90   72.80
   4   6   9  417.12   60.07
   6   9   1   39.99   58.18
   6   9   1  -18.03   17.12
  -6  -9  -1   -4.73   56.14
   7   6   7   27.71   39.82
  -7  -6  -7    1.55   22.76
  -7  -6  -7  -32.36   45.45
  -4  -7  -8  543.47   48.17
   4   7   8  571.46   60.26
   4   7   8  530.86   76.37
   4   7   8  360.47   43.05
  -4  -7  -8  494.95   60.95
   7   2  -4 2892.85  155.21
  -7  -2   4 2895.27  109.02
  -7  -2   4 2708.73  156.00
   0   1 -11   29.65   43.22
   0  -1  11  -50.77   30.00
   0   1 -11  -74.46   41.74
   0   1 -11  -60.33   32.64
   3   9  -4  624.08   93.73
  -3  -9   4  524.17   77.32
  -8  -2   1  322.75   68.83
   8   2  -1  476.88   79.80
  -8  -1   0  335.05   81.67
   8   1   0  365.52   80.46
   1   4  10   66.76   68.89
   1   4  10  114.22   50.39
  -1  -4 -10  117.56   47.42
  -1  -4 -10   41.99   52.89
   6   9   2   60.23   47.51
  -6  -9  -2   -5.99   45.90
   5  -5   0  133.47   36.79
  -5   5   0  171.32   48.45
   5  -5   0  101.18   52.33
  -3  -7  -8   44.93   41.72
   3   7   8   18.91   41.28
  -3  -7  -8   98.40   23.71
   3   7   8   48.89   25.09
   3   7   8   46.75   55.83
  -5   4  -7 5170.79  253.41
  -5   4  -7 5532.94  262.07
   0   0 -11 1416.87   62.83
   0   0 -11 1392.06  108.13
   0   0 -11 1676.38   73.53
   0   0 -11 1336.92  111.87
  -1   2  10 2340.69  133.39
   1  -2 -10 2281.60  148.03
  -1   2  10 2477.13  159.23
   1  -2 -10 2324.80  149.99
   0  -9   2 1195.36  105.23
   0   9  -2 1174.99  104.11
  -5  -4 -10 1035.73   74.62
   5   4  10  961.32   91.26
  -5  -4 -10 1026.23   84.13
  -3  -8   6  675.71   87.15
   3   8  -6  850.62  101.87
  -6  -4   6  276.19   61.19
   6   4  -6  402.03   63.20
   6   4  -6  349.31   37.48
   5   5  -7 1217.88   68.09
  -5  -5   7  986.69  104.51
   5   5  -7 1255.64  101.85
  -2   2 -11  558.01   60.54
  -2   2 -11  465.36   67.39
   6   2  -6  160.36   47.75
  -6  -2   6  114.78   41.76
  -6  -2   6  206.01   55.10
   6   8  -3   41.84   60.47
  -6  -8   3  161.12   60.06
  -3   7  -4   -4.10   54.92
  -3   7  -4   97.58   53.05
  -4  -1 -11 1674.53  132.60
  -4  -1 -11 2070.46  100.67
   4   1  11 2066.84  129.28
  -4  -1 -11 1711.78  106.36
  -2   4 -10  274.81   55.01
  -2   4 -10  309.15   56.81
  -2   4 -10  141.88   37.82
   2   9   4  870.42   87.09
  -2  -9  -4  812.33   75.47
   2   9   4  965.79   89.76
   2   9   4  741.17   80.02
  -7  -5   4 5669.80  267.42
   7   5  -4 5834.93  266.82
   4   5  -8  833.86  102.19
  -4  -5   8 1019.40   85.21
   4   5  -8  849.07   68.59
  -2   0  10  235.74   45.19
   2   0 -10  250.10   34.50
   2   0 -10  272.64   65.27
  -2   0  10  258.54   31.97
   2   0 -10  200.49   59.92
   2   3 -10  158.45   42.16
  -2  -3  10  154.19   45.49
   2   3 -10  233.63   67.43
   2   3 -10  168.77   45.69
   6   9   0  377.16   90.81
  -6  -9   0  215.20   66.99
  -2   6  -8   13.71   17.01
  -2   6  -8   47.30   50.17
  -2   6  -8  -12.48   49.78
  -1   8  -5  -43.12   51.41
   1  -8   5  -12.33   50.31
  -7  -7  -6  557.34   52.69
  -7  -7  -6  401.91   84.77
   7   7   6  721.35   77.12
   1   9   3  360.64   72.72
   1   9   3  265.91   52.81
  -1  -9  -3  456.00   61.70
   5  -4  -3  202.82   47.42
  -5   4   3  189.26   55.29
   5  -4  -3  345.59   58.68
   0  -8   6 1032.59  102.94
   0   8  -6 1117.32  112.10
   8   0   3 3326.61  185.97
  -8   0  -3 3681.69  215.21
   1  -5  -8  604.16   79.59
  -1   5   8  548.47   76.15
  -1   5   8  472.90   75.95
  -4   6   1  402.51   65.68
   4  -6  -1  508.46   53.15
  -4   6   1  367.26   60.59
  -2   8  -1  239.60   32.49
  -2   8  -1  203.50   66.21
  -2   8  -1  214.00   56.88
  -3   6  -7 2511.82  161.33
  -3   6  -7 2084.09  150.40
   8   5   6 1802.07  129.71
  -8  -5  -6 1808.16  128.80
  -8  -5  -6 1909.36   90.27
   1   9  -4 1957.39  137.62
  -1  -9   4 1866.46  151.14
   6   5   9  196.35   51.38
  -6  -5  -9  216.86   48.13
  -6  -5  -9  317.05   48.83
  -7   0   3  344.10   53.91
   7   0  -3  269.22   57.34
  -7   0   3  295.95   73.40
  -2   8  -2  984.01   91.93
  -2   8  -2  813.37   88.13
  -2   8  -2  937.03   52.39
  -4  -2 -11  732.79   75.58
   4   2  11  801.21   80.32
  -4  -2 -11  786.49   64.11
  -1  -2 -11 3359.21   74.44
  -1  -2 -11 3197.58  175.69
   1   2  11 3518.26  190.28
  -1  -2 -11 3527.38  184.66
   8   6   5  772.24   85.65
  -8  -6  -5  570.68   86.56
  -8  -6  -5  671.17   44.82
   5  -1  10   -8.91   32.05
  -5   1 -10    7.60   46.21
  -5   1 -10   39.77   41.00
   8   0   2 1106.31   99.32
  -6   4  -2 2014.12  134.24
   6  -4   2 1971.56  133.23
   6  -4   2 1968.94   83.10
   0   9   1 1504.71  118.09
   0   9   1 1691.55  104.41
   0  -9  -1 1412.68  102.00
   0   2 -11  381.43   55.94
   0   2 -11  238.55   56.82
   0   2 -11  292.42   66.48
   0  -2  11  317.66   53.35
   7   8   4   33.87   49.85
  -7  -8  -4  178.71   52.97
  -1   8   3  686.59   61.89
  -1   8   3  582.49   70.92
  -6   4  -3  338.36   67.27
   6  -4   3  301.47   32.75
   6  -4   3  298.11   69.35
  -3   7   1  153.52   46.79
  -3   7   1  117.45   43.74
   7  -2   5 3622.67  193.08
  -7   2  -5 3347.18  189.61
   2  -4  -8  219.16   62.35
  -2   4   8  321.74   88.51
  -2   4   8  256.10   16.16
  -2   4   8  232.05   15.62
  -2   4   8  347.28   60.82
   6  -2   8   -9.50   44.67
  -6   2  -8  -12.29   47.39
   6  -2   8   16.89   20.89
  -7  -5  -8 2066.69  139.63
  -7  -5  -8 2496.80  122.29
   7   5   8 2077.26  123.55
  -2   5   7 2135.87  139.43
  -2   5   7 2177.93  155.58
   2  -5  -7 2313.07  140.80
  -2   5   7 2166.75   68.11
  -2   5   7 2127.58   71.54
  -4   0 -11    2.91   44.91
   4   0  11   91.09   44.34
  -4   0 -11   59.59   43.59
   6   9   3  583.17   94.09
   6   9   3  632.43   44.82
  -6  -9  -3  536.88   76.82
   6  -3  -2  198.43   59.58
   6  -3  -2  180.95   49.78
  -6   3   2  273.82   52.67
   5   0  -7 2786.79  167.53
  -5   0   7 2755.10  134.46
   5   0  -7 2940.83  123.33
  -5   0   7 2768.19  129.73
  -4   6  -5 1073.87  105.87
  -4   6  -5 1290.18  113.56
   7  -2   0   49.35   49.98
  -7   2   0  123.83   49.46
   8   0   4  231.43   63.12
  -8   0  -4  110.79   64.98
   5   7   8  666.85   61.93
   5   7   8  646.01   61.01
  -5  -7  -8  489.21   61.96
  -5  -7  -8  524.63   60.48
   7  -1  -2  964.81   84.59
  -7   1   2  922.72   90.84
  -3   6   4  -96.56   51.71
  -3   6   4  -31.67   36.93
   3  -6  -4  -44.88   41.07
  -3   6   4  -26.99   30.48
  -8  -7  -2  695.20   91.68
   8   7   2  831.80   98.17
   3   5  10  -31.80   42.43
  -3  -5 -10  -44.50   37.46
   3   5  10   15.32   15.38
   3   5  10   55.14   39.56
  -3  -3 -11 1446.02  104.65
   3   3  11 1527.15  117.42
  -3  -3 -11 1464.05   64.80
  -3  -3 -11 1505.68   61.57
   2   6   9  106.51   57.71
   2   6   9  130.92   46.77
   2   6   9   93.21    7.84
  -2  -6  -9   43.72   46.12
  -2  -6  -9   95.15   10.47
  -5   5  -5  126.17   59.45
  -5   5  -5   -7.52   54.38
  -2   8   0 1813.75  122.08
  -2   8   0 1560.67  110.92
   7  -1   7 2161.15  144.91
  -7   1  -7 1949.56  141.16
   0  -9   3   28.78   51.85
   0   9  -3   52.78   50.43
   0  -1 -11  899.70   36.77
   0  -1 -11  856.70   41.71
   0   1  11  868.88  115.76
   0  -1 -11  716.65   82.02
   0  -1 -11  791.27   85.28
  -5  -6  -9   28.49   33.08
   5   6   9  -28.43   46.32
   5   6   9   14.34   27.85
   4   9   5   52.05   33.99
  -4  -9  -5    5.38   40.90
   4   9   5   30.16   41.03
  -6  -8  -6  125.24   54.37
   6   8   6   93.52   57.26
   7   8  -1  980.09  103.89
  -7  -8   1  682.90   95.51
  -8  -4   2  278.54   69.48
  -8  -4   2  175.75   22.03
   8   4  -2  266.75   65.39
  -6   4  -1   14.40   54.44
   6  -4   1    2.36   29.50
   6  -4   1   34.65   42.79
   1  -4  -9  821.08   81.62
  -1   4   9  875.18   85.03
   1  -4  -9  733.98   85.11
  -1   4   9  837.62   97.38
   0   6  -9 2772.00  164.46
   0  -6   9 3005.94  166.17
   0   6  -9 2825.71  128.19
   3  -1  -9  487.96   64.91
  -3   1   9  530.61   43.53
   3  -1  -9  437.67   36.53
   3  -1  -9  491.42   75.75
  -1   6   7 2187.60   66.54
   1  -6  -7 2149.44  141.88
  -1   6   7 2375.78  161.66
  -1   6   7 2357.35   69.76
  -1   6   7 2575.14  146.01
   4   5  10 1108.03   59.04
  -4  -5 -10 1212.24   68.28
  -4  -5 -10 1258.37   91.00
   4   5  10 1084.43  103.41
   8   7   3  305.46   74.19
  -8  -7  -3  249.80   81.14
   1   7  -8 1433.16  121.91
  -1  -7   8 1402.90  119.30
  -2   8  -3  106.61   27.14
  -2   8  -3  278.83   76.78
  -2   8  -3  228.48   56.93
  -6   1  -9 1066.53   99.65
   6  -1   9 1090.69  101.61
   6  -1   9 1137.00   65.85
   1   6  -9  264.27   74.91
  -1  -6   9  205.75   58.84
  -8  -1  -6  -28.49   45.11
   8   1   6   28.17   44.66
  -8  -6   1 2863.42  209.08
   8   6  -1 3038.03  187.48
   4   8   7   72.79   37.99
   4   8   7  110.77   56.44
   4   8   7  -16.00   25.85
  -4  -8  -7   73.68   34.78
  -7   0  -8   55.76   52.40
   7   0   8   89.63   51.34
   8   3  -2  531.79   74.94
  -8  -3   2  394.75   35.93
  -8  -3   2  402.17   90.46
   6  -4   4   30.29   49.53
  -6   4  -4  -34.52   47.75
   6  -4   4  -15.32   15.76
  -8  -7  -1   45.14   56.80
   8   7   1   38.08   58.76
  -6  -9   1  556.87   98.50
   6   9  -1  466.77   88.78
  -8   0  -1 1815.28  134.89
   8   0   1 1629.44  127.73
  -2  -3 -11 1519.13   43.04
  -2  -3 -11 1362.92  115.38
   2   3  11 1459.88  115.68
  -2  -3 -11 1527.95   44.85
  -2  -3 -11 1730.88  123.74
   4   9  -4  -58.60   51.58
  -4  -9   4   66.60   51.62
   2   7   8 1114.60   46.31
   2   7   8 1086.91   94.94
   2   7   8 1072.14  102.07
  -2  -7  -8 1032.22   47.69
  -6  -5   6 1176.85  104.33
   6   5  -6 1157.72   61.68
   6   5  -6 1226.16  108.84
   3   9   5  607.35   81.76
   3   9   5  614.82   82.68
   3   9   5  666.54   73.66
  -3  -9  -5  643.74   67.41
  -6  -2 -10 5786.17  229.81
   6   2  10 5986.89  230.66
   6   2  10 5795.43  237.41
   5   9  -3  -85.94   52.74
  -5  -9   3    8.36   51.41
  -2   7   4  214.79   36.06
   2  -7  -4  156.36   62.07
  -2   7   4  197.13   51.49
  -2   7   4  186.61   38.20
   8   3   7 2488.03  147.56
  -8  -3  -7 2395.30  166.52
  -7  -1   4  107.99   40.60
  -7  -1   4   21.30   58.57
   7   1  -4  216.55   58.36
   6   1  -6   18.52   47.39
  -6  -1   6   57.30   40.85
  -6  -1   6   95.21   32.75
   5   7  -6   43.14   24.84
   5   7  -6   -3.03   51.67
   0   6   8  805.01   88.37
   0   6   8  816.46   98.63
   0  -6  -8  946.47   94.67
  -5   5   1  881.97   82.96
   5  -5  -1  909.13   67.94
   5  -5  -1 1056.21   97.03
   0   5   9 1389.47  113.49
   0  -5  -9 1209.05  106.69
   0   5   9 1134.09   99.90
   0  -5  -9 1286.79  104.60
   3  -4  -7 2232.62  152.40
  -3   4   7 2423.20   88.34
  -3   4   7 2590.17   87.57
  -3   4   7 2509.06  149.73
  -3  -8  -7   34.16   28.72
   3   8   7   21.53   40.10
   3   8   7   12.87   52.61
   3   8   7   20.12   26.91
   4  -1  -8  351.66   40.72
  -4   1   8  261.89   42.75
  -4   1   8  352.17   56.18
   4  -1  -8  268.24   67.88
  -4   5   4  537.53   66.11
   4  -5  -4  669.88   79.86
  -4   5   4  674.44   56.34
  -3   2 -11  278.92   53.94
  -3   2 -11  292.62   49.72
   3  -2  11  314.57   45.42
  -3   2 -11  214.34   54.06
   0   7  -8 1422.12  113.86
   0  -7   8 1285.74  116.92
  -6   3  -7 4021.72  230.18
   6  -3   7 4276.71  214.43
  -3  -5   9  148.68   44.82
   3   5  -9  101.65   37.83
   3   5  -9   73.38   47.09
  -4  -3 -11  351.42   44.55
   4   3  11  300.48   38.90
   4   3  11  344.50   63.12
  -4  -3 -11  360.23   64.91
   7   7  -3  422.10   78.76
  -7  -7   3  431.57   82.36
  -1   3 -11  430.05   58.57
  -1   3 -11  458.34   61.63
   8   1  -1   17.88   45.49
  -8  -1   1   23.03   49.28
   6   3  10 1333.93  111.53
  -6  -3 -10 1101.50   85.43
  -6  -3 -10 1277.39   94.09
   6   3  10 1310.73   96.12
   8   4   7 3601.53  190.42
  -8  -4  -7 3193.05  184.76
   1   8   6 4925.48  232.77
  -1  -8  -6 5391.55  170.46
   1   8   6 5099.48  168.02
   1   8   6 5217.41  228.87
   3  10   0 3428.93  187.52
  -3 -10   0 3158.88  179.09
  -8  -5   2   42.20   57.82
   8   5  -2   62.20   56.68
  -2  -7   8   50.60   46.38
   2   7  -8   42.80   67.02
  -3   7  -5   78.24   60.63
  -3   7  -5  123.82   58.67
   0   8   5  284.22   68.87
   0   8   5  465.71   80.10
   0   8   5  467.19   51.59
  -4   4  -9  171.28   56.92
  -4   4  -9  144.21   59.86
   2   5  10  220.21   58.99
   2   5  10  277.64   68.75
  -2  -5 -10  197.37   58.59
   6   1  10   21.31   52.23
   6   1  10   77.92   35.72
  -6  -1 -10  -34.88   50.90
  -4  -7   7 2580.19  159.61
   4   7  -7 2529.10  160.80
  -8   0  -5 3388.98  196.62
   8   0   5 3331.98  188.62
   5   9   5  220.16   55.15
  -5  -9  -5  249.37   54.89
   5   9   5  301.97   42.21
   0   9   2 4415.59  185.26
   0  -9  -2 4702.95  206.83
   0   9   2 4446.26  195.06
  -2   3   9 1610.60  115.15
   2  -3  -9 1352.74  116.23
   2  -3  -9 1470.85  114.30
  -5  -8   5  299.59   73.58
   5   8  -5  333.29   76.90
  -8  -7  -4   88.55   58.75
  -8  -7  -4   86.51   21.69
   8   7   4   62.26   56.02
   2  -1 -10  143.94   57.50
   2  -1 -10  125.10   22.12
   2  -1 -10  138.63   49.31
  -2   1  10  173.56   47.34
  -2   1  10  133.42   21.61
  -2  -4  10  244.97   61.55
   2   4 -10  192.36   55.25
   2   4 -10  227.00   46.30
   2   4 -10  218.21   57.85
   7   3   9  813.60   89.37
  -7  -3  -9  785.34   81.46
   3  10   1 1237.15  104.04
  -3 -10  -1 1280.14  100.71
  -8  -2  -7  433.02   78.95
   8   2   7  475.52   77.94
   6   9   4  106.51   34.08
  -6  -9  -4  128.56   63.64
   6   9   4   97.93   60.87
   7   2   9 1340.73  112.10
  -7  -2  -9 1169.75   98.74
   5   8   7   23.46   32.00
  -5  -8  -7   27.34   43.17
   5   8   7    0.01   40.20
   4  10   0  401.48   72.57
  -4 -10   0  290.71   70.96
  -7  -6   4  164.72   61.32
   7   6  -4   84.27   61.28
   0   5 -10 2591.92  132.03
   0  -5  10 2750.13  156.02
   0   5 -10 2613.00  148.19
   4  10   1  236.20   69.10
  -4 -10  -1  214.07   57.08
  -2   6   6 1406.01  110.55
   2  -6  -6 1126.40  100.50
  -2   6   6 1213.01   63.36
  -2   6   6 1265.09  104.33
  -2   6   6 1380.70   64.15
  -2   8   1 1396.39   89.72
  -2   8   1 1529.17  112.18
  -2   8   1 1552.69  105.34
  -4   1 -11  190.59   57.94
  -4   1 -11  192.42   47.47
   4  -1  11  160.29   39.32
   3  -3  -8  660.69   40.72
   3  -3  -8  721.26   89.13
  -3   3   8  639.33   40.89
  -3   3   8  621.56   77.15
   2   9  -5 4610.57  248.49
  -2  -9   5 4717.41  246.11
  -3 -10   1  -54.81   55.11
   3  10  -1   33.09   53.20
   0   3 -11 2125.74  130.66
   0   3 -11 2319.17  133.36
   0  -3  11 2532.64  130.06
   0   3 -11 2161.74  133.09
   8   7   0    6.12   55.08
  -8  -7   0   -0.39   62.23
  -5   2   6  602.41   78.59
   5  -2  -6  523.81   60.73
  -5   2   6  458.02   53.46
   5  -2  -6  615.97   96.25
   6  -4   0  207.71   39.19
   6  -4   0  303.12   63.84
  -6   4   0  194.89   71.77
  -1   6  -9  866.91   58.46
   1  -6   9  920.72   94.24
  -1   6  -9  821.04   96.28
   7   8   5 1260.53  121.41
  -7  -8  -5 1114.20   98.71
  -6   2   4 2063.26  127.63
   6  -2  -4 2107.67  126.70
   6  -2  -4 2123.36  133.83
  -6   2   4 2175.32  124.05
   5  -3  -5 3427.31  182.76
  -5   3   5 3367.48  152.77
   5  -3  -5 3559.77  149.37
  -5   3   5 3428.85  170.41
   1   1 -11 1762.51  125.97
   1   1 -11 1739.50   88.52
   1   1 -11 1581.07  112.89
  -1  -1  11 1716.24   84.01
  -8  -2   2   12.22   25.70
   8   2  -2   63.85   52.61
  -8  -2   2  163.62   52.31
   6  -1  -5 2644.70  137.46
  -6   1   5 2791.15  145.49
  -6   1   5 2785.98  148.32
   6  -1  -5 2670.45  163.26
   4   8  -6  752.04   95.63
  -4  -8   6  704.53   91.74
  -3   5   6 1558.01  113.43
  -3   5   6 1731.26   78.30
  -3   5   6 1737.31   76.01
   3  -5  -6 1369.28  110.32
  -4   3 -10   47.67   44.09
  -4   3 -10  -14.94   55.71
  -7   2  -6 1048.05  123.23
   7  -2   6  713.61   99.90
  -2   8  -4  995.89  101.06
  -2   8  -4  826.56   97.82
  -2   8  -4  961.52   34.93
  -2  -6   9 1408.25  108.03
   2   6  -9 1546.53  132.31
  -4   6   2  516.88   64.22
  -4   6   2  625.78   65.13
   4  -6  -2  557.47   71.02
  -5   3  -9 1101.01  104.90
   5  -3   9 1092.15   45.06
  -5   3  -9 1087.28  102.31
   6   7  -5 1241.06  119.96
  -6  -7   5 1133.06  111.22
   6   7  -5 1304.82   50.70
  -3   7   2 2000.86  128.93
  -3   7   2 2291.01  124.76
  -3   7   2 2245.04  121.39
   3  -7  -2 2189.55  124.36
  -2   3 -11   34.07   34.99
  -2   3 -11  119.49   50.40
  -2   3 -11  -19.88   49.74
   6  -4   5  377.25   17.43
  -6   4  -5  309.31   80.75
   6  -4   5  522.35   83.52
   8   6   6  697.66   84.16
  -8  -6  -6  630.17   86.98
  -8  -6  -6  752.19   55.51
   5   5  10 1371.86  111.65
  -5  -5 -10 1148.50   78.69
  -5  -5 -10 1324.39   94.74
  -3   5  -9  632.72   80.46
  -3   5  -9  335.14   92.70
  -5  -6   7 1305.96  111.19
   5   6  -7 1184.65  113.24
   5   6  -7 1378.88   71.48
  -8   0   0   28.66   48.97
   8   0   0   13.36   47.47
   0   9  -4   96.74   56.92
   0  -9   4   47.43   52.22
   1   2 -11 1261.81   95.78
   1   2 -11 1294.17   84.53
  -1  -2  11 1180.68   80.34
   1   2 -11  969.12   96.35
  -1   5 -10  156.09   70.45
   1  -5  10  158.80   55.64
  -1   5 -10  168.40   40.82
   3   9  -5 1144.72  123.94
  -3  -9   5 1052.67  110.20
  -4 -10   1 1936.84  145.28
   4  10  -1 2032.63  162.28
   7  -2  -1 2150.38  147.96
  -7   2   1 2159.05  135.90
  -2   7  -7  900.37   81.21
  -2   7  -7  822.41  100.53
   4   2  -9   39.61   51.20
   4   2  -9  119.42   37.78
  -4  -2   9   80.82   40.88
   4   2  -9   51.53   43.17
   1   8  -7 1141.48  118.24
  -1  -8   7 1240.53  111.90
   2  10   0   45.87   45.60
  -2 -10   0  -42.69   41.40
  -1  -9  -4    2.31   37.94
   1   9   4   18.11   43.85
   1   9   4   90.25   43.55
   1   9   4   15.98   32.67
  -4 -10  -2 1117.70   99.01
   4  10   2 1361.21   91.29
   4  10   2 1427.97  109.74
  -3   4 -10   23.47   59.76
  -3   4 -10   43.98   24.88
  -3   4 -10   27.44   50.33
   1   5 -10  704.84   69.87
   1   5 -10  542.01   78.50
  -1  -5  10  568.56   71.57
   2   8  -7  724.63   94.88
  -2  -8   7  784.95   94.40
   1   0 -11   39.00   56.29
  -1   0  11   12.89   21.61
   1   0 -11    4.80   39.74
   7   4   9  392.81   61.85
  -7  -4  -9  544.68   82.40
  -7  -4  -9  482.80   67.28
   3  10   2  908.36   90.30
  -3 -10  -2  933.56   86.55
   0   7   7 1648.97   63.94
   0   7   7 1689.25   62.68
   0   7   7 1614.90  119.59
   0   7   7 1822.85  131.63
   4   3  -9 3634.27  163.28
   4   3  -9 3616.20  154.35
  -4  -3   9 3668.62  163.59
  -1  -9   5 1626.66  134.24
   1   9  -5 1674.54  134.07
  -2 -10   1  748.73   86.17
   2  10  -1  575.83   91.40
  -4   6  -6  -13.06   47.95
  -4   6  -6   12.75   49.26
   6   9  -2 1170.52  124.04
  -6  -9   2 1273.98  119.86
  -5  -2 -11 1772.27   99.25
  -5  -2 -11 1585.75  112.32
   5   2  11 1589.83   92.35
   5   2  11 1832.99  113.01
  -1  -3 -11   40.25   47.81
  -1  -3 -11   22.87   49.66
   1   3  11   37.24   46.92
   1   3  11   -5.89   53.40
   2   9   5  740.91   70.87
   2   9   5  731.82   74.65
   2   9   5  706.00   88.15
  -2  -9  -5  597.95   67.45
   0  -2 -11  525.84   84.61
   0   2  11  861.31  107.97
   0   2  11  907.16   84.72
   0  -2 -11  724.83   84.65
  -1   8  -6  756.72   93.62
   1  -8   6  540.79   90.89
   0   4  10  126.20   55.27
   0   4  10  200.62   63.01
   0  -4 -10   81.92   52.85
   0  -4 -10  101.81   60.60
  -4   5  -8 1097.64  108.28
  -4   5  -8 1166.35  112.57
  -7  -8   2 1115.71  119.14
   7   8  -2 1188.94  117.55
   5   1  11  531.10   66.57
  -5  -1 -11  410.75   64.17
   5   1  11  227.62   54.59
  -5   5  -6  738.01   97.10
  -5   5  -6  670.39  112.80
   8   5   7  350.21   77.43
  -8  -5  -7  269.23   64.37
  -8  -5  -7  247.24   45.53
  -7  -3   5  241.00   64.86
   7   3  -5  226.05   55.92
   6   8  -4  340.15   25.95
   6   8  -4  369.80   89.01
  -6  -8   4  521.63   81.58
   5   3  -8  233.92   58.81
  -5  -3   8  327.28   55.88
   5   3  -8  343.73   54.50
  -7  -1  -9   40.74   43.45
   7   1   9   -0.70   49.17
  -6  -4 -10  544.75   66.26
   6   4  10  489.29   67.16
   6   4  10  478.70   85.81
  -6  -4 -10  521.16   69.27
   4   6  -8   71.40   52.15
   4   6  -8   43.15   29.91
  -4  -6   8   87.16   45.82
   7   4  -5  647.48   92.60
  -7  -4   5  597.84   93.03
  -7  -4   5  487.84   41.85
  -2  -8  -7 1758.32   80.24
   2   8   7 1731.86   85.28
   2   8   7 1718.74  128.44
   2   8   7 1748.91  120.55
   6   7   8  230.67   55.02
  -6  -7  -8  166.01   44.97
  -6  -7  -8  198.37   50.81
  -3 -10   2 2069.97  142.25
   3  10  -2 1995.00  149.34
   1  -3 -10  304.56   65.35
  -1   3  10  270.26   64.73
   1  -3 -10  351.49   60.55
  -1   3  10  278.00   78.46
  -2 -10  -1 1964.68  143.07
   2  10   1 2211.75  150.67
   7   6   8 2160.45  137.35
  -7  -6  -8 2243.74  113.73
  -7  -6  -8 2060.89  143.61
  -7  -7  -7 1654.98  125.41
   7   7   7 1859.40  121.85
  -7  -7  -7 1585.60   82.36
  -1   7   6  312.85   67.17
  -1   7   6  261.27   41.83
  -1   7   6  302.48   35.64
  -1   7   6  337.08   65.86
   5   2  -8   62.19   34.08
   5   2  -8  110.75   44.79
  -5  -2   8   43.07   37.12
  -5  -2   8   77.65   46.57
  -5   4  -8 2355.24  161.61
  -5   4  -8 2300.74  155.26
  -6   0 -10  398.16   66.99
   6   0  10  468.01   65.77
   6   0  10  220.71   48.48
  -5   2 -10  161.64   57.76
   5  -2  10  124.15   33.77
   1   6   9   94.18   63.97
  -1  -6  -9  117.27   50.77
   1   6   9  225.83   53.64
  -1   8   4 3257.54  171.33
  -1   8   4 2925.56  134.78
  -1   8   4 2568.93  121.42
  -5 -10  -1  433.83   72.18
   5  10   1  451.83   49.35
   5  10   1  584.80   91.89
  -8  -7  -5  108.92   28.89
   8   7   5   93.96   72.14
  -8  -7  -5  166.25   59.65
  -1   7  -8  115.71   28.59
   1  -7   8  113.01   61.14
  -1   7  -8  141.39   60.56
   8   6  -2 2072.74  156.57
  -8  -6   2 2276.17  156.92
  -3  -4 -11  851.41   38.13
   3   4  11  974.74  100.71
  -3  -4 -11  898.74   45.19
  -3  -4 -11  964.34   96.19
   4   1  -9  730.79   66.50
  -4  -1   9  785.37   67.04
   4   1  -9  849.08   98.93
   4   1  -9  800.87   82.69
  -4  -1   9  747.74   68.42
  -6  -6  -9 2373.77  129.55
  -6  -6  -9 2425.50  129.23
   6   6   9 2307.43  121.82
  -8  -1  -7  549.74   93.60
   8   1   7  690.14   84.88
   6   6  -6  536.53   93.33
   6   6  -6  481.09   45.62
  -6  -6   6  502.90   83.48
   1  -9   1  206.00   59.79
  -1   9  -1  319.37   78.22
  -5   1   7  153.43   46.31
   5  -1  -7  254.55   63.87
   5  -1  -7  219.71   46.92
  -5   1   7  202.26   49.99
  -8   0  -6  727.07  101.12
   8   0   6  788.36   99.92
   5  10   0 2235.94  153.29
  -5 -10   0 1854.92  139.15
  -6   3   3 1702.06  110.64
   6  -3  -3 1829.27  120.59
   6  -3  -3 1675.12  125.53
   3   2 -10  852.05   82.13
   3   2 -10 1025.61   98.80
  -3  -2  10 1101.20   80.85
   3   2 -10  771.58   75.45
  -9  -4  -3  616.17   95.20
   9   4   3  567.87   87.52
   2  10  -2  570.03   83.44
  -2 -10   2  494.90   81.31
   5  -4  -4   27.53   35.69
  -5   4   4   43.38   33.25
   5  -4  -4    6.21   39.54
   3   7  -8 1444.59  127.23
  -3  -7   8 1447.17  117.05
   5   4  -8 3672.36  192.12
   5   4  -8 3435.34  138.83
  -5  -4   8 3715.02  179.20
   5  -5  -2    4.34   37.00
  -5   5   2  -22.02   35.64
   5  -5  -2    3.07   38.97
   9   4   2  277.47   70.27
  -9  -4  -2  317.79   81.21
   7  -3   3  166.02   65.93
  -7   3  -3  156.21   78.29
  -6   0   6  527.39   59.03
   6   0  -6  551.54   71.41
   6   0  -6  501.61   83.92
  -4   3   7   54.68   30.18
  -4   3   7   22.35   45.40
   4  -3  -7   49.34   28.75
   4  -3  -7   42.98   49.66
  -1   9  -2 2366.54   96.46
  -1   9  -2 2490.55  158.89
   1  -9   2 2165.20  153.32
   5   3  11 1784.91   97.78
  -5  -3 -11 1709.17  113.07
  -5  -3 -11 1662.60   98.10
   5   3  11 1823.18  124.35
   8   7  -1   72.11   56.40
  -8  -7   1  -14.28   55.62
  -5 -10  -2  542.04   85.86
   5  10   2  455.64   52.40
   5  10   2  556.48   95.45
   7   2  -5  295.65   60.56
  -7  -2   5  397.00   48.60
  -7  -2   5  341.24   65.46
   4  10  -2   14.97   68.97
  -4 -10   2  -84.79   58.62
   7  -3   2  583.64   86.19
  -7   3  -2  544.48   81.43
   4   4  11 1055.09  103.19
  -4  -4 -11 1134.13   96.89
   4   4  11 1230.77   62.85
   8  -1   3  787.69   97.54
  -8   1  -3  780.40   95.83
   0   8  -7 3902.48  219.77
   0  -8   7 4041.88  216.43
  -2   8   2 3316.64  151.22
  -2   8   2 3573.94  173.26
  -2   8   2 3828.07  179.04
  -1  -3  11  106.07   48.99
   1   3 -11  144.27   52.06
   1   3 -11  171.14   48.40
   1   3 -11   83.47   43.09
  -7   1   3 1621.25  118.44
   7  -1  -3 1449.40  102.54
  -7  -9  -2 1362.48  118.35
   7   9   2 1721.88  126.64
   7   9   2 1398.54   46.12
  -4   4   6 1679.05  118.25
   4  -4  -6 1511.79  116.93
   4  -4  -6 1469.47   82.95
  -4   4   6 1745.25   88.89
  -9  -3  -3  112.21   61.74
   9   3   3   14.04   72.34
   4   4  -9 2131.31  115.62
  -4  -4   9 2203.71  141.42
   4   4  -9 2005.29  134.20
  -5   0 -11   38.04   39.23
  -5   0 -11   73.72   50.24
   5   0  11   26.34   36.31
   7   9   1  584.48   86.59
  -7  -9  -1  515.34   86.56
   7   9   1  452.78   21.94
   0   9   3   98.71   39.96
   0  -9  -3   40.53   38.13
   0   9   3   26.66   56.66
   1   7   8   19.00   52.16
   1   7   8   41.45   53.13
   1   7   8   26.47   15.06
  -1   9   0 2448.14  115.20
   1  -9   0 2585.61  150.43
  -1   9   0 2855.27  153.99
  -4 -10  -3  553.61   75.27
   4  10   3  730.91   62.03
   4  10   3  639.71   95.08
   6  -4  -1    8.89   32.40
   6  -4  -1   12.57   44.79
  -6   4   1   26.77   42.06
  -8  -4   3  -11.35   23.88
   8   4  -3  -30.50   51.03
  -8  -4   3  -14.11   48.06
   3   1 -10 1239.42   95.83
   3   1 -10 1161.13   77.04
  -3  -1  10 1487.49   80.79
   3   1 -10 1240.72  116.73
   7  -1   8  134.11   69.56
  -7   1  -8   56.00   59.73
   4   9   6   -5.60   30.99
  -4  -9  -6  -21.08   36.52
   4   9   6   60.80   36.06
  -7   0   4  173.84   40.33
   7   0  -4  142.23   49.47
  -7   0   4   81.84   50.92
  -3   6  -8 6217.11  290.91
  -3   6  -8 6381.33  295.89
  -6  -9  -5  487.48   74.71
   6   9   5  586.33   51.80
   6   9   5  532.99   71.33
   7   5  -5    0.63   58.56
  -7  -5   5  118.65   56.66
  -8   1  -2   43.73   53.34
   8  -1   2   70.16   56.22
   5   9  -4   52.67   57.69
  -5  -9   4   67.15   63.33
  -9  -3  -2  235.12   70.44
   9   3   2  104.51   67.19
  -9  -4  -4 1183.15  115.22
   9   4   4 1127.97  112.48
  -1  -5 -10  741.03   82.90
   1   5  10  817.88   96.82
  -1  -5 -10  868.27  100.52
   1   5  10  885.73   90.54
  -3  -3  10 1758.24  101.46
   3   3 -10 1860.34  115.78
   3   3 -10 1905.88  106.43
   3   3 -10 1636.99  130.33
  -3  -8   7 2342.94  153.34
   3   8  -7 2069.66  155.10
   3  -2  -9  105.24   61.57
   3  -2  -9  125.10   25.89
   3  -2  -9  141.64   51.76
  -3   2   9   89.44   48.03
  -3   7  -6 1478.26  129.37
  -3   7  -6 1395.81  127.11
   6   8   7   30.30   29.02
  -6  -8  -7   -1.13   38.94
  -6  -8  -7    6.89   29.22
   6   8   7   41.99   45.78
  -2 -10  -2  211.61   53.71
   2  10   2  205.30   67.47
   9   5   3 2417.59  160.92
  -9  -5  -3 2277.36  172.16
  -8  -3   3  179.03   62.96
   8   3  -3  140.99   59.24
  -8  -3   3  160.86   30.01
   2   4  11   50.75   47.01
  -2  -4 -11   41.44   43.43
   2   4  11  -29.86   52.21
  -7   3  -4 1374.17  139.33
   7  -3   4 1567.68  125.36
  -8  -1   2  794.93   89.89
   8   1  -2  804.24  104.41
  -2   8  -5   -1.56   50.67
  -2   8  -5    8.90   50.11
  -2   8  -5   18.29    9.37
  -8   1  -4  998.80  115.48
   8  -1   4 1220.18  111.76
   1  -1 -11 1189.50  107.60
   1  -1 -11 1065.99   98.78
   3  10   3 2648.61  159.53
   3  10   3 2877.26  143.25
  -3 -10  -3 3045.73  155.35
  -9  -5  -2  690.29  105.39
   9   5   2  909.61  103.62
   5   1  -8 1292.34   83.41
   5   1  -8 1188.13  117.64
  -5  -1   8 1168.73   86.37
  -5  -1   8 1229.05   84.93
  -9  -3  -4   43.68   71.36
   9   3   4   19.41   51.95
   6  -4   6   15.19   50.50
  -6   4  -6 1533.29   99.16
  -4  -9   5  -27.42   60.42
   4   9  -5  103.95   59.33
  -5 -10   1 3154.64  190.37
   5  10  -1 3171.08  197.66
   6  -2   9  885.73   92.35
   6  -2   9  812.31   50.89
  -6   2  -9  910.39  101.62
  -2   0 -12  398.85   67.81
  -2   0 -12  429.25   75.22
  -2   0 -12  361.40   50.42
   2   0  12  409.51   81.38
  -2   0 -12  498.79   50.69
  -2   5 -10  791.85   99.00
  -2   5 -10  642.28   93.61
  -2   5 -10  634.22   50.93
  -7  -9  -3  399.30   76.78
   7   9   3  418.53   35.51
   7   9   3  403.63   77.81
  -4  -7  -9   22.15   25.20
  -4  -7  -9  -13.24   44.53
   4   7   9  -17.17   41.23
   4   7   9    5.26   51.92
   4   7   9  -46.40   23.72
  -4   2 -11  285.81   66.54
  -4   2 -11  206.11   59.55
   4  -2  11  260.37   47.72
   9   4   1  305.17   80.84
  -9  -4  -1  404.47   78.16
  -3   3 -11    0.43   35.33
  -3   3 -11   88.80   42.84
   8   3   8   84.90   57.35
  -8  -3  -8   81.37   54.96
  -8  -8  -2   30.18   51.87
   8   8   2  -27.39   47.00
  -3   6   5  619.65   86.03
  -3   6   5  416.13   51.52
  -3   6   5  377.53   66.36
   3  -6  -5  503.01   68.40
  -7   3  -1   71.21   63.39
   7  -3   1   56.23   51.44
  -8   0   1 4632.65  231.22
   8   0  -1 4458.84  232.12
   3   9   6 1550.61  105.32
   3   9   6 1616.84  125.68
   3   9   6 1177.44   87.30
  -3  -9  -6 1457.36   90.07
  -7  -5  -9  264.61   67.48
   7   5   9  362.32   70.54
  -7  -5  -9  269.91   59.66
   7   9   0  804.27   97.88
  -7  -8  -6  735.95   59.71
   7   8   6  771.07   82.10
  -7  -8  -6  578.19   79.35
  -1   9  -3  234.98   71.10
   1  -9   3  263.74   72.63
  -1   9  -3  263.62   36.46
  -2   6  -9  493.78   34.91
  -2   6  -9  303.01   78.14
  -2   6  -9  462.83   81.76
  -6  -3   7   56.97   48.25
   6   3  -7   42.21   38.36
  -6  -3   7  -25.06   26.25
   2  -2 -10  106.01   11.98
  -2   2  10  160.87   52.47
   2  -2 -10   92.77   50.79
   2  -2 -10  137.01   61.01
  -2   2  10   89.00   10.68
  -1   4 -11  642.92   68.92
  -1   4 -11  638.75   77.57
   1  -4  11  599.09   83.62
   2   5 -10   53.48   39.59
   2   5 -10  125.98   50.96
   2   5 -10   73.69   44.18
  -2  -5  10   13.47   46.03
   8   5  -3 2751.50  176.22
  -8  -5   3 2779.65  179.31
   5   9   6 3039.12  164.40
   5   9   6 3164.33  148.79
  -5  -9  -6 3109.80  159.92
  -2  -1 -12  379.88   39.63
  -2  -1 -12  360.49   42.67
   2   1  12  309.03   71.78
  -2  -1 -12  341.23   71.79
  -2  -1 -12  348.96   68.13
  -3 -10   3   36.27   58.16
   3  10  -3   72.00   58.00
   0   4 -11   20.87   42.31
   0  -4  11   78.23   48.56
   0   4 -11  -11.99   48.72
   7  -2   7   41.93   66.71
  -7   2  -7   25.61   60.58
  -9  -5  -4  943.54  112.56
   9   5   4 1045.11  113.94
   6  -3   8    5.32   13.83
  -6   3  -8   62.37   52.54
   6  -3   8   -4.14   36.98
  -8  -8  -3 4620.86  249.46
   8   8   3 4389.71  236.57
   8   8   1 1840.58  143.10
  -8  -8  -1 1734.54  148.79
  -3  -7  -9  252.78   30.52
   3   7   9  246.30   29.91
   3   7   9  234.28   60.56
   3   7   9  311.77   67.48
  -3  -7  -9  127.98   69.03
   0  -9   5  484.62   87.98
   0   9  -5  601.03   86.55
  -1 -10   1   84.88   55.02
   1  10  -1   83.64   69.77
   8  -1   1  736.09   89.15
  -8   1  -1  698.27   94.57
   5  10   3  969.04   72.65
   5  10   3  942.92   99.40
  -5 -10  -3  952.26   92.44
   8   4   8 1193.56  101.91
  -8  -4  -8 1335.39  121.59
   9   3   1  341.89   85.64
  -9  -3  -1  240.44   76.28
   1  10   0  574.88   92.70
  -1 -10   0  373.49   72.83
  -3  -1 -12  785.78   61.15
   3   1  12  721.23   80.77
  -3  -1 -12  749.39   59.41
   7   7  -4  483.56   91.53
  -7  -7   4  429.12   83.21
  -7   0  -9  677.78   82.89
   7   0   9  669.47   84.86
  -1   9   1 3373.67  166.48
  -1   9   1 3401.56  161.57
  -1   9   1 2406.84  138.06
  -2   7   5    3.10   33.79
  -2   7   5  134.50   61.42
  -2   7   5   97.37   36.17
   2  -7  -5  122.28   49.09
  -2   7   5  165.76   67.60
  -3  -6   9   11.72   43.60
   3   6  -9   28.73   47.49
   9   5   1  772.07   99.05
  -6  -4   7  129.30   50.27
   6   4  -7  125.08   32.42
   6   4  -7  118.95   68.38
  -3   0 -12 1963.51  124.19
  -3   0 -12 1965.62  114.16
   3   0  12 1960.79  122.59
  -3   0 -12 1928.98  107.74
   4   6  10  -59.91   48.80
   4   6  10   11.82   22.13
  -4  -6 -10  -26.43   27.82
  -4  -6 -10  -10.24   38.35
   4   6  10  -16.66   40.80
  -2   1 -12 2131.20  114.19
  -2   1 -12 2209.68  115.00
  -2   1 -12 1988.51  131.23
   2  -1  12 2291.02  133.78
  -2   1 -12 2055.14  132.35
  -4   2   8   42.96   31.52
   4  -2  -8   38.24   27.34
   4  -2  -8   93.00   54.03
  -4   2   8  126.83   54.65
  -3   7   3  245.11   51.70
   3  -7  -3  228.88   48.82
  -3   7   3  227.46   46.69
  -3   7   3  269.22   51.55
  -8  -2  -8  206.30   64.40
   8   2   8  275.94   64.44
  -1   0 -12   24.89   27.29
  -1   0 -12   20.96   42.40
  -1   0 -12   81.92   50.23
  -1   0 -12   23.48   30.18
   1   0  12   61.27   51.46
   2  10  -3  236.12   69.87
  -2 -10   3  185.43   78.54
  -4   0   9  468.50   49.19
   4   0  -9  498.33   62.22
  -4   0   9  477.61   68.15
   4   0  -9  506.08   55.12
   9   2   3  437.06   86.55
  -8  -6  -7  429.20   48.77
  -8  -6  -7  209.18   69.34
   8   6   7  231.13   66.10
   4  -6  -3  153.17   45.69
  -4   6   3  217.50   55.84
  -4   6   3  224.01   44.79
   7  -2  -2  246.43   56.28
   7  -2  -2  230.55   59.47
  -7   2   2  358.79   79.32
   6   2  -7  282.55   68.51
  -6  -2   7  374.66   53.87
   3   6  10  694.10   27.61
  -3  -6 -10  742.08   79.92
   3   6  10  709.29   79.23
   3   6  10  640.62   91.35
  -3  -6 -10  636.99   32.51
   6   9  -3  -23.42   60.36
  -4   7  -2 5977.90  279.21
  -4   7  -2 5743.11  270.97
  -9  -4  -5 2771.97  186.01
   9   4   5 2896.20  182.28
  -1   1 -12 2292.49  160.33
  -1   1 -12 2483.10  121.24
  -1   1 -12 2399.29  113.03
  -1   1 -12 2466.23  142.09
  -6  -5 -10 2745.49  138.97
  -6  -5 -10 2499.93  149.72
   6   5  10 2615.28  165.41
   8  -1   5  508.10   83.42
   3   0 -10  910.27   83.36
   3   0 -10  998.45   63.57
  -3   0  10 1215.10   93.32
  -3   0  10 1030.19   59.73
  -5  -7  -9   33.50   35.19
   5   7   9   86.96   38.46
  -5  -7  -9   -0.79   35.13
   5   7   9   -9.18   30.45
   5   7   9  -26.80   53.88
   9   2   2  117.64   64.01
   5   5  -8 1342.77  110.64
  -5  -5   8 1186.57  103.79
   5   5  -8 1245.16   80.51
   4   8   8  845.68   79.16
  -4  -8  -8  777.39   62.32
   4   8   8  739.62  102.11
  -8  -2   3  616.09   87.64
   8   2  -3  636.59   84.60
  -5   6  -2 2880.71  167.32
  -5   6  -2 3029.06  185.31
   5  -6   2 2420.30   90.94
   9   3   5   36.07   54.98
  -9  -3  -5   25.03   56.80
   7  -3   5  211.82   69.75
   2   9  -6 1717.94  166.16
  -1 -10   2 1819.85  148.86
   1  10  -2 1883.25  135.34
  -4   5   5   16.99   37.19
  -4   5   5   70.24   47.83
  -4   5   5   -2.16   34.19
   4  -5  -5   38.21   50.87
   9   2   4   15.54   56.30
   8   7   6  107.57   51.74
  -8  -7  -6   55.17   57.92
  -8  -7  -6  116.29   33.95
  -4   7  -1 4013.60  204.56
  -4   7  -1 4256.88  216.10
  -4   7  -3   38.63   52.62
  -4   7  -3   32.29   51.85
   7   8  -3  -61.30   62.67
  -5   6  -3   22.55   51.74
  -5   6  -3   89.47   65.99
   3   4 -10 6064.91  246.87
  -3  -4  10 5950.80  250.15
   3   4 -10 5774.46  271.09
   3   4 -10 6159.20  235.85
   5   4  11  -24.01   39.77
   5   4  11   -1.60   28.36
  -5  -4 -11   16.48   31.34
  -5  -4 -11    2.51   36.28
   1  10   1  242.03   63.36
  -1 -10  -1  213.72   58.29
   1  10   1  219.03   58.13
   7   1  -5  119.96   57.14
  -7  -1   5   54.94   48.18
  -6   1 -10  346.26   84.97
   6  -1  10  489.58   49.51
   6  -1  10  310.79   72.06
   7   9   4   48.66   44.47
   7   9   4   -5.10   21.29
  -7  -9  -4    2.41   43.37
  -5   5  -7  283.45   80.97
   0   8   6  661.42   83.20
   0   8   6  642.90   59.54
   0   8   6  659.69   52.91
   0   8   6  669.47   86.13
   4  10  -3 1336.77  127.45
  -4   6  -7  503.68   88.38
   3   2  12 1229.53  105.39
  -3  -2 -12 1300.57   66.78
  -3  -2 -12 1110.17   66.55
  -8  -8  -4 2594.29  180.08
   8   8   4 2858.86  175.76
  -9  -6  -3  358.46   24.83
   9   6   3  277.87   93.43
   1   9   5 1464.32  121.77
  -1  -9  -5 1284.58   85.65
   1   9   5 1218.30   89.30
   1   9   5 1429.05  108.99
  -1  -1 -12  344.10   68.12
   1   1  12  367.04   87.38
  -1  -1 -12  337.55   36.79
  -1  -1 -12  312.05   31.62
   8   8   0  -13.26   56.27
   9   6   2  501.83   96.23
   5  -1  11  292.35   53.72
  -5   1 -11  358.07   63.23
  -5   1 -11  456.53   64.42
   5  10  -2 1629.48  147.72
   0   3  11  286.68   76.64
   0   3  11  292.63   65.82
   4  10   4  852.35   73.39
   4  10   4  957.77  100.48
  -4 -10  -4  839.20   80.60
  -5   6  -1  851.73   91.59
   5  -6   1  797.79   54.91
  -5   6  -1  984.16   94.15
   9   4   0  440.28   91.15
  -9  -4   0  487.28   87.32
   7   9  -1  477.86   90.33
   2  10   3  202.14   51.08
   2  10   3  192.44   53.29
  -2 -10  -3   81.94   46.06
  -2   4 -11   32.31   53.13
  -2   4 -11  -15.09   43.66
  -2   4 -11   47.74   32.63
   7  -3   0  905.69   94.76
   7  -3   0  948.40   74.27
  -7   3   0  977.74   96.39
   4   5  -9  277.01   62.92
  -4  -5   9  246.36   53.67
   4   5  -9  155.93   40.43
  -8   0  -7 2632.73  176.24
   8   0   7 2573.04  170.85
  -2   5   8   22.03   52.85
   2  -5  -8   21.05   50.40
  -2   5   8   70.03   50.73
   5   8  -6  371.41   81.20
  -5  -8   6  223.74   73.54
   9   5   5 2506.02  161.99
  -9  -5  -5 2594.53  191.84
  -2  -2 -12 2405.44  160.44
  -2  -2 -12 2182.07   79.30
  -2  -2 -12 2179.26   72.12
   2   2  12 2333.57  151.34
   3   8   8  948.80   61.95
   3   8   8 1015.63   93.03
  -3  -8  -8  869.10   55.96
   3   8   8 1016.06  104.86
   7   6  -5 2115.81  151.30
  -7  -6   5 1826.47  143.36
   1   9  -6  143.83   67.76
   2   2 -11    6.90   34.44
  -2  -2  11  -27.74   33.60
   2   2 -11    5.35   46.77
   2   2 -11   53.89   38.33
   1   8   7  153.08   61.19
  -1  -8  -7  147.30   37.31
   1   8   7  176.85   33.98
   1   8   7  235.48   59.61
   6  10   1  595.68   43.56
  -6 -10  -1  345.54   84.78
   6  10   1  571.06   91.20
   8   7  -2  114.17   66.22
   3  -1  12  101.36   47.45
  -3   1 -12  146.82   42.44
  -3   1 -12  118.56   51.74
  -3   1 -12  175.79   51.08
  -2  -1  11  113.59   34.04
   2   1 -11  112.73   57.99
   2   1 -11  121.48   48.90
   2   1 -11  103.14   37.02
  -1   9  -4  740.06  100.95
  -1   9  -4  848.28   48.33
   1  -9   4  866.14   97.10
  -1   5   9  547.34   86.97
  -1   5   9  354.57   92.92
   1  -5  -9  327.32   80.27
   1   4 -11  728.51   90.62
  -1  -4  11  879.41   79.40
   1   4 -11  865.93   92.25
   1   4 -11  597.79   75.08
   5   8   8  329.38   53.22
   5   8   8  174.56   43.13
  -5  -8  -8  384.36   54.36
   5   8   8  406.19   78.60
  -5  -8  -8  291.85   52.87
   5   6  10   45.46   34.02
   5   6  10  302.01   77.54
  -5  -6 -10  167.14   38.80
  -5  -6 -10  196.10   47.56
   5   7  -7   72.56   62.97
   5   7  -7   81.35   31.39
  -5  -7   7   73.83   54.73
   1   7  -9 3034.61  186.63
  -1  -7   9 2565.50  169.03
   3   9  -6 2137.37  168.86
   8   5   8   46.15   50.52
  -8  -5  -8   40.71   51.21
  -8  -5  -8   66.31   34.47
   6  10   2  592.77   87.38
   6  10   2  741.49   52.28
  -6 -10  -2  696.85   87.85
  -1   6   8  763.08   86.35
  -1   6   8  679.71  107.20
   1  -6  -8  685.74   88.32
  -1   6   8  699.97   26.08
   9   2   1 3443.23  197.50
  -9  -2  -1 3293.92  224.53
  -2   8   3 1534.73  111.86
  -2   8   3 1323.05   90.94
  -2   8   3 1552.45  102.32
  -1   8  -7  709.36   95.84
   6   5  -7  434.45   43.15
  -6  -5   7  361.36   65.99
   6   5  -7  307.25   74.68
   9   5   0 3466.77  203.83
  -9  -5   0 3362.80   64.12
   8  -1   0  167.17   64.08
  -8   1   0  138.74   65.63
   8   6  -3 2764.71  188.97
  -8  -6   3 2596.68  186.14
  -5   6  -4 1504.17  135.26
  -5   6  -4 1465.85  126.35
   9   3   0   -9.45   50.63
  -9  -3   0  -14.05   54.00
   1   4  11   57.87   66.09
   1   4  11  161.61   53.98
  -5   0   8  201.51   62.40
   5   0  -8  291.40   50.88
  -5   0   8  255.02   51.66
   4   1  12 1006.60   92.26
  -4  -1 -12 1199.00   84.72
  -4  -1 -12 1277.75   87.10
   9   6   4   43.66   56.77
  -9  -6  -4   52.37   18.85
  -9  -6  -4  -24.23   58.27
  -3   8  -2  985.10  113.71
  -3   8  -2  985.36  100.19
  -3   8  -2  840.30   48.49
  -1   2 -12 2826.46  159.98
  -1   2 -12 3078.79  160.80
  -1   2 -12 3227.35  144.92
  -1   2 -12 3135.17  135.35
   3  10   4 1664.30  107.01
   3  10   4 1759.79  126.70
  -3 -10  -4 1704.13  117.29
   6  -2  -5 4030.35  230.33
  -6   2   5 5032.16  201.31
   6  -2  -5 3882.78  177.23
  -6   2   5 4372.34  207.90
  -6 -10   0 1834.86  146.57
   6  10   0 1697.05  140.10
   6  10   0 1770.29   68.61
   2   9   6 1621.01  122.78
  -2  -9  -6 1552.77   88.20
   2   9   6 1623.87  119.09
   6  -4  -2  307.29   56.15
  -6   4   2  540.26   82.68
   6  -4  -2  526.10   77.81
   9   6   1 1065.83  114.84
  -2   4   9  157.91   55.00
  -2   4   9  122.92   62.58
  -4   7   0 1350.47  115.52
  -4   7   0 1413.09  120.05
  -4   7  -4 3379.33  198.94
  -4   7  -4 3507.52  198.88
  -2   7  -8 2387.22   56.92
  -2   7  -8 2508.61  175.94
   0   7  -9   -1.87   29.84
   0   7  -9   35.04   52.42
   0  -7   9   51.71   50.96
  -2  -7  -9   58.04   15.28
   2   7   9   84.96   49.80
   2   7   9  115.34   66.63
  -8  -1  -8   24.12   51.68
   8   1   8    9.60   49.07
   9   2   5 2401.25  163.21
  -3   8  -1 2596.14  103.25
  -3   8  -1 2397.54  156.78
  -3   8  -1 2713.76  156.89
  -7  -3 -10   14.96   27.54
   7   3  10  -25.98   40.77
   7   3  10   69.82   42.37
  -7  -3 -10   -9.08   53.97
  -7  -2 -10  510.40   74.12
   7   2  10  643.41   67.46
  -5 -10  -4  118.35   50.22
   5  10   4  159.25   57.00
   5  10   4  149.11   45.61
  -2   2 -12 1549.30  103.46
  -2   2 -12 1475.64  103.50
  -2   2 -12 1534.18  101.25
   0   6 -10  163.03   40.26
   0  -6  10  164.88   56.77
   0   6 -10  113.77   60.44
   0   9   4 1212.99   89.68
   0   9   4 1097.17  103.46
   0  -9  -4 1032.94   88.75
   6   8  -5  916.93   43.75
   6   8  -5 1132.63  118.09
  -1   9   2   40.82   52.26
  -1   9   2   52.05   38.67
   5  -5  -3   94.31   48.30
  -5   5   3  -13.90   45.46
   5  -5  -3   20.59   45.88
  -4   4 -10 2653.84  168.45
  -4   4 -10 2907.03  177.99
   2   6  10  220.33   60.26
   2   6  10  286.49   85.79
  -1 -10   3  163.93   82.20
   1  10  -3  215.63   66.33
   6   1  -7 1593.73   96.99
  -6  -1   7 1243.62  107.09
  -6  -1   7 1434.42  100.47
  -6  -2 -11 1171.19   84.77
   6   2  11  959.01   97.42
  -6  -2 -11 1103.41   99.83
   6   2  11 1104.19   98.54
   6   9   6   33.20   36.53
  -6  -9  -6   -8.73   38.76
   6   9   6   20.15   42.41
  -1   2  11  -12.49   48.18
  -1   2  11  212.91   56.38
  -4  -8   7    0.14   52.45
   4   8  -7   90.68   67.56
  -7  -7  -8 4080.57  168.44
   7   7   8 3846.08  180.77
  -7  -7  -8 3837.41  202.54
   6   7  -6 2605.56   92.91
  -6  -7   6 2969.68  177.06
   6   7  -6 2936.48  182.11
  -1   8   5  629.10   83.01
  -1   8   5  515.52   57.95
  -1   8   5  541.79   88.94
   0   1 -12   19.75   32.73
   0   1 -12   -1.06   42.86
   0   1 -12  -13.21   40.97
  -4  -2 -12   49.98   36.11
  -4  -2 -12  101.59   37.17
   4   2  12   29.18   48.61
  -2   8  -6   56.20   55.90
  -1  -6  10  743.17   87.78
   1   6 -10  584.95   90.93
   1   6 -10  607.49   74.55
  -1 -10  -2  630.66   82.50
   1  10   2  618.52   89.32
   1  10   2  624.29   84.78
   2  -6  -7  399.54   86.57
  -2   6   7  413.11   36.65
  -2   6   7  283.71   68.45
  -2   6   7  406.44   35.36
  -2   6   7  453.21   73.55
  -3   8  -3 2670.60  168.84
  -3   8  -3 2486.46  166.90
   2   3 -11  454.40   77.65
   2   3 -11  339.27   66.70
   2   3 -11  324.67   63.47
  -2  -3  11  410.29   64.57
   5  -3  -6  585.63   62.55
   5  -3  -6  636.56   80.28
  -5   3   6  604.75   77.88
  -5   3   6  630.46   65.49
  -4   0 -12 2921.82  141.19
  -4   0 -12 3113.10  143.47
   4   0  12 3101.51  156.96
  -6   4  -7  682.16   94.22
   6  -5   2 2846.31  106.51
   6  -5   2 3180.04  181.78
  -6   5  -2 2689.42  186.28
   6  -5   3  -21.32   42.01
  -6   5  -3  184.11   60.11
  -5   6   0 1599.67  122.07
  -5   6   0 1859.49  140.25
   5  -6   0 1835.01   92.31
  -9  -4  -6  934.88  114.21
   9   4   6 1184.96  108.93
   4   7  -8  331.08   75.67
  -4  -7   8  334.62   70.73
   3   5  11  961.75   93.95
   3   5  11  738.60  101.28
   0   0 -12 1287.21   69.43
   0   0 -12 1343.03   65.93
   0   0 -12 1093.63  112.83
  -4  -5 -11  223.02   32.30
  -4  -5 -11  183.22   69.32
   4   5  11  182.20   64.30
   4   5  11  219.14   35.49
   8  -1   6   82.84   63.10
  -3   4   8  111.33   27.70
   3  -4  -8  257.42   60.19
  -3   4   8  145.64   22.61
  -3   4   8   84.66   54.76
   3  10  -4 1136.84  117.50
   6  -1  -6 2422.77  128.30
  -6   1   6 2477.74  140.64
   6  -1  -6 2295.57  164.34
  -6   1   6 3724.26  161.77
   2   0 -11 1670.04  118.50
   2   0 -11 1673.25   77.09
  -2   0  11 1709.43   72.79
   0   6   9 2995.24  181.11
   0   6   9 2648.19  162.99
   6  10   3  191.88   71.84
  -6 -10  -3  151.92   54.90
   6  10   3   27.24   34.96
   2   7  -9  293.92   73.52
  -2  -7   9  316.21   72.58
   9   3   6   24.47   54.63
  -4   5  -9 1288.00  118.56
  -4   5  -9 1206.06  114.56
  -5   3 -10  727.87   90.86
   5  -3  10  659.67   42.31
  -5   3 -10  484.57   89.84
   1   8  -8  151.34   66.70
   2  10  -4  218.97   87.26
  -6  -3 -11  367.79   63.18
   6   3  11  420.28   74.21
  -6  -3 -11  252.54   61.27
   6   3  11  360.84   54.20
  -6  -1 -11  987.82   84.97
   6   1  11 1083.90   91.52
   6   1  11  944.26   85.06
   7  -3   6 2016.73  156.19
  -3   7  -7  587.03  114.14
   8   0  -2  203.32   58.60
  -8   0   2   55.05   71.83
  -5   4  -9  271.63   66.08
  -5   4  -9  184.92   87.83
  -6   3   4   90.70   45.58
   6  -3  -4  168.55   47.38
   6  -3  -4  217.53   55.83
  -6   3   4  182.06   54.50
  -3   5   7  558.52   45.84
  -3   5   7  559.12   83.62
   3  -5  -7  556.67   82.07
  -3   5   7  553.07   48.34
   9   1   3  528.09   87.19
   7   6   9  122.57   54.10
  -7  -6  -9  126.90   57.71
  -7  -6  -9  123.85   47.96
  -3   8   0   -4.77   46.06
  -3   8   0  -38.76   31.08
  -3   8   0   -1.24   46.64
  -8  -8  -5 1140.56   56.75
  -8  -8  -5 1115.20  109.58
   8   8   5 1141.56  109.41
  -1   4  10  -52.83   51.35
  -1   4  10   39.74   42.79
   8   8  -1 1971.17  152.85
   5  -2  -7  385.70   52.90
   5  -2  -7  519.23   92.34
  -5   2   7  400.09   57.76
  -5   2   7  385.85   65.07
  -2  -8   8  261.37   75.55
   2   8  -8  312.36   78.53
   5   9  -5  308.86   79.24
   6  10  -1   34.46   57.22
   1   2  12   27.36   57.48
  -1  -2 -12   12.70   53.76
  -1  -2 -12   20.18   13.84
  -1  -2 -12   54.51   12.98
  -7  -4 -10  104.30   44.68
   7   4  10   73.14   46.62
  -7  -4 -10   75.37   45.39
  -8  -1   3  316.93   68.48
   8   1  -3  264.12   64.56
  -8  -1   3  268.13   51.90
  -7  -9  -5   -3.96   44.16
   7   9   5   11.28   57.01
   7   9   5   14.14   27.77
   0   2 -12 3033.02  167.00
   0  -2  12 3149.69  144.28
   0   2 -12 3170.13  168.94
   0   2 -12 3093.68  151.89
   7   1  10  111.32   55.78
  -7  -1 -10   79.04   53.37
   7   1  10   87.96   46.12
  -3  -3 -12 5244.25  142.25
  -3  -3 -12 4981.19  142.36
   3   3  12 5151.76  268.03
  -6  -7  -9  460.23   71.61
  -6  -7  -9  410.48   66.47
   6   7   9  457.80   62.54
  -3   5 -10 1291.22  117.23
  -3   5 -10 1092.92  113.68
   1  -6  10 1405.53  122.00
  -1   6 -10 1418.11  129.89
  -1   6 -10 1509.37   80.10
   6  -5   1  217.73   59.21
   6  -5   1   64.30   33.90
  -6   5  -1   93.49   57.30
   6  -5   4  613.48   26.66
  -6   5  -4  744.28   99.83
   9   1   2   55.69   53.87
  -7   1   4  413.19   71.27
  -7   1   4  443.63   74.60
   7  -1  -4  499.17   63.68
   7  -1  -4  524.43   68.09
   9   6   5  611.40   94.78
  -9  -6  -5  748.11   99.07
  -9  -6  -5  764.28   47.11
   7   8   7  285.05   70.71
  -7  -8  -7  196.81   60.16
  -7  -8  -7  393.90   50.97
  -3   1  10  154.61   31.35
  -3   1  10  210.68   53.10
   3  -1 -10  194.97   33.42
   3  -1 -10  159.83   53.82
   9   1   4  323.69   84.08
   0   5  10   33.96   48.22
   0   5  10  -67.21   49.34
  -8  -4   4 1019.24  108.53
   8   4  -4  902.89  104.83
  -8  -4   4 1046.27   54.12
   9   6   0 2380.29  197.02
   4   9   7  296.04   63.75
  -4  -9  -7  305.07   52.74
   4   9   7  355.33   82.39
  -7  -3   6  869.47  110.55
   7   3  -6 1055.78   94.48
  -5   6  -5   77.36   61.18
   9   2   0  612.81   92.55
  -9  -5  -6  141.06   32.46
  -9  -5  -6  114.77   65.17
   9   5   6   54.70   58.13
  -4   1   9  180.03   40.59
   4  -1  -9  139.45   35.07
  -4   1   9  143.83   52.55
   7   4  -6  578.48   91.13
  -7  -4   6  911.00   94.95
   7  -1   9 3362.87  185.17
  -7   1  -9 3411.11  201.78
   7  -1   9 3268.16  125.76
   0   9  -6    2.45   51.60
  -5   4   5   -8.73   36.58
   5  -4  -5   58.54   46.36
   5  -4  -5   47.08   31.96
  -5   4   5   23.79   49.89
   2   8   8  204.68   30.82
   2   8   8  311.47   71.12
   2   8   8  276.70   67.27
  -2  -8  -8  102.86   28.41
   7   9  -2   47.73   64.20
   1  -7  -7 1802.98  155.38
  -1   7   7 2024.73  143.83
  -1   7   7 1984.00  142.44
  -1   7   7 1974.34   75.39
  -1   7   7 1818.83   74.66
  -4   3 -11   29.15   50.51
  -4   3 -11  112.37   51.55
   7  -2   8  985.67  109.38
   7  -2   8 1016.78   52.69
   9   4  -1   60.97   55.59
  -9  -4   1   22.60   18.71
   7  -3  -1  183.15   43.99
  -7   3   1  108.71   53.78
   7  -3  -1   -4.04   56.56
   0   7   8 2253.02   58.27
   0   7   8 2350.05  152.34
   0   7   8 2235.24  174.63
   0   7   8 2392.04   64.25
   5  10  -3 1993.22  161.08
   3   5 -10  -23.16   45.59
  -3  -5  10  -12.32   42.27
   3   5 -10  -23.12   44.69
   8   3  -4    6.57   46.66
  -8  -3   4   19.60   56.62
  -8  -3   4   -2.19   21.80
  -3   8  -4 2646.58  180.58
   5   6  -8   55.13   47.46
   5   6  -8  -11.53   32.05
  -5  -6   8  -73.68   56.68
  -3   2 -12  741.46   77.95
  -3   2 -12  781.61   93.75
  -4   7   1 1936.02  139.07
  -4   7   1 1827.84  122.03
   4  -7  -1 1916.40  107.82
  -4   7  -5  252.66   70.77
  -6  -8  -8   66.76   40.17
   6   8   8   38.84   43.74
  -6  -8  -8   12.65   38.64
   6   8   8   -0.61   36.21
   0   8  -8 1567.52  135.10
  -1   7  -9 1092.03  116.89
  -1   7  -9 1135.31   67.36
   0  -1 -12   25.38   19.75
   0   1  12    4.02   41.95
   0  -1 -12   37.76   20.96
   0  -1 -12   85.05   47.92
  -2  -3 -12  884.63   30.39
  -2  -3 -12  846.67   31.17
   2   3  12  690.10   99.34
  -4  -3 -12  166.76   40.15
   4   3  12  212.04   65.05
  -4  -3 -12  183.84   41.95
   9   2   6  -14.17   54.26
  -1   9  -5 1233.26  125.42
   0 -10   1 2309.24  168.19
   0  10  -1 2402.81  110.65
   0  10  -1 2016.44  165.15
   6   9  -4  453.29   91.24
   4  10  -4 2600.78  180.52
  -3   3   9 1835.57  120.92
   3  -3  -9 1792.83   55.36
  -3   3   9 1775.99   57.81
   2   5  11  131.11   72.00
   2   5  11  296.97   70.91
   9   7   2   65.49   64.08
   2  10   4  618.33   69.17
   2  10   4  630.35   85.33
   2  10   4  659.17   79.81
  -2 -10  -4  571.67   75.23
   5   9   7   26.15   49.22
  -5  -9  -7   55.39   46.18
   5   9   7   75.45   47.54
   9   7   3  866.32  114.21
  -3   7   4  591.81   68.31
  -3   7   4  706.94   84.27
   3  -7  -4  489.95   80.78
  -3   7   4  453.49   64.70
  -8  -7  -7 4377.19  166.24
   8   7   7 4367.02  228.44
  -8  -7  -7 4787.04  238.20
  -9  -5   1  145.65   14.24
   9   5  -1  124.23   75.49
  -5  -5 -11 1462.18   85.06
   5   5  11 1217.89  119.88
  -5  -5 -11 1278.89  107.03
   5   5  11 1338.47   81.82
   8   3   9 2572.26  158.32
  -8  -3  -9 2433.00  160.31
   0   5 -11   56.31   45.17
   0   5 -11    8.06   46.67
   0  -5  11   66.37   45.17
   8   5  -4  813.77  107.48
  -8  -5   4  885.86  106.68
  -7   2   3 2206.36  168.12
   7  -2  -3 3062.96  167.97
   7  -2  -3 2555.43  174.90
  -7   0   5   31.38   47.78
  -7   0   5   80.66   47.21
   7   0  -5   81.94   52.72
   4  -1  12  191.27   57.74
  -4   1 -12  269.58   65.61
  -4   1 -12  334.60   63.29
  -3   6  -9 4234.41  240.88
  -4 -10  -5  228.44   59.89
   4  10   5  197.05   52.96
   4  10   5  233.92   54.56
  -3   4 -11 1009.74  104.15
  -3   4 -11 1104.80   67.31
  -3   4 -11 1121.60  105.55
   8  -2   3 2972.78  184.64
  -2   3  10  184.69   57.38
  -8   1   1 2510.97  174.93
   8  -1  -1 2387.40  153.31
   9   3  -1   -9.64   52.06
   0  10   0   28.59   30.48
   0  10   0  -51.65   44.28
   0 -10   0   -0.98   50.46
   2   6 -10 1684.43  131.46
  -2  -6  10 1645.26  127.42
  -1   3 -12  941.16   92.80
  -1   3 -12 1020.94   89.50
  -1   3 -12  897.29   81.25
   6   6  10  946.61  105.80
   6   6  10  974.16   80.42
  -6  -6 -10  936.52   82.07
  -6  -6 -10  934.95   96.72
  -8  -6  -8  436.55   62.67
   8   6   8  813.07   81.62
  -8  -6  -8  660.02   82.30
   1  10  -4 1110.04  136.69
   3   9   7  462.17   81.43
   3   9   7  353.88   81.59
  -3  -9  -7  341.37   48.74
   9   1   1  705.65   93.68
  -6  -4 -11  144.16   51.39
  -6  -4 -11  143.32   50.72
   6   4  11  226.31   62.94
   6   4  11  189.23   49.91
   0 -10   2  446.52   83.98
   0  10  -2  612.39   88.80
  -4   6   4  595.52   60.67
   4  -6  -4  492.63   66.62
  -4   6   4  592.48   59.86
   6   6  -7  185.00   35.70
  -6  -6   7  230.40   66.91
   6   6  -7  270.37   67.61
  -6   0 -11   33.48   44.54
   6   0  11  -10.65   49.83
   6   0  11    2.87   36.44
  -6 -10  -4 3115.30  192.07
   6  10   4 3327.55  134.61
   6  10   4 3198.21  186.34
   9   1   5  703.50  124.02
   8  -2   2 2597.63  174.00
  -7  -2   6  940.66  103.51
   7   2  -6 1002.39   91.70
  -7  -2   6  938.68   78.10
  -1   5 -11   81.30   44.14
  -1   5 -11   18.60   71.29
   1  -5  11  263.27   68.42
   5  -2  11  -11.86   30.71
  -5   2 -11  -21.64   44.75
  -5   2 -11   63.44   45.29
   2   4 -11 2359.24  151.08
   2   4 -11 2305.80  134.34
   2   4 -11 2426.97  138.10
  -2  -4  11 2407.32  147.05
  -5   6   1 1832.22  128.75
  -5   6   1 1924.57  135.55
   5  -6  -1 1587.77   92.58
   7   5  -6  330.66   77.45
  -7  -5   6  366.93   72.48
   6  -3   9  508.65   30.29
  -6   3  -9  387.91   86.55
  -3   8   1 2941.76  162.42
  -3   8   1 2980.20  138.67
  -3   8   1 2875.60  173.93
  -8  -4  -9  703.69  102.26
  -8  -4  -9 1010.45   90.69
   8   4   9 1112.62   96.50
   8  -2   4  650.09   94.68
   7   8  -4  340.11   79.18
   7   8  -4  342.68   15.89
   8   2   9  258.25   66.91
  -8  -2  -9  314.41   82.77
   1  10   3  117.41   51.98
  -1 -10  -3  176.44   51.63
   1  10   3  145.27   60.89
   9   7   1  133.49   71.13
   6  -5   0 1424.21   89.71
  -6   5   0 1372.67  127.01
   6  -5   0 1656.79  119.18
  -6   5  -5  149.26   71.33
   7   7  -5  287.22   66.21
   7   7  -5  109.04   20.34
   4   6  -9  254.41   54.54
  -4  -6   9  290.28   66.88
   4   6  -9  412.80   70.56
   5  10   5 1632.75  109.68
  -5 -10  -5 1521.63  107.61
   5  10   5 1553.85  115.61
   8   7  -3  644.00  104.59
   8   0   8   24.02   53.02
  -1   9   3  234.80   70.51
  -1   9   3  320.20   70.61
   9   7   4 1118.52  137.80
  -9  -7  -4  975.30   41.05
  -2   1  11  -38.67   44.17
  -2   1  11   15.54   17.55
   2  -1 -11  -13.43   43.67
   2  -1 -11   19.96   17.05
  -2   9  -1 2390.55  153.40
  -2   9  -1 2559.27  165.09
  -2   9  -1 2736.72  111.66
  -2   9  -2    6.54   26.46
  -2   9  -2  -41.13   47.77
  -2   9  -2  -18.89   61.78
   6  -2  10   25.30   27.40
  -6   2 -10  113.72   67.30
  -6   2 -10   36.99   57.02
  -3   6   6   70.10   52.20
  -3   6   6   54.72   31.49
  -3   6   6  -20.77   29.92
  -3   6   6   32.20   49.59
   3  -6  -6   66.52   56.86
   3   8  -8   50.76   61.87
  -5   5  -8 1203.31  119.24
  -2   3 -12 3509.87  171.97
  -2   3 -12 3908.99  197.41
  -2   3 -12 3018.59  158.97
  -4   4   7 1081.71  101.29
  -4   4   7 1134.16   71.03
   4  -4  -7 1078.18   67.75
   4  -4  -7 1070.81  109.87
   6   0  -7    3.98   41.64
  -6   0   7   25.73   34.95
  -6   0   7   10.93   35.04
   6  10  -2   88.09   66.07
  -5  -1 -12  888.84   88.07
  -5  -1 -12  832.83   89.64
   5   1  12  860.20   82.86
  -5  -2 -12 1092.18   77.74
   5   2  12 1108.25   92.68
   5   2  12  922.84   72.32
   3  10   5 1333.43  116.18
   3  10   5 1202.78  112.32
  -3 -10  -5 1263.70   88.39
   3  10   5 1244.29   93.57
   0  -3  12  529.77   64.03
   0   3 -12  578.59   74.32
   0   3 -12  705.21   78.60
   0   3 -12  433.08   74.22
   8   2  -4   39.26   45.97
  -8  -2   4   -3.39   31.11
  -8  -2   4    2.70   46.63
  -5  -3   9  -55.05   48.52
   5   3  -9  -43.19   40.00
   5   3  -9   -3.78   42.42
  -1  -5  11  659.71   79.82
   1   5 -11  868.23   99.92
   1   5 -11  634.52   74.50
   8   9   2  105.34   65.78
  -4   6  -8  687.91  103.94
  -2   7   6   10.29   34.08
  -2   7   6  121.12   53.22
   2  -7  -6   45.46   58.21
  -2   7   6   28.77   53.37
  -2   7   6   45.75   30.87
   3   7  -9  683.34   92.54
  -3  -7   9  690.16  107.59
   0 -10  -1 1411.80  111.23
   0  10   1 1320.50  106.68
   0  10   1 1275.49  103.71
   8  -1   7  303.80   80.78
   7   5  10  110.42   57.82
  -7  -5 -10   98.67   60.68
  -7  -5 -10  186.09   56.34
   9   4   7 2605.90  171.60
  -9  -4  -7 2670.95  183.70
  -4  -2  10 1486.13   95.29
   4   2 -10 1554.20  103.97
   4   2 -10 1639.87  108.10
  -5   1   8  282.34   48.89
  -5   1   8  291.82   68.10
   5  -1  -8  251.04   48.84
   1   6  10 1678.23  127.74
   1   6  10 1889.11  148.23
  -2   8   4 2237.09  121.53
  -2   8   4 2189.89  127.53
  -2   8   4 2275.86  132.70
   7   0  10  -13.33   28.02
   7   0  10    4.74   45.16
  -7   0 -10   69.15   57.67
   9   3   7  266.94   70.48
   1   7   9  929.05   98.90
   1   7   9  897.53  110.51
   2   9  -7 1150.59  129.04
   4   3 -10   40.49   46.65
  -4  -3  10  -21.48   41.48
   4   3 -10  -51.32   36.89
   4  -3  -8 1115.28   67.48
  -4   3   8 1009.99  102.77
  -4   3   8 1006.36   64.54
   5   2  -9 1059.72   91.30
   5   2  -9  999.35   78.69
  -5  -2   9 1106.15   94.55
  -5  -2   9 1206.98   85.77
  -9  -6  -6  308.98   75.22
  -9  -6  -6  259.25   39.85
   9   6   6  260.50   71.74
  -6   4   3  185.03   52.60
   6  -4  -3  104.39   50.33
   6  -4  -3  128.81   55.58
   8   9   1 1419.21  140.79
   8   8   6  360.78   87.91
  -8  -8  -6  257.51   74.67
  -8  -8  -6  290.24   43.11
   1   9   6   19.45   35.76
   1   9   6  124.81   56.16
  -1  -9  -6  180.46   38.95
   1   9   6  -46.08   67.90
   8  -2   1  480.27   82.19
  -8   2  -1  370.14   81.42
   0  10  -3 2784.68  180.99
   8   8  -2  314.83   81.72
   1   1 -12  191.69   58.06
  -1  -1  12  128.59   37.52
   1   1 -12  186.92   42.55
   1   1 -12  221.76   61.67
  -2   9   0 2969.30  182.76
  -2   9   0 2806.88  185.90
  -2   9  -3 3974.85  227.95
  -2   9  -3 4086.74  120.43
   7  -3   7 1919.86  150.00
   8   9   3 1616.82  140.68
   9   6  -1   43.06   59.03
  -3   8  -5  606.45   93.61
   7  -4   3 1185.40  114.31
   7  -4   3 1089.52   67.55
   0   4  11  230.01   81.50
   0   4  11  362.77   74.88
   8  -2   5 3299.54  208.68
   1   9  -7  799.95  104.97
  -5   6  -6   -2.59   49.77
   2  10  -5  709.97  123.70
  -2   6 -10  377.02   85.42
  -2   6 -10  420.33   39.30
   9   2  -1 1930.17  142.82
   1   2 -12  584.27   88.42
  -1  -2  12  661.11   67.75
   1   2 -12  727.00   80.73
   1   2 -12  598.32   71.99
   7  -4   2  126.01   37.87
   7  -4   2  267.39   68.03
   5   4  -9  104.97   63.14
   5   4  -9   42.28   37.03
  -5  -4   9  131.74   48.54
   8   6  -4 6809.11  334.94
   3  10  -5  353.70   91.40
   7  10   1  567.60   96.79
   7  10   2  119.14   23.88
  -7 -10  -2  190.20   82.31
   7  10   2  104.73   65.10
   7   9   6  400.94   70.28
   7   9   6  334.24   43.19
  -7  -9  -6  316.98   69.00
   0   9   5  307.24   73.74
   0   9   5  467.83   56.73
   0   9   5  275.81   76.76
   4   7  10  154.16   32.92
   4   7  10  189.82   54.15
  -4  -7 -10  117.09   55.13
  -4  -7 -10  116.38   31.01
   4   7  10  182.57   79.07
   6   9   7  113.49   51.32
  -6  -9  -7   84.85   45.31
   6   9   7   -5.04   36.65
  -2   8  -7 1326.29  135.03
   9   7   0  870.70  117.27
   1   3  12  191.76   67.52
   5   0  12  444.36   68.54
  -5   0 -12  394.17   74.11
  -5   0 -12  470.06   64.75
  -5  -3 -12  109.86   41.15
   5   3  12   48.43   54.15
   5   3  12    8.86   27.27
  -1   3  11   26.73   38.91
  -1   3  11  -50.68   53.19
  -4   5   6   12.06   33.61
   4  -5  -6  246.62   53.33
  -4   5   6  163.62   56.67
  -4   5   6  144.07   39.88
   9   1   0   83.51   62.33
   4  11   0   67.41   66.88
  -4 -11   0  132.79   61.15
  -8  -5  -9   63.05   50.96
   8   5   9    8.65   48.27
  -8  -5  -9   25.99   45.26
  -6   4  -8 1086.28  117.89
   9   1   6  478.43   90.73
   4   1 -10  173.56   44.63
  -4  -1  10   29.03   55.20
   4   1 -10   37.12   41.02
  -4  -1  10   56.11   39.66
   0   8   7 2415.04  153.50
   0   8   7 2171.63  152.99
   0   8   7 2291.79   91.34
   0   8   7 2285.44   98.96
  -9  -5  -7 2589.58  121.68
  -9  -5  -7 2264.21  181.68
   9   5   7 2477.67  176.18
  -8  -1  -9  156.88   67.85
   8   1   9  198.98   61.54
  -5   5   4  191.25   52.14
   5  -5  -4  185.31   52.36
   5  -5  -4  143.10   55.68
  -4 -11  -1 4207.73  224.34
   4  11   1 4439.02  253.97
   7  -4   4    5.69   60.97
   7  -4   4   99.63   27.62
   1   0 -12 1595.57   72.15
  -1   0  12 1653.73   70.16
   3   4  12 1792.61  141.46
  -3  -4 -12 1728.76   57.47
  -3  -4 -12 1671.53   57.72
  -4   7   2  489.83   80.36
  -4   7   2  346.64   79.34
   4  -7  -2  426.47   56.27
   0   2  12 5182.52  272.47
  -9  -7  -5   26.40   24.13
   9   7   5   38.21   55.61
   3  11   0  353.46   82.97
  -3 -11   0  414.07   76.72
  -4   7  -6  315.44   89.95
  -2   5 -11 1206.63  129.90
  -2   5 -11 1402.38   77.02
  -2   5 -11 1562.17  125.93
   4   8   9  158.49   40.91
   4   8   9  229.52   58.08
   4   8   9  356.72   76.48
  -4  -8  -9  262.69   53.78
  -4  -8  -9  189.44   39.29
  -1   8  -8  183.65   30.14
  -1   8  -8  428.71   78.56
   3   9  -7  528.25   94.75
   8   9   0  913.36  118.26
   9   0   3  291.34   88.75
   9   2   7   72.62   64.17
   4   4  12  425.37   82.96
  -4  -4 -12  422.10   48.69
   6   3  -8  329.24   52.90
  -6  -3   8  207.14   56.90
   6   3  -8  155.09   57.53
   4   4 -10  955.39  105.07
   4   4 -10 1184.07   94.11
  -4  -4  10 1044.29   89.27
   7  -3  -2   22.35   47.67
  -7   3   2   45.69   45.34
   7  -3  -2    8.95   40.57
  -8   0   3  786.38   94.14
  -8   0   3  977.94   75.86
   8   0  -3  804.67   92.98
   7   1  -6  616.28   75.20
  -7  -1   6  702.44   62.36
  -7  -1   6  708.18   92.27
   3  11   1   26.77   55.37
  -3 -11  -1   56.10   53.24
   9   4  -2  345.81  100.01
   7  10   0   61.67   63.29
   7  10   3   31.07   27.19
  -7 -10  -3  104.75   68.90
   7  10   3   33.27   56.99
   3  11  -1  303.99   93.61
   3   7  10   24.01   14.87
   3   7  10  -24.39   61.49
  -3  -7 -10   28.19   17.07
   3   7  10   32.12   48.23
  -2  -9  -7 3209.76  129.56
   2   9   7 3437.73  185.20
   2   9   7 3102.76  192.72
   2   9   7 3213.82  135.40
   7   6  -6   58.52   84.18
   7   6  -6  193.89   34.09
  -7  -6   6  273.79   73.04
  -8  -9  -4  -24.42   57.69
   8   9   4   70.98   56.76
   5  10  -4  216.14   84.33
   5   8  -7  336.97   84.86
   5   1  -9   50.45   36.02
   5   1  -9   27.08   41.74
  -5  -1   9   33.08   41.57
  -5  -1   9   -6.18   49.46
   5   7  10  481.14   50.89
   5   7  10  429.61   54.56
  -5  -7 -10  493.43   76.62
   5   7  10  600.64  103.96
  -5  -7 -10  444.31   54.17
   6  10   5  430.66   94.26
   6  10   5  520.23   63.36
  -6 -10  -5  502.31   73.28
   4  11  -1 3215.32  198.03
  -7   4  -1 1711.04  138.16
   7  -4   1 1701.13   97.83
   7  -4   1 1787.80  133.61
   9   0   4 1023.34  111.92
  -3  -2  11  855.31   76.76
   3   2 -11  839.33   80.57
   3   2 -11  882.90   86.25
   6  -5  -1    7.51   34.09
  -6   5   1   30.30   43.10
   6  -5  -1  -17.63   58.03
  -6   5  -6  254.77  107.53
  -4   2 -12  443.96   72.45
  -4   2 -12  327.77   81.96
   4  -2  12  352.97   61.55
   1   5  11 1289.34  134.36
   1   5  11 1252.87  130.54
   9   0   2  435.36   85.58
   6   4  -8  117.36   41.81
   6   4  -8  288.28   71.26
  -6  -4   8  194.98   58.95
  -3   8   2  257.47   59.48
  -3   8   2  198.38   58.35
  -3   8   2  263.61   51.59
  -5  -8  -9  417.36   64.68
   5   8   9  396.49   73.73
  -5  -8  -9  379.91   58.04
   5   8   9  431.45   84.58
   0  10   2  202.20   63.10
   0  10   2  213.23   56.86
   0 -10  -2  211.89   68.14
  -3   2  10  892.73   92.22
  -3   2  10  796.64   41.53
   3  -2 -10  846.32   37.71
  -2   9   1  367.88   58.17
  -2   9   1  370.26   66.26
  -2   9   1  341.28   68.64
  -2   9  -4   72.19   20.28
  -2   9  -4   38.23   66.70
  -6  -5 -11  353.01   65.69
   6   5  11  457.01   94.27
  -6  -5 -11  435.44   55.53
   6   5  11  441.03   52.85
  -3   7  -8  276.09   73.91
   9   5  -2 1070.96  119.55
  -9  -5   2  974.79   33.36
  -6   1 -11 1154.25  105.71
   6  -1  11 1006.64   79.61
  -6   1 -11 1145.30  109.74
  -1   9  -6 3218.24  212.42
  -1   8   6  497.76   52.13
  -1   8   6  487.14   54.66
  -1   8   6  477.81   97.67
  -1   8   6  568.76   98.16
   4  11   2   28.23   70.46
   4  11   2  146.48   44.12
  -4 -11  -2  195.37   71.84
  -3   3 -12  172.49   48.21
  -3   3 -12  133.38   55.44
  -3   3 -12  188.64   56.21
   6   8  -6 1649.44  145.44
   6   8  -6 1598.54   73.82
   1   8   8  651.88   98.51
   1   8   8  715.22   93.01
   1   8   8  726.36   44.44
   1   8   8  705.35   40.55
   7   7   9   15.97   38.93
  -7  -7  -9  -21.89   42.80
  -7  -7  -9   52.16   42.13
   1  10  -5   -0.26   54.68
  -2   7  -9  263.33   77.16
   5  -6  -2 2715.04  147.74
  -5   6   2 3260.80  164.48
  -5   6   2 3051.90  163.67
  -8   2   0 1239.80  133.51
   8  -2   0 1150.41  113.32
  -6  -2   8   47.09   49.39
  -6  -2   8    3.30   35.75
   6   2  -8   98.21   52.39
   4   6  11  475.56   85.26
   4   6  11  507.95   37.98
  -3  -8  -9  134.70   31.62
   3   8   9  210.76   72.42
   3   8   9  161.63   59.46
   9   3  -2  659.34  103.80
  -9  -3   2  759.03   52.52
   1   3 -12  909.25  100.22
  -1  -3  12 1133.46   91.56
   1   3 -12 1080.69   96.09
   1   3 -12  979.72   97.74
  -8   1   2   67.59   55.40
   8  -1  -2  172.26   57.34
   5  11   1  -20.29   50.90
  -5 -11  -1  -39.10   51.48
   5  11   1    6.59   37.14
   3   3 -11   13.77   45.88
   3   3 -11   90.48   53.25
  -3  -3  11   -5.59   44.70
   3   1 -11   34.95   35.31
   3   1 -11   45.13   50.80
  -3  -1  11   83.88   35.55
   0  10  -4   72.48   61.81
   2  10   5  700.80   84.84
   2  10   5  608.76   81.55
   2  10   5  536.40   76.07
  -2 -10  -5  557.52   72.49
   3   6 -10   47.57   51.84
  -3  -6  10   53.49   48.63
   3   6 -10   -5.33   35.14
   2   4  12  312.20   73.66
   6  -2  -6  -48.19   61.56
  -6   2   6  -29.92   46.57
   6  -2  -6   13.12   41.23
  -6   2   6   52.44   42.12
   5  11   0  742.98  104.50
  -7  -8  -8  111.25   49.25
   7   8   8  159.19   50.47
  -7  -8  -8  215.18   63.44
   4  10  -5 1324.97  136.56
   7  -4   5 1224.45   44.03
   7  -4   5 1253.27  131.62
  -4   2   9 1863.46   85.74
  -4   2   9 1703.24  137.13
   4  -2  -9 1628.29   75.50
  -1 -10  -4   41.95   38.43
   1  10   4   59.36   59.36
   1  10   4   61.59   49.64
   1  10   4    4.15   52.87
  -8  -1   4  377.44   51.83
   8   1  -4  587.54   83.45
  -8  -1   4  402.85   72.74
   0   9  -7  788.12  111.13
   8  -2   6  -12.15   54.55
   6  10  -3 1081.48  146.62
   2   5 -11  460.06   70.24
   2   5 -11  244.08   69.30
  -2  -5  11  373.47   80.21
   2   5 -11  257.67   69.06
  -3 -11  -2 1706.54  125.07
   3  11   2 1846.07  131.17
   5   9  -6 1703.00  149.33
  -1   4 -12  345.09   77.94
  -1   4 -12  306.96   54.66
   3   6  11 2837.83  194.32
   3   6  11 2776.89  166.86
  -5  -5   9  247.32   71.78
   5   5  -9  250.57   76.01
   5   5  -9  237.66   41.44
   5   7  -8 1137.20  134.44
   5   7  -8 1239.05   79.61
  -6   3   5   35.46   42.94
   6  -3  -5  -39.31   51.04
   6  -3  -5   -7.54   42.62
  -6   3   5  -72.15   44.39
   3  11  -2  572.69   92.98
  -4 -10  -6 2083.11  126.05
   4  10   6 2298.27  131.72
   4  10   6 2128.37  135.21
   4  10   6 1982.06  158.70
   9   0   5  902.10  111.28
   7  -2   9  123.34   74.68
   7  -2   9   60.02   30.78
   9   8   2 1245.53  131.27
  -2 -11   0   43.65   61.56
   2  11   0  331.72   76.08
   5  11   2 1299.32   87.20
  -5 -11  -2 1151.75  127.17
   5  11   2 1246.71  122.96
  -8  -7  -8  246.81   69.21
   8   7   8  269.55   83.09
  -8  -7  -8  390.73   53.83
   9   8   3  -68.40   64.83
   6   7  -7  429.88   92.61
   6   7  -7  170.16   33.44
   2  11  -1 1996.83  171.19
   0  -4  12  672.00   88.86
   0   4 -12  643.39   81.96
   0   4 -12  636.09   79.00
   9   0   1    4.25   54.41
   1  -1 -12 1123.52   44.67
   7   2  11  186.77   50.60
  -7  -2 -11   79.41   65.68
   7   2  11   82.68   67.27
   6   9  -5  410.56   93.67
   7  10  -1  290.13   79.08
   7  10  -1  149.86   16.65
  -2   2  11   -2.70   46.95
   7   3  11 2231.59  138.52
   7   3  11 2265.91  135.08
  -7  -3 -11 2049.95  137.20
  -7  -3 -11 2005.46  149.60
  -2   0 -13 1074.36   73.60
   2   0  13 1136.78  105.46
  -2   0 -13  910.35   94.99
   7  10   4  293.21   71.86
  -7 -10  -4  260.48   71.45
   7  10   4  218.13   38.77
   5  10   6  103.14   43.28
   5  10   6  156.75   47.70
  -5 -10  -6  127.34   46.41
   4  11  -2    2.04   58.14
   4   8  -8  288.67   78.44
  -1   9   4  578.61   86.45
  -1   9   4  495.06   70.16
  -1   9   4  466.26   62.67
   9   7  -1 1525.88  144.01
  -5   4 -10  122.53   64.63
   8   9  -1  681.39  103.06
   5  -1  12  511.26   66.01
  -5   1 -12  504.91   74.32
  -5   1 -12  395.14   82.89
   5   4  12   15.01   36.15
   5   4  12  217.09   58.43
  -5  -4 -12  158.18   42.82
  -4   5 -10  127.60   65.19
   1   7 -10 1352.51  128.20
  -1  -7  10 1448.02  124.28
  -4   0  10 1664.49   86.42
   4   0 -10 1346.21  108.81
  -4   0  10 1725.06  117.93
   4   0 -10 1521.83   91.64
  -5  -6 -11  596.85   57.59
   5   6  11  711.64   60.21
   5   6  11  540.22  109.96
  -5  -6 -11  569.51   78.11
  -9  -6  -7  331.61   87.40
  -9  -6  -7  244.62   45.79
   9   6   7  218.56   69.88
  -2   5   9 1242.87  120.76
  -2   5   9 1452.19  136.77
   8   4  -5  128.55   67.31
  -8  -4   5   16.80   58.84
  -8  -4   5   41.12   29.66
   7  -1  -5  493.88   91.60
   7  -1  -5  654.52   83.58
  -7   1   5  581.57   83.96
  -7   1   5  597.28   70.57
   6   5  -8 1395.90  114.59
   6   5  -8 1280.82   81.29
  -6  -5   8 1074.71  105.38
   5  11  -1 1132.97  121.37
  -3   8  -6  748.16  110.23
   0   7 -10  498.90  106.52
   0   7 -10  491.18   58.55
   7  -4   0  256.39   54.45
   7  -4   0  290.28   70.69
  -7   4   0  171.33   68.60
   4   9   8  256.97   79.15
  -4  -9  -8  244.50   44.21
   4   9   8  236.41   60.78
   7   6  10  510.15   70.11
  -7  -6 -10  350.88   58.63
  -7  -6 -10  375.96   60.11
  -1   6   9  536.93  100.77
  -1   6   9  676.78   88.83
   2  11   1  966.28  101.42
  -2 -11  -1  899.66   99.20
   9   8   1   77.57   71.58
  -3   7   5  544.86   80.16
   3  -7  -5  740.40   82.70
  -3   7   5  595.90   64.51
  -3   7   5  636.46   88.37
  -7   2   4  163.03   55.31
   7  -2  -4  186.39   55.47
  -7   2   4  200.75   59.27
   7  -2  -4  199.26   61.27
   9   7   6 1757.27  138.10
  -9  -7  -6 1920.70   87.42
   9   6  -2  131.12   74.12
  -4   4 -11 1140.47  133.77
  -4   4 -11  991.26  129.81
  -3  -1 -13  726.16   59.98
  -3  -1 -13  639.59   63.32
   3   1  13  806.00   90.69
   7  -1  10  266.59   66.63
   7  -1  10  155.00   39.31
  -2  -1 -13  239.87   69.72
  -2  -1 -13  384.52   43.31
  -2  -1 -13  294.49   47.08
   2   1  13  330.12   75.43
  -5   3   7  324.41   53.94
   5  -3  -7  286.55   50.19
  -5   3   7  456.52   70.19
  -3   0 -13 1217.31  117.43
  -3   0 -13 1429.55   94.73
  -3   0 -13 1289.08   92.36
   3   0  13 1313.00  125.52
   8   9   5  430.42   80.69
  -8  -9  -5  301.26   78.11
   1   8  -9 1260.36  135.26
   4  11   3 5924.78  273.85
   4  11   3 5550.61  233.70
  -4 -11  -3 5581.95  259.07
   8  -1   8  287.59   77.54
   9   1  -1 2113.85  153.90
  -8  -3   5  138.72   51.49
   8   3  -5  123.81   62.65
  -8  -3   5  -26.17   26.78
   9   4   8 1238.44  114.87
  -2   6   8 2474.79   77.46
  -2   6   8 2607.50  173.23
  -2   6   8 2468.26  167.50
  -2   6   8 2391.74   73.87
   8   8   7  692.80   80.84
  -8  -8  -7  614.29   58.56
  -8  -8  -7  510.60   89.40
   9   3   8  214.04   66.46
   9   1   7  150.31   68.39
   5   9   8  816.11  109.42
   5   9   8  650.08   71.49
   5   9   8  887.04   93.74
  -5  -9  -8  996.69   81.27
  -2   1 -13   59.47   45.06
  -2   1 -13   21.69   39.08
  -2   1 -13   82.00   46.83
   8   8  -3  671.28  103.22
   9   8   4  280.64   92.75
   8   7  -4  197.30   76.34
   2   7  10  785.19   94.39
   2   7  10  777.09  112.07
  -8  -6  -9  294.86   58.71
   8   6   9  273.07   74.58
  -8  -6  -9  255.29   63.39
   6  -1  -7 1015.70   85.09
  -6   1   7  979.22   88.75
  -6   1   7 1067.72  105.14
   4   5 -10 2274.60  159.93
   4   5 -10 2168.58  122.35
  -4  -5  10 2049.98  150.94
  -5   6  -7  314.71   84.00
  -2   4 -12   35.88   37.37
  -2   4 -12  -17.71   43.06
  -2   4 -12   18.19   48.38
  -5   3 -11 6064.87  293.16
  -5   3 -11 6031.91  291.71
   2  11  -2 1008.30  116.35
  -3 -10  -6  382.67   61.26
   3  10   6  453.20   81.65
   3  10   6  365.56   72.95
   3  10   6  343.63   66.75
  -1   5  10  658.83   90.47
   8   0   9  335.01   92.78
  -6  -8  -9   44.44   39.92
  -6  -8  -9  -34.10   33.91
   6   8   9   17.63   26.09
   6   8   9  -21.71   38.70
   3   4 -11   61.23   43.47
  -3  -4  11  -20.24   50.55
   3   4 -11  -61.38   37.73
   5  -4  -6   -4.66   38.84
  -5   4   6  -18.07   45.50
   5  -4  -6   50.34   48.79
  -5   4   6   10.09   35.75
   4  -6  -5  193.88   60.23
  -4   6   5  206.59   49.33
  -4   6   5  253.18   66.51
  -4   6   5  319.02   51.49
   3   0 -11  450.53   78.34
  -3   0  11  693.49   51.54
  -3   0  11  504.35   90.89
   8   5  -5 2088.86  159.57
  -8  -5   5 1909.58  164.44
   4   9  -7  396.75   90.77
  -6  -1   8  101.76   55.18
   6   1  -8  180.78   55.71
  -6  -1   8  194.15   47.50
   6   7  10   -5.45   28.84
  -6  -7 -10   34.38   41.32
   6   7  10  -41.06   51.00
  -6  -7 -10   96.96   53.72
   9   2  -2  287.77   57.10
  -9  -2   2  -16.35   29.11
   7  -3   8 1379.15   46.16
   7  -3   8 1537.58  137.01
   7   8  -5   19.51   17.26
   7   8  -5   19.96   70.57
  -7  -1 -11  234.78   63.54
   7   1  11  251.86   55.99
   7   1  11  117.39   66.00
  -1   0 -13  102.90   34.64
  -1   0 -13  109.88   33.66
  -1   0 -13  103.56   60.88
  -8  -3 -10  240.86   79.18
   8   3  10  203.72   61.51
  -2   9   2 2645.53  136.02
  -2   9   2 2630.04  150.06
  -2   9   2 2461.17  161.29
  -6  -2 -12 2109.20  136.06
   6   2  12 2286.86  139.20
   6   2  12 2247.11  148.83
   2   8  -9   87.52   64.46
  -2   9  -5 5292.43   99.56
  -2   9  -5 5995.07  300.66
   1 -10   1  660.05   87.93
  -1  10  -1  484.87   86.72
   5  11   3  174.53   52.05
   5  11   3  357.47   73.05
  -5 -11  -3  229.17   67.97
  -4  -7   9  604.53   94.86
   4   7  -9  834.57  113.67
   4   7  -9  540.38   69.55
  -5   0   9  340.63   63.49
  -5   0   9  348.24   54.79
  -7  -4 -11    8.09   47.06
   7   4  11   26.65   45.61
   7   4  11  -22.40   45.81
   0   6 -11  909.88   79.16
   0   6 -11 1112.47  106.69
   0  -6  11 1106.64  109.15
  -1   1 -13  381.12   54.90
  -1   1 -13  297.53   65.13
  -1   1 -13  287.30   54.99
  -1  10  -2  948.96   66.21
  -1  10  -2 1048.67  112.65
  -3   5   8 1086.63   54.35
  -3   5   8 1065.16  104.91
  -3   5   8 1125.25   51.48
   0 -10  -3  718.61   86.52
   0  10   3  819.99   89.46
   0  10   3  676.87   90.42
   0   8  -9 3544.85  222.88
  -5   5  -9  352.34   84.40
   3  11   3   76.42   57.31
   3  11   3  -18.90   43.22
  -3 -11  -3   44.86   43.25
   7  -4   6  123.01   72.26
  -7  -9  -7  811.50  100.57
   7   9   7  694.32   81.71
  -4   7   3 2284.49  142.12
   4  -7  -3 2182.52  130.28
  -4   7   3 2160.21  136.92
  -3  -2 -13  657.53   55.57
  -3  -2 -13  611.56   51.90
   3   2  13  570.09   87.26
  -4   7  -7 1168.62  124.85
  -2   4  10  790.42   93.39
  -2   4  10  595.62   81.15
   2   7 -10 1760.98  156.77
  -2  -7  10 1702.80  131.84
  -2   8   5 2379.86  152.43
  -2   8   5 2189.92  117.23
  -2   8   5 2084.46  146.19
   9   0   6  855.35  107.29
  -3  -9  -8 1625.76   84.73
   3   9   8 1647.61  144.21
   3   9   8 1719.41  123.85
   3   9   8 1498.10   84.65
   7   4  -7  716.51  100.85
  -7  -4   7  486.90   83.32
   3  11  -3 1988.21  167.91
   2  10  -6    7.03   62.09
   8   2  10  131.91   60.67
  -8  -2 -10   82.28   58.32
   6   1  12   18.58   45.96
   6   1  12   30.58   55.49
  -6  -1 -12  131.10   49.11
   2   6  11  226.16   67.58
   2   6  11   97.33  102.53
   7   3  -7 2294.23  143.84
  -7  -3   7 2121.20  141.47
  -7  -3   7 2276.13  116.35
  -1   7   8  454.48   86.66
  -1   7   8  499.98   30.58
  -1   7   8  513.72   34.82
  -1   7   8  500.12   90.89
   2   8   9   20.93   16.91
   2   8   9  -19.95   47.84
   2   8   9 -114.11   55.69
  -2  -8  -9    7.49   18.69
  -8   2   1 1778.02  138.72
   8  -2  -1 1748.79  132.76
  -3   1 -13  882.84   87.94
  -3   1 -13  971.46   81.15
   3  -1  13 1094.87   93.22
  -3   1 -13  891.62  101.07
  -3   5 -11   -5.49   53.85
  -3   5 -11   17.04   25.51
   1 -10   0 1792.53  136.74
  -1  10   0 1579.55  101.16
  -1  10   0 1733.81  141.47
  -6   4   4  218.30   67.45
   6  -4  -4  263.76   65.84
   6  -4  -4  256.77   65.39
  -3   4   9 3019.37  177.77
  -3   4   9 2808.53   76.98
  -3   4   9 2798.78   74.55
  -8  -4 -10  143.01   70.98
   8   4  10  156.82   54.87
  -8  -4 -10  144.18   58.13
  -6   3 -10  637.28   95.65
   6  -3  10  609.57   36.17
  -6   5   2 3134.67  179.79
   6  -5  -2 3033.99  157.69
   6  -5  -2 3131.28  166.96
  -6   5  -7  178.88   78.40
   0   3  12  461.24   83.72
   0   3  12  519.35   93.36
   6   3  12  357.29   63.22
   6   3  12  385.00   65.18
  -6  -3 -12  209.30   66.96
   9   5   8 1532.60  132.62
  -9  -5  -8 1727.71  108.78
  -9  -5  -8 1825.50  161.67
   2  11   2  194.34   57.69
  -2 -11  -2   94.85   71.83
   1   4 -12  298.22   69.39
  -1  -4  12  206.68   65.64
   1   4 -12  182.99   71.16
   1   4 -12  175.93   55.44
   7   0  -6  135.44   51.03
  -7   0   6  164.11   45.30
  -7   0   6  147.19   52.24
   9   8   0  265.74   79.10
   5  -2  -8  224.79   42.94
  -5   2   8  156.76   43.79
  -5   2   8  256.07   64.15
   9   2   8 2894.97  208.94
  -1  -6  11  378.92   77.57
   1   6 -11  585.12   80.62
   1   6 -11  488.51   83.98
  -3   6 -10 3244.46  203.32
   9   0   0 2206.65  160.82
   6  11   1  274.35   41.86
   6  11   1  249.89   78.89
   0   6  10  370.78   86.89
   0   6  10  375.65   84.06
  10   4   3 1286.38  135.29
  -4   6  -9  481.25   89.97
   6  10   6 2168.71  110.94
   6  10   6 2024.69  149.94
  -6 -10  -6 1779.36  137.85
   7   7  -6  674.20  121.73
   7   7  -6  611.72   39.31
  -5   7  -2   86.54   61.19
  -4  -1 -13  824.15   77.37
  -4  -1 -13  839.53   76.40
   4   1  13  801.70  105.34
   5  11  -2  -35.38   61.49
   0  10  -5   84.77   67.61
   3  10  -6  424.58  102.49
  -3   8   3 4272.34  200.22
  -3   8   3 4652.75  215.62
  -3   8   3 4596.05  215.53
  -1   7 -10   30.66   32.26
  -1   7 -10   69.46   57.83
  -1  -1 -13   18.10   23.07
  -1  -1 -13   24.96   25.02
   1   1  13  -12.26   70.51
  -2  -2 -13   72.06   26.57
   2   2  13  204.01   63.37
  -2  -2 -13   99.11   23.19
  -5   7  -3  951.67  111.67
  -2  -2  12  477.52   59.34
   2   2 -12  411.96   62.40
   7   9  -4  748.77   28.15
   7   9  -4  725.40  107.45
   1   4  12  -65.39   53.16
   1   4  12   53.61   75.29
  10   5   3   14.02   62.38
  -1   6 -11  -34.88   38.00
  -1   6 -11  -51.80   55.75
   8   2  -5  188.15   59.86
  -8  -2   5  176.83   44.05
  -8  -2   5  266.79   67.39
   0   7   9  675.99   97.32
   0   7   9  683.78  103.69
   8  -2   7 4013.18  235.17
  -2  -1  12  811.79   61.38
   2   1 -12  756.21   70.19
   6  11   2  263.65   46.80
   6  11   2  447.41   82.45
  -4  -5 -12  375.77   37.23
   4   5  12  356.55   32.24
   4   5  12  519.93   90.07
   4  11  -3 4219.88  248.91
   7  10  -2 1213.42  146.52
   7  10  -2 1016.78   31.52
  10   4   4  115.68   70.41
  -1  10  -3  517.45   93.65
  -1  10  -3  427.86   46.73
   6  11   0  753.86   54.47
   6  11   0  551.30  111.31
   7  10   5 2026.30   97.88
   7  10   5 2061.48  148.97
  -7 -10  -5 2080.41  151.80
  10   4   2 1243.10  126.74
   7  -3  -3 1163.84  119.97
   7  -3  -3 1211.69  114.41
  -7   3   3 1031.70  116.29
  -4   8  -2  646.07  115.98
   9   8   5  622.89   97.68
  -9  -8  -5  578.45   41.83
   9   4  -3  105.86   70.46
  -9  -4   3  165.96   27.80
   3   5  12  174.34   76.68
   2  11  -3 1814.53  152.59
  -2   8  -8  196.35   12.74
  -2   8  -8  317.09   74.27
  -2   2 -13  200.73   58.42
  -2   2 -13  139.59   56.80
   8  -3   3  -58.38   63.13
  10   5   2  649.43  113.80
  -4   0 -13   15.54   48.37
   4   0  13   58.60   54.86
  -4   0 -13   57.98   45.91
  -4  -2 -13 1637.31   92.61
  -4  -2 -13 1693.50  102.57
   4   2  13 1702.68  145.50
  -1  -9  -7  524.33   53.96
   1   9   7  451.92   87.79
   1   9   7  383.68  101.11
   1   9   7  573.28   57.34
   0   9   6    2.66   33.87
   0   9   6  -23.62   32.37
   0   9   6   94.44   52.45
   0   9   6   11.76   48.35
  -1   2 -13 2237.80  139.09
  -1   2 -13 2165.51  114.14
  -1   2 -13 2089.94  132.37
  10   5   4  924.81  118.07
  -6  -9  -8  161.49   62.00
   6   9   8  153.41   47.37
   6   9   8  189.02   50.11
   5  10  -5  -37.01   60.65
  -5   7  -1 2651.90  197.91
  -5   7  -1 2812.04  195.05
  -6   4  -9 1261.24  124.02
   7   5  -7  -39.30   48.46
  -7  -5   7   29.88   49.44
  -4   8  -3  634.82   95.13
   5  -6  -3 2851.69  151.31
  -5   6   3 2916.11  159.61
  -5   6   3 3179.90  159.56
  -4   3 -12  292.37   68.54
  -4   3 -12  263.97   66.35
  -5  -6   9 1400.13  133.91
   5   6  -9 1231.03   89.96
   5   6  -9 1353.20  122.41
  -3   6   7 1674.78  136.88
  -3   6   7 1725.55   84.35
  -3   6   7 1805.65  124.59
  -3   6   7 1854.21   88.90
   8   9  -2 1082.25  127.34
   2   9  -8  304.73   99.88
   9   5  -3  725.28  108.03
  -9  -5   3  682.21   35.91
   1  10  -6  643.26  108.05
  10   3   3  283.74   81.94
   8   6  -5  596.64  115.37
  -4   8  -1   37.25   53.74
  -4   8  -1  -41.08   52.40
   7  -4  -1  510.61   72.55
  -7   4   1  440.98   79.07
   7  -4  -1  524.84   77.66
  -6  -6 -11 1600.97  110.20
  -6  -6 -11 1625.67  127.33
   6   6  11 1726.21  148.18
   7   2  -7  832.40   82.09
  -7  -2   7  628.34   72.21
  -7  -2   7  716.01   89.01
  -6   2 -11 3345.75  212.53
  -2   7   7 1266.02  124.21
  -2   7   7 1423.09   72.34
  -2   7   7 1382.66   72.11
  -2   7   7 1434.20  138.16
   1  11  -1 1801.29  149.78
   1   9  -8 2473.13  179.31
   8  -3   4  450.58   93.12
   8  -3   2  288.87   97.71
  -6  -6   8  759.28  118.13
   6   6  -8  758.32   64.11
   6   6  -8  990.96  102.22
  -4 -11  -4  493.04   73.32
   4  11   4  582.44   80.93
   4  11   4  450.06   81.12
  -5   7  -4  375.74   88.25
  -1   9  -7 1867.93  169.77
  -1   2  12 1361.68  119.62
   1  11   0 2080.20  134.23
   1  11   0 2220.20  165.92
  -1 -11   0 2164.59  146.90
  -1  10   1  -47.76   60.92
  -1  10   1   51.33   37.11
  -1  10   1   41.52   60.57
   6  10  -4 2318.29  188.52
  10   3   4 1078.96  129.29
   2   3 -12  312.08   59.49
  -2  -3  12  284.59   64.83
   2   3 -12  238.42   61.17
   9   7  -2   93.66   73.42
   5  -5  -5 3370.35  158.35
  -5   5   5 3150.70  146.52
   5  -5  -5 3282.19  192.52
  -5   5   5 3411.26  205.30
  -1   4  11   30.88   69.32
  -1   4  11   14.72   63.41
  -6   6  -3  143.41   69.09
   6  -6   3  125.54   24.58
  -8   0   4  625.72   65.55
  -8   0   4  476.67   96.17
   8   0  -4  701.97   85.68
   9  -1   3 3543.19  216.89
   9   3  -3  214.00   75.92
  -9  -3   3  294.62   39.97
  -6   6  -2  142.06   63.86
   6  -6   2   55.87   27.37
  -8   1   3 1026.76  101.61
   8  -1  -3 1002.83  104.81
   8   9   6  124.17   75.35
   7   0  11  470.15   87.56
  -7   0 -11  224.56   72.94
   7   0  11  233.28   52.66
  -6   0 -12    5.87   46.45
   6   0  12   63.91   46.37
  -6   0 -12  -28.74   57.63
   8   1  10   20.07   55.50
  10   3   2  138.95   74.70
   5  11   4 2490.47  142.85
  -5 -11  -4 2639.78  174.27
   5  11   4 2507.98  166.84
   1  10   5  515.76   78.18
   1  10   5  526.89   76.51
   1  10   5  487.87   99.31
  -1 -10  -5  555.44   61.73
   3   8  -9 1129.06  143.58
   0   5  11  142.34   67.20
   0   5  11  264.76   70.65
   6  11   3  257.92   76.91
   6  11   3  296.09   46.90
  -6 -11  -3  230.97   69.07
  10   4   5  481.67   91.94
   0   1 -13  632.34   64.18
   0   1 -13  593.07   62.40
  -4   1  10  314.97   45.96
  -4   1  10  323.73   64.41
   4  -1 -10  222.28   39.92
   9  -1   4 1554.51  165.61
   8   5  10  226.53   70.80
  -8  -5 -10   79.55   55.90
  -8  -5 -10  162.21   71.60
  -2   0  12  129.67   29.23
   2   0 -12  155.27   33.55
   6  11  -1  827.19  111.20
  -9  -7  -7 1157.60  119.86
   9   7   7 1201.14  134.99
  -9  -7  -7 1236.88   77.43
  -6  -4 -12  268.55   54.07
   6   4  12  275.43   71.09
   6   4  12  337.01   56.63
  10   4   1  -32.02   63.34
   7   5  11 1591.66  110.15
   7   5  11 1884.71  143.16
  -7  -5 -11 1715.39  126.79
  -7  -5 -11 1884.97  138.01
   1  11  -2 1447.81  137.80
   5  -2  12  804.08   72.70
  -5   2 -12  831.76   96.18
  -5   2 -12  782.26  107.86
   5   5  12  -14.75   50.81
   5   5  12   -3.04   28.37
  -5  -5 -12    1.55   35.26
  10   6   3 2074.04  171.78
  -3   4 -12  610.43   60.98
  -3   4 -12  639.57  108.74
  -3   4 -12  727.12  104.74
  -2 -10  -6  647.41   72.66
   2  10   6  811.54   91.16
   2  10   6  792.95   99.67
  10   5   1 1099.25  120.74
   0   0 -13  189.43   37.30
   0   0 -13  213.84   35.43
  -4   4   8 1272.12  114.69
  -4   4   8 1280.22   70.90
   4  -4  -8 1183.11   71.06
   9  -1   2  323.34   83.55
   3   3  13  -68.07   76.29
   3   5 -11  239.43   60.08
   3   5 -11  267.87   80.86
   3   5 -11  517.62   76.84
  -3  -5  11  432.63   71.42
   8  10   2  319.73   82.44
  -4   8  -4  700.28  101.86
  10   5   5   92.14   72.83
  -3   1  11  435.40   74.63
  -3   1  11  391.82   38.28
   3  -1 -11  439.51   38.78
  10   6   2  901.08  121.11
  -6   6  -4   86.68   64.80
  -3   3  10  749.76   29.39
   3  -3 -10  726.11   31.08
  -3   3  10  776.74  102.35
   1  11   1  291.40   76.70
  -1 -11  -1  443.58   73.23
   1  11   1  336.77   73.28
  -1   8  -9   51.78   31.54
  -1   8  -9  131.62   66.70
   2  11   3  334.89   79.13
   2  11   3  343.09   68.98
  -2 -11  -3  257.75   74.62
   4  10  -6  361.93   88.17
  -3   8  -7  292.06   85.35
   9   8  -1  135.71   77.88
  -6   0   8  745.85   78.72
   6   0  -8  694.47   66.77
  -6   0   8  666.39   72.75
   9   1  -2   98.68   60.88
  -5   7   0  906.20  100.48
   5  -7   0 1017.96   73.43
  -5   7   0 1069.43  107.75
  -9  -6  -8   89.40   45.01
   9   6   8  113.36   58.42
  -9  -6  -8   55.90   73.72
   8  10   1  469.72   97.30
   2   6 -11  242.63   79.83
  -2  -6  11  256.68   85.28
   2   6 -11  366.11   80.34
  -3   2 -13    3.13   47.81
  -3   2 -13   65.70   45.93
  -3   2 -13   94.59   50.80
  -1  10  -4  418.56   41.32
  -1  10  -4  493.13   95.93
  -4   8   0 2237.84  155.43
  -4   8   0 2326.01  153.71
 -10  -6  -4    1.38   19.54
  10   6   4   92.27   74.04
   8  -3   5  147.16   72.45
   8  -3   1  410.61   83.76
   8  -3   1  301.13   51.71
  -6   6  -1  138.01   71.47
   6  -6   1   45.58   31.85
  -3   7  -9  214.82   85.94
  -3 -11  -4 1176.33  100.47
   3  11   4 1427.77  124.83
   3  11   4 1143.14  101.39
   3  11   4 1454.08  123.17
  10   3   5    8.63   61.71
  -1  -2 -13  941.51   34.76
   1   2  13 1082.22  120.09
  -1  -2 -13 1022.50   34.47
   9   1   8  124.82   69.08
  -2   9   3  584.06   79.85
  -2   9   3  575.31   82.19
  -2   9   3  588.50   86.52
   3   9  -8  432.59   92.58
   0   2 -13   29.24   56.02
   0   2 -13   39.41   44.83
   9   0   7  -23.15   54.96
  -2   9  -6  310.27   83.90
   0  -5  12    4.81   48.06
   0   5 -12   19.25   50.59
   0   5 -12   81.65   49.17
  -4   1 -13    7.43   51.20
   4  -1  13   47.35   48.05
  -4   1 -13    3.91   48.19
   2   5  12  679.36   93.69
   2   5  12  332.97   80.08
   9   6  -3   47.87   68.30
  -4   5   7 2037.20   99.73
  -4   5   7 2114.05  100.81
  -4   5   7 1784.85  141.31
   4   3  13   22.16   47.47
  -4  -3 -13    1.51   28.83
  -4  -3 -13   -4.11   29.67
   8  10   3  385.83  107.72
   3  11  -4  100.31   77.70
   4  10   7   11.60   46.68
   4  10   7  122.24   57.26
  -4 -10  -7  -30.50   45.45
   4  10   7   62.90   44.37
   0   8   8  216.64   71.34
   0   8   8  240.99   34.32
   0   8   8  227.14   84.11
   0   8   8  133.04   28.67
  -4  -6  10  343.00   74.24
   4   6 -10  321.42   51.76
   4   6 -10  332.57   73.57
   2   9   8  237.58   63.85
   2   9   8  300.24   67.45
   2   9   8  152.31   41.07
  -2  -9  -8  156.24   33.61
   7  -4   7  227.70   56.73
   1  -5  12  225.65   64.37
  -1   5 -12  113.67   59.43
  -1   5 -12  147.72   53.19
  -1   9   5  294.25   72.41
  -1   9   5  361.81   58.28
  -1   9   5  313.32   66.85
  -5 -10  -7  862.31   78.05
   5  10   7  942.23   93.35
   5  10   7  977.46   86.98
   5  11  -3 1358.32  148.97
  -3   9  -2  902.72  108.98
  -3   9  -2  811.10   53.45
   9  -1   5 1383.56  140.76
   3   7 -10  248.94   74.80
  10   3   1   92.12   64.56
   0   9  -8    7.55   58.09
   7   8   9 2980.92  164.57
  -7  -8  -9 2950.10  171.48
  -7  -8  -9 2603.21  140.51
   1   7  10  348.71   72.95
   1   7  10  224.21   94.13
  -2   3  11  568.39   82.87
  -5   7  -5  393.88   90.01
   9   0  -1  -35.27   56.18
  -2   6 -11 1604.70  141.54
  -2   6 -11 1456.63   75.27
  -1   8   7  282.75   70.69
  -1   8   7  252.81   77.42
  -1   8   7  195.91   42.78
  -1   8   7  170.38   34.13
  -3   9  -1  956.85   64.86
  -3   9  -1  942.47  104.37
   8   7   9 1652.66  117.61
  -8  -7  -9 1618.39  141.26
  -8  -7  -9 1562.96  102.02
   0  10   4  -14.07   42.02
   0  10   4   28.72   30.72
   0  10   4   69.08   56.42
   2   3  13 3594.27  220.36
  -2  -3 -13 3300.13   65.28
   9   8   6  460.12   80.66
  -9  -8  -6  420.94   42.39
  10   2   3  128.19   76.16
  -5   6  -8  344.95   87.90
  -8  -8  -8 4183.72  227.71
  -8  -8  -8 4535.95  183.40
   8   8   8 4472.18  225.11
  -8  -1   5  257.16   63.71
  -8  -1   5  194.98   55.16
   8   1  -5  122.58   74.97
   8  -1   9 1542.11  139.82
   6   8  -7   28.81   28.11
   6   8  -7   29.42   73.34
   7   6  -7  384.40   45.98
   7   6  -7  425.29   86.31
  10   6   1 2948.89  211.46
  -4   3   9  984.03   97.23
   4  -3  -9  826.07   51.58
  -4   3   9  867.84   53.33
  -5   1   9  121.31   63.86
  -5   1   9  168.39   43.78
   5  -1  -9   48.23   41.75
   7   7  10 1321.04  104.54
  -7  -7 -10 1046.35   92.00
  -7  -7 -10 1231.73  110.90
   8   8  -4 1690.51  160.66
   2  11  -4  340.92   92.76
  -3   9  -3  399.59   88.34
   1  11  -3 2702.63  190.60
   4   8  10 3016.64  202.78
  -4  -8 -10 2645.32  104.03
   4   8  10 3124.56  195.53
   4   8  10 2708.32   97.26
   9  -1   1  937.63  109.36
   9   9   2 4609.28  272.58
  10   2   4  230.68   84.46
  -1   3 -13 1314.38  121.70
  -1   3 -13 1710.61  117.15
  -1   3 -13 1449.40  116.38
   7  -2  10 3267.76  113.59
   7  -2  10 3231.53  202.30
   8  10   0  566.13   99.53
   9   3   9 1292.44  130.04
  -5  -1 -13  151.28   58.45
  -5  -1 -13  230.46   51.23
   5   1  13  170.79   55.18
   8  -2  -2  247.80   69.21
  -8   2   2  299.09   76.14
   8  -2  -2  365.16   80.07
   5   8  -8  -18.15   30.30
   5   8  -8   62.42   54.79
   9   4   9  432.15   79.20
   6   9  -6 1050.61   61.55
   6   9  -6  975.08  126.04
  -5  -2 -13 1023.94   91.14
  -5  -2 -13 1094.25   90.56
   5   2  13 1009.95   99.94
   9   2  -3  100.57   55.14
  -9  -2   3  -12.27   31.36
  -1  10   2  217.20   62.65
  -1  10   2  151.89   69.07
  -1  10   2  254.09   70.11
  -7  -1   7  -24.49   56.29
  -7  -1   7  100.31   50.65
   7   1  -7  123.83   57.60
   0  -1 -13 1317.68   54.99
   9   9   3  144.30   86.12
   4  11  -4  123.83   92.46
   5   3 -10 1153.73  104.14
  -5  -3  10 1063.36  105.38
   5   3 -10  940.08   90.34
   6  11   4 1384.42  127.87
  -6 -11  -4 1241.57  135.25
   6  11   4 1316.27   83.76
   1   6  11  171.81   72.81
   1   6  11  114.71   67.33
   5   9  -7   23.12   65.99
   2   4 -12 2678.51  156.80
  -2  -4  12 2957.70  156.61
   2   4 -12 2965.46  169.85
   2   4 -12 3320.31  191.88
  10   4   6  125.47   70.92
   4   7  11 2673.05  164.31
   4   7  11 2785.56  185.31
  -4  -7 -11 2586.89   95.58
   5   8  10  189.42   77.70
   5   8  10  147.63   42.06
  -5  -8 -10  259.54   58.19
  -5  -8 -10  109.66   43.33
   5   8  10  205.27   62.22
  -2   7 -10 1107.10   54.93
  -2   7 -10 1285.54  126.25
  10   6   5 6668.67  339.45
   7  10  -3  439.80  121.36
  -6   6  -5   49.65   64.99
  10   2   2   65.02   72.47
  -7 -10  -6  572.03  100.94
   7  10   6  542.98   63.65
   7  10   6  683.26   96.75
   6  11  -2  164.08   78.57
  -2   3 -13  344.86   80.52
  -2   3 -13  361.57   70.54
  -2   3 -13  447.84   85.88
  10   4   0  556.96  103.28
   7  -3   9  -32.88   64.48
   7  -3   9 1195.75   43.21
   0  10  -6 2576.75  215.55
 -10  -5   0  165.99   18.42
  10   5   0  178.72   99.89
   1  11   2  762.23  102.46
  -1 -11  -2  520.74   79.81
   1  11   2  679.63   87.51
   8  10   4  654.07   97.41
   6  -5  -3   50.52   55.63
  -6   5   3   42.41   55.67
   6  -5  -3   29.68   46.72
  -6   5  -8 1226.72  135.81
   9   9   1  422.95  118.43
   1   5 -12  634.26   86.29
   1   5 -12  632.51   84.77
  -1  -5  12  754.96   95.25
   5   2 -10  -26.15   39.41
  -5  -2  10  -39.82   44.11
   5   2 -10    7.14   49.13
  -4   8  -5  289.21   85.81
  -6   3   6  197.63   60.75
  -6   3   6  259.37   63.72
   6  -3  -6  216.96   57.53
  -6   6   0  281.01   77.19
  -6   6   0  392.84   78.69
   6  -6   0  377.72   53.00
  10   5   6   37.35   59.86
  -4   7   4   42.45   41.64
   4  -7  -4   35.73   47.95
  -4   7   4  105.74   54.16
  -3   9   0   13.83   39.42
  -3   9   0  229.41   59.33
  -3   9   0  122.26   63.98
  -4   7  -8 2425.25  187.19
   8  -2   8    0.70   64.99
   1   8   9 3584.35  212.15
   1   8   9 3798.57  233.30
   3  10   7 3903.83  216.48
  -3 -10  -7 3378.93  162.75
   3  10   7 3335.21  219.16
   8   7  -5 2021.20  169.61
  -5  -7 -11   14.25   28.69
   5   7  11  -21.80   60.76
   5   7  11   13.30   28.89
  -7   2   5 1305.48  124.12
  -7   2   5 1679.96  116.42
   7  -2  -5 1664.04  124.34
  -3   7   6  358.97   51.62
  -3   7   6  368.24   75.28
   3  -7  -6  401.89   91.64
  -3   7   6  315.22   50.09
  -3   7   6  346.21   82.95
  10   3   6  -54.85   65.68
   7  -5   3  316.16   38.77
   7  -5   3  548.37  104.36
  -2   1  12 1075.43  111.55
  -2   1  12 1109.74   45.51
   2  -1 -12 1124.90   50.05
   4   2 -11  563.21   69.78
  -4  -2  11  414.37   70.05
   4   2 -11  484.79   72.70
  -5  -4  10 3359.86  181.74
   5   4 -10 3178.71  156.47
   5   4 -10 3370.25  183.82
   8  -3   6  574.98  106.90
   8  -3   0  337.50   71.81
   8  -3   0  181.63   54.65
  10   2   5  149.84   76.77
   4   3 -11 1729.92  123.56
  -4  -3  11 1708.49  112.11
   4   3 -11 1802.24  129.17
  -4   8   1  282.33   66.99
  -4   8   1  254.20   65.58
   6  -2  -7  941.94   83.91
  -6   2   7 1028.16   91.61
  -6   2   7 1025.25   94.72
  -3   8   4   88.10   50.28
  -3   8   4  106.88   55.05
  -3   8   4  107.42   53.49
  -7  -9  -8  797.66   78.18
   7   9   8  617.65   95.98
  -7  -9  -8  696.96   94.70
   6  10   7  982.93   83.42
  -6 -10  -7 1072.25  106.38
   6  10   7 1184.92  100.20
  -6   1 -12  608.94   88.88
   6  -1  12  477.79   57.15
  -6   1 -12  592.68   86.14
   8   0  10 2242.57  123.04
   8   0  10 2578.50  187.44
  -7   4   2 1737.25  130.71
   7  -4  -2 2012.98  136.23
   7  -4  -2 1585.06  117.45
  -4 -11  -5 2449.49  152.16
   4  11   5 2631.87  157.39
   4  11   5 2625.87  159.40
  -2   5 -12  -18.11   51.37
  -2   5 -12  -25.00   61.07
  -2   5 -12   28.12   32.37
  10   7   3  278.53   82.09
   9   9   4 1131.06  127.21
   0   3 -13 3834.79  202.09
   0   3 -13 3404.82  188.34
   0  -3  13 3772.45  188.13
  -5   0 -13  227.73   69.66
   5   0  13  197.50   51.61
  -5   0 -13  147.48   68.91
   8   9  -3  896.74  125.09
   9   2   9  207.36   73.18
   7  11   1 1303.66   60.21
   7  11   1 1184.74  157.88
   7  -5   2 1017.02  120.88
   7  -5   2  710.40   60.95
  -5   7   1  199.86   62.93
   5  -7  -1  149.29   50.54
  -5   7   1  255.33   66.52
  -5 -11  -5   52.53   60.76
   5  11   5  144.04   71.09
   5  11   5  100.89   55.15
   3   8  10   29.09   54.71
  -3  -8 -10   23.28   20.15
   3   8  10    0.91   18.65
   3   8  10   -1.97   49.75
   6   3  -9  484.78   66.71
  -6  -3   9  438.82   81.92
   6   3  -9  533.25   70.92
  -3   9  -4  332.70   96.03
   3   7  11  -16.80   62.20
   3   7  11   37.11   52.68
   7  11   2  801.63  135.74
   7  11   2  916.65   58.72
   8   4  -6   37.63   59.06
  -8  -4   6  127.18   73.66
  -8  -4   6   54.72   32.02
  -9  -5  -9 1174.90   92.97
   9   5   9 1184.97  113.95
   9  -1   6  792.71  117.35
  10   7   2   35.54   66.39
  -7   1   6  484.26   73.22
  -7   1   6  507.11   74.85
   7  -1  -6  428.36   65.38
  -5  -3 -13  267.04   52.71
   5   3  13  238.46   75.95
  -5  -3 -13  339.96   56.97
  -8  -6 -10 2232.80  127.71
  -8  -6 -10 1840.41  153.04
   8   6  10 2172.70  137.25
   2  10  -7  669.52  112.56
   7  -5   4  612.17   36.18
   7  -5   4  724.88   80.65
   6   5  12 3085.71  204.64
  -6  -5 -12 3335.75  154.85
  -4  -9  -9  407.96   49.65
   4   9   9  300.08   48.23
   4   9   9  494.64   94.42
   4   9   9  503.59   78.13
   7   8  -6 1593.76   61.75
   7   8  -6 1514.72  150.93
  -1  10  -5 4751.85  275.35
  -1  10  -5 4797.88  140.19
  -5  -9  -9  515.32   65.98
   5   9   9  607.69   97.98
   5   9   9  533.85   74.67
  -6  -4   9   70.76   54.71
   6   4  -9  221.67   50.26
   6   4  -9  187.66   73.20
   0   4  12 1141.49  136.47
   0   4  12 1325.46  120.21
  -5   4 -11   11.50   55.11
  10   3   0  231.70   83.61
   4  -6  -6 1335.22  118.31
  -4   6   6 1254.72  117.49
  -4   6   6 1283.94   88.09
   7  -1  11  186.23   42.64
   7  -1  11  201.21   73.55
 -10  -7  -4   86.62   20.04
  10   7   4   74.47   72.71
  10   2   1  -57.37   69.49
   6   7  -8  173.62   41.30
   6   7  -8  411.47   95.36
  10   6   0   46.13   65.10
  -8  -3   6 1651.28  136.91
   8   3  -6 1586.85  133.04
  -8  -9  -7    0.32   33.96
   8   9   7   48.20   50.10
  -8  -9  -7    4.66   57.99
   7   9  -5  635.74   32.86
   7   9  -5  635.10  111.83
  -4   5 -11 2362.33  173.77
   8  10  -1  226.17   89.56
  -2   8   6  209.40   44.06
  -2   8   6  248.34   68.77
  -2   8   6  153.09   45.74
  -2   8   6  202.85   65.23
  -2 -11  -4   42.92   54.97
   2  11   4   44.61   51.39
   2  11   4   79.71   50.90
   2  11   4   -7.78   55.67
   7  11   0 1241.33  134.80
   7  11   0 1191.23   55.65
   9   7  -3  563.80  109.74
   8   5  -6  265.68   75.32
   9   9   0  625.51  109.34
   9   8  -2  209.50   83.63
   5   7  -9  197.67   66.66
   5   7  -9   62.26   43.96
   7   6  11 1031.35  109.28
  -7  -6 -11  945.65   88.62
   7   6  11 1190.80   98.82
  -6   4   5   66.29   45.19
   6  -4  -5   56.35   53.19
  -6   4   5   89.49   55.15
   6  -4  -5   37.77   51.71
   9  -1   0   46.42   65.15
  -6  -2   9   24.44   45.74
  -6  -2   9  -51.97   36.77
   6   2  -9    6.23   47.52
   4   1 -11  702.61   86.70
  -4  -1  11  804.67   68.82
   4   1 -11  638.92   69.41
  -1  -1  13  193.83   40.75
   1   1 -13  122.05   40.95
  -5   7  -6 1532.20  147.55
   4   8  -9  439.93   95.48
  -5   5 -10 2580.46  189.92
   3  10  -7 1489.36  149.70
   7   2  12 2352.60  140.13
  -7  -2 -12 2150.62  145.97
   7   2  12 2181.37  141.91
   4  -2  13  320.31   52.81
  -4   2 -13  418.14   75.51
  -4   2 -13  318.66   66.88
   7  -3  -4  993.44  118.48
  -7   3   4  971.16  110.02
   7  -3  -4  988.64   98.31
  -7   3   4 1038.37  100.07
   7  11   3  750.70  112.62
   7  11   3  853.99   59.93
   5  -6  -4  439.73   79.01
  -5   6   4  419.00   71.74
  -5   6   4  466.18   62.99
  -5  -1  10  401.28   73.68
   5   1 -10  400.96   63.18
  -5  -1  10  398.78   61.92
   5   1 -10  395.14   67.26
   3   4  13  481.70   99.11
  -3  -4 -13  583.96   29.77
  -3  -4 -13  462.43   27.79
  -4  -4 -13  165.52   38.75
  -4  -4 -13  244.36   33.65
   4   4  13  187.85   73.74
   4   9  -8  342.88   92.04
   1  11  -4  -30.30   74.04
  -6  -8 -10  395.40   67.24
  -6  -8 -10  392.03   69.63
   6   8  10  577.69   98.47
  -1   3  12  362.97   72.13
  -1   3  12  359.52   83.69
   9   4  -4  -32.45   83.93
  -9  -4   4  144.38   30.44
   7   3  12    4.46   41.22
  -7  -3 -12  -11.84   48.59
   7   3  12    1.44   40.66
   4   4 -11 2598.54  161.05
  -4  -4  11 2661.29  154.58
   4   4 -11 2692.94  167.04
   7  -5   1  858.85   68.87
   7  -5   1  860.94  121.77
  -8  -3 -11  154.28   64.02
   8   3  11  148.59   55.45
   8   3  11   -2.09   66.83
   4   6  12   24.74   17.90
   4   6  12  -27.59   57.61
  -4  -6 -12  -14.50   20.89
  10   7   1  108.90   72.73
  10   6   6   72.65   76.69
 -10  -6  -6   17.71   28.25
   1  10  -7  124.74   72.44
   1   2 -13 1069.70   88.87
  -1  -2  13 1110.25   85.47
   1   3  13  199.58   95.93
   6  10  -5 1453.38  154.15
  -9  -7  -8  382.18   53.98
  -9  -7  -8  340.43   83.69
   9   7   8  351.41   75.91
   5  10  -6   14.86   70.89
   0  11  -1  240.13   76.92
   0  11  -1  302.92   55.06
   9   5  -4  135.70   76.54
  -3   3 -13    3.33   45.11
  -3   3 -13  -36.45   40.59
  -3   3 -13   -7.87   49.06
  -5   4   7  409.62   79.33
   5  -4  -7  341.39   59.15
  -5   4   7  544.36   72.71
   1   8 -10 1340.88  137.37
  -3   9   1 4768.36  196.97
  -3   9   1 5098.73  261.14
  -3   9   1 4877.91  270.00
   3  11   5   48.83   58.94
   3  11   5   26.41   63.99
  -3 -11  -5   81.12   53.35
   3  11   5   44.74   60.10
  -6   6  -6  582.39  121.28
   9   0   8  268.28   82.19
   1   5  12  523.68   92.82
   1   5  12  560.33  103.45
   8  10   5  -38.34   58.48
   5  11  -4  135.74   80.28
  -7   5  -5  333.04   95.00
   8   2  11 1735.73  136.29
   8   2  11 1839.56  132.08
  -8  -2 -11 1716.73  137.75
  10   2   6  210.33   80.41
   3   6 -11  276.41   62.73
   3   6 -11   54.19   46.00
   3   6 -11  202.34   67.00
  -3  -6  11  266.03   79.58
  -4   6 -10  139.30   87.95
  -5   3   8  343.56   77.52
   5  -3  -8  286.60   49.81
  -5   3   8  412.22   52.48
   3  11  -5  448.68  125.74
   3  -2 -11  538.43   28.29
  -3   2  11  542.02   29.27
  -3   2  11  708.65  100.69
   0   2  13   24.59   63.90
   0  11   0  612.36   77.18
   0  11   0  831.46   95.80
   0  11  -2   30.20   42.89
   0  11  -2 1236.23   95.36
  -1   9  -8  559.21  122.48
   9   9   5   88.55   83.40
   6  11   5  951.39   84.30
  -6 -11  -5  935.03  107.83
   6  11   5 1217.91  112.26
   5   5 -10   60.41   52.34
  -5  -5  10   20.33   44.94
   5   5 -10  -43.68   38.51
   0   7 -11  668.25   95.19
   0   7 -11  366.52   58.07
  -4   2  10  420.10   39.06
  -4   2  10  604.41   77.36
   4  -2 -10  440.45   43.01
   1   0 -13 1819.12   80.33
  10   4   7  482.58   95.71
  -4   4 -12   84.68   59.46
   3   9   9   51.13   32.94
   3   9   9   17.36   67.09
  -3  -9  -9  127.97   30.67
   3   9   9  158.95   64.27
  -1 -10  -6  100.45   44.06
   1  10   6    1.08   31.61
   1  10   6  111.05   68.52
   1  10   6    8.13   55.30
  -6  -7 -11   74.58   42.14
   6   7  11   10.83   61.63
   6   7  11   -8.89   33.63
  -2   8  -9   30.63   11.94
  -2   8  -9  171.58   66.18
  -8  -4 -11 1107.50  116.75
  -8  -4 -11 1578.44  127.55
   8   4  11 1378.81  119.66
   8   4  11 1447.33  133.78
   1  11   3  261.82   63.84
   1  11   3  245.85   81.23
  -1 -11  -3  251.67   73.61
  10   1   3  305.27   92.35
 -10  -7  -5 1043.37   53.35
  10   7   5  998.21  123.84
   1   7 -11  752.84   89.74
   1   7 -11  699.88  104.01
   9   8   7 1285.42  137.47
  -9  -8  -7 1326.27   81.83
   6   5  -9   82.22   58.51
   6   5  -9  147.54   43.84
  -6  -5   9   -7.18   70.51
  -6   3 -11  241.00   75.94
   6  -3  11  208.69   31.83
  -2   9   4   -3.01   46.87
  -2   9   4  -35.66   47.57
  -2   9   4   90.49   45.36
  -7   4  -8  321.54   88.85
  -1  10   3 1087.52  113.86
  -1  10   3 1289.67  101.40
  -1  10   3 1181.01  112.61
  -6   6   1  299.09   80.09
  -6   6   1  237.79   65.92
   6  -6  -1  174.29   45.80
  -2   9  -7  530.72  107.64
   3   6  12 2500.98  195.49
   3   6  12 1809.51  149.36
  -9  -3   4  -29.05   34.15
   9   3  -4  934.61   79.22
  -6   4 -10 4194.05  278.59
  -7  -1 -12  966.76  132.59
   7   1  12 2514.77  144.27
   7   1  12 1134.46   95.12
   8  -1  -4   88.26   55.38
  -8   1   4  139.54   51.40
  -8   1   4   47.17   58.59
  -5   3 -12   74.37   60.55
  10   1   4  705.69  108.91
  -2   6   9    6.70    7.91
  -2   6   9  -70.04   51.47
  -2   6   9    6.00    7.76
  -2   6   9  -43.65   57.38
  -3  -2  12  637.48   63.91
   3   2 -12  696.74   75.05
   5   6  12    9.60   28.28
  -5  -6 -12    2.40   30.11
   5   6  12   45.58   61.24
   9   0  -2  299.34   78.58
   6   9   9 3856.05  248.46
   6   9   9 3930.83  190.66
   6   9   9 4319.04  196.43
  -6  -9  -9 3782.64  191.89
  -6  -9  -9 3991.88  192.54
   2  11  -5   18.15   62.65
   0   8 -10  775.58   73.11
   0   8 -10  802.15  110.29
   6  -1  -8  494.17   65.45
  -6   1   8  453.56   70.25
  -6   1   8  356.92   68.47
   0   9   7  305.63   43.13
   0   9   7  373.44   78.87
   0   9   7  289.37   74.42
  10   5  -1 1939.73  162.23
 -10  -5   1 1843.88   57.08
   6  11  -3  662.07  117.64
   9   1  -3 2289.45  162.48
  -9  -1   3 2390.64  123.49
 -10  -4   1  152.47   34.69
  10   4  -1  184.58   73.90
  -2  10  -2  157.46   71.15
  -2  10  -2  136.80   38.03
  -4   8  -6 1373.88  148.93
   7   7  -7  573.88   45.81
   7   7  -7  612.90  103.92
  -3   9  -5  -43.71   69.62
  -2  10  -1 1419.63  120.58
  -2  10  -1  937.01   70.77
   7  11  -1   33.59   20.57
   7  11  -1  112.62   84.01
  -1   6  10 1260.06  119.41
  -1   6  10 1061.68  132.53
   5  -1  13  366.95   70.41
  -5   1 -13  432.79   85.44
  -5   1 -13  397.03   76.15
  -3   8  -8  465.05   97.53
  -2   5  10  176.09   92.40
  -2   5  10  245.66   69.95
  -8  -2   6  181.63   64.05
   8   2  -6  113.35   74.48
  -8  -2   6  230.04   51.57
   9   1   9 2644.65  181.48
   2   8 -10 1957.87  180.00
  10   5   7  -18.90   73.03
   7   4  12  311.42   91.98
   7   4  12  352.11   71.32
  -7  -4 -12  348.44   66.30
  10   3   7  725.35  108.10
   2   5 -12   40.97   53.07
   2   5 -12   56.37   53.15
   2   5 -12  136.01   71.87
  -2  -5  12   93.63   61.84
   9   6   9  180.05   65.67
  -9  -6  -9  108.98   43.41
  -9  -6  -9  165.80   82.92
  10   1   2  308.52   85.35
  -3  -3  12 2693.20  149.28
   3   3 -12 2772.75  167.76
   3   3 -12 2878.73  161.47
   7   0  -7 1213.79  107.52
  -7   0   7 1120.19  106.01
  -7   0   7 1142.77   97.22
  -1   4 -13 1021.12   88.15
  -1   4 -13 1049.02  100.08
  -1   4 -13  916.63  108.76
   8  -3   7  331.90   94.49
   2   4  13  680.45  111.02
   8  -3  -1   58.84   54.30
   8  -3  -1   31.59   48.48
   1   9   8   -1.31   53.41
   1   9   8   42.03   57.73
   1   9   8  -23.60   24.30
   1   9   8  -10.04   27.22
   5   4  13   -6.08   26.54
   5   4  13   53.78   52.81
  -5  -4 -13  -34.90   35.37
   8   6  -6  769.48  111.11
   7  11   4  277.28   46.03
   7  11   4  425.28   80.80
  -8   0   5 3267.91  208.13
  -8   0   5 3430.94  169.33
   8   0  -5 3251.90  205.43
  -3   6 -11  837.11  106.35
   3   1 -12 3515.92  147.05
  -3  -1  12 3406.46  150.16
  -4   8   2  823.10   91.23
  -4   8   2  928.23  104.71
   2   7  11  -72.86   70.72
   2   7  11   13.71   53.54
  -2 -10  -7  195.58   47.60
   2  10   7  170.84   70.67
   2  10   7  235.94   49.54
   2  10   7  139.60   68.86
  -1  -3  13    8.94   49.06
   1   3 -13   65.75   51.82
  10   2   0  613.90  106.14
   9  -1   7 1567.81  151.91
   9   6  -4 2948.86  204.85
   7   4  -8 1093.02  126.71
  -7  -4   8  940.64  107.06
   0  10   5   60.24   48.57
   0  10   5  -17.18   60.49
   0  10   5   64.52   52.82
   0  10   5  105.54   49.72
  -1   7   9 5000.67  289.05
  -1   7   9 5442.08  288.83
  -2  10  -3  506.32   94.89
  -2  10  -3  625.38   46.43
   4  11  -5  157.55   84.53
   0 -11  -1  -11.79   58.15
   0  11   1   -4.55   45.49
   0  11   1    5.48   44.31
   0  11  -3   31.37   72.65
   2   8  10  389.99   99.64
   2   8  10  504.02   83.28
  -3   5   9   90.92   21.61
  -3   5   9   33.79   66.86
  -3   5   9  106.26   22.09
  -6  -1   9  -11.14   44.67
  -6  -1   9   58.55   40.19
   6   1  -9  -30.96   43.69
  -5   5   6  458.55   79.10
   5  -5  -6  410.61   54.53
  -5   5   6  348.87   64.22
   4  12   0  177.10   91.40
   7  -5   0   90.31   45.82
   7  -5   0   70.58   57.04
  10   1   5 1203.95  138.01
   4   7 -10 1908.58  124.21
   4   7 -10 1976.09  155.83
  -7  -3   8   59.43   43.43
  -7  -3   8  -14.44   47.06
   7   3  -8   29.12   60.86
   9   9  -1  750.73  140.46
   1   9  -9  136.16   74.71
  10   7   0  445.85  112.50
  -2  10   0   54.30   41.60
  -2  10   0  497.76   71.66
  -5   7   2  281.31   65.59
   5  -7  -2  145.04   54.66
  -5   7   2  260.40   79.56
   7  10  -4   52.99   72.73
   7  10  -4   50.20   18.87
   4  12   1  953.04  109.91
   2   9  -9  744.33  110.88
   8  -2  -3   89.58   64.02
   8  -2  -3   76.74   69.48
  -8   2   3  130.04   57.69
   0   4 -13  309.55   84.34
   0  -4  13  472.96   71.38
   0   4 -13  453.94   74.16
  -7 -10  -7  -28.56   57.37
   7  10   7   49.12   58.35
   7  10   7    7.66   33.30
  -4   0  11  697.47   93.99
  -4   0  11  787.58   62.78
   4   0 -11  898.64   67.19
  -6  -2 -13 1061.40  106.92
   6   2  13 1187.37   93.33
   6   2  13 1184.71  107.40
   4  10  -7 3710.35  245.60
   9  -2   3  187.70   77.25
   8   1  11  578.69   65.91
   8   1  11  542.25   93.01
  10   6  -1 2741.62  210.81
  -1   7 -11 5096.51  284.15
  -1   7 -11 4994.01  182.58
  10   3  -1  372.75   86.35
 -10  -3   1  220.81   41.47
   8  10  -2  490.46  106.59
  -3   5 -12    8.68   28.52
  -3   5 -12   27.07   52.75
   9  -2   4 1141.39  128.75
  -2   2  12   61.31   53.64
  -1   9   6  496.44   97.07
  -1   9   6  486.73   89.41
  -1   9   6  633.52   65.66
  -5 -10  -8 1067.72   87.99
   5  10   8 1425.20  103.33
   5  10   8 1431.97  140.20
   5  10   8 1168.19   98.93
  -1   5  11  301.57   90.52
  -1   5  11  238.40   72.80
   4   5 -11 1520.53  116.69
   4   5 -11 1562.94  140.82
  -4  -5  11 1321.07  120.17
  -2   4 -13  276.89   76.03
  -2   4 -13  292.19   63.11
  -2   4 -13  279.61   84.74
   4  12  -1  249.42   77.55
  -5   6  -9 1933.58  168.14
  -2   7   8  215.71   68.56
  -2   7   8  173.33   33.59
  -2   7   8  168.99   34.21
  -2   7   8  263.99   77.95
   0   6 -12   28.64   47.93
   0   6 -12   20.42   54.89
   2   7 -11  534.61   80.22
   2   7 -11  376.42   95.75
   3  12   0   63.26   71.12
  -3   6   8   88.31   28.73
  -3   6   8  -29.65   74.80
  -3   6   8   63.89   25.89
   4  10   8 3813.74  236.58
   4  10   8 3619.98  190.87
  -4 -10  -8 3395.07  154.95
  -6  -1 -13 1037.97  117.59
   6   1  13 1064.49   96.40
  -6  -1 -13 1219.17  111.13
  -7   5  -6  342.77  102.20
  -5   0  10  133.60   59.24
   5   0 -10   74.96   40.25
  -5   0  10  -10.70   40.36
   5  -2  -9   20.03   32.34
  -5   2   9    4.45   47.11
  -5   2   9   10.34   32.91
   8   5  11 1022.14  104.38
  -8  -5 -11 1203.52  110.36
  -8  -5 -11 1173.81  102.59
  10   8   3  122.06   77.14
  -1  10  -6  697.36  118.50
   0  10  -7  369.20   98.29
   5  12   1 2864.83  143.45
   5  12   1 2508.96  193.81
   9  -1  -1 1830.27  167.53
   2   0  14  891.82  104.52
  -2   0 -14  799.48   68.14
  -2   0 -14  708.60   72.45
   8   8   9  212.90   73.22
  -8  -8  -9  126.32   46.31
  -8  -8  -9  169.28   71.83
   9  -2   2  150.93   88.47
   1  -1 -13  304.28   28.47
   1  -1 -13  330.76   23.22
   5  11   6 1791.86  132.72
   5  11   6 1894.81  130.16
  -5 -11  -6 1637.91  136.78
   5  12   0  116.49   76.79
   7   5  -8  388.27   51.79
  -7  -5   8  401.26   80.80
   7   5  -8  250.31   80.58
  10   8   2  371.17   96.72
   8   8  -5   88.64   74.28
   6   3  13  195.76   57.60
  -6  -3 -13  224.12   63.44
   6   3  13  283.07   83.06
   6  -2  12  752.33   65.82
  -6   2 -12  690.33   97.84
   3  12  -1 1725.32  159.33
   0   7  10 3056.18  184.35
   0   7  10  991.43  149.47
  10   1   1 1198.75  133.89
   8  -1  10  -17.58   64.00
   8  -1  10   58.52   35.54
   4  11   6  145.09   71.25
  -4 -11  -6   20.82   43.59
   4  11   6  -28.78   44.81
   4  11   6  -12.02   42.78
   8  -2   9  512.90   99.03
   8  -2   9  397.92   40.29
   9   2  -4   84.81   56.20
  -9  -2   4   -0.69   37.66
  10   7   6  -42.31   63.24
 -10  -7  -6   56.63   26.74
  -3   0 -14  268.95   53.37
   3   0  14  406.26   74.57
  -3   0 -14  247.92   82.32
  -3   0 -14  388.58   61.85
  -3   4  10  120.07    9.42
  -3   4  10  270.28   78.59
   3  12   1 1611.36  144.38
  -3  -1 -14  379.32   59.69
   3   1  14  416.59   97.32
  -3  -1 -14  337.57   55.10
  -3   9   2   47.38   51.89
  -3   9   2  127.05   57.29
  -3   9   2   80.25   50.58
   1  11  -5  323.46   97.55
   4  12   2  710.02   99.25
   4  12   2  518.78   84.54
 -10  -6  -7 1071.41   76.35
  10   6   7  896.86  115.25
   7  -4  -3  208.88   57.97
   7  -4  -3  186.48   76.05
  -7   4   3  152.86   77.39
  -3   7 -10  -22.60   66.11
   6  -5  -4  856.78  100.48
  -6   5   4  907.33   88.54
   6  -5  -4  919.66   86.91
  -6   5  -9 1595.77  150.33
   9   3  10   68.12   64.85
  10   2   7 1206.76  150.54
   7   0  12  847.45   93.98
   7   0  12  607.73   67.04
   3   4 -12 1480.21  115.15
  -3  -4  12 1393.49  122.93
   3   4 -12 1592.44  129.86
  -5   7  -7   74.44   73.54
  -7  -2   8 1945.88  126.69
  -7  -2   8 2042.03  137.76
   7   2  -8 2137.23  152.40
   8   9  -4   56.62   78.41
  -9  -4 -10  352.60   67.52
   9   4  10  290.72   74.13
  -1   6 -12   34.86   59.85
  -1   6 -12   23.25   41.64
   9   9   6  540.43  108.01
   2   6  12  286.53   89.99
   2   6  12  407.72   95.41
   8  -4   3  189.91   41.10
   8  -4   3  372.97   89.62
  -2  -1 -14  489.62   53.30
   2   1  14  566.20  106.79
  -2  -1 -14  430.35   48.08
   0   6  11 1678.48  145.69
   0   6  11 1573.85  162.52
  -1   8 -10  501.16   50.50
  -1   8 -10  455.12  117.36
  -2   4  11  594.82   88.70
  -2  10  -4   13.37   19.54
  -2  10  -4   60.45   60.56
  10   8   4 2435.52  217.31
  -8  -7 -10  208.59   63.19
   8   7  10  246.44   70.70
  -8  -7 -10  205.38   67.78
   9  -2   5  108.48   70.64
   8  10   6   12.43   51.38
  -8 -10  -6   22.05   68.01
  -2   1 -14   -0.92   39.02
  -2   1 -14  -54.54   45.39
  -2   1 -14   41.26   38.14
   5  12   2  223.81   97.14
   5  12   2  212.17   56.87
  -6  -6 -12 2166.35  126.38
   6   6  12 2419.80  177.30
   0   9  -9  381.28   89.10
   1   6 -12  190.74   58.89
   1   6 -12  206.07   67.92
  -1  -6  12   26.52   63.82
   7  11  -2  393.69  124.81
   2  11   5  672.23   92.42
   2  11   5  717.58   75.50
   2  11   5  527.96  101.18
  -2 -11  -5  555.45   78.67
  -3   0  12 2133.48   97.39
   3   0 -12 2050.66   93.15
  -6   6  -7   93.94   77.28
   6   6  -9 1703.14  164.29
   6   6  -9 1975.21  112.69
   7   8  10   19.56   47.26
  -7  -8 -10  -45.80   52.52
  -7  -8 -10  -38.78   43.14
   9   8  -3   26.73   71.53
   8  -4   4  174.25   34.31
   8  -4   4  283.80   78.34
  10   1   6   24.06   67.63
  -4   7   5 1784.58  116.22
  -4   7   5 1854.51  145.30
  -4   7   5 1543.24  111.51
   4  -7  -5 1823.15  140.42
  -2  10   1  279.14   89.25
  -2  10   1  308.26   78.70
  -2  10   1  402.17   64.26
  -4   7  -9 1325.65  141.66
  -7   3 -10  581.48  122.28
   5  12  -1  435.83   94.49
  -3   8   5  142.76   49.87
   3  -8  -5   48.46   58.97
  -3   8   5   47.09   46.75
  -3   8   5   79.30   69.07
  -3   8   5   92.35   64.55
   8  -4   2 1805.44  153.92
   8  -4   2 1667.39   99.88
   3   8 -10  113.43   73.63
  10   8   1  393.24  100.18
   3   9  -9  463.76  117.47
   7   5  12 1306.23  150.88
  -7  -5 -12 1290.17  114.05
   7   5  12 1440.45  112.23
   0  11   2  298.71   86.46
   0 -11  -2  414.12   77.85
   0  11   2  391.55   72.82
   5   6 -10  411.18   55.64
   5   6 -10  455.29   88.10
  -5  -6  10  667.98  101.47
   0  11  -4  232.07   98.44
   6  10   8  -16.49   55.29
   6  10   8   78.44   57.24
  -6 -10  -8   62.21   42.21
   2   9   9 5345.93  149.39
   2   9   9 5561.12  283.80
   2   9   9 5652.26  304.81
   4  12  -2  163.74   81.34
  -8  -9  -8  432.51   76.63
   8   9   8  437.07   74.94
  -8  -9  -8  379.10   62.51
   6   9  -7  274.14   40.44
   6   9  -7  250.15   89.53
  -4   3 -13   37.43   53.24
  -4   3 -13   21.13   54.12
  -7 -11  -5 1662.20  140.84
   7  11   5 1684.18   95.91
   7  11   5 1627.57  141.07
   3  12  -2   65.37   69.12
  -3   9  -6  793.11  116.30
   7  -2  11 1654.59   90.47
  -7   2 -11 1955.69  181.47
  -4  -5 -13  389.39   36.51
   4   5  13  273.66   89.16
   8   1  -6 1034.47  107.17
  -8  -1   6 1338.64  104.62
  -8  -1   6 1178.58  132.65
   1  11   4 1644.34  124.26
   1  11   4 1787.89  138.45
   1  11   4 1743.05  122.51
  -1 -11  -4 1686.73  129.73
  -6   6   2 2872.44  191.99
   6  -6  -2 2378.25  152.64
  -6   6   2 3154.92  194.58
  -3   1 -14  908.87  103.20
  -3   1 -14  828.40   80.31
   3  -1  14  899.47   96.44
  -3   1 -14  853.29   89.98
   9  -2   1  732.38  104.79
   9   2  10  500.20  107.88
  -3  -2 -14   58.54   30.33
  -3  -2 -14   19.98   29.29
   3   2  14   53.95   61.69
  -1   8   8  323.20   95.18
  -1   8   8  273.06   35.91
  -1   8   8  331.48   38.10
  -1   8   8  405.19  103.56
   6  11   6 1181.13   95.15
  -6 -11  -6 1093.79  122.10
   6  11   6 1110.04  127.12
   3  12   2  110.61   64.56
  -3 -12  -2  102.27   63.19
  -1   1 -14  243.42   51.88
  -1   1 -14  261.64   55.88
   6   0  13   15.48   37.28
  -6   0 -13  -11.83   47.38
  -6   0 -13   19.26   58.90
  10   4   8  389.31  102.75
  -7  -9  -9  266.82   66.25
  -7  -9  -9  150.97   70.88
   7   9   9  126.06   64.96
  -4  -1 -14  220.68   56.00
   4   1  14  306.23   79.78
  -4  -1 -14  211.38   52.78
  -1  -4  13  787.70  103.56
   1   4 -13  712.87   89.31
   1   4 -13  695.92  102.25
   9  10   2  309.48   85.67
   0   8   9 1111.63   34.99
   0   8   9 1170.80   37.46
   0   8   9 1250.37  152.50
   0   8   9 1058.60  126.60
  -4   5   8  235.65   47.93
  -4   5   8  256.01   36.63
  -4   5   8  252.99   74.14
   3  10   8  123.92   74.52
   3  10   8  -15.55   38.09
   3  10   8   52.19   55.04
  -3 -10  -8   58.82   38.17
   9   7  -4  859.61  145.42
   0   3  13 1131.98  140.67
   0   3  13 1220.15  121.04
   9   5  10 1158.03  112.96
  -9  -5 -10  940.43  104.44
  -4   4   9  265.97   75.51
  -4   4   9  191.33   38.67
   4  -4  -9  189.84   32.22
   7  -5  -1  984.22  106.49
   7  -5  -1  950.20   96.95
  10   7  -1  229.88   88.66
 -10  -5   2   12.06   14.90
  10   5  -2  -49.19   61.63
  -4   8  -7   16.22   69.32
   3   5  13  506.72  101.62
   7   7  11  -39.03   48.32
   7   7  11  -95.08   65.28
  -7  -7 -11  -88.40   56.55
  -7  -7 -11  -55.60   51.91
   8   7  -6  157.68   74.95
   9  10   3  108.70   78.72
  -1  10   4  251.21   71.90
  -1  10   4  287.27   82.48
  -1  10   4  279.44   69.82
  10   2  -1  -15.03   63.46
   6   8  -8 1707.75  179.72
   6   8  -8 1709.75   88.35
   5   9  -8   58.02   69.45
   5  11  -5 1282.55  155.71
  -5   2 -13  775.34   93.19
   5  -2  13  656.70   76.88
  -5   2 -13  765.18  104.41
   6  11  -4 3468.66  248.51
  10   4  -2 1745.08  163.14
 -10  -4   2 1903.87   78.45
  -3 -11  -6  778.29   87.84
   3  11   6  747.08  109.79
   3  11   6  950.00  117.74
   3  11   6  668.46   87.95
   9   0   9  300.09   82.46
   8  -4   5   31.83   78.69
   1   4  13  389.24   85.35
   1   4  13  384.04   92.85
 -10  -8  -5   33.77   23.23
  10   8   5  124.96   65.47
   8  11   2   68.37   22.06
   8  11   2    1.47   65.53
   4  12   3  410.84   82.67
  -4 -12  -3  315.35   76.50
   4  12   3  295.75   62.68
   6   4  13  411.00   83.53
  -6  -4 -13  438.04   73.14
  10   3   8 5684.76  305.94
   4   0  14 3215.75  201.44
  -4   0 -14 3402.10  174.42
  -4   0 -14 3148.79  171.45
   2  12   0   48.05   61.40
   9  10   1 1446.32  169.32
  10   5   8  317.43   81.53
 -10  -5  -8  360.38   50.91
   2  12  -1  259.95   83.14
   9   9  -2 1012.40  138.55
   5  12   3  708.65   72.48
   5  12   3  658.62  100.75
   9   8   8 3273.90  198.84
  -9  -8  -8 2897.33  138.44
   8  11   1  200.79   78.23
   8  11   1  103.86   14.42
  -4  -2 -14  269.25   54.14
  -4  -2 -14  329.83   58.80
   4   2  14  358.49   96.50
   2  10  -8  391.98  114.35
   3  11  -6  161.28   86.37
  -7   2   6  106.27   57.67
   7  -2  -6   30.07   46.64
  -7   2   6   92.65   53.59
   6  12   1   64.06   69.60
   6  12   1   93.40   38.49
  -2  -2 -14 3684.74  107.72
   2   2  14 3573.58  229.04
  -2  -2 -14 3483.23  108.99
   8  -4   1  182.43   72.29
   8  -4   1  159.01   45.16
   8   0  11  193.38   92.77
   8   0  11  172.13   50.99
  -9  -7  -9  380.79   65.90
   9   7   9  575.27   85.93
  -9  -7  -9  380.40   86.97
   2   2 -13   55.93   40.77
  -2  -2  13   -0.81   41.87
   7   6  -8   92.42   55.33
   7   6  -8  -31.22   34.08
  -6   0   9   60.88   50.72
  -6   0   9  124.20   52.03
   6   0  -9  148.56   49.55
  -3   4 -13 1021.89  108.00
  -3   4 -13 1075.65   82.68
   8  -3   8 2550.90  211.07
   8  -3   8 2272.33   69.28
   8  -3  -2 1241.77  109.19
   8  -3  -2 1137.34  132.69
  -3   7   7   85.24   65.81
  -3   7   7  128.42   43.04
  -3   7   7  101.03   66.23
  -3   7   7  132.28   38.28
   2  11  -6  112.24   77.91
   9  -2   6  396.76  103.36
  10   1   0 2739.89  200.40
   9  -1   8  859.63  147.54
   5   5  13 2186.49  174.12
  -5  -5 -13 2133.79  104.75
  -1  -1 -14 3251.59  109.40
   1   1  14 2994.92  217.49
  -1  -1 -14 3085.14  103.91
  -2   2 -14  560.81   86.30
  -2   2 -14  391.59   71.39
  -2   2 -14  564.32   77.19
   7   9  -6  236.97   32.53
  10   0   3 1846.91  164.29
  -5   6   5 3331.99  164.19
  -5   6   5 3105.76  197.51
  -5   6   5 2858.33  150.95
   5  -6  -5 2554.10  191.92
  -2  -1  13  350.58   51.30
   2   1 -13  328.11   58.43
   4  -8  -3  127.91   55.05
  -4   8   3  183.32   62.95
  -4   8   3  -13.45   63.77
  -2   7 -11  -76.36   86.64
  10   0   4  858.67  150.37
   5   8  -9  244.39   77.61
   5   8  -9  163.14   49.03
   6  12   0 1804.37   97.92
   6  12   0 2008.49  168.81
   8  11   3   87.90   28.55
   8  11   3  136.40   73.84
  -6   3   7  173.09   64.64
   6  -3  -7   48.53   36.40
  -6   3   7  -32.18   37.61
   5  12  -2  157.51   83.97
  -7   4  -9  269.25   84.07
   9   0  -3  110.55   71.62
  -9   0   3  198.48   60.03
   6  12   2  553.61  105.19
   6  12   2  567.34   60.57
   6  10  -6   34.98   67.98
  -1   4  12  344.51   97.38
  -1   4  12  523.96   86.96
   0   5  12  -66.06   70.25
   0   5  12  -32.87   58.11
  10   8   0   78.71   75.19
   4   8  11  408.74   35.45
  -4  -8 -11  376.50   35.09
   4   8  11  368.24   91.09
   4   8  11  387.69   79.91
  -1   2 -14 1191.65   99.14
  -1   2 -14  996.19  102.89
  -1   2 -14  936.34   96.64
   2  12   1  -19.00   67.49
  -7   5  -7  344.43   98.54
  -2   6 -12   27.63   35.12
  -2   6 -12  152.16   60.23
  -7   3   5  -26.64   63.76
  -7   3   5  119.70   67.25
   7  -3  -5   86.82   48.67
   5   8  11  174.00   43.00
   5   8  11  141.01   83.21
  -5  -8 -11  142.21   38.43
   5   8  11   80.71   62.60
  -2   9   5  152.00   52.09
  -2   9   5  132.42   65.52
  -2   9   5  179.52   67.06
  -2   9   5  156.50   58.53
   4  -1 -11  127.82   30.90
  -4   1  11   23.34   56.42
  -4   1  11   50.50   33.22
  -2  10  -5  450.13   99.85
  -2  10  -5  449.52   27.55
  -2   9  -8  162.07   85.65
   1  10  -8  405.20   98.00
   9  10   4  360.31   91.64
  10   6  -2  480.35  125.11
   7   1  -8  265.29   74.85
  -7  -1   8  349.44   74.46
  -7  -1   8  305.41   76.26
   8  10  -3  109.17   83.51
  -9  -4   5  394.73   51.18
   9   4  -5  490.95   92.98
   8   6  11  956.15  107.95
  -8  -6 -11  990.14   99.31
  -8  -6 -11 1040.05   93.43
   2  12  -2  169.10   95.31
   7   8  -7 1181.87  126.05
   7   8  -7  824.27   55.78
  -5   7   3  185.27   72.69
   5  -7  -3  171.78   67.01
  -5   7   3  278.66   63.52
   3   7 -11  777.18   85.28
   3   7 -11  762.97  108.06
   1   7  11 2089.24  177.33
   1   7  11 2049.19  180.31
  -5   8  -2   58.02   59.37
  -2   8   7  360.51   82.69
  -2   8   7  385.33   50.21
  -2   8   7  308.56   80.02
  -2   8   7  298.01   46.68
  -3   3  11   59.12   56.94
  10   7   7  151.09   65.31
 -10  -7  -7   27.25   38.68
   3  10  -8  479.15  102.92
 -10  -3   2  774.29   61.52
  10   3  -2  779.22  115.33
   8  11   0  -33.54   74.31
   9   5  -5 1744.33  153.44
   2   6 -12  -20.11   75.84
   2   6 -12  161.03   57.34
  -2  -6  12   42.80   60.60
  -5   8  -3  169.70   71.28
   3  12  -3 2294.07  194.38
  10   0   2  -50.87   67.88
  -1   2  13   10.19   38.23
   2   3 -13  184.58   63.96
  -2  -3  13  274.11   63.67
   3   5 -12   79.47   71.09
   3   5 -12   81.16   48.95
  -3  -5  12  -11.09   52.58
   4   6 -11  839.02   88.69
   4   6 -11  613.40   99.11
  -4  -6  11  728.33  100.05
   5  10  -7   76.66   79.70
  -4   6   7  246.22   94.22
  -4   6   7  183.24   47.83
  -4   6   7  341.12   51.68
   8   4  -7 1986.70  173.67
  -6   4   6   18.50   51.72
   6  -4  -6   88.73   42.81
  -6   4   6   79.37   58.97
  -2  10   2 1618.27  123.17
  -2  10   2 1687.02  147.21
  -2  10   2 1486.93  137.44
   4  12  -3  170.92   86.01
  10   1   7  784.66  115.29
   5   9  10 1024.88   81.66
   5   9  10 1484.02  143.55
  -5  -9 -10 1403.69   89.71
   5   9  10 1517.39  132.99
  10   0   5  164.27   80.64
  -9  -1   4  758.05   84.77
   9   1  -4  734.31  101.57
   9  10   0   -8.97   68.61
   7  -1  -7 1135.91   92.05
  -7   1   7 1056.40  108.45
  -7   1   7 1045.98   96.84
   3  12   3 1517.57  131.49
  -3 -12  -3 1273.73  124.03
   3  12   3 1427.46  128.26
   9  -2   0   92.60   63.44
   4   9  10   -5.04   62.19
  -4  -9 -10  -31.20   28.85
   4   9  10  128.30   61.08
   4   9  10   54.10   34.65
   1   8  10  851.72  121.96
   1   8  10  700.62   98.83
   1  10   7   79.38   72.37
   1  10   7   89.87   86.14
   1  10   7  122.84   47.41
   1  10   7  167.90   44.05
  -1   5 -13  253.89   64.65
  -1   5 -13  285.12   70.26
  -1   5 -13  203.79   52.51
   9   1  10 5088.32  299.42
  -6   7  -3  895.01  136.98
  -3   9   3  446.21   86.45
  -3   9   3  532.16   87.49
  -3   9   3  516.40   86.79
   9  -1  -2  324.45   79.44
   0  -5  13  590.57   90.64
   0   5 -13  630.54   79.06
   0   5 -13  622.15   90.27
  -3   2 -14  -23.70   52.76
  -3   2 -14   -7.16   52.49
   4  -3 -10  585.46   39.43
  -4   3  10  481.65   89.50
  -4   3  10  514.38   43.92
   4  11  -6  961.02  134.91
   3  -1 -12  703.64   47.64
  -3   1  12  741.48   42.48
  -3   1  12  760.77  112.59
  -5   5 -11  817.16  117.43
  -4   1 -14  207.40   69.70
  -4   1 -14  175.50   59.64
   4  -1  14  204.79   57.02
  -6   2   8  143.06   69.17
  -6   2   8   86.39   44.30
   6  -2  -8   42.47   45.08
  -1   9  -9   34.38   30.10
  -1   9  -9   37.98   65.12
   6  12  -1  123.00  102.06
   4   7  12  761.03   97.24
  -4  -7 -12  791.13   41.25
   4   7  12  951.57  122.31
  10   2   8  293.62   91.92
   7  11  -3  357.58  113.45
  -3  -3 -14   49.56   23.75
   3   3  14   41.76   66.32
  -7   1 -12  491.80   87.77
   7  -1  12  334.02   59.48
  -1  11  -1  248.08   78.76
  -1  11  -1   -0.17   35.59
  -3   8  -9   41.32   74.87
  -6   7  -2  255.53   79.28
   0  11   3  388.63   86.29
   0  11   3  370.48   72.79
   0 -11  -3  365.95   72.91
   5  -1 -10  218.33   44.90
  -5   1  10  340.43   71.25
  -5   1  10  378.52   62.15
   9   9   7  481.56  103.23
  -9  -9  -7  467.96   55.77
   0  11  -5 1169.43  142.53
   8  -4   6  158.65   22.17
   8  -4   6  172.99   80.95
   6  12   3 1571.88  170.39
   6  12   3 1386.81  100.00
  -5   8  -1  142.32   70.46
  -8  -3   7  271.66   45.74
  -8  -3   7  255.60   76.79
   8   3  -7  291.63   93.99
   2   0 -13  810.49   61.65
  -2   0  13  783.61   56.86
   8   5  -7   -7.20   68.41
  -9  -3   5   17.35   31.87
   9   3  -5  340.86   79.01
 -10  -6  -8  342.17   49.70
  10   6   8  272.81   86.57
   0   1 -14  964.60   74.85
   0   1 -14  760.23   79.62
  -1  11  -2   44.21   34.14
  -1  11  -2   43.06   62.66
   2   5  13  378.07   89.61
   2   5  13  304.76   83.33
  -8   1   5 2575.82  184.20
   8  -1  -5 2735.06  166.80
  -8   1   5 2521.25  154.49
   7  10  -5 1067.37   47.04
   7  10  -5 1072.09  139.12
   8  11   4    1.65   24.35
   8  11   4   20.62   55.94
  -5   8  -4  -39.68   88.79
  -4  -3 -14 2153.75  106.10
   4   3  14 2035.12  158.06
  -4  -3 -14 1976.10   94.49
  -5   4 -12  417.28   90.49
   0  10   6  141.34   65.45
   0  10   6  171.67   62.20
   0  10   6  149.14   50.89
   0  10   6    3.69   43.94
   5   7  12  418.07   81.13
   5   7  12  295.46   44.78
  -5  -7 -12  212.07   39.91
   1  11  -6  -62.31   67.54
  -1  10  -7 1085.76  136.66
   7  10   8    8.04   47.49
  -7 -10  -8   -9.62   60.31
   7  10   8  134.26   63.52
  -9  -6 -10  169.24   71.28
  -9  -6 -10   82.52   51.98
   9   6  10  301.79   65.94
  -4   9  -2 1883.50  156.24
  10   8   6 3496.56  244.01
 -10  -8  -6 3537.13  122.67
   2  12   2  268.01   76.63
  -2 -12  -2   58.28   78.39
   2  12   2  237.89   72.76
  -6   1 -13  120.59   74.03
   6  -1  13  130.96   53.90
   8  10   7  310.88   86.90
  -8 -10  -7  211.64   72.74
   3   8  11   84.96   57.17
   3   8  11   27.04   74.40
   8  -4   0  745.96   79.15
   8  -4   0  896.60  111.19
  -6   7  -4 1118.64  132.31
   0   0 -14  769.91   61.69
   0   0 -14  774.67   60.45
   4   9  -9  309.02   84.99
   5  12   4  329.50   92.39
  -5 -12  -4  313.54   90.35
   5  12   4  368.31   67.84
   8  -2  -4   21.74   48.82
  -8   2   4   31.40   48.71
  -8   2   4   -4.21   51.31
  -2   8 -10   80.25   20.79
  -2   8 -10   54.61   84.96
  -2   3  12  678.15   94.00
  -1  11   0   23.10   41.13
  -1  11   0  -62.65   51.66
   5   1  14  588.43  100.10
  -5  -1 -14  599.01   83.42
  -5  -1 -14  528.86   81.53
  -4   9  -3  733.73  129.96
   1   6  12  596.40  122.94
   1   6  12  702.26  102.30
   8   3  12  -36.11   63.78
  -8  -3 -12   -2.05   65.97
   8   3  12   78.82   49.69
  -6  -8 -11  386.32   61.03
   6   8  11  256.30   54.45
   6   8  11  460.29   94.92
  -5   7  -8  -34.73   88.46
   7  11   6  116.54   50.18
  -7 -11  -6  185.22   68.29
   7  11   6  165.00   82.05
  -4   5 -12    0.45   55.28
  -6   4 -11  650.46  106.07
   4  12   4  271.16   75.84
  -4 -12  -4  268.91   72.20
   4  12   4  388.89   89.53
   9   6  -5 1224.68  142.58
   5  11   7  902.14  108.81
   5  11   7  921.53  120.80
   5  11   7  966.06  104.21
  -5 -11  -7  922.76   97.07
   5   2  14  719.53   96.29
  -5  -2 -14  393.20   68.88
  -5  -2 -14  471.05   68.91
  -6   6  -8 1548.99  179.02
   6   7  -9  502.41   62.08
   6   7  -9  659.91  103.36
  -4   6 -11   50.82   67.50
  -5  -3  11  153.75   52.61
   5   3 -11  147.62   61.63
   5   3 -11  108.21   52.81
  -1  -2 -14    4.07   10.54
   1   2  14  109.03   62.60
  -1  -2 -14   15.26   12.03
   2  12  -3 1513.41  151.82
   0   2 -14   -5.74   44.58
   0   2 -14   56.46   48.44
   7   6  12  213.72   58.98
  -7  -6 -12  178.44   56.09
   7   6  12  258.82   82.90
  10   0   1  753.72  112.71
   9  10   5   58.68   67.92
   6  -7   1   37.69   32.71
  -6   7  -1   86.50   64.21
  -4   9  -1  237.85   73.95
   6   9  10   35.79   39.36
   6   9  10  -17.46   66.04
  -6  -9 -10   12.64   48.14
   6   9  10   90.41   46.61
   0   9   8  226.94   77.44
   0   9   8  309.60   82.59
   0   9   8  226.86   40.36
   0   9   8  171.58   34.57
  -1  11  -3  213.84   81.61
  -1  11  -3  243.19   42.68
   8   2  12  205.76   76.64
   8   2  12   56.73   56.91
  10   9   3  478.15  108.35
   9  -2   7  125.81   84.02
   8  11  -1  118.73   82.40
  -3   9  -7  132.34   87.23
  10   9   2  297.33   93.27
   2  10   8  506.75  107.86
  -2 -10  -8  684.48   59.57
   2  10   8  830.15   98.54
   2  10   8  682.18   65.59
  -4 -11  -7 2172.56  129.72
   4  11   7 2338.69  157.99
   4  11   7 2604.55  153.74
   4  11   7 2087.43  174.93
   3   7  12 1786.28  142.28
   3   7  12 1538.33  164.49
  10   0   6 1435.14  160.59
   5  12  -3  610.78  119.67
   6   5  13   22.56   42.42
  -6  -5 -13  133.07   50.45
   6   5  13  420.87   85.94
   5   2 -11  158.42   53.79
   5   2 -11  126.22   53.84
  -5  -2  11  191.76   58.86
  -2   5 -13  399.31  100.74
   2   3  14   77.51   88.05
  -5   4   8  832.47   74.60
  -5   4   8 1159.69  113.39
   5  -4  -8  976.36   71.64
   4   8 -10 1778.24  114.85
   4   8 -10 1785.32  158.96
  10   7  -2  152.04   96.17
   0  10  -8  411.20  103.54
  -6  -3  10 1464.59  115.74
   6   3 -10 1346.32  113.07
   6   3 -10 1381.83  127.70
   7  -5  -2  905.66  106.08
  -7   5   2  796.64  103.77
   7  -5  -2  797.48   94.83
   7  -4  -4 1763.14  142.69
  -7   4   4 1621.95  137.21
   7  -4  -4 1996.33  131.85
  -1   3 -14  -30.98   54.99
  -1   3 -14   36.09   44.41
  -1   3 -14   34.68   54.23
  -8  -4 -12  -46.81   45.92
   8   4  12   11.73   42.92
   8   4  12   44.95   60.21
  -7  -2 -13   89.50   73.24
   7   2  13  201.76   58.67
   7   2  13  140.53   70.20
  10   8  -1   -7.82   67.15
   2  11   6  138.18   44.14
   2  11   6   68.53   56.85
  -2 -11  -6   73.57   40.89
   2  11   6  -16.05   61.00
   6  -3  12 1086.53   62.70
  -6   3 -12 1253.53  124.67
   8   0  -6  155.31   74.05
  -8   0   6   42.62   47.31
  -8   0   6  108.02   56.21
   3   9  10  968.13   51.77
   3   9  10  705.49  112.41
  -3  -9 -10  823.49   52.59
   3   9  10 1058.85  131.10
   5   4 -11  256.94   70.87
   5   4 -11  434.95   83.42
   2   4 -13    2.14   51.05
  -2  -4  13   -8.87   40.84
   6  -6  -3 1646.14  119.21
  -6   6   3 1855.04  145.85
  -6   6   3 1732.00  139.74
   5   7 -10  -26.17   75.69
   5   7 -10   31.37   41.84
   1   5 -13 1286.41  115.71
   1   5 -13 1110.53  110.32
  -1  -5  13 1082.19  103.78
  -5   8   0  258.37   75.71
   8  -2  10 1124.98   66.78
   8  -2  10 1206.71  134.05
  -1 -11  -5  -78.65   49.96
   1  11   5   10.16   57.93
   1  11   5   -9.33   41.50
   1  11   5   -5.33   52.93
  10   1  -1  489.21  117.34
  -2   3 -14   56.62   50.95
  -2   3 -14  117.92   65.04
   6   4 -10   34.18   47.11
   6   4 -10   46.06   51.50
   9   8  -4  241.34   92.84
   7   3  13  447.17   79.48
  -7  -3 -13  293.60   82.02
   7   3  13  499.74   90.36
  -5   6 -10  197.82   88.63
  -5   0 -14  265.49   60.30
   5   0  14  248.76   75.00
  -5   0 -14  210.98   61.13
  11   5   3  319.74   93.59
  -4   9  -4   62.20   68.29
   8   9  -5  -57.59   75.17
   9  10  -1 1700.47  177.09
   1   8 -11  577.34   98.64
   1   8 -11  446.05   84.10
  10   9   4 2210.40  189.01
 -10  -2   2  -25.71   37.74
  10   2  -2  384.81   72.57
   8   2  -7  226.29   66.76
  -8  -2   7  254.64   50.16
  -8  -2   7  330.24   73.12
  11   5   4  131.25   76.27
  -1   9   7  233.25   45.41
  -1   9   7  325.19   93.14
  -1   9   7  251.86   77.32
  -1   9   7  177.31   48.40
   8   6  -7   50.86   66.15
  -5   8  -5  108.48   87.84
   7   7  -8 1304.78  131.94
   7   7  -8 1025.12   69.36
   4  10  -8 1227.70  145.42
   6  12  -2 1031.57  164.31
   1  12  -1  429.91   95.05
   1  12  -1  455.08   76.56
  -6   7  -5  363.53   95.79
  11   4   3   78.63   75.97
   5  10   9   71.49   47.54
   5  10   9  -80.72   68.61
   5  10   9  -18.04   37.20
  -5 -10  -9   24.10   38.42
   6  11   7   46.07   62.52
   6  11   7   58.27   53.27
  -6 -11  -7   64.59   50.48
  10   4   9  816.14  135.84
  11   4   4  683.52  119.30
  10   9   1  892.59  134.64
  -6   5   5  286.54   56.82
  -6   5   5  132.50   73.93
   6  -5  -5  359.55   70.08
   7  -6   3   12.64   20.78
  -7   6  -3  -54.11   55.67
  -6   5 -10  125.88   74.54
   6  12   4  831.00  114.88
   6  12   4  981.01   86.11
   1   9   9  102.85   23.42
   1   9   9  197.50   76.18
   1   9   9  226.85   77.50
   1   9   9  142.32   24.97
   9   9  -3  498.98  132.46
  -1  11   1  183.91   59.14
  -1  11   1  212.23   61.13
  -8  -8 -10  185.29   49.98
   8   8  10  112.81   53.93
  -8  -8 -10  133.49   70.34
   0  -1 -14   22.14   20.35
   0  -1 -14   23.07   20.24
  -5  -3 -14  334.39   55.93
  -5  -3 -14  314.81   57.18
   5   3  14  249.52   82.01
   3  12  -4   31.33   70.38
   1  12   0  211.26   66.11
   1  12   0  247.81   74.81
  -2  10  -6   61.63   75.41
  -5   5   7   50.07   44.46
  -5   5   7  120.99   42.71
  -5   5   7   52.93   62.52
   0   8 -11 3588.14  255.76
   0   8 -11 3051.68  154.60
   4   3 -12  797.05   91.36
  -4  -3  12  623.82   85.77
   6   7  12  436.21   65.92
  -6  -7 -12  432.75   59.87
   6   7  12  408.92  100.63
  -4  -2  12  241.47   59.51
   4   2 -12  218.27   48.81
   8   8  -6   95.29   76.93
   9   2  -5  239.38   68.94
  -9  -2   5   81.73   51.19
  -4   9   0  173.51   72.82
  -6  -2  10  -14.05   47.48
  -6  -2  10    7.39   39.89
   6   2 -10   18.48   49.95
  -4   8  -8    9.78   63.31
   7  12   1  503.74   54.32
   7  12   1  505.14  105.09
  -5   3   9  668.54  109.33
  -5   3   9  707.98   64.15
  11   5   2   35.07   71.55
 -10  -5   3  844.34   41.87
  10   5  -3  838.13  121.44
   8  11   5  335.27   88.78
   8  11   5  343.65   48.32
   7  -6   2  425.98   48.46
  -7   6  -2  404.33  109.15
   4  10   9  125.25   79.08
   4  10   9   10.94   38.28
  -4 -10  -9   20.10   33.02
   4  10   9   -2.44   49.62
   8  -1  11  299.67   48.96
   8  -1  11  525.18   88.68
  -7  -1 -13  181.05   66.25
   7   1  13  105.15   73.32
   7   1  13  138.15   66.41
   7  12   2    7.55   32.73
   7  12   2  176.42   81.52
  10   3   9  394.70  109.85
   6  11  -5   58.08   81.38
 -10  -4   3  148.96   32.23
  10   4  -3   94.98   72.74
   3  12   4  411.60   76.50
   3  12   4  457.91  101.20
  -3 -12  -4  273.60   71.56
   3  12   4  403.16   94.21
  -7   6  -4  875.74  131.58
   1   9 -10 1146.08  138.77
   1  12  -2  828.13  121.48
   4  12  -4 1237.64  146.15
  -1  10   5  283.23   77.73
  -1  10   5  270.67   66.33
  -1  10   5  150.09   62.65
  -1  10   5  316.16   69.81
 -11  -6  -3   84.64   21.70
  11   6   3  160.34   78.28
   9   3  11  246.99   76.39
  -8  -9  -9  245.26   60.53
  -8  -9  -9  233.31   65.61
   8   9   9  185.77   72.59
   8   1  12  786.70   90.74
   8   1  12  792.02   99.67
   2  -1 -13  273.89   27.00
  11   4   2   30.23   94.84
   6  -7   0  469.13   63.57
  -6   7   0  556.25   90.78
  -7   5  -8 1250.56  150.09
 -10  -5  -9 1905.74  116.79
  10   5   9 1747.74  171.58
  -4   4 -13 1753.12  152.47
  -5   3 -13 1188.63  123.08
   9  -2  -1   68.53   58.05
   9  -2  -1   -9.96   34.79
  -7   0   8  263.05   52.99
  -7   0   8   99.32   64.49
   7   0  -8  123.56   62.23
  -2  10   3  871.52   91.67
  -2  10   3 1000.26  110.69
  -2  10   3 1039.78  100.09
   0   7 -12  385.84   86.55
   0   7 -12  285.71   66.33
  -2 -12  -3  491.46   77.87
   2  12   3  335.69   79.58
   2  12   3  405.17   98.11
  -1  11  -4  101.24   36.31
  -1  11  -4  123.42   77.00
   8  -4   7   -1.10   60.14
  -4   2 -14   99.40   61.79
  -4   2 -14  307.99   76.92
  11   5   5   53.99   73.19
  -4  -6 -13   53.69   18.00
  -4  -6 -13   21.47   17.25
   4   6  13   45.61   65.94
   9  -1   9  552.68  107.44
   9   4  11  617.51   99.96
   0   3 -14  587.52   79.33
  11   6   4  912.51  132.73
 -11  -6  -4  863.71   53.04
  10   1   8  119.26   79.30
   8  -3   9   29.22   59.09
   8  -3   9   -4.94   14.55
   6  -1  -9  858.82   83.18
  -6   1   9  983.99   96.08
  -6   1   9  716.71   81.64
   8  -3  -3  888.01  116.24
  -8   3   3  621.02  107.82
   8  -3  -3  842.78   98.56
  -2   6  10  479.29   99.01
  -2   6  10  595.82  130.34
  -3   6 -12 2296.81  181.61
  11   4   5 1803.65  172.88
   2   9 -10  417.62  105.42
  -3   8   6  400.58   83.18
  -3   8   6  267.25   58.12
  -3   8   6  432.76   99.75
   7  12   0   32.54   25.55
   7  12   0   57.66   76.40
   5   1 -11  190.89   51.77
  -5  -1  11   80.32   53.27
  -5  -1  11   89.25   67.93
   2   8 -11  634.32  103.13
   0   4  13   34.67   71.23
   0   4  13   19.35   62.27
   5  11  -6  -66.82   85.12
  -4   7   6   -9.78   39.91
  -4   7   6  167.68   75.23
  -4   7   6   90.59   46.77
   9  -3   3   44.91   75.32
  -4   7 -10  520.31  104.02
   7   4  13  113.76   67.08
   7   4  13   75.67   47.84
  -7  -4 -13   66.23   63.90
   6   5 -10 2351.82  171.27
  -6  -5  10 1961.51  147.46
   6   5 -10 2061.90  127.79
 -10  -7  -8  196.91   47.25
  10   7   8  122.15   75.07
   1  12   1   72.85   62.02
   1  12   1    9.90   45.83
   6  10   9   -3.66   66.11
   6  10   9   60.01   53.84
   6  10   9   87.85   50.18
  -6 -10  -9  -48.29   46.82
  -4   8   4  359.17   79.88
  -4   8   4  557.35   80.48
   4  -8  -4  449.22   84.45
   1   7 -12   66.13   60.86
   1   7 -12   22.26   62.50
   9  -3   4   81.04   79.17
  11   6   2 -128.93   68.32
 -11  -6  -2   11.57   11.96
  -9  -8  -9 1046.45   92.55
   9   8   9 1090.55  123.46
  -3  10  -2  124.26   70.98
  -3  10  -2  124.70   32.04
  10   0   0  485.37   99.38
   9   0  10  497.84  130.74
   3  11   7 1060.64  148.66
  -3 -11  -7  967.24   90.86
   3  11   7 1344.11  121.54
   4   4  14   62.13   79.88
  -4  -4 -14   23.90   27.79
  10   9   5 1895.04  192.89
  -7   3 -11 2698.36  187.45
   7  -3  11 2149.20   83.14
   2  12  -4  557.29  112.51
   8  10  -4 2933.50  256.79
   9   7  -5 2414.28  197.64
   8  -4  -1  191.67   68.36
   8  -4  -1  203.95   74.46
  10   6  -3  -64.52   91.73
   4   4 -12 2170.19  146.44
   4   4 -12 2706.61  176.18
  -4  -4  12 2293.54  147.96
   5   6  13  498.31   43.46
   5   6  13  673.60  102.94
  -5  -6 -13  372.42   46.26
  11   3   3  281.39   91.93
  11   3   4  955.71  132.71
  -4  -1  12   18.09   39.70
   4   1 -12   42.56   40.44
   7  12   3  261.68   45.17
   7  12   3  223.10   84.82
  -3   3 -14  505.28   79.72
  -3   3 -14  373.45   71.32
  -3   3 -14  435.86   76.80
  -8  -5 -12 1214.33  132.82
   8   5  12 1333.98  134.27
   8   5  12 1538.78  125.49
   8   7  11  533.90   89.96
  -8  -7 -11  844.37  101.51
  -8  -7 -11  562.28   83.01
  10   8   7  184.83   95.29
 -10  -8  -7  170.41   40.78
   5   5 -11  423.06   75.76
  -5  -5  11  308.55   92.22
   5   5 -11  624.60  103.22
   2  11  -7   40.17   78.09
  -3   7 -11  506.08  100.37
   3   6 -12  260.00   81.37
   3   6 -12  180.09   90.01
  -1   7  10  -50.31   67.87
  -1   7  10  -65.31   61.71
  -7   6  -1   -3.65   70.00
   7  -6   1  149.10   39.27
   3   4  14 -133.92   72.39
  -3  -4 -14    2.07   10.23
  -7  -4   9  182.71   71.62
   7   4  -9  286.14   83.40
  -4   9  -5 1036.82  132.18
  -3  10  -1  166.19   45.56
  -3  10  -1  139.29   73.23
   0  11   4   88.23   61.12
   0  11   4   16.57   66.24
   0  11   4   68.38   57.05
   0  11   4   32.16   66.28
   9  10   6  343.39   90.00
   3  11  -7  992.46  138.49
   9   2  11   -4.70   54.42
   0  11  -6   73.96   79.05
  -1   6  11   59.69   66.37
  -1   6  11   87.57   76.73
   2   8  11  822.46  123.76
   2   8  11  869.38  112.71
  -3  10  -3  284.30   85.93
   5  12   5   67.46   51.18
   5  12   5   37.03   70.63
  -5 -12  -5   53.20   56.59
  -4   2  11   -8.32   56.92
   4  -2 -11   24.82   28.00
  -4   2  11   40.50   25.34
   9  -3   2  195.45   53.38
   9  -3   2  377.00  106.35
   8  11  -2  458.01  110.93
  10   9   0 1571.28  170.67
  10   0   7  438.51  113.04
   0   9 -10  312.90   57.65
   0   9 -10  361.01   91.09
  -2   7   9  186.70   72.64
  -2   7   9  158.31   68.15
  -2   7   9   48.63   18.50
  -7  -3   9  548.70  100.68
   7   3  -9  342.76   93.83
  -7   6  -5 1104.70  139.34
  11   5   1 1053.76  144.89
  -1   3  13  333.24  103.05
  10   3  -3  780.45  113.57
 -10  -3   3  819.51   64.84
   3   6  13  390.51   92.98
   3   6  13  401.75   88.41
   7  11  -4 3889.45  269.11
   1   5  13  -24.79   62.68
   1   5  13   87.42   64.55
 -11  -6  -5   19.32   24.93
  11   6   5  -27.90   65.93
  -2   5  11  684.32   90.77
  -2   5  11  643.41  105.60
   5  -1  14   54.42   55.45
  -5   1 -14   48.09   64.38
  -5   1 -14   36.66   53.39
  -5   7   4  346.13   77.55
   5  -7  -4  264.03   79.00
  -5   7   4  275.35   58.89
  -5   8   1  -56.41   55.74
   1  12  -3  325.35   95.37
  -7  -8 -11  340.13   71.01
   7   8  11  488.64   71.37
   7   8  11  343.46   96.43
  -3   6   9  487.46   34.73
  -1   7 -12   87.00   42.97
  -1   7 -12   46.84   66.17
  -3   5  10  351.09   81.11
  -7  -9 -10  371.76   74.99
  -7  -9 -10  296.60   73.25
   7   9  10  268.09   70.24
   7   9  10  313.13   95.36
   9   0  -4 1157.10  119.05
  -9   0   4 1178.01   97.05
   9   7  10 2688.43  189.36
  -9  -7 -10 2675.50  156.16
   9  -3   5  219.48  103.16
  -3   9   4  326.97   72.64
  -3   9   4  272.42   68.93
  -3   9   4  218.66   71.43
   4  12   5  968.97  102.51
   4  12   5 1002.75  126.57
   4  12   5  997.89  105.16
  -4 -12  -5  965.10   95.49
  -3   2  12   20.73   64.15
  -3   2  12   13.88    9.58
  10   2   9 1163.02  135.92
   2   7  12  197.61  105.15
   2   7  12  356.02   90.48
  11   4   1  115.64   78.53
  11   3   2 1734.97  168.54
  -7   4 -10  568.95  111.33
  -9  -5 -11  349.01   76.10
   9   5  11  400.40   82.37
  -6   7  -6  677.38  117.82
   1   1 -14   12.85   35.72
   9   9   8  550.48   82.97
  -9  -9  -8  455.08   62.03
  11   3   5  752.84  117.52
  -1   8 -11  117.29   77.09
  -1   8 -11   74.41   36.69
   4   7 -11   33.05   60.24
   4   7 -11  -44.26   48.56
   1   3  14   47.59   69.61
  10  -1   4 1977.55  174.02
  10  -1   3  -26.08   70.57
  -5   8  -6  303.72   91.43
   6   9  -8   24.88   67.58
  -1  11   2  355.27   78.69
  -1  11   2  331.65   91.12
  -1  11   2  381.95   80.14
  -9   1   3  747.96   94.73
   9  -1  -3  586.67   94.98
  -6  -1  10  -33.79   48.93
  -6  -1  10   54.42   54.75
   6   1 -10   52.86   46.94
   7  12  -1  -76.28   78.49
  -4   9   1  -56.10   66.60
   1   2 -14   98.97   56.31
  -1  -2  14  162.08   49.71
  -3   5 -13  152.71   85.77
  -3   5 -13  116.17   51.80
   3  10   9 4101.27  148.55
  -3 -10  -9 3645.09  151.33
   3  10   9 3847.12  223.17
   3  10   9 3790.35  268.11
   6  -2  13  721.23   74.98
  -6   2 -13  845.06  126.42
   9  -2   8 3477.67  231.96
   7   5  -9   25.68   36.68
   7   5  -9    5.41   61.65
  11   6   1  577.76  134.89
  11   5   6  478.10  103.03
  -2   9   6  640.35   71.22
  -2   9   6  830.85  113.76
  -2   9   6  532.63  101.38
   5  12  -4  750.66  131.72
  -7   2 -12  419.25   92.15
   7  -2  12  366.19   52.14
  10   6   9  333.79   99.71
 -10  -6  -9  306.34   53.90
  11   4   6  260.79   87.79
  -7   0 -13 1400.72  128.78
   7   0  13 1528.53  116.64
   5   4  14 2235.91  167.54
  -5  -4 -14 2003.18  101.59
  -5  -4 -14 1926.18  106.85
  -2   9  -9  417.95  103.00
   9  10  -2  881.51  158.02
   6  12  -3  -49.44   84.95
  -3  10   0  263.00   55.11
  -3  10   0  616.28  106.26
  11   7   3  645.28  121.49
   7  11   7  774.72   85.42
   7  11   7 1008.68  105.00
  -7 -11  -7  813.57  102.06
  -8  -1   7  -17.80   57.40
  -8  -1   7   81.53   55.13
   8   1  -7  186.15   57.61
  10   8  -2  282.75  102.95
  -6  -2 -14  291.22   69.62
   6   2  14  237.04   82.90
  -6  -2 -14  242.49   70.71
  -5   6   6  287.44   79.13
  -5   6   6  418.34   66.75
   8   7  -7 3376.27  250.76
  -6 -12  -5  266.15   76.97
   6  12   5  259.81   64.41
   6  12   5  417.41   83.94
   1  12   2   72.31   51.16
   1  12   2  -28.37   67.37
  -2  -5  13  435.59   84.84
   2   5 -13  643.35  104.19
   3   9 -10  471.00  107.56
  -3  10  -4  860.75  144.34
   1  11  -7  326.82   98.06
   6  10  -7  479.59  114.62
   3   2 -13   25.08   37.09
  -3  -2  13  -26.19   38.03
   2   9  10  931.20  132.86
   2   9  10  852.12   36.10
   2   9  10  989.17  112.63
   2   9  10  876.80   35.95
  -8 -10  -8 1981.39  147.62
   8  10   8 2004.38  164.10
   2  10  -9  285.03   91.96
  11   7   4  255.86   89.38
 -11  -7  -4  216.49   21.48
   7   9  -7  477.44   45.23
   7   9  -7  707.16  109.02
  -1   4 -14  164.00   59.21
  -1   4 -14  118.88   76.50
  -1   4 -14  237.74   56.45
  10  -1   5  213.00   95.34
  10  -1   2 2307.71  183.61
  -7  -2   9  117.50   44.97
   7   2  -9   55.38   65.29
  -7  -2   9  119.93   53.87
   1   0 -14 1506.35   73.46
   1   0 -14 1404.86   75.66
   2   7 -12  134.35   74.09
   2   7 -12   95.62   78.31
   5  -2 -10  966.10   67.69
  -5   2  10  868.81   66.02
  -5   2  10  774.64  102.48
   7  12   4  150.90   45.07
   7  12   4  175.02   81.75
   0   7  11 1656.39  155.33
   0   7  11 1439.64  146.37
   9  -3   1  -27.05   74.02
   9  -3   1  -11.96   40.83
  -6   7   1   86.26   58.71
   6  -7  -1   58.08   45.84
  -6  -1 -14   80.10   57.08
  -6  -1 -14  226.44   72.39
   6   1  14  279.96   59.39
  11   7   2  235.54   94.52
  -1   8   9   78.12   68.68
  -1   8   9   55.01   16.40
  -1   8   9  120.58   66.13
  -1  10  -8  236.80   93.10
  -1  11  -5  971.63   59.36
  -1  11  -5  849.66  128.95
   4  11  -7  757.81  124.70
   8  11   6  375.82   85.30
   8  11   6  491.13   51.00
   1  10  -9 1288.25  147.34
   8   0  12 2276.61  133.83
   8   0  12 2495.07  193.02
   2   4  14   66.93   74.92
   3   3 -13   95.11   54.76
  -3  -3  13   31.04   54.34
 -10  -1   2   15.37   43.36
  10   1  -2  -50.40   68.65
   0   6 -13  204.37   92.26
   0   6 -13  241.78   69.89
   7  -6   0  394.40   64.65
  -7   6   0  454.71  108.93
  -7   3   6  168.63   59.60
   7  -3  -6  160.40   54.07
  -7   3   6  139.14   58.48
  -6   6  -9  127.72   84.74
   5   9  -9  525.24  106.78
   5   9  -9  404.15   56.84
  10   7  -3   -2.00   77.61
   9   1  -5 4366.79  261.67
  -9  -1   5 4592.85  216.32
   9  11   2   19.00   74.00
   6   6  13  413.93   57.45
  -6  -6 -13  328.43   58.68
   6   6  13  473.78   91.15
  -5   7  -9  137.83   84.48
  -1   5  12  301.55   75.93
  -1   5  12   66.72   95.63
   6   3  14 1894.67  144.04
  -6  -3 -14 1590.53  120.46
   7   5  13 2232.99  169.38
  -7  -5 -13 1770.60  135.77
   7   5  13 2126.58  133.06
 -10  -9  -6  266.08   36.02
  10   9   6  362.31   87.54
  -7   2   7   87.36   57.44
  -7   2   7  101.12   64.31
   7  -2  -7  122.67   62.52
   7  -5  -3 1165.05  105.97
   7  -5  -3 1102.61  128.62
  -7   5   3 1096.80  126.27
   3  12  -5 1594.35  181.91
  -3   9  -8  244.62   94.37
   9   4  -6    9.85   87.45
  -9  -4   6   45.05   38.72
   6   6 -10  948.14   87.70
   6   6 -10 1044.02  120.51
  11   6   6   -9.41   62.17
 -11  -6  -6   10.15   28.85
   3   1 -13    4.72   37.08
  -3  -1  13  -37.31   37.36
   4   5 -12 1971.14  161.55
   4   5 -12 1919.67  128.96
   7  10  -6 1961.96  193.15
   7  10  -6 2115.21   83.62
   7   7  12   56.08   72.60
   7   7  12   21.87   50.20
  -7  -7 -12  178.60   55.77
  11   3   1  107.00   81.56
   3   8 -11 1014.46  125.19
  -4   0  12  514.13   53.99
   4   0 -12  522.44   50.90
  -4   0  12  372.57   99.09
  -5   0  11 1536.62   96.28
  -5   0  11 1439.73  137.43
   5   0 -11 1271.96   89.51
  -2   4 -14  712.76   93.78
  -2   4 -14  766.42  112.43
  -2   4 -14  726.92  122.40
   9   1  11   36.38   79.15
   9   1  11   30.49   43.00
  -7   6  -6   -6.18   79.59
   9  -3   6   29.21   76.11
  11   3   6  982.67  132.03
   9   5  -6  343.77   93.08
  -3   7   8  127.34   56.12
  -3   7   8  235.25   76.14
  -3   7   8  198.97   40.33
  -3   7   8  137.03   37.03
  -3   4  11 1541.68  145.63
  -1  -3  14  292.64   72.02
   1   3 -14  310.29   63.94
   6   8  -9  107.47   42.18
   6   8  -9  -62.65   70.21
   2  12   4   51.09   61.89
   2  12   4  268.91   64.48
  -2 -12  -4   89.11   65.95
   2  12   4   44.58   63.41
  -1   6 -13   44.77   56.62
  -1   6 -13  -39.82   43.58
   0   8  10   -5.90   67.95
   0   8  10    8.61   59.74
  -7 -10  -9  227.91   64.44
   7  10   9  349.43   61.54
   7  10   9  337.37   79.59
   9  11   3  134.23   81.00
  11   2   4   62.77   72.88
   0   4 -14  666.65   89.88
   0   4 -14  698.76   94.66
   0  -4  14  602.46   83.35
  -4   5   9  411.35   49.10
  -4   5   9  385.38   89.21
  -4   5   9  462.16   45.32
  11   5   0  645.70  112.93
 -11  -5   0  452.83   34.96
   8  -5   3  925.85  143.21
   8  -5   3  891.46   61.19
  11   2   3   13.12   73.04
   9  11   1  817.71  129.80
  -2  10  -7  134.08   89.98
   5  10  -8  127.84   83.60
  11   7   5  539.93  102.49
 -11  -7  -5  423.53   36.53
   3  12   5  234.69   78.48
  -3 -12  -5  261.03   78.25
   3  12   5  242.36   65.53
   3  12   5  282.32   77.41
   1  12  -4  100.55   78.60
   0  10   7   89.36   41.01
   0  10   7    0.21   42.56
   0  10   7   82.76   84.84
   0  10   7  102.74   77.87
  -3   8 -10  441.93  111.29
   5  11   8  299.02  105.73
   5  11   8  350.13   68.20
   5  11   8  228.96   71.63
  -5 -11  -8  218.38   63.02
  10   9  -1  702.14  149.06
   3  10  -9 1223.38  152.12
  -4   9  -6  535.67  114.75
   1  10   8  171.89   42.14
   1  10   8  262.57   78.29
   1  10   8  197.09   83.93
   1  10   8  255.93   46.74
   8  -5   4  268.00   38.40
   8  -5   4  270.18  106.97
   8  -4   8   14.41   51.17
   0   6  12  170.50   73.20
   0   6  12   44.01   82.47
   4  12  -5  325.96   97.15
  10   0  -1  827.65  117.31
  10   2  -3 1206.95  113.92
 -10  -2   3  361.57   61.33
  -2   2  13  383.44   99.13
  -2   8   8   40.74   65.02
  -2   8   8   82.40   35.58
  -2   8   8   59.77   88.36
  -2   8   8   27.20   28.67
  -6   6   4  927.56   92.28
  -6   6   4  731.97   98.55
   6  -6  -4  728.14   94.45
  11   4   0  225.95   82.98
 -11  -4   0  138.61   35.25
   1  11   6  -55.69   39.78
  -1 -11  -6    1.40   47.89
   1  11   6  -22.49   60.93
   1  11   6    5.61   62.04
   7   8  -8  388.25   93.46
   7   8  -8  367.73   45.03
  -8   2   5   74.28   62.69
   8  -2  -5  -11.89   50.77
  -8   2   5   45.44   61.25
   2   6  13  140.98   93.31
   2   6  13  332.93   83.54
  11   7   1  -21.27   74.03
   9  -2  -2  184.90   89.80
   9  -2  -2  244.72   77.34
   5   6 -11  169.91   79.33
   5   6 -11  107.09   57.08
   8  -5   2   17.51   31.22
   8  -5   2  -11.86   75.90
  -1   9 -10  252.27   37.18
  -1   9 -10  149.42   87.38
  -8  -6 -12 1328.15  120.85
   8   6  12 1685.96  131.90
   8   6  12 1448.64  146.11
   2  12  -5 1051.80  144.42
  -6   4   7  704.09   84.41
  -6   4   7  798.78  122.95
   6  -4  -7  857.82   87.79
  -6   3   8  249.34   71.88
  -6   3   8  309.76   73.33
   6  -3  -8  309.32   61.30
   7  12  -2  148.11   86.77
  -3  10   1    8.31   59.60
  -3  10   1  -63.00   47.50
   1   6 -13  -20.84   59.31
   1   6 -13  -38.45   63.64
   9   9  -4   93.04   82.93
  11   2   5  376.79  107.49
  10  -1   6 1730.33  185.31
  -2   4  12  431.94   88.76
  10  -1   1   -5.52   56.81
   7   6  -9   24.46   36.19
   7   6  -9    1.60   71.58
  -9  -3   6   21.85   44.47
   9   3  -6  667.54   79.75
  11   6   0  490.60  112.89
  -9  -6 -11 2235.23  151.49
   9   6  11 2405.21  161.02
   6   0  14  114.98   63.02
  -6   0 -14  204.69   73.78
  -6   0 -14  119.51   75.79
  -8   1   6   88.41   53.26
  -8   1   6   51.00   53.77
   8  -1  -6   76.10   69.99
  -2  10   4   -0.66   60.80
  -2  10   4  -23.17   55.36
  -2  10   4  -20.63   44.30
  -2   7 -12 2110.18  179.21
  -2   7 -12 2155.92   97.13
  -4   3 -14  769.81  100.29
  -4   4  10  990.27  115.13
  -4   4  10  865.42   49.56
  -4   4  10  935.55   51.43
  11   2   2   20.95   71.70
   4  11   8  254.32   65.10
  -4 -11  -8  205.09   54.25
   4  11   8  -14.39   51.66
   4  11   8  383.61   85.83
   2  11   7    4.86   45.14
   2  11   7  147.42   69.10
   2  11   7   70.38   68.14
  -2 -11  -7  131.09   47.88
  -4   6   8  357.77   49.70
  -4   6   8  294.83   42.14
  -4   6   8  363.36  103.72
  10   0   8  181.62   86.96
  -3  10  -5 1022.13  129.81
  10   1   9  932.22  129.06
   8  -4  -2  288.05   84.78
   8  -4  -2  421.90   99.88
   9  10   7  -34.88   62.22
   9  11   4  974.44  134.24
   3   4 -13  275.21   67.13
  -3  -4  13  279.20   76.39
  -5   8   2   32.85   76.53
  -5   8   2  273.14   77.57
   5  -8  -2  133.86   57.54
  11   4   7 1053.16  160.70
   8  11  -3   92.46   87.48
   6  11   8  526.13   96.17
  -6 -11  -8  588.93   86.59
   6  11   8  678.56   79.73
  11   5   7    7.59   80.81
   5   8 -10   18.99   42.24
   5   8 -10  -31.33   61.45
  -3   0 -15 2156.58  126.69
  -3   0 -15 2488.76  138.90
   3   0  15 2258.86  184.54
   9   8  -5 1907.14  183.91
  10   4  10   -0.97   63.82
  -2   0 -15  254.63   48.53
  -2   0 -15  171.17   49.88
   9   6  -6  173.48   81.05
  -7   4   5  743.24  105.14
  -7   4   5  824.06  103.59
   7  -4  -5  827.87  102.71
  -7   5  -9  826.04  152.23
   0  12  -1  278.23   60.02
   0  12  -1  320.88   86.48
  -3  -1 -15  472.07   60.07
  -3  -1 -15  394.05   56.96
   3   1  15  561.81   94.84
  -5  -9 -11   12.27   31.44
   5   9  11  -29.86   65.30
   5   9  11   13.92   71.00
   5   9  11   55.45   33.24
  -6   7  -7   98.13   99.11
   1  -1 -14  779.91   35.12
   1  -1 -14  856.95   40.27
  10  10   3   81.16   76.65
 -10  -8  -8  609.55   66.42
  10   8   8  656.40  120.04
  10  10   2   72.49   80.67
   9  11   0  -12.52   90.16
  -5   2 -14  277.64   85.88
   5  -2  14  398.45   73.56
   8  -5   5  150.77   21.83
   8  -5   5  199.33   60.91
  -4   9   2   95.83   57.02
  -4   9   2  -32.54   54.52
   8   4  -8 1079.00  144.63
  -5   5 -12 2014.42  176.15
   5   8  12  293.26   50.51
  -5  -8 -12  296.16   42.94
   5   8  12  309.00   58.43
   5   8  12  368.00   97.66
   0  10  -9   45.92   77.85
  -4   8  -9   85.07   79.60
  -1  11   3  -17.53   58.24
  -1  11   3  116.22   62.61
  -1  11   3   99.26   52.40
   9  -3   0  659.48  107.30
   9  -3   0  572.38   92.22
 -10  -5   4    5.74   22.61
  10   5  -4    3.04   63.27
   1  12   3  303.97   68.62
   1  12   3  348.50   86.09
  -1 -12  -3  253.00   69.78
  -4  -5 -14    9.25   18.08
  -4  -5 -14   -1.28   19.18
   4   5  14  134.29   65.99
   0  12  -2  -25.26   67.77
   0  12  -2   46.51   36.48
  10   3  10 -150.61   92.42
   5  12   6  520.59   97.27
  -5 -12  -6  652.37   98.83
   5  12   6  741.00   96.28
  -5   8  -7   32.76   75.56
  -4  -8 -12 1109.82   47.52
   4   8  12 1273.30  122.85
   4   8  12 1169.11  147.89
   6   4  14   48.40   39.41
  -6  -4 -14  -13.88   45.10
   6   4  14    2.57   70.95
  -7   1   8  925.44  110.27
   7  -1  -8  929.43   99.93
  -7   1   8 1052.57  105.08
   8   9  -6  378.98   98.36
   8   9  -6  296.29   25.16
  -3   0  13    1.66   29.67
   3   0 -13   -8.86   25.75
   8  -2  11  106.82   55.99
   8  -2  11  151.13   40.20
   0  12   0  241.13   65.72
   0  12   0  328.35   76.42
  10   7   9 2119.59  194.35
 -10  -7  -9 2209.53  128.21
  -4  -9 -11   45.86   24.48
   4   9  11  148.02   63.90
   4   9  11   70.91   70.21
  -6   0  10  198.42   62.28
   6   0 -10  257.09   61.17
  -6   0  10  305.23   78.57
  -7  -1   9  -13.11   41.60
  -7  -1   9  -26.08   50.77
   7   1  -9   33.37   54.18
   7  12   5   11.97   39.17
   7  12   5  -28.67   53.36
   8  12   2  192.99   93.92
   8  12   2  266.94   32.38
   6  11  -6  356.47  109.39
  -2   1 -15 1825.35  119.22
  -2   1 -15 1503.87  112.12
  10   4  -4   74.65   74.29
 -10  -4   4   36.77   28.66
  -2  -1 -15  164.31   46.58
   2   1  15  308.17   85.17
  -2  -1 -15  184.77   37.20
  -2  11  -2    9.34   34.28
  -2  11  -2  158.46   65.83
   8  12   1  362.15   87.59
   8  12   1  176.22   26.40
   9  -1  10  705.96  115.33
   9  -1  10  579.97   63.06
  -2   8 -11 2028.13  173.47
  -2   8 -11 1602.75   71.28
   8   5  -8  394.50   94.23
   8  -5   1 1007.31   88.87
   8  -5   1 1060.95  124.08
 -10  -5 -10  503.64   81.82
  10   5  10  587.85  102.64
  -2  11  -1  106.77   77.11
  -2  11  -1  292.86   51.95
  -2   6 -13  242.95   52.87
  -2   6 -13  154.85   83.67
   0  11   5  778.67  101.77
   0  11   5  865.91  117.80
   0  11   5  962.10  109.51
   0  11   5  971.03   96.36
   4  13   0  741.56  114.52
  -7   1 -13  286.19   85.60
   7  -1  13  308.32   60.19
  -1  10   6   53.59   59.43
  -1  10   6  -27.46   37.02
  -1  10   6   41.64   55.12
  -1  10   6   43.98   42.92
  -6   4 -12  736.52  116.43
  -8  -3   8 3816.47  178.60
  -8  -3   8 2952.29  227.53
   8   3  -8 3856.74  236.57
  11   8   3 3342.67  246.69
  11   7   6   42.97   74.08
 -11  -7  -6   66.67   31.39
   0  11  -7 2978.77  267.39
   8  -3  10 3059.62   88.82
  -8   3 -10 2963.56  226.49
  10  10   4   70.34   76.16
  -8   3   4 2748.56  212.24
   8  -3  -4 3003.04  191.09
  -8   3   4 2988.28  183.73
  10  10   1  441.02  110.80
  11   3   0  -11.89   64.58
  -3   4 -14  905.50  119.97
  -3   4 -14 1089.08   94.59
   2  10   9  675.37  112.23
   2  10   9  499.85   97.84
   2  10   9  659.74   51.80
   2  10   9  547.44   44.50
  -2 -10  -9  559.88   51.17
   4  13   1  303.72   94.74
  -3   1 -15  370.66   64.61
  -3   1 -15  413.00   71.90
   7  -6  -1   -0.24   30.01
  -7   6   1    0.58   46.60
  11   3   7 1708.29  191.66
   6  12  -4  466.07  114.44
  11   2   6  399.75  123.19
  -4  -1 -15  928.98   87.65
  -4  -1 -15  910.03   82.60
   4   1  15  971.58  126.54
   4  12   6 1192.69  120.75
  -4 -12  -6 1270.57  118.26
   4  12   6 1548.97  137.95
   4  12   6 1442.27  148.36
  -5   6 -11  352.76   97.73
   3   5  14  105.84   75.21
  11   6   7  524.24  127.70
 -11  -6  -7  525.48   71.80
   9  -3   7  435.11  115.99
  -5  -5 -14   46.85   31.15
  -5  -5 -14   21.15   30.67
   5   5  14   58.33   68.84
   5  13   1 1842.54  165.11
   5  13   1 1830.55  132.14
   6   9  11 1156.03  155.81
  -6  -9 -11 1046.75   94.08
   6   9  11  769.86   78.66
   6   9  11  804.32   79.20
   5  13   0  416.80  103.36
  -4   8   5   41.77   66.24
  -4   8   5  113.73   55.16
  -4   8   5   88.30   57.19
   9  10  -3 2326.51  213.29
   8  10  -5  223.93   98.28
  11   8   4  100.53   85.55
   8  12   3 1369.31  155.19
   8  12   3 1403.64   73.89
   6  -5  -6  374.01   60.90
  -6   5   6  273.43   76.22
  -6   5   6  495.95   86.21
  10   6  -4   50.83   72.17
   1   8  11 1372.22  142.21
   1   8  11 1254.22  150.98
  -6   5 -11  -51.55   69.21
  11   8   2  731.57  165.44
  -2  11  -3  104.59   37.92
  -2  11  -3   77.19   75.39
   0   9   9  667.27  106.52
   0   9   9  651.88  128.65
   0   9   9  497.90   37.93
   0   9   9  568.67   39.08
  -4   6 -12 1291.90  145.90
   6  -2  -9 2433.29  131.54
  -6   2   9 2209.55  134.46
  -6   2   9 2551.36  180.06
  -3  -2 -15   63.37   36.02
   3   2  15   32.81   71.14
  -3  -2 -15  134.26   33.76
   1   4 -14  209.98   70.92
  -1  -4  14  122.32   70.15
   6  12   6  489.08   90.60
   6  12   6  451.41   66.05
  -6 -12  -6  374.99   79.86
   4  13  -1 1166.46  148.13
  11   2   1  556.19  107.78
   6  -7  -2    4.13   39.64
  -6   7   2   26.99   49.44
   7  11  -5   21.28   94.17
   4   9 -10 1274.29  169.67
  -5   4 -13   -4.91   59.39
  11   7   0  -43.90   75.78
  -1  11  -6   43.25   23.74
  -1  11  -6  -26.95   93.03
   0  12  -3  296.69   55.58
   0  12  -3  240.45   92.69
  -7   6  -7  281.18   98.02
   5  12  -5  550.05  118.94
   8   3  13  -67.51   50.72
   8   3  13  130.54   61.17
  -8  -3 -13   94.12   74.42
   8   9  10  242.28   66.10
  -8  -9 -10  315.98   71.37
  -8  -9 -10  281.48   62.11
   4   0  15  757.18   97.05
  -4   0 -15  712.57   89.47
  -4   0 -15  682.41   73.83
   9  -2   9   72.92   79.72
   1   7  12  133.59   76.32
   1   7  12  111.06   82.07
  10   9   7  979.23  124.23
 -10  -9  -7  951.86   69.66
   5  11  -7 1089.82  158.41
   8  12   0   18.15   15.33
   8  12   0    5.02   68.02
   3   7 -12  907.93  119.17
  -1   9   8  145.92   93.78
  -1   9   8  171.82   41.87
  -1   9   8  117.43   78.43
  -1   9   8  129.87   34.72
  -6  -8 -12  263.18   52.31
   6   8  12  292.86   51.47
   6   8  12  328.16   90.47
  -1   0 -15 2590.21  116.99
  -1   0 -15 2620.74  123.72
  -1   1 -15  437.50   66.41
  -1   1 -15  344.20   60.26
  -2  11   0   29.62   70.01
  -2  11   0   -6.62   35.13
   0   3  14  296.27  106.15
  -8  -8 -11  226.97   76.81
   8   8  11  247.03   72.85
   5  10  10  182.08   52.88
   5  10  10  210.40   84.88
   5  10  10  298.45   92.25
  -8   0   7   49.57   55.05
  -8   0   7   63.07   59.15
   8   0  -7   82.70   65.12
   0  12   1   10.61   55.61
   0  12   1   30.70   42.12
   1   4  14  506.62  111.86
   9   8  10   31.53   51.78
  -9  -8 -10   19.73   37.91
   9   2  -6 1410.76  125.44
  -9  -2   6 1179.46   99.20
  10   8  -3 -116.76   90.18
   9  11   5  -14.41   63.82
  -4  -2 -15  633.55   61.81
  -4  -2 -15  420.21   61.94
   4   2  15  794.57  116.59
   8   2  13   -6.05   60.19
   8   2  13   56.10   49.26
   8   8  -7  952.00  137.34
   8   8  -7 1083.42   58.61
  11   5  -1 1058.29  134.75
 -11  -5   1  819.07   44.48
   4  10  -9  -47.93   73.98
  10  -1   7  918.90  134.34
  10  -1   0  234.77   86.43
   5  13   2   35.14   83.60
   5  13   2  189.31   50.43
   1  12  -5    2.74   63.27
 -10  -3   4  413.62   52.25
  10   3  -4  625.02   97.71
  10   2  10 2487.69  197.56
  -3   9   5  575.60   83.62
  -3   9   5  708.94  113.19
  -3   9   5  638.19   81.26
  -3   9   5  758.57  106.06
   3  13   0  189.23   84.56
  -8   5  -6  134.48   85.58
   9   0  11  381.32   63.04
   9   0  11  314.14   91.98
   9   9   9   36.47   60.80
  -9  -9  -9   69.07   39.57
   8  11   7    4.94   59.98
   2  11  -8  770.61  135.45
   5  13  -1 1195.11  178.27
   3  11   8  716.17   78.20
  -3 -11  -8  718.73   72.31
   3  11   8  469.18  134.09
   3  11   8  732.76  120.43
  -4   5 -13 2066.12  189.68
   0   5  13  335.44   87.08
   0   5  13  322.25  103.21
   4  13   2 1002.96  145.46
   4  13   2  999.52   99.68
   4   6 -12   68.17   65.37
   4   7  13  681.94  102.63
   4   7  13   11.80   50.51
   9  11  -1   77.13   85.72
  -4   1  12  286.70   72.99
  -4   1  12  237.60   40.01
  -5   7   5   60.95   70.60
  -5   7   5   23.71   58.33
  -5   7   5  179.59   50.78
   8  -1  12   85.10   41.47
   8  -1  12   83.97   75.35
  -3  10   2   40.69   42.50
  -3  10   2  -23.46   49.73
  -5  -7 -13  286.90   39.04
   5   7  13  369.38   91.97
   7   6  13 1062.55  126.77
  -7  -6 -13  890.78   97.74
   3   8  12  -55.23   56.23
   3   8  12   49.53   67.68
  -1   4  13  637.95   96.96
  -1   4  13  424.66   87.05
   3  13  -1  840.05  122.45
   2   6 -13  127.79   74.10
  10   9  -2  363.46  120.13
  -2   2 -15  550.52   84.57
  -2   2 -15  451.01   71.56
  -3   8   7  119.03   75.72
  -3   8   7  136.00   93.55
  -3   8   7  197.55   43.82
  -3   8   7  150.05   51.06
   6   7 -10    3.47   40.66
   6   7 -10   84.20   81.58
  -6   1 -14  157.55   71.87
   6  -1  14  259.13   60.27
  -3   3  12  394.10   94.63
   8   4  13 1515.86  140.09
  -8  -4 -13 1519.66  127.89
   8   4  13 1428.34  134.86
  11   8   5  345.19   97.69
 -11  -8  -5  268.10   25.92
  -4   3  11  111.79   63.22
  -4   3  11  120.78   24.99
   9   3  12   58.97   73.95
   9   3  12   36.08   70.17
   2   2  15  451.76  103.99
  -2  -2 -15  471.84   39.30
  -2  -2 -15  512.64   38.63
  11   4  -1  -16.83   80.62
 -11  -4   1   77.23   30.23
   8   6  -8 2073.66  197.20
   4  10  10  302.13   45.29
  -4 -10 -10  251.81   47.30
   4  10  10  243.16   73.08
   4  10  10  354.26   89.86
   3  11  -8 1086.09  147.18
   2   2 -14  209.78   55.99
  -2  -2  14  178.58   53.98
   7  11   8  219.27   59.42
  -7 -11  -8  246.00   81.67
   7  11   8  353.15   83.00
  10  10   5  785.41  118.60
  -4   9  -7    7.74   69.85
  -6   3 -13  -55.37   70.42
   7  12  -3  625.16  128.20
  11   8   1  587.32  126.84
   3  13   1  352.25  113.54
  11   6  -1   -1.96   71.57
  -9   1   4  174.33   71.18
   9  -1  -4  160.85   87.27
   9   7  -6 1189.52  162.96
  10  10   0 2371.99  217.96
  11   1   4  740.91  132.11
  -5   4   9  198.28   46.33
  -5   4   9  163.80   75.41
   5  -4  -9  192.08   44.90
   3   9  11  -17.00   72.32
   3   9  11   89.65   63.88
   3   9  11   67.72   14.25
   6  10  10  -30.03   40.27
  -6 -10 -10   48.51   46.94
   6  10  10  173.87   74.71
   6  10  10   49.53   51.00
  -2 -12  -5  109.42   61.05
   2  12   5  114.34   57.37
   2  12   5   54.73   65.07
   2  12   5   72.02   70.44
  -4   7   7  971.99  128.06
  -4   7   7  618.31   73.75
  -4   7   7  741.32   72.64
  -5   1  11 1048.37  110.41
  -5   1  11  756.14   69.03
   5  -1 -11  817.46   69.77
   9   4  12  700.15  103.04
   9   4  12  938.54  124.20
  11   1   3  135.04   90.06
  -4   7 -11  843.44  127.07
  -8  -2   8  169.71   57.98
  -8  -2   8   81.67   76.00
  -3  10  -6  824.67  154.08
   4  13  -2  116.29   89.28
   3   5 -13 1565.33  133.04
  -3  -5  13 1651.12  147.45
  -5   5   8  425.34   99.10
  -5   5   8  450.59   63.00
  -5   5   8  537.90   59.77
 -10  -6 -10 1645.95  121.55
  10   6  10 2137.66  165.05
   8  12   4   77.26   35.09
   8  12   4   45.57   75.35
   2   1 -14 1256.06   86.36
  -2  -1  14 1239.82   88.43
  -2  11  -4   86.03   25.66
  -2  11  -4  130.61   78.30
  -1   5 -14  912.04  107.76
  -1   5 -14  769.09   99.57
  -1  -1 -15 3525.13  112.49
  -1  -1 -15 3713.64  125.07
   3  12  -6  765.62  134.71
   1   9  10  639.57  115.76
   1   9  10  652.92  105.66
   8  -5   0  261.71   65.45
   8  -5   0  309.79   84.37
   7   7  -9  451.51  109.70
   7   7  -9  296.07   54.09
  -1   2 -15  246.56   67.85
  -1   2 -15  287.40   73.96
  -9   0   5 1178.12  113.67
   9   0  -5 1160.94  123.30
  10   1  -3  295.26   82.24
 -10  -1   3  246.57   64.58
   6  13   1  477.42   57.75
   6  13   1  398.72  103.93
   4   8 -11    3.34   40.36
   4   8 -11   41.05   64.79
  10   0  -2  512.02   96.72
   0   5 -14   51.74   80.50
   0   5 -14  142.23   71.41
   8  10   9  200.06   80.08
  -8 -10  -9  116.55   66.40
  -4   1 -15   70.40   65.87
  -4   1 -15   80.78   49.89
   4  -1  15   81.53   70.46
  11   4   8 1783.76  172.83
  11   1   5   11.12   78.10
  -7   4 -11  418.12  101.35
   7  -3  12   -2.15   22.79
  -7   3 -12    6.37   58.31
   1  11  -8 1288.47  168.01
   6  13   0  387.57   98.47
   6  13   0  203.85   54.27
  11   5   8  346.31   93.64
   8  12  -1  848.40  131.34
   7   2  14  156.17   59.99
  -7  -2 -14  102.20   71.33
   7   2  14  132.12   62.31
  -3   2 -15  365.15   85.34
  -3   2 -15  437.73   73.63
  -3   2 -15  458.84   71.67
  -9  -7 -11  783.43  108.62
  -9  -7 -11  778.46   97.18
   9   7  11  850.57  101.38
   9   2  12  435.48   83.62
   9   2  12  441.10   93.43
   8   1  13  -52.24   69.66
   8   1  13    3.20   43.18
   3  13  -2  172.69   88.24
   9  -3  -1  172.17   76.28
   9  -3  -1   81.89   75.24
   1   9 -11  230.76  107.05
   1   9 -11  133.16   49.44
  -2  -3  14   44.67   58.21
   2   3 -14  147.59   59.88
   3  12   6  823.58  110.73
   3  12   6  608.76   96.35
   3  12   6  453.98  104.07
  -3 -12  -6  595.44   90.53
  11   2   7  522.15  120.16
  10   7  -4 2843.53  232.11
   0  12  -4  668.14   70.87
   0  12  -4  726.75  121.37
  -8   4  -9  115.54   84.43
  -2  11   1  361.99  104.39
  -2  11   1  533.77   75.97
   6  13   2  535.86  101.00
   6  13   2  328.31   64.15
   1   8 -12 1538.55  154.52
   1   8 -12 1489.97  130.01
   2  12  -6  241.08  100.94
   5  13   3  321.39   86.93
   5  13   3  239.50   60.08
   2   5  14 1777.91  179.88
  -7   5   4  902.50  116.94
   7  -5  -4  695.91   94.91
  11   7   7  370.42   94.77
   7   3  14  111.42   61.25
   7   3  14  -83.18   66.01
  -7  -3 -14   83.53   53.13
  -3   1  13  -22.02   62.92
   3  -1 -13   24.67   25.64
  -3   1  13   84.63   21.96
  11   1   2 2479.42  210.80
   0   8 -12  264.74   82.71
   0   8 -12    5.17   50.92
  -6  -5 -14 1512.89  102.30
   6   5  14 1456.77  149.52
   6   5  14 1449.16   94.74
  -2  10  -8 1311.16  160.13
   1   6  13  -54.65   63.46
   1   6  13  -18.24   77.06
   5   7 -11   35.92   47.34
   5   7 -11   -3.66   64.27
   5  13  -2  391.51  133.36
   1  12   4  249.83   85.15
   1  12   4  315.70   71.29
   1  12   4  200.15   69.70
  -1 -12  -4  243.10   64.99
   3   7  13  401.78  109.08
   3   7  13  421.07  109.12
   5   1  15  306.11   86.90
  -5  -1 -15  373.67   76.66
  -5  -1 -15  528.12   74.98
   8   7  12  197.12   85.71
   8   7  12  193.20   71.87
  -8  -7 -12  268.50   63.34
  -4  -3 -15  434.97   50.63
  -4  -3 -15  437.89   51.34
   4   3  15  461.90   99.01
  -3  -3 -15 1290.85   60.70
  -3  -3 -15 1243.32   59.73
   3   3  15 1091.62  143.09
  -2   9   7   73.42   44.37
  -2   9   7  123.28   73.60
  -2   9   7   18.85   42.88
  -2   9   7  134.58   84.63
   4  12  -6  938.88  152.16
   0  12   2 1069.98  125.91
   0  12   2  922.74  106.08
  11   2   0  125.47   85.75
  -3   9  -9  345.33  103.81
   3  13   2   33.98   65.54
  -5   8   3  308.85   74.48
  -5   8   3  278.54   70.61
  -6   6 -10  712.77  123.94
  -2   9 -10  -13.01   11.83
  -2   9 -10   89.51   70.77
  10   0   9  635.66  147.40
   6   7  13  184.16   46.64
   6   7  13   86.96   80.31
  -6  -7 -13  252.21   54.88
  -1  10  -9  438.93  117.71
  -1  10  -9  519.75   46.47
   7  12   6 1135.10  121.75
   7  12   6 1067.53   85.07
  -4   9   3   89.87   60.38
  -4   9   3  127.16   73.59
  10  -2   4   30.27   72.33
   4  13   3  318.75   68.92
   4  13   3  200.42   94.23
  -6   7  -8  949.65  134.13
   9  -2  -3  224.29   73.20
   7   9  11  274.45   88.80
  -7  -9 -11  223.75   63.70
   7   9  11   32.93   58.90
   5   2  15  327.32   77.61
  -5  -2 -15  216.71   59.00
  -5  -2 -15  218.46   60.51
   6   3 -11  264.55   70.88
   6   3 -11  306.30   71.58
  -6  -3  11  279.11   75.50
  10  -2   3  476.54  109.98
   5   3 -12  929.56   89.75
  -2   5 -14   90.69   58.75
  -2   5 -14  296.40   76.65
   2   9 -11 2180.05  190.56
   9   5  12  452.86   90.62
   9   5  12  787.66  117.46
   8  11  -4  -45.30   87.10
  -1  11   4  459.69   97.46
  -1  11   4  477.86   78.12
  -1  11   4  582.79   76.35
   9  10   8   75.78   64.60
  -5   7 -10   60.72  101.20
  11   3  -1 1004.46  127.65
 -11  -3   1  704.14   69.80
  -3   7 -12  359.95  118.00
   6   4 -11  411.74   90.39
   6   4 -11  326.89   72.24
  -2   3  13  318.81   81.52
   2   0 -14  278.06   40.50
  -2   0  14  374.36   38.80
  -7  -1 -14  -27.92   67.48
   7   1  14   63.30   49.29
  11   3   8  884.34  134.66
  -7   0   9 1052.31  105.13
  -7   0   9  965.26  119.47
   7   0  -9 1041.42  102.42
   0   9 -11  494.88   67.40
   0   9 -11  762.63  114.33
   8  -4  -3  197.97   86.50
  -5   3  10  326.70   53.63
  -5   3  10  324.94   79.75
   5  -3 -10  308.85   44.99
  11   7  -1 1004.35  145.49
   6  13  -1  913.15  134.15
  11   8   6  -10.54   65.31
 -11  -8  -6   -4.44   23.63
   8   5  13  670.36  102.02
   8   5  13  651.02  109.51
  -8  -5 -13  733.22  107.94
   0   1 -15  164.60   45.85
   0   1 -15  121.51   47.73
  -5   8  -8  488.36  140.91
  -3   6 -13  433.37   49.93
  -3   6 -13  353.55   95.41
   9  -3   8  -14.40   91.66
   4  11  -8 1790.74  185.37
  -2  10   5  286.85   84.10
  -2  10   5  203.39   83.74
  -2  10   5  218.61   54.36
  -2  10   5  178.33   58.41
  -6   8  -3   48.46   84.45
  11   8   0  713.42  138.01
   5   2 -12   50.17   52.29
  -5  -2  12    9.97   52.54
   9  11   6   27.81   69.61
   9  -4   3  -35.74   89.17
   9  -4   3   73.98   38.91
  11   6   8  298.91   82.28
 -11  -6  -8  199.93   54.69
  10   2  -4   15.14   88.68
 -10  -2   4  130.75   50.73
   7  -6  -2  379.55   77.31
  -7   6   2  344.65   90.18
   9  -4   4  170.63   39.54
   9  -4   4  338.15  111.55
  10  -2   5  125.74   86.80
   5   4 -12  585.83   95.67
  -5  -4  12  434.46   94.81
  -7  -8 -12   27.16   46.85
   7   8  12   15.12   62.31
   7   8  12   -3.68   40.35
  -8   5  -7   68.13   87.85
  -5   6   7 1769.51  108.14
  -5   6   7 1522.67  146.42
  -5   6   7 1479.26  112.16
  11   1   6 1499.24  169.79
  -5   9  -3  454.68   98.46
   6  10  -8  -27.76   34.00
   6  10  -8   16.33   75.57
  -5   9  -2  171.23   77.37
   5   0  15   37.20   68.42
  -5   0 -15  163.81   53.43
  -5   0 -15  -29.94   52.70
  -6   8  -2   81.03   68.46
   6  13   3  698.45  120.02
   6  13   3  706.70   84.69
  -5   3 -14  114.55   67.89
  10   8   9   82.95   66.80
 -10  -8  -9   59.26   40.69
  10   1  10    3.00   64.24
  -3 -10 -10  121.31   33.60
   3  10  10  138.52  101.16
   3  10  10  173.21   75.02
   3  10  10  165.99   33.83
   2  13   0  377.06   88.88
   2  13  -1  637.67  109.31
   4  13  -3 1285.15  158.34
  10  -2   2  190.92   84.14
  10  10   6    7.84   62.50
   9   9  -5  -57.34   76.36
   0   0 -15 4343.65  151.05
   0   0 -15 4243.97  154.75
  -6   6   5  163.97   66.62
  -6   6   5  141.61   66.48
  -6   6   5  184.60   76.57
  10  10  -1  -58.31   88.02
   2   8 -12   11.43   65.24
  -4   4 -14  596.33  125.95
   7  10  -7  413.83  116.01
   7  10  -7  570.21   45.12
   6   9  -9  114.06   97.48
   6   9  -9   61.76   43.79
   6   2 -11  195.39   67.70
  -6  -2  11  128.95   53.70
   8  12   5 1881.13  101.48
   8  12   5 1622.85  184.67
  -2  11  -5   34.15   73.52
  -6   1  10  910.08   90.82
   6  -1 -10 1235.80   93.46
  -6   1  10 1118.80  132.15
  -7  -4 -14  925.33  104.89
   7   4  14  881.33  109.56
   7   4  14  886.95  103.19
   9  11  -2  332.00  104.77
   1  11   7  163.72   79.87
   1  11   7  185.91   63.80
   1  11   7  298.40   86.77
   1  11   7  233.56   60.19
   0   7 -13   48.05   55.53
   0   7 -13  -11.31   80.25
  -2   6  11 2366.29  178.84
  -2   6  11 2350.11  208.46
  -6   8  -4   23.30   73.01
   5  12   7  774.16  114.27
   5  12   7  492.84   85.68
   5  12   7  719.77   97.47
  -5 -12  -7  495.02   78.00
  -1  -5  14  385.68   93.90
   1   5 -14  502.57  102.00
  10  -1   8 3368.95  246.89
   1   2  15  472.90  112.96
   0   2 -15 1631.36  121.24
   0   2 -15 1404.20  109.69
  -7 -10 -10 2860.47  185.91
   7  10  10 2686.10  217.22
   7  10  10 2704.15  152.72
  10  -1  -1  -42.07   69.37
  -7   6  -8   46.27   79.27
   7   9  -8   47.62   78.84
   7   9  -8   22.09   27.09
  -9  -1   6  270.19   54.52
   9   1  -6   79.80   71.41
  -2   7  10  207.18   98.13
  -2   7  10  210.25   83.68
   3  13  -3  456.49  116.24
   2  10 -10  270.84  100.23
   5  11   9  696.88  105.10
  -5 -11  -9  660.85   79.06
   5  11   9  562.65  125.56
  -2   3 -15  631.76   91.39
  -2   3 -15  666.47  106.27
  -2   3 -15  588.22   98.43
   9  -4   2  400.38  122.36
   9  -4   2  385.16   63.26
  11   1   1   92.08   82.71
  -1   3 -15  572.17   96.50
  -1   3 -15  612.39   98.87
  -7   5 -10  -32.73   72.64
   7  -2  13  697.66   67.82
  -7   2 -13  658.17  107.51
  11   9   3  594.70  128.56
   8   7  -8  332.44  116.04
   1  10 -10  -31.75   78.79
   5   3  15  995.89  140.41
  -5  -3 -15  848.66   86.17
  -5  -3 -15  942.17   81.57
  -1   8 -12 2394.47  127.54
  -1   8 -12 2670.14  224.37
   2   3  15  856.57  130.56
   6  12  -5  396.38  116.30
  -2  -4  14 1259.66  119.54
   2   4 -14 1165.28  129.57
   9   1  12 1644.16  119.80
   9   1  12 1945.27  180.45
   9  -4   5  149.63   84.54
  10   9   8  818.41  124.03
 -10  -9  -8  879.71   74.97
  -5   9  -4  275.73   86.56
  -6   7   3  813.42  111.90
  -6   7   3  717.23   94.74
  -1   7  11 2882.80  238.36
  -1   7  11 2871.12  231.18
  -5   9  -1  -15.54   65.22
   6   5 -11   71.28   46.03
   6   5 -11   44.45   59.57
  -1  11  -7 1423.29  160.30
   7   4 -10  241.76   64.02
  -7  -4  10  114.24   68.80
   7   4 -10  141.69   49.20
   2  13   1  361.00   79.28
   2  13   1  389.57  110.59
   2  13  -2  493.85  128.89
  -7   3   7   21.80   59.06
  -7   3   7   52.21   60.39
   7  -3  -7   54.40   54.76
  -3   6  10  105.16   73.34
  11   9   2 1773.02  182.24
   2   8  12   55.08   67.37
   2   8  12  -37.32   54.92
  -8  -1   8  -67.15   53.33
   8   1  -8   12.71   48.77
   0  10   8   61.11   41.34
   0  10   8   18.46   35.09
   0  10   8    7.38   66.65
   0  10   8  -59.10   67.76
 -11  -5   2  276.48   28.81
  11   5  -2  490.75   99.99
   1   7 -13   76.72   61.25
   1   7 -13  -30.34   45.25
  -3  10   3   17.83   57.44
  -3  10   3   59.30   57.22
  -3  10   3    1.75   48.16
  -6   8  -1  377.09   91.97
   9  10  -4  -54.83   79.08
   4   6  14  331.36  104.32
  -6 -12  -7 1702.09  135.99
   6  12   7 1944.79  138.14
   6  12   7 2152.53  152.14
   1  12  -6  528.15  117.76
  11   9   4  615.37  125.01
   8  -5  -1  416.35  106.21
   8  -5  -1  392.25   82.69
   8  12  -2  213.72   99.99
   7   3 -10   36.63   61.28
  -7  -3  10   60.42   52.11
  10   7  10  140.87   69.56
 -10  -7 -10   51.38   57.21
   9   4  -7  -17.51   63.90
  -9  -4   7  -21.40   33.73
  -4  -3  13   12.04   50.23
   4   3 -13  -42.93   53.14
  -6 -11  -9  538.36   72.59
   6  11   9  348.43   80.91
   6  11   9  574.07   93.94
   6  11   9  406.10  132.21
   5  13   4   39.35   48.61
   5  13   4 -140.18   73.79
  10   4  11  526.55   98.94
   9   5  -7  404.47   92.44
   3  13   3    3.52   74.60
   3  13   3  236.65   63.78
   3  13   3  -77.28   58.66
  -4  -2  13   55.48   43.25
   4   2 -13  -59.97   41.99
  -4   2 -15  449.04   80.97
  -4   2 -15  487.02   97.22
   0  11   6  -35.75   60.72
   0  11   6  -26.06   47.19
   0  11   6  -66.09   51.83
   0  11   6  -90.84   63.06
  -2  11   2  489.86   97.08
  -2  11   2  435.21   82.58
  -3   8 -11 1891.34  179.29
   2  11   8  146.42   78.61
   2  11   8   98.43   67.81
  -2 -11  -8   33.64   38.16
   2  11   8  -30.05   43.41
  -1   7 -13  219.11  100.90
   8   0  13   52.68   65.37
   8   0  13   -8.33   36.45
   0  11  -8  336.76  106.82
  -8   2   6  441.33   85.64
   8  -2  -6  672.67   84.15
  -5  -6 -14  493.55   49.41
   5   6  14  501.29  111.90
   4  12   7  288.32   86.52
   4  12   7  340.61  112.09
  -4 -12  -7  136.97   66.63
   4  12   7  303.36   76.61
  -7   7  -3  118.69   79.99
   5  13  -3  906.79  137.95
   0  12  -5  451.36  117.71
  10  -2   6  279.35   99.92
  -4   8 -10   17.66   75.49
   4  11   9  844.10   76.29
   4  11   9  750.76  104.57
   4  11   9  835.98  143.56
  -4 -11  -9  598.98   71.96
   9   8  -6  354.67  107.68
   6  13  -2  242.04   99.10
  10   3  11   16.50   79.62
  -5  -1  12  480.83   72.92
   5   1 -12  585.57   75.83
  11   6  -2  695.32  127.24
  10   5  -5    3.41   63.10
   1  10   9  781.19  115.88
   1  10   9  445.36   47.16
   1  10   9  653.26  122.67
   6  -2  14  731.34   82.51
  -6   2 -14  843.02  126.68
   2   9  11 3681.85  242.41
   2   9  11 3744.25  261.55
  -7   0 -14  399.27  104.98
   7   0  14  326.14   74.78
   3   9 -11  -20.98   73.21
 -11  -4   2  282.84   41.54
  11   4  -2  360.08   98.06
  -3  10  -7  465.79  118.00
   7  13   1  660.37  136.60
   7  13   1  866.43   67.76
   5  10  -9  -88.06   86.52
   7  12  -4 2205.42  247.38
  -1   6  12  460.99  105.34
  -1   6  12  572.49  119.33
  10   9  -3   32.22   77.53
   5  12  -6   83.33   93.55
  -3   5  11  328.31   89.13
  -7   7  -4  483.90  111.31
  -4  10  -2  128.45   77.66
   5   5 -12   35.31   67.79
   5   5 -12   11.27   57.03
  -5  -5  12    2.86   66.10
  -6   8  -5 1311.83  153.70
  -7   7  -2  444.71   97.99
  -1   8  10 -102.26   73.57
  -1   8  10  -42.12   75.96
   7   5 -10   47.52   48.60
  -7   2   8  640.08   95.70
  -7   2   8  554.97   91.17
   7  -2  -8  789.52   89.95
   9  -2  10  786.74  133.73
   9  -2  10  776.07   54.66
  10  -2   1  108.64   82.13
  11   2   8    6.48   71.47
   7  13   2 1072.97  141.51
   7  13   2 1087.03   84.58
   4  13   4  185.65   73.65
   4  13   4  119.75   67.22
   9  -1  11   54.43   37.80
   9  -1  11  -15.20   76.26
  10   4  -5   34.59   90.20
 -10  -4   5  123.60   41.19
   6  11  -7  159.99   91.03
   0  -1 -15  163.22   22.97
  -7   4   6  379.38  108.35
  -7   4   6  524.13   78.43
   7  -4  -6  525.15   87.97
   8  11   8  295.98   79.05
  -4  10  -3  128.44   85.27
   5   9 -10  776.02   78.16
   5   9 -10  484.02  123.09
   0  12   3   23.77   56.41
   0  12   3   76.28   58.70
   0  12   3   24.23   62.92
   3   6 -13 -100.03   66.74
   3  10 -10   89.74   84.05
  10   8  -4  -36.39   79.58
   9   6  12   60.17   70.37
   9   6  12   51.24   55.44
  -4   9  -8   15.07   72.78
  10   5  11 1598.00  154.88
  -3   7   9 1081.44  133.30
  -2   5  12  936.49  122.42
  -3   3 -15  314.31   88.68
  -3   3 -15  423.27   73.23
  -3   3 -15  199.38   60.79
   4   7 -12  771.30  116.27
   6  13   4  215.16   63.19
   6  13   4   61.82   98.25
  11   9   1   18.46   80.22
   9  -4   1    0.30   84.89
   9  -4   1   20.69   45.80
   0   4  14   39.63   61.84
   0   4  14   -3.43   79.70
  -1   9 -11  251.60   47.46
  -1   9 -11  359.28   96.02
   2  -1 -14    6.90   15.04
   2  -1 -14   22.35   15.81
  -5   1 -15   72.13   64.60
  -5   1 -15  -62.27   66.96
   5  -1  15  125.43   63.99
  -8   3 -11  175.35   92.30
   8  -3  11  156.85   28.89
  -4  -4 -15  360.24   42.72
  -4  -4 -15  284.04   39.26
   4   4  15  341.88   93.06
  -3   5 -14 2353.98  135.02
  -3   5 -14 2560.80  190.24
  -8   3   5  504.24   86.36
   8  -3  -5  260.94   75.81
  -8   3   5  352.15   95.51
  -1  12  -1  105.06   63.27
  -1  12  -1  -71.04   38.70
   7  11  -6  527.02   46.18
   7  11  -6  626.66  121.99
   7  13   0 1123.41  135.85
   7  13   0  792.66   66.31
   2   7  13    8.97   66.58
   2   7  13  144.70   83.57
  11   1   7  150.81   97.36
  -4   2  12  379.06   99.65
  -1  12  -2  105.05   74.28
  -1  12  -2   55.58   43.96
   9   3  -7   81.07   74.08
  -9  -3   7  205.87   50.30
   4   4 -13   97.33   70.01
  -4  -4  13  150.87   60.54
  -1  10   7  475.90   67.58
  -1  10   7  579.62  107.18
  -1  10   7  774.98  107.84
  -1  10   7  750.69   73.19
   0   3 -15   97.31   65.02
   0   3 -15   63.09   48.52
  11   9   5  195.24   91.46
 -11  -7  -8  256.95   51.27
  11   7   8  134.24  104.23
  -8   1   7  306.26   77.19
  -8   1   7  100.22   65.08
   8  -1  -7  289.13   77.12
  -4  10  -1   -6.07   59.79
  -5   9  -5  468.68  118.03
  11   2  -1  201.96   91.71
   3   6  14 1661.61  173.86
   8  10  -6  131.49   22.35
   8  10  -6  153.25   90.89
   0  10 -10    8.87   33.75
   0  10 -10  135.65   77.53
   9  -4   6   23.99   22.93
   9  -4   6  -88.18   69.63
  11   8   7  626.31  112.39
  -5   9   0   81.53   69.45
  10   6  -5  647.46  120.11
   7   7  13  281.56  106.60
   7   7  13   12.12   48.36
  -7  -7 -13  353.80   66.05
  -2   8   9  163.54   34.31
  -2   8   9  335.46   86.72
  -2   8   9  147.88   84.85
  -2   8   9  157.40   31.36
  -6  -1  11  112.97   59.00
  -6  -1  11    7.44   52.08
   6   1 -11    9.74   40.66
   2  13   2  120.51   62.70
   2  13   2   37.01   74.32
   8   9  -7    5.52   18.59
   8   9  -7   17.66   69.82
   9   6  -7  461.17  123.76
   9  -3  -2  519.82  116.76
   2  13  -3  -21.02   75.48
   4   1 -13 1094.61   84.02
  -4  -1  13 1032.97   82.85
  11   4   9  704.18  146.38
  -4   8   6  -27.59   39.61
  -4   8   6  106.14   67.22
  -4   8   6   13.42   44.90
   7   2 -10  148.43   58.13
  -7  -2  10   81.63   83.62
  -7  -2  10  191.44   57.09
  -2 -12  -6    3.04   50.93
   2  12   6  -49.16   54.40
   2  12   6   38.51   56.91
   2  12   6   78.67   60.37
  -8   2 -12  396.16  105.74
   8  -2  12  524.67   52.07
   6   8 -10  390.69   63.03
   6   8 -10  462.17  124.25
  11   8  -1  721.04  167.04
   6  -4  -8   54.12   46.68
  -6   4   8  -56.49   58.89
  -6   4   8   77.28   50.22
   3   4  15   57.76   78.82
   9  12   2 1668.70  206.64
  10  11   2   64.15   82.07
 -11  -5  -9   -1.57   42.79
  11   5   9  115.51   69.71
   7   8  -9  107.84   83.57
  11   0   4  257.93   99.81
  10  11   3  180.37   93.43
  -6   8   0  -52.94   77.99
   1   5  14 1053.81  173.20
   1   5  14 1280.38  140.13
   7  13   3 1564.14  162.50
   7  13   3 1689.30  106.35
  -4  10  -4  448.73  106.75
  -1  12   0  231.62   86.47
  -1  12   0   29.60   48.20
  -7   7  -5 1256.33  162.15
  -8  -6 -13   20.44   71.99
   8   6  13  223.90   55.45
   8   6  13   91.27   95.82
  11   0   3  476.99  113.96
  -7  -5 -14 3356.21  175.58
   7   5  14 3319.66  248.01
   0   7  12 1129.82  136.30
   0   7  12  618.36  116.22
   0   8  11  294.51   85.86
   0   8  11  223.04   98.23
   7  -7   1   54.26   38.26
  -7   7  -1  -25.73   84.06
  -6  -2 -15  919.55   93.79
   6   2  15  921.77  125.76
  -6  -2 -15 1017.62  100.51
  10   2  11  400.12  103.17
   4  13  -4  317.18  107.18
  -9  -9 -10  245.33   66.10
   9   9  10  227.91   71.26
  -1  12  -3  -21.75   67.73
  -1  12  -3   -7.50   32.78
   9  12   1  150.29   94.92
 -10   0   3  307.93   81.81
  10   0  -3  479.84  110.41
   9  12   3 1196.60  155.52
  -3   9   6  -23.97   50.23
  -3   9   6    0.68   68.72
  -3   9   6  -51.95   39.31
  11   1   0 1319.09  153.60
  -4   5  10  130.69   23.03
  -4   5  10  233.04   76.95
  -5   2  11   72.28   42.93
  -5   2  11  178.43   64.19
   5  -2 -11  157.03   40.26
   1  12   5  392.60  102.53
   1  12   5  331.54   73.58
   1  12   5  434.94   96.42
  -1 -12  -5  259.52   86.60
  -3   2  13  121.79   72.83
   3  13  -4  447.34  116.63
  -1   3  14  717.68  116.08
   5   4  15  -75.07   61.90
  -5  -4 -15   38.83   40.93
  -5  -4 -15   -4.81   31.18
   6   6  14  388.30   59.00
   6   6  14  358.37  103.08
  -6  -6 -14  446.68   62.06
   3  12  -7  217.06  108.97
   2   7 -13  342.89  114.57
  11   7  -2  201.44   98.55
   3   8 -12 1517.91  172.53
   7  12   7  298.50   99.71
   7  12   7  398.61   69.89
  -6  -1 -15  -19.59   57.18
   6   1  15  -59.37   64.22
  -6  -1 -15   -2.16   58.85
  -2  11  -6  153.88   95.65
  10  10   7  268.73   89.44
  11   0   5 1466.39  168.29
   8  12   6  331.06  115.19
   8  12   6  504.52   66.84
   9  11   7  690.31  109.40
 -10  -3   5  -40.72   31.78
  10   3  -5  104.86   63.05
  -6   3   9   20.88   44.65
  -6   3   9  107.32   61.92
   6  -3  -9   60.83   45.35
  -8   5  -8  407.49  114.63
   6   6 -11  585.68   97.51
   6   6 -11  517.95   76.19
  -4   6   9   44.46   34.83
  -4   6   9   14.55   66.22
  -4   6   9    0.46   27.84
 -11  -3   2  356.15   52.21
  11   3  -2  407.68  103.09
  10  10  -2  699.74  134.57
   7  11   9  265.66   66.75
   7  11   9  271.78   71.22
  -7 -11  -9  202.53   60.54
   5  11  -8  -66.67   88.84
  10  11   1   17.98   74.31
  -9  -8 -11  549.54   91.19
   9   8  11  669.81   90.74
  11   3   9  648.74  119.06
   7  13  -1 2905.03  126.32
   7  13  -1 2928.34  240.47
  10  11   4   46.86   79.34
  -8  -9 -11 1001.72  113.39
   8   9  11  891.53  138.33
   8   9  11  909.60  105.52
   2  12  -7  312.64  101.41
 -10  -1   4 2235.02  145.90
  10   1  -4 1899.53  170.23
  -4   9   4   73.00   64.73
  -4   9   4   99.67   68.31
  -5   5 -13  364.83  118.44
  -6   5   7 1161.31  125.69
   6  -5  -7 1332.64  106.74
  -6   5   7  880.42  102.90
  -5   7   6   23.86   44.99
  -5   7   6  -55.74   51.04
  -5   7   6  -77.42   60.47
  -6   5 -12  -61.26   77.21
  -4  10   0  587.45   99.90
  10  -2   7 1484.06  170.51
  -5   6 -12 1009.43  135.17
  -5  -9 -12  722.61   61.93
   5   9  12  840.72   64.14
   5   9  12  983.02  121.41
   5   9  12  847.53  106.25
  -8   4 -10  476.91  114.89
  -5   8   4   -0.69   44.50
   5  -8  -4   62.06   49.67
  -5   8   4  -13.94   48.90
   2  11  -9  355.57  126.28
  -6   7  -9   43.35   76.40
   9  -3   9 1018.76  140.10
   7   6 -10 1313.10  134.13
   7   6 -10 1341.05  102.16
  -6  -3 -15   29.90   37.98
  -6  -3 -15   -0.22   46.22
   6   3  15  -56.97   60.38
  -2   7 -13  -82.75   72.53
   9  -1  -5   80.45   60.75
  -9   1   5  -33.18   57.11
   1   3  15   49.43   80.81
   0   6 -14  955.53  142.34
   0   6 -14  665.08  106.56
   3  12   7   88.63   79.40
  -3 -12  -7   41.60   54.63
   3  12   7  219.52   70.79
   3  12   7   28.77   58.76
  -6   8  -6  -27.95   75.53
  11   0   2 2453.48  216.32
   9  11  -3  160.93   93.10
  -2  -5  14   99.18   58.04
   2   5 -14   22.33   73.05
  10   0  10  473.54  115.18
   9   0  12   15.18   72.21
   9   0  12   60.83   49.76
   2  10  10 1507.64   66.81
   2  10  10 1824.34  206.69
   2  10  10 1681.55  153.81
  -2   8 -12   40.46   79.40
  -1  11   5  299.57   76.98
  -1  11   5  373.99   82.49
  -1  11   5  439.15   74.77
  -1  11   5  318.78  106.33
  11   9   0  858.85  150.14
  11   6   9 1489.64  154.65
 -11  -6  -9 1411.34  111.01
  10   6  11  -24.20   76.43
   1   1 -15  814.76   73.30
   1   1 -15  938.00   71.39
  -1   6 -14  222.90   65.82
  -1   6 -14  201.39   81.19
   3  11   9  690.28  116.62
   3  11   9  581.95  102.42
  -3 -11  -9  619.73   62.72
   3  11   9  659.74   75.83
   3  13   4  120.65   62.64
   3  13   4   28.22   71.27
   3  13   4  -43.49   73.43
   8   4  -9  488.97   91.64
  -6   4 -13  164.89  102.11
  -7   6   3  -10.30   54.01
   7  -6  -3   63.09   59.82
  -1   4 -15   88.34   68.17
  -1   4 -15  -29.91   61.86
   6  13  -3  386.62  108.55
  -3   4  12  477.83   94.39
   1   2 -15  113.79   56.05
   1  13  -1  167.24   96.71
   1  13  -1  105.95   53.48
  10  -2   0  313.15   97.79
   9  12   0  189.64   98.37
   9  12   4 1009.01  160.23
   5  13   5   90.71   57.71
   5  13   5  -54.06   59.85
  -1   5  13   30.31   63.13
  -1   5  13  -22.11   77.26
  11   9   6   53.99   88.18
   8  11  -5  665.22   28.32
   8  11  -5  754.58  137.26
  10  -1   9  -37.35   72.95
   5   8 -11   60.82   44.71
   5   8 -11   92.00   91.22
   8  12  -3  -67.62   84.75
   8  12  -3   28.20   11.84
  10  -1  -2  413.15  114.77
  -2  10  -9   11.53   77.52
  -1  12   1  -25.97   67.62
  -1  12   1   34.76   52.07
   9  10   9  262.57   91.63
  -9 -10  -9  216.20   61.85
   5   0 -12  179.40   51.61
  -5   0  12  355.22   87.68
  -5   0  12  232.33   55.35
   9  -4   0  109.43   83.83
   9  -4   0  160.18   64.52
  -7   1   9  806.78  108.45
   7  -1  -9 1037.32  104.52
  -7   1   9 1251.45  111.88
   4  12  -7 1231.63  169.82
  10   7  -5  260.27  100.78
   1  13   0  399.23   75.98
   1  13   0  365.18   97.56
   4   9  12   77.25   73.62
  -4  -9 -12   29.51   19.30
   4   9  12    2.00   74.79
   3  11  -9  190.16  102.21
  -3  -2  14  616.66   75.22
   3   2 -14  401.83   73.01
   9   2  -7  466.78   87.40
  -9  -2   7  402.01   73.49
  -4  -5  13  231.19   71.47
   4   5 -13  169.77   71.26
  -8 -10 -10    6.70   60.48
   8  10  10   31.80   64.70
  -8 -10 -10   52.90   63.95
   8   8  12  -62.76   56.18
  -8  -8 -12   -1.22   44.70
   8   8  12   65.72   70.99
   5  13  -4   81.59   92.67
  -5   8  -9  306.46  108.81
  -2  11   3 -101.15   49.55
  -2  11   3   23.28   46.62
  -2  11   3   58.88   42.83
  -1   9   9  -16.30   77.16
  -1   9   9   59.74   82.16
  -1   9   9  138.87   30.73
   8   5  -9  690.43  125.37
   9  -2  -4  215.69   72.87
  -9   2   4  201.85   84.53
  -2   4 -15  -15.22   54.18
  -2   4 -15   26.30   44.51
   8  -6   3  313.34   38.75
  -8   6  -3  419.51  105.19
   6   9  12  -15.22   43.76
   6   9  12   29.26   72.90
  -6  -9 -12   35.75   44.57
  -5  -8 -13  908.99   58.00
   5   8  13  690.52  128.01
   5   8  13  757.23   50.53
  -7   5   5 1299.61  130.27
   7  -5  -5  962.89  121.10
  -7   5   5 1095.92  132.61
  -4  10  -5   23.15   76.47
   7  13   4  174.97   49.23
   7  13   4   -8.79  103.98
   8   8  -8  106.90   35.98
   8   8  -8   -5.91   80.26
  -5   9  -6  364.29  140.31
  11   0   6  263.47  111.05
  -4   4  11  756.07  114.38
   5  10  11  379.25  106.68
  -5 -10 -11  279.78   51.07
   5  10  11  407.02   53.38
   5  10  11  600.43   85.81
  -1  12  -4   -1.92   74.83
  -1  12  -4  -34.31   32.42
   5   6 -12  567.13   75.31
   5   6 -12  566.67  118.22
   1  11  -9  -80.11  104.22
   1  13  -2  -24.80   54.06
   1  13  -2  191.10   74.52
   0   6  13  538.32  117.66
   0   6  13  627.61  106.75
   0   9  10   54.12   80.79
   0   9  10  220.62   75.35
  -6   0 -15   57.05   58.26
  -6   0 -15   37.02   63.95
   6   0  15   68.27   60.84
   8  -5  -2  425.33  101.84
   8  -5  -2  241.63   74.75
  -5   9   1  -73.88   79.87
   8  -6   4  411.63   32.97
  -8   6  -4  437.48  106.81
  12   5   4  505.34  126.36
   9  -4   7   17.02   77.45
   9  -4   7    8.22   14.85
   2   4  15   22.56   79.34
  -8   4   4  243.79   81.65
   8  -4  -4    4.02   77.05
   2  13   3  655.64  103.28
   2  13   3  777.65  101.60
   2  13   3  767.94  104.80
  -7   6  -9    7.43   68.44
  -8  -3   9  274.77   69.13
   8   3  -9  207.74   90.13
   7  -1  14 2082.37  130.80
  -7   1 -14 1708.54  163.67
  -7   7  -6  332.70  103.45
   2  13  -4  -51.38  107.36
  -3  -3  14  165.40   62.67
   3   3 -14  199.94   66.69
   9   7  -7  617.86  145.03
   0  12  -6  241.12  121.30
  12   5   3  791.39  138.16
   4   0 -13  476.85   63.41
  10  11   0  915.14  145.80
   7  -7   0    2.58   34.89
  -7   7   0   -3.92   53.90
  -3   8   8   76.51   37.39
  -3   8   8   46.22   70.29
  -3   8   8  -10.34   73.48
   6  13   5   41.99   55.54
   6  13   5  -13.01   45.31
  -4   6 -13   97.25   96.42
  -9   0   6   65.55   48.95
   9   0  -6   56.74   72.08
   1   0 -15  -22.30   29.52
   1   0 -15   15.77   26.31
   4  10 -10 1511.31  195.45
   4   8  13  211.85   93.04
   4   8  13  166.64   93.31
  -8   0   8   66.05   53.29
  -8   0   8  133.82   58.74
   8   0  -8  102.49   68.15
   8  -1  13   33.85   38.00
  -8   1 -13 -122.69   72.20
  -3   9 -10  829.45  135.68
  -3  11  -2   95.24   76.08
  -3  11  -2   83.29   36.95
  -7  -1  10  424.58   92.64
   7   1 -10  515.80   72.78
  -7  -1  10  616.51   91.04
  -4   3 -15  -38.75   59.46
   8  -6   2  181.29   43.28
  -8   6  -2  283.42  110.69
  11   1   8  666.10  130.78
   4  13   5  780.98  115.86
   4  13   5  665.29  110.84
   4  13   5  516.71   98.35
   2   6  14  555.32  108.72
   2   6  14  656.98  126.05
  10  11   5  -40.47   91.60
  12   6   4   44.58   85.89
  -3  10   4  -10.25   54.02
  -3  10   4   47.26   59.55
  -3  10   4   89.18   66.98
   3   1 -14  196.23   46.19
  -3  -1  14  157.51   50.45
[truncated: 197,700 more chars]
