# Supplementary material for: Aerobic synthesis of N-sulfonylamidines mediated by N-heterocyclic carbene copper(I) catalysts
Source: Beilstein J Org Chem. 2020 Mar 24;16:482–91. doi: 10.3762/bjoc.16.43 (PMC7113546; doi:10.3762/bjoc.16.43)
Supplement: File 4 — Crystal data for 6. [file Beilstein_J_Org_Chem-16-482-s004.cif]

data_6
_audit_creation_date                               2015-12-16
_audit_creation_method                            'by CrystalStructure 4.1'


_publ_section_references
;
    ENTER OTHER REFERENCES

    Rigaku (2014). CrystalStructure. Version 4.1. 
    Rigaku Corporation, Tokyo, Japan.

    Burla, M. C., Caliandro, R., Camalli, M., Carrozzini, B., 
    Cascarano, G. L., De Caro, L., Giacovazzo, C., Polidori, G. and Spagna R.
    (2005). J. Appl. Cryst. 38, 381-388.
    SIR2004

    Sheldrick, G.M. (2008), Acta Cryst. A64, 112-122.

    Rigaku (1998). REQAB. 
    Rigaku Corporation, Tokyo, Japan.

;

_chemical_formula_sum                             'C50 H66 B Cu F4 N6'
_chemical_formula_moiety                          'C50 H66 B Cu F4 N6'
_chemical_formula_weight                           901.46
_chemical_melting_point                            ?

#==============================================================================
# CRYSTAL DATA
_space_group_crystal_system                        monoclinic
_space_group_name_H-M_alt                         'P 1 21/c 1'
_space_group_name_Hall                            '-P 2ybc'
_space_group_IT_number                             14
loop_
_space_group_symop_id
_space_group_symop_operation_xyz
1   '+X,+Y,+Z'
2   '-X,1/2+Y,1/2-Z'
3   '-X,-Y,-Z'
4   '+X,-1/2-Y,-1/2+Z'
#------------------------------------------------------------------------------
_cell_length_a                                     14.580(6)
_cell_length_b                                     21.854(10)
_cell_length_c                                     15.012(7)
_cell_angle_alpha                                  90.0000
_cell_angle_beta                                   94.439(8)
_cell_angle_gamma                                  90.0000
_cell_volume                                       4769(4)
_cell_formula_units_Z                              4
_cell_measurement_reflns_used                      11502
_cell_measurement_theta_min                        1.65
_cell_measurement_theta_max                        25.35
_cell_measurement_temperature                      93
#------------------------------------------------------------------------------
_exptl_crystal_description                         prism
_exptl_crystal_colour                              colorless
_exptl_crystal_size_max                            0.200
_exptl_crystal_size_mid                            0.020
_exptl_crystal_size_min                            0.020
_exptl_crystal_density_diffrn                      1.255
_exptl_crystal_density_meas                        ?
_exptl_crystal_density_method                     'not measured'
_exptl_crystal_F_000                               1912.00
_exptl_absorpt_coefficient_mu                      0.514
_exptl_absorpt_correction_type                     multi-scan
_exptl_absorpt_process_details                    'REQAB (Rigaku, 1998)'
_exptl_absorpt_correction_T_min                    0.620
_exptl_absorpt_correction_T_max                    0.990

#==============================================================================
# EXPERIMENTAL DATA

_diffrn_ambient_temperature                        93
_diffrn_radiation_type                            'Mo K\a'
_diffrn_radiation_wavelength                       0.71075
_diffrn_measurement_device_type                   'Rigaku Saturn70'
_diffrn_measurement_method                         \w
_diffrn_detector_area_resol_mean                   29.257
_diffrn_reflns_number                              47584
_diffrn_reflns_av_R_equivalents                    0.0949
_diffrn_reflns_theta_max                           25.434
_diffrn_reflns_theta_min                           1.649
_diffrn_reflns_theta_full                          25.242
_diffrn_measured_fraction_theta_max                0.994
_diffrn_measured_fraction_theta_full               0.999
_diffrn_reflns_Laue_measured_fraction_max          0.994
_diffrn_reflns_Laue_measured_fraction_full         0.999
_diffrn_reflns_point_group_measured_fraction_max   0.994
_diffrn_reflns_point_group_measured_fraction_full  0.999
_diffrn_reflns_limit_h_min                        -16
_diffrn_reflns_limit_h_max                         17
_diffrn_reflns_limit_k_min                        -26
_diffrn_reflns_limit_k_max                         26
_diffrn_reflns_limit_l_min                        -18
_diffrn_reflns_limit_l_max                         18
_diffrn_standards_number                           0
_diffrn_standards_interval_count                   .
_diffrn_standards_decay_%                          ?

#==============================================================================
# REFINEMENT DATA

_refine_special_details
;
    Refinement was performed using all reflections. The weighted 
    R-factor (wR) and goodness of fit (S) are based on F^2^.
    R-factor (gt) are based on F. The threshold expression of
    F^2^ > 2.0 sigma(F^2^) is used only for calculating R-factor (gt).
;
_reflns_number_total                               8762
_reflns_number_gt                                  7559
_reflns_threshold_expression                       F^2^>2.0\s(F^2^)
_refine_ls_structure_factor_coef                   Fsqd
_refine_ls_R_factor_all                            0.1081
_refine_ls_R_factor_gt                             0.0939
_refine_ls_wR_factor_ref                           0.2634
_refine_ls_wR_factor_gt                            0.2495
_refine_ls_number_restraints                       0
_refine_ls_hydrogen_treatment                      constr
_refine_ls_number_reflns                           8762
_refine_ls_number_parameters                       559
_refine_ls_goodness_of_fit_ref                     0.973
_refine_ls_weighting_scheme                        calc
_refine_ls_weighting_details
          'w = 1/[\s^2^(Fo^2^)+(0.1453P)^2^+17.2690P] where P=(Fo^2^+2Fc^2^)/3'
_atom_sites_solution_hydrogens                     geom
_atom_sites_solution_primary                       direct
_atom_sites_solution_secondary                     difmap
_refine_ls_shift/su_max                            0.000
_refine_diff_density_max                           0.52
_refine_diff_density_min                          -1.17
_refine_ls_extinction_method                       none
_refine_ls_extinction_coef                         ?

loop_
_atom_type_symbol
_atom_type_description
_atom_type_scat_dispersion_real
_atom_type_scat_dispersion_imag
_atom_type_scat_source
  'C' 'C'  0.0033 0.0016 
;
International Tables for Crystallography
(Vol. C, Tables 4.2.6.8 and 6.1.1.4)
;
  'H' 'H'  0.0000 0.0000 
;
International Tables for Crystallography
(Vol. C, Table 6.1.1.4)
;
  'B' 'B'  0.0013 0.0007 
;
International Tables for Crystallography
(Vol. C, Tables 4.2.6.8 and 6.1.1.4)
;
  'F' 'F'  0.0171 0.0103 
;
International Tables for Crystallography
(Vol. C, Tables 4.2.6.8 and 6.1.1.4)
;
  'N' 'N'  0.0061 0.0033 
;
International Tables for Crystallography
(Vol. C, Tables 4.2.6.8 and 6.1.1.4)
;
  'Cu' 'Cu'  0.3201 1.2651 
;
International Tables for Crystallography
(Vol. C, Tables 4.2.6.8 and 6.1.1.4)
;

#==============================================================================
# ATOMIC COORDINATES AND THERMAL PARAMETERS

loop_
 _atom_site_label
 _atom_site_type_symbol
 _atom_site_fract_x
 _atom_site_fract_y
 _atom_site_fract_z
 _atom_site_U_iso_or_equiv
 _atom_site_adp_type
 _atom_site_occupancy
 _atom_site_site_symmetry_order  
 _atom_site_calc_flag
 _atom_site_refinement_flags_posn
 _atom_site_refinement_flags_adp
 _atom_site_refinement_flags_occupancy
 _atom_site_disorder_assembly
 _atom_site_disorder_group
Cu1 Cu 0.22369(4) 0.12869(3) 0.24036(4) 0.0317(2) Uani 1 1 d . . . . .
F1 F 0.0476(3) -0.06797(16) 0.3330(2) 0.0531(9) Uani 1 1 d . . . . .
F2 F 0.0508(2) -0.16991(15) 0.3028(2) 0.0476(8) Uani 1 1 d . . . . .
F3 F 0.0293(2) -0.10176(15) 0.1896(2) 0.0449(8) Uani 1 1 d . . . . .
F4 F -0.0827(2) -0.11744(17) 0.2845(3) 0.0554(9) Uani 1 1 d . . . . .
N3 N 0.1525(3) 0.19890(18) -0.0068(3) 0.0303(9) Uani 1 1 d . . . . .
N4 N 0.2349(3) 0.22363(19) 0.0027(3) 0.0331(10) Uani 1 1 d . . . . .
N5 N 0.2686(3) 0.20228(18) 0.0824(3) 0.0289(9) Uani 1 1 d . . . . .
N33 N 0.1780(3) 0.03635(18) 0.4700(3) 0.0304(9) Uani 1 1 d . . . . .
N34 N 0.2594(3) 0.01320(18) 0.4557(3) 0.0306(9) Uani 1 1 d . . . . .
N35 N 0.2821(3) 0.04478(18) 0.3846(3) 0.0318(9) Uani 1 1 d . . . . .
C1 C 0.2105(4) 0.1650(2) 0.1252(4) 0.0331(11) Uani 1 1 d . . . . .
C2 C 0.1335(3) 0.1632(2) 0.0639(4) 0.0316(11) Uani 1 1 d . . . . .
C6 C 0.0471(4) 0.1293(2) 0.0717(3) 0.0325(11) Uani 1 1 d . . . . .
C7 C 0.0515(4) 0.0687(2) 0.1020(3) 0.0323(11) Uani 1 1 d . . . . .
H7 H 0.1097 0.0494 0.1127 0.039 Uiso 1 1 calc R U . . .
C8 C -0.0270(4) 0.0368(2) 0.1165(3) 0.0337(11) Uani 1 1 d . . . . .
H8 H -0.0221 -0.0044 0.1364 0.040 Uiso 1 1 calc R U . . .
C9 C -0.1141(4) 0.0636(2) 0.1025(3) 0.0319(11) Uani 1 1 d . . . . .
C10 C -0.1176(4) 0.1238(2) 0.0702(4) 0.0337(11) Uani 1 1 d . . . . .
H10 H -0.1757 0.1429 0.0580 0.040 Uiso 1 1 calc R U . . .
C11 C -0.0387(4) 0.1559(2) 0.0558(4) 0.0360(12) Uani 1 1 d . . . . .
H11 H -0.0433 0.1968 0.0345 0.043 Uiso 1 1 calc R U . . .
C12 C -0.1998(4) 0.0273(2) 0.1239(4) 0.0334(11) Uani 1 1 d . . . . .
C13 C -0.1930(4) 0.0148(2) 0.2254(4) 0.0376(12) Uani 1 1 d . . . . .
H13A H -0.1903 0.0537 0.2578 0.045 Uiso 1 1 calc R U . . .
H13B H -0.2471 -0.0084 0.2408 0.045 Uiso 1 1 calc R U . . .
H13C H -0.1373 -0.0090 0.2420 0.045 Uiso 1 1 calc R U . . .
C14 C -0.2890(4) 0.0620(3) 0.0993(4) 0.0387(12) Uani 1 1 d . . . . .
H14A H -0.2875 0.1014 0.1308 0.046 Uiso 1 1 calc R U . . .
H14B H -0.2955 0.0692 0.0347 0.046 Uiso 1 1 calc R U . . .
H14C H -0.3413 0.0378 0.1167 0.046 Uiso 1 1 calc R U . . .
C15 C -0.2039(4) -0.0335(2) 0.0742(4) 0.0373(12) Uani 1 1 d . . . . .
H15A H -0.1470 -0.0565 0.0892 0.045 Uiso 1 1 calc R U . . .
H15B H -0.2566 -0.0573 0.0917 0.045 Uiso 1 1 calc R U . . .
H15C H -0.2107 -0.0259 0.0097 0.045 Uiso 1 1 calc R U . . .
C16 C 0.0959(4) 0.2112(2) -0.0902(3) 0.0343(11) Uani 1 1 d . . . . .
H16A H 0.0366 0.1903 -0.0887 0.041 Uiso 1 1 calc R U . . .
H16B H 0.0856 0.2554 -0.0964 0.041 Uiso 1 1 calc R U . . .
H16C H 0.1278 0.1963 -0.1410 0.041 Uiso 1 1 calc R U . . .
C17 C 0.3607(3) 0.2194(2) 0.1135(3) 0.0315(11) Uani 1 1 d . . . . .
C18 C 0.4331(4) 0.1834(2) 0.0887(3) 0.0332(11) Uani 1 1 d . . . . .
C19 C 0.5210(4) 0.1997(2) 0.1209(4) 0.0371(12) Uani 1 1 d . . . . .
H19 H 0.5720 0.1764 0.1043 0.045 Uiso 1 1 calc R U . . .
C20 C 0.5353(4) 0.2496(2) 0.1773(4) 0.0394(13) Uani 1 1 d . . . . .
H20 H 0.5959 0.2595 0.2007 0.047 Uiso 1 1 calc R U . . .
C21 C 0.4622(4) 0.2850(2) 0.1996(4) 0.0368(12) Uani 1 1 d . . . . .
H21 H 0.4733 0.3198 0.2369 0.044 Uiso 1 1 calc R U . . .
C22 C 0.3730(4) 0.2707(2) 0.1686(3) 0.0337(11) Uani 1 1 d . . . . .
C23 C 0.4170(4) 0.1275(2) 0.0297(4) 0.0365(12) Uani 1 1 d . . . . .
H23 H 0.3540 0.1309 -0.0012 0.044 Uiso 1 1 calc R U . . .
C24 C 0.4855(4) 0.1224(3) -0.0425(4) 0.0452(14) Uani 1 1 d . . . . .
H24A H 0.4720 0.0856 -0.0784 0.054 Uiso 1 1 calc R U . . .
H24B H 0.4803 0.1586 -0.0811 0.054 Uiso 1 1 calc R U . . .
H24C H 0.5482 0.1197 -0.0140 0.054 Uiso 1 1 calc R U . . .
C25 C 0.4192(4) 0.0698(2) 0.0873(4) 0.0430(13) Uani 1 1 d . . . . .
H25A H 0.4088 0.0338 0.0488 0.052 Uiso 1 1 calc R U . . .
H25B H 0.4794 0.0664 0.1209 0.052 Uiso 1 1 calc R U . . .
H25C H 0.3709 0.0722 0.1290 0.052 Uiso 1 1 calc R U . . .
C26 C 0.2915(4) 0.3109(2) 0.1896(3) 0.0338(11) Uani 1 1 d . . . . .
H26 H 0.2348 0.2851 0.1830 0.041 Uiso 1 1 calc R U . . .
C27 C 0.2798(4) 0.3631(2) 0.1222(4) 0.0403(13) Uani 1 1 d . . . . .
H27A H 0.2276 0.3886 0.1361 0.048 Uiso 1 1 calc R U . . .
H27B H 0.3359 0.3880 0.1253 0.048 Uiso 1 1 calc R U . . .
H27C H 0.2685 0.3462 0.0619 0.048 Uiso 1 1 calc R U . . .
C28 C 0.3001(4) 0.3365(2) 0.2854(4) 0.0395(12) Uani 1 1 d . . . . .
H28A H 0.3076 0.3026 0.3281 0.047 Uiso 1 1 calc R U . . .
H28B H 0.3538 0.3636 0.2929 0.047 Uiso 1 1 calc R U . . .
H28C H 0.2445 0.3596 0.2962 0.047 Uiso 1 1 calc R U . . .
C31 C 0.2187(4) 0.0864(2) 0.3508(3) 0.0305(11) Uani 1 1 d . . . . .
C32 C 0.1506(3) 0.0808(2) 0.4102(3) 0.0305(11) Uani 1 1 d . . . . .
C36 C 0.0617(4) 0.1130(2) 0.4099(3) 0.0318(11) Uani 1 1 d . . . . .
C37 C 0.0133(4) 0.1264(2) 0.3284(3) 0.0329(11) Uani 1 1 d . . . . .
H37 H 0.0372 0.1137 0.2743 0.040 Uiso 1 1 calc R U . . .
C38 C -0.0686(4) 0.1576(2) 0.3258(4) 0.0342(11) Uani 1 1 d . . . . .
H38 H -0.0994 0.1671 0.2694 0.041 Uiso 1 1 calc R U . . .
C39 C -0.1080(3) 0.1760(2) 0.4034(4) 0.0319(11) Uani 1 1 d . . . . .
C40 C -0.0584(4) 0.1642(2) 0.4843(4) 0.0323(11) Uani 1 1 d . . . . .
H40 H -0.0826 0.1769 0.5383 0.039 Uiso 1 1 calc R U . . .
C41 C 0.0261(4) 0.1341(2) 0.4878(4) 0.0345(12) Uani 1 1 d . . . . .
H41 H 0.0597 0.1279 0.5439 0.041 Uiso 1 1 calc R U . . .
C42 C -0.2008(4) 0.2082(2) 0.3964(4) 0.0340(11) Uani 1 1 d . . . . .
C43 C -0.1928(4) 0.2689(3) 0.3474(4) 0.0465(14) Uani 1 1 d . . . . .
H43A H -0.2525 0.2896 0.3429 0.056 Uiso 1 1 calc R U . . .
H43B H -0.1471 0.2949 0.3805 0.056 Uiso 1 1 calc R U . . .
H43C H -0.1734 0.2612 0.2873 0.056 Uiso 1 1 calc R U . . .
C44 C -0.2724(4) 0.1680(3) 0.3453(4) 0.0472(15) Uani 1 1 d . . . . .
H44A H -0.3320 0.1889 0.3410 0.057 Uiso 1 1 calc R U . . .
H44B H -0.2534 0.1601 0.2852 0.057 Uiso 1 1 calc R U . . .
H44C H -0.2778 0.1291 0.3770 0.057 Uiso 1 1 calc R U . . .
C45 C -0.2356(4) 0.2209(3) 0.4886(4) 0.0404(13) Uani 1 1 d . . . . .
H45A H -0.2954 0.2416 0.4812 0.048 Uiso 1 1 calc R U . . .
H45B H -0.2423 0.1821 0.5203 0.048 Uiso 1 1 calc R U . . .
H45C H -0.1914 0.2470 0.5233 0.048 Uiso 1 1 calc R U . . .
C46 C 0.1268(4) 0.0057(2) 0.5392(4) 0.0351(12) Uani 1 1 d . . . . .
H46A H 0.0679 0.0265 0.5441 0.042 Uiso 1 1 calc R U . . .
H46B H 0.1156 -0.0371 0.5223 0.042 Uiso 1 1 calc R U . . .
H46C H 0.1632 0.0074 0.5968 0.042 Uiso 1 1 calc R U . . .
C47 C 0.3671(3) 0.0273(2) 0.3471(3) 0.0297(11) Uani 1 1 d . . . . .
C48 C 0.4481(4) 0.0591(2) 0.3741(3) 0.0322(11) Uani 1 1 d . . . . .
C49 C 0.5278(4) 0.0396(2) 0.3377(4) 0.0382(12) Uani 1 1 d . . . . .
H49 H 0.5839 0.0606 0.3530 0.046 Uiso 1 1 calc R U . . .
C50 C 0.5272(4) -0.0096(2) 0.2795(3) 0.0360(12) Uani 1 1 d . . . . .
H50 H 0.5829 -0.0228 0.2567 0.043 Uiso 1 1 calc R U . . .
C51 C 0.4457(4) -0.0396(2) 0.2546(4) 0.0369(12) Uani 1 1 d . . . . .
H51 H 0.4462 -0.0732 0.2144 0.044 Uiso 1 1 calc R U . . .
C52 C 0.3629(4) -0.0215(2) 0.2871(3) 0.0324(11) Uani 1 1 d . . . . .
C53 C 0.4469(4) 0.1129(2) 0.4375(4) 0.0385(12) Uani 1 1 d . . . . .
H53 H 0.3889 0.1102 0.4688 0.046 Uiso 1 1 calc R U . . .
C54 C 0.4442(4) 0.1733(2) 0.3859(4) 0.0469(14) Uani 1 1 d . . . . .
H54A H 0.4434 0.2075 0.4279 0.056 Uiso 1 1 calc R U . . .
H54B H 0.4987 0.1763 0.3518 0.056 Uiso 1 1 calc R U . . .
H54C H 0.3887 0.1746 0.3447 0.056 Uiso 1 1 calc R U . . .
C55 C 0.5278(4) 0.1109(3) 0.5091(4) 0.0453(14) Uani 1 1 d . . . . .
H55A H 0.5247 0.1464 0.5487 0.054 Uiso 1 1 calc R U . . .
H55B H 0.5247 0.0732 0.5441 0.054 Uiso 1 1 calc R U . . .
H55C H 0.5859 0.1119 0.4803 0.054 Uiso 1 1 calc R U . . .
C56 C 0.2746(4) -0.0555(2) 0.2622(3) 0.0339(11) Uani 1 1 d . . . . .
H56 H 0.2227 -0.0299 0.2809 0.041 Uiso 1 1 calc R U . . .
C57 C 0.2590(4) -0.0660(3) 0.1614(4) 0.0431(13) Uani 1 1 d . . . . .
H57A H 0.2011 -0.0882 0.1483 0.052 Uiso 1 1 calc R U . . .
H57B H 0.2559 -0.0265 0.1306 0.052 Uiso 1 1 calc R U . . .
H57C H 0.3100 -0.0901 0.1409 0.052 Uiso 1 1 calc R U . . .
C58 C 0.2740(4) -0.1154(3) 0.3140(4) 0.0447(14) Uani 1 1 d . . . . .
H58A H 0.2166 -0.1374 0.2977 0.054 Uiso 1 1 calc R U . . .
H58B H 0.3264 -0.1406 0.2994 0.054 Uiso 1 1 calc R U . . .
H58C H 0.2786 -0.1067 0.3782 0.054 Uiso 1 1 calc R U . . .
B1 B 0.0111(5) -0.1139(3) 0.2775(4) 0.0389(14) Uani 1 1 d . . . . .

loop_
 _atom_site_aniso_label
 _atom_site_aniso_U_11
 _atom_site_aniso_U_22
 _atom_site_aniso_U_33
 _atom_site_aniso_U_23
 _atom_site_aniso_U_13
 _atom_site_aniso_U_12
Cu1 0.0350(4) 0.0259(3) 0.0342(4) 0.0027(2) 0.0033(3) 0.0002(2)
F1 0.065(2) 0.0445(19) 0.050(2) -0.0088(16) 0.0050(17) -0.0029(17)
F2 0.058(2) 0.0413(18) 0.0440(19) 0.0045(15) 0.0049(16) 0.0111(15)
F3 0.058(2) 0.0392(17) 0.0377(17) 0.0023(14) 0.0068(15) 0.0016(15)
F4 0.046(2) 0.057(2) 0.064(2) 0.0025(18) 0.0113(17) 0.0054(16)
N3 0.034(2) 0.026(2) 0.031(2) 0.0030(17) 0.0031(18) -0.0012(17)
N4 0.033(2) 0.027(2) 0.039(2) -0.0017(18) 0.0014(19) -0.0007(17)
N5 0.030(2) 0.0225(19) 0.033(2) 0.0005(17) 0.0004(17) -0.0006(16)
N33 0.034(2) 0.025(2) 0.032(2) -0.0051(17) 0.0027(18) -0.0013(17)
N34 0.035(2) 0.025(2) 0.033(2) 0.0014(17) 0.0064(18) 0.0010(17)
N35 0.035(2) 0.024(2) 0.037(2) 0.0017(18) 0.0077(19) 0.0000(17)
C1 0.036(3) 0.026(2) 0.038(3) -0.002(2) 0.004(2) 0.001(2)
C2 0.036(3) 0.020(2) 0.040(3) -0.003(2) 0.007(2) 0.004(2)
C6 0.037(3) 0.028(3) 0.033(3) -0.001(2) 0.003(2) -0.006(2)
C7 0.036(3) 0.028(2) 0.033(3) -0.002(2) 0.005(2) -0.001(2)
C8 0.040(3) 0.028(3) 0.033(3) 0.001(2) 0.005(2) 0.003(2)
C9 0.039(3) 0.027(2) 0.029(3) -0.001(2) 0.004(2) -0.003(2)
C10 0.035(3) 0.029(3) 0.037(3) 0.005(2) 0.000(2) 0.002(2)
C11 0.039(3) 0.025(2) 0.044(3) 0.005(2) 0.005(2) -0.004(2)
C12 0.034(3) 0.028(2) 0.038(3) 0.003(2) 0.002(2) -0.003(2)
C13 0.042(3) 0.036(3) 0.036(3) -0.002(2) 0.010(2) -0.004(2)
C14 0.039(3) 0.040(3) 0.038(3) 0.005(2) 0.009(2) 0.001(2)
C15 0.041(3) 0.031(3) 0.040(3) 0.000(2) 0.004(2) -0.006(2)
C16 0.040(3) 0.032(3) 0.031(3) 0.001(2) -0.003(2) -0.001(2)
C17 0.032(3) 0.026(2) 0.036(3) 0.004(2) -0.002(2) -0.004(2)
C18 0.038(3) 0.027(2) 0.035(3) 0.002(2) 0.004(2) 0.000(2)
C19 0.031(3) 0.031(3) 0.050(3) 0.007(2) 0.002(2) 0.001(2)
C20 0.035(3) 0.033(3) 0.049(3) 0.005(2) -0.002(2) -0.003(2)
C21 0.038(3) 0.024(2) 0.048(3) 0.000(2) 0.001(2) -0.003(2)
C22 0.040(3) 0.028(3) 0.034(3) 0.003(2) 0.005(2) -0.001(2)
C23 0.039(3) 0.026(3) 0.044(3) -0.002(2) 0.002(2) 0.002(2)
C24 0.042(3) 0.052(3) 0.042(3) -0.004(3) 0.006(3) 0.007(3)
C25 0.051(3) 0.029(3) 0.050(3) -0.001(2) 0.009(3) 0.001(2)
C26 0.034(3) 0.032(3) 0.036(3) -0.002(2) 0.004(2) -0.002(2)
C27 0.047(3) 0.031(3) 0.043(3) 0.003(2) 0.004(3) 0.005(2)
C28 0.051(3) 0.031(3) 0.036(3) -0.002(2) 0.004(2) 0.003(2)
C31 0.040(3) 0.024(2) 0.027(2) -0.0021(19) 0.001(2) 0.001(2)
C32 0.036(3) 0.020(2) 0.034(3) 0.000(2) 0.001(2) -0.0011(19)
C36 0.036(3) 0.025(2) 0.035(3) -0.001(2) 0.003(2) -0.002(2)
C37 0.037(3) 0.031(3) 0.032(3) -0.002(2) 0.006(2) -0.001(2)
C38 0.036(3) 0.032(3) 0.034(3) 0.001(2) -0.001(2) 0.001(2)
C39 0.031(3) 0.022(2) 0.043(3) 0.000(2) 0.004(2) -0.0017(19)
C40 0.036(3) 0.022(2) 0.039(3) 0.001(2) 0.002(2) 0.002(2)
C41 0.040(3) 0.029(3) 0.034(3) 0.002(2) 0.001(2) 0.002(2)
C42 0.033(3) 0.023(2) 0.046(3) 0.001(2) 0.003(2) 0.000(2)
C43 0.048(3) 0.035(3) 0.057(4) 0.013(3) 0.012(3) 0.008(3)
C44 0.029(3) 0.048(3) 0.064(4) -0.009(3) 0.004(3) -0.003(2)
C45 0.042(3) 0.036(3) 0.045(3) 0.003(2) 0.007(2) 0.004(2)
C46 0.041(3) 0.026(2) 0.039(3) 0.005(2) 0.008(2) -0.001(2)
C47 0.031(3) 0.025(2) 0.033(3) 0.006(2) 0.003(2) 0.005(2)
C48 0.037(3) 0.026(2) 0.033(3) 0.004(2) 0.003(2) -0.001(2)
C49 0.035(3) 0.037(3) 0.042(3) 0.002(2) -0.001(2) -0.003(2)
C50 0.040(3) 0.033(3) 0.035(3) 0.002(2) 0.007(2) 0.008(2)
C51 0.047(3) 0.027(3) 0.036(3) 0.001(2) 0.007(2) 0.005(2)
C52 0.037(3) 0.027(2) 0.033(3) 0.002(2) 0.004(2) 0.005(2)
C53 0.044(3) 0.030(3) 0.042(3) -0.004(2) 0.005(2) -0.004(2)
C54 0.054(4) 0.028(3) 0.057(4) -0.001(3) -0.005(3) -0.001(2)
C55 0.055(4) 0.042(3) 0.037(3) -0.002(3) -0.003(3) -0.006(3)
C56 0.037(3) 0.027(2) 0.037(3) 0.003(2) 0.002(2) -0.003(2)
C57 0.047(3) 0.045(3) 0.036(3) 0.002(3) 0.001(3) -0.011(3)
C58 0.051(4) 0.041(3) 0.040(3) 0.005(3) -0.007(3) -0.006(3)
B1 0.047(4) 0.038(3) 0.032(3) 0.000(3) 0.006(3) -0.002(3)

#==============================================================================
_computing_data_collection
                               'CrystalClear-SM Expert 2.0 rc13 (Rigaku, 2009)'
_computing_cell_refinement
                                              'CrystalClear-SM Expert 2.0 rc13'
_computing_data_reduction
                                              'CrystalClear-SM Expert 2.0 rc13'
_computing_structure_solution
                                                'SIR2004 (Burla, et al., 2005)'
_computing_structure_refinement
                                                 'SHELXL2013 (Sheldrick, 2008)'
_computing_publication_material
                                          'CrystalStructure 4.1 (Rigaku, 2014)'
_computing_molecular_graphics                     'CrystalStructure 4.1'

#==============================================================================
# MOLECULAR GEOMETRY

_geom_special_details
;
 All esds (except the esd in the dihedral angle between two l.s. planes)
 are estimated using the full covariance matrix.  The cell esds are taken
 into account individually in the estimation of esds in distances, angles
 and torsion angles; correlations between esds in cell parameters are only
 used when they are defined by crystal symmetry.  An approximate (isotropic)
 treatment of cell esds is used for estimating esds involving l.s. planes.
;

loop_
 _geom_bond_atom_site_label_1
 _geom_bond_atom_site_label_2
 _geom_bond_distance
 _geom_bond_site_symmetry_2
 _geom_bond_publ_flag
Cu1 C31 1.905(5) . ?
Cu1 C1 1.898(5) . ?
F1 B1 1.384(7) . ?
F2 B1 1.395(7) . ?
F3 B1 1.392(7) . ?
F4 B1 1.382(8) . ?
N3 N4 1.316(6) . ?
N3 C2 1.364(6) . ?
N3 C16 1.469(6) . ?
N4 N5 1.342(6) . ?
N5 C1 1.371(6) . ?
N5 C17 1.437(6) . ?
N33 N34 1.322(6) . ?
N33 C32 1.361(6) . ?
N33 C46 1.485(6) . ?
N34 N35 1.334(6) . ?
N35 C31 1.366(6) . ?
N35 C47 1.452(6) . ?
C1 C2 1.395(7) . ?
C2 C6 1.474(7) . ?
C6 C11 1.383(8) . ?
C6 C7 1.400(7) . ?
C7 C8 1.371(7) . ?
C7 H7 0.9500 . ?
C8 C9 1.401(7) . ?
C8 H8 0.9500 . ?
C9 C10 1.401(7) . ?
C9 C12 1.535(7) . ?
C10 C11 1.379(7) . ?
C10 H10 0.9500 . ?
C11 H11 0.9500 . ?
C12 C15 1.522(7) . ?
C12 C14 1.527(7) . ?
C12 C13 1.544(7) . ?
C13 H13A 0.9800 . ?
C13 H13B 0.9800 . ?
C13 H13C 0.9800 . ?
C14 H14A 0.9800 . ?
C14 H14B 0.9800 . ?
C14 H14C 0.9800 . ?
C15 H15A 0.9800 . ?
C15 H15B 0.9800 . ?
C15 H15C 0.9800 . ?
C16 H16A 0.9800 . ?
C16 H16B 0.9800 . ?
C16 H16C 0.9800 . ?
C17 C18 1.389(7) . ?
C17 C22 1.397(7) . ?
C18 C19 1.380(7) . ?
C18 C23 1.519(7) . ?
C19 C20 1.388(8) . ?
C19 H19 0.9500 . ?
C20 C21 1.379(8) . ?
C20 H20 0.9500 . ?
C21 C22 1.383(7) . ?
C21 H21 0.9500 . ?
C22 C26 1.530(7) . ?
C23 C25 1.527(7) . ?
C23 C24 1.533(8) . ?
C23 H23 1.0000 . ?
C24 H24A 0.9800 . ?
C24 H24B 0.9800 . ?
C24 H24C 0.9800 . ?
C25 H25A 0.9800 . ?
C25 H25B 0.9800 . ?
C25 H25C 0.9800 . ?
C26 C27 1.525(7) . ?
C26 C28 1.539(7) . ?
C26 H26 1.0000 . ?
C27 H27A 0.9800 . ?
C27 H27B 0.9800 . ?
C27 H27C 0.9800 . ?
C28 H28A 0.9800 . ?
C28 H28B 0.9800 . ?
C28 H28C 0.9800 . ?
C31 C32 1.390(7) . ?
C32 C36 1.474(7) . ?
C36 C41 1.395(7) . ?
C36 C37 1.395(7) . ?
C37 C38 1.374(7) . ?
C37 H37 0.9500 . ?
C38 C39 1.398(7) . ?
C38 H38 0.9500 . ?
C39 C40 1.390(7) . ?
C39 C42 1.521(7) . ?
C40 C41 1.394(7) . ?
C40 H40 0.9500 . ?
C41 H41 0.9500 . ?
C42 C44 1.525(7) . ?
C42 C43 1.526(7) . ?
C42 C45 1.537(8) . ?
C43 H43A 0.9800 . ?
C43 H43B 0.9800 . ?
C43 H43C 0.9800 . ?
C44 H44A 0.9800 . ?
C44 H44B 0.9800 . ?
C44 H44C 0.9800 . ?
C45 H45A 0.9800 . ?
C45 H45B 0.9800 . ?
C45 H45C 0.9800 . ?
C46 H46A 0.9800 . ?
C46 H46B 0.9800 . ?
C46 H46C 0.9800 . ?
C47 C52 1.394(7) . ?
C47 C48 1.403(7) . ?
C48 C49 1.388(8) . ?
C48 C53 1.514(7) . ?
C49 C50 1.386(8) . ?
C49 H49 0.9500 . ?
C50 C51 1.383(8) . ?
C50 H50 0.9500 . ?
C51 C52 1.395(7) . ?
C51 H51 0.9500 . ?
C52 C56 1.508(7) . ?
C53 C55 1.534(8) . ?
C53 C54 1.529(8) . ?
C53 H53 1.0000 . ?
C54 H54A 0.9800 . ?
C54 H54B 0.9800 . ?
C54 H54C 0.9800 . ?
C55 H55A 0.9800 . ?
C55 H55B 0.9800 . ?
C55 H55C 0.9800 . ?
C56 C57 1.529(7) . ?
C56 C58 1.522(7) . ?
C56 H56 1.0000 . ?
C57 H57A 0.9800 . ?
C57 H57B 0.9800 . ?
C57 H57C 0.9800 . ?
C58 H58A 0.9800 . ?
C58 H58B 0.9800 . ?
C58 H58C 0.9800 . ?

loop_
 _geom_angle_atom_site_label_1
 _geom_angle_atom_site_label_2
 _geom_angle_atom_site_label_3
 _geom_angle
 _geom_angle_site_symmetry_1
 _geom_angle_site_symmetry_3
 _geom_angle_publ_flag
C31 Cu1 C1 171.0(2) . . ?
N4 N3 C2 112.9(4) . . ?
N4 N3 C16 117.7(4) . . ?
C2 N3 C16 129.3(4) . . ?
N3 N4 N5 102.8(4) . . ?
N4 N5 C1 115.3(4) . . ?
N4 N5 C17 117.9(4) . . ?
C1 N5 C17 126.8(4) . . ?
N34 N33 C32 112.8(4) . . ?
N34 N33 C46 116.5(4) . . ?
C32 N33 C46 130.2(4) . . ?
N33 N34 N35 102.3(4) . . ?
N34 N35 C31 116.0(4) . . ?
N34 N35 C47 116.5(4) . . ?
C31 N35 C47 127.2(4) . . ?
N5 C1 C2 101.7(4) . . ?
N5 C1 Cu1 130.7(4) . . ?
C2 C1 Cu1 127.5(4) . . ?
N3 C2 C1 107.2(4) . . ?
N3 C2 C6 125.1(5) . . ?
C1 C2 C6 127.7(5) . . ?
C11 C6 C7 118.1(5) . . ?
C11 C6 C2 122.9(4) . . ?
C7 C6 C2 118.9(5) . . ?
C8 C7 C6 121.0(5) . . ?
C8 C7 H7 119.5 . . ?
C6 C7 H7 119.5 . . ?
C7 C8 C9 121.4(5) . . ?
C7 C8 H8 119.3 . . ?
C9 C8 H8 119.3 . . ?
C8 C9 C10 117.0(5) . . ?
C8 C9 C12 119.7(4) . . ?
C10 C9 C12 123.3(5) . . ?
C11 C10 C9 121.5(5) . . ?
C11 C10 H10 119.2 . . ?
C9 C10 H10 119.2 . . ?
C10 C11 C6 120.9(5) . . ?
C10 C11 H11 119.5 . . ?
C6 C11 H11 119.5 . . ?
C15 C12 C14 108.4(4) . . ?
C15 C12 C9 110.6(4) . . ?
C14 C12 C9 112.6(4) . . ?
C15 C12 C13 109.0(4) . . ?
C14 C12 C13 108.3(4) . . ?
C9 C12 C13 107.8(4) . . ?
C12 C13 H13A 109.5 . . ?
C12 C13 H13B 109.5 . . ?
H13A C13 H13B 109.5 . . ?
C12 C13 H13C 109.5 . . ?
H13A C13 H13C 109.5 . . ?
H13B C13 H13C 109.5 . . ?
C12 C14 H14A 109.5 . . ?
C12 C14 H14B 109.5 . . ?
H14A C14 H14B 109.5 . . ?
C12 C14 H14C 109.5 . . ?
H14A C14 H14C 109.5 . . ?
H14B C14 H14C 109.5 . . ?
C12 C15 H15A 109.5 . . ?
C12 C15 H15B 109.5 . . ?
H15A C15 H15B 109.5 . . ?
C12 C15 H15C 109.5 . . ?
H15A C15 H15C 109.5 . . ?
H15B C15 H15C 109.5 . . ?
N3 C16 H16A 109.5 . . ?
N3 C16 H16B 109.5 . . ?
H16A C16 H16B 109.5 . . ?
N3 C16 H16C 109.5 . . ?
H16A C16 H16C 109.5 . . ?
H16B C16 H16C 109.5 . . ?
C18 C17 C22 123.2(5) . . ?
C18 C17 N5 118.4(4) . . ?
C22 C17 N5 118.3(4) . . ?
C19 C18 C17 117.7(5) . . ?
C19 C18 C23 120.6(5) . . ?
C17 C18 C23 121.7(5) . . ?
C18 C19 C20 120.5(5) . . ?
C18 C19 H19 119.7 . . ?
C20 C19 H19 119.7 . . ?
C21 C20 C19 120.4(5) . . ?
C21 C20 H20 119.8 . . ?
C19 C20 H20 119.8 . . ?
C20 C21 C22 121.1(5) . . ?
C20 C21 H21 119.5 . . ?
C22 C21 H21 119.5 . . ?
C17 C22 C21 117.1(5) . . ?
C17 C22 C26 121.2(5) . . ?
C21 C22 C26 121.7(5) . . ?
C18 C23 C25 109.8(5) . . ?
C18 C23 C24 113.0(5) . . ?
C25 C23 C24 110.7(5) . . ?
C18 C23 H23 107.7 . . ?
C25 C23 H23 107.7 . . ?
C24 C23 H23 107.7 . . ?
C23 C24 H24A 109.5 . . ?
C23 C24 H24B 109.5 . . ?
H24A C24 H24B 109.5 . . ?
C23 C24 H24C 109.5 . . ?
H24A C24 H24C 109.5 . . ?
H24B C24 H24C 109.5 . . ?
C23 C25 H25A 109.5 . . ?
C23 C25 H25B 109.5 . . ?
H25A C25 H25B 109.5 . . ?
C23 C25 H25C 109.5 . . ?
H25A C25 H25C 109.5 . . ?
H25B C25 H25C 109.5 . . ?
C27 C26 C22 110.0(4) . . ?
C27 C26 C28 110.2(4) . . ?
C22 C26 C28 113.2(4) . . ?
C27 C26 H26 107.8 . . ?
C22 C26 H26 107.8 . . ?
C28 C26 H26 107.8 . . ?
C26 C27 H27A 109.5 . . ?
C26 C27 H27B 109.5 . . ?
H27A C27 H27B 109.5 . . ?
C26 C27 H27C 109.5 . . ?
H27A C27 H27C 109.5 . . ?
H27B C27 H27C 109.5 . . ?
C26 C28 H28A 109.5 . . ?
C26 C28 H28B 109.5 . . ?
H28A C28 H28B 109.5 . . ?
C26 C28 H28C 109.5 . . ?
H28A C28 H28C 109.5 . . ?
H28B C28 H28C 109.5 . . ?
N35 C31 C32 101.5(4) . . ?
N35 C31 Cu1 125.2(4) . . ?
C32 C31 Cu1 132.7(4) . . ?
N33 C32 C31 107.3(4) . . ?
N33 C32 C36 123.8(5) . . ?
C31 C32 C36 128.9(5) . . ?
C41 C36 C37 118.1(5) . . ?
C41 C36 C32 122.7(5) . . ?
C37 C36 C32 119.2(5) . . ?
C38 C37 C36 120.6(5) . . ?
C38 C37 H37 119.7 . . ?
C36 C37 H37 119.7 . . ?
C37 C38 C39 122.1(5) . . ?
C37 C38 H38 118.9 . . ?
C39 C38 H38 118.9 . . ?
C38 C39 C40 117.1(5) . . ?
C38 C39 C42 119.8(5) . . ?
C40 C39 C42 123.1(5) . . ?
C39 C40 C41 121.3(5) . . ?
C39 C40 H40 119.3 . . ?
C41 C40 H40 119.3 . . ?
C36 C41 C40 120.7(5) . . ?
C36 C41 H41 119.7 . . ?
C40 C41 H41 119.7 . . ?
C39 C42 C44 109.8(4) . . ?
C39 C42 C43 109.5(4) . . ?
C44 C42 C43 109.5(5) . . ?
C39 C42 C45 112.1(4) . . ?
C44 C42 C45 107.2(5) . . ?
C43 C42 C45 108.7(4) . . ?
C42 C43 H43A 109.5 . . ?
C42 C43 H43B 109.5 . . ?
H43A C43 H43B 109.5 . . ?
C42 C43 H43C 109.5 . . ?
H43A C43 H43C 109.5 . . ?
H43B C43 H43C 109.5 . . ?
C42 C44 H44A 109.5 . . ?
C42 C44 H44B 109.5 . . ?
H44A C44 H44B 109.5 . . ?
C42 C44 H44C 109.5 . . ?
H44A C44 H44C 109.5 . . ?
H44B C44 H44C 109.5 . . ?
C42 C45 H45A 109.5 . . ?
C42 C45 H45B 109.5 . . ?
H45A C45 H45B 109.5 . . ?
C42 C45 H45C 109.5 . . ?
H45A C45 H45C 109.5 . . ?
H45B C45 H45C 109.5 . . ?
N33 C46 H46A 109.5 . . ?
N33 C46 H46B 109.5 . . ?
H46A C46 H46B 109.5 . . ?
N33 C46 H46C 109.5 . . ?
H46A C46 H46C 109.5 . . ?
H46B C46 H46C 109.5 . . ?
C52 C47 C48 124.1(5) . . ?
C52 C47 N35 117.1(4) . . ?
C48 C47 N35 118.8(4) . . ?
C49 C48 C47 116.5(5) . . ?
C49 C48 C53 122.4(5) . . ?
C47 C48 C53 121.1(5) . . ?
C48 C49 C50 121.4(5) . . ?
C48 C49 H49 119.3 . . ?
C50 C49 H49 119.3 . . ?
C51 C50 C49 120.1(5) . . ?
C51 C50 H50 119.9 . . ?
C49 C50 H50 119.9 . . ?
C50 C51 C52 121.3(5) . . ?
C50 C51 H51 119.3 . . ?
C52 C51 H51 119.3 . . ?
C47 C52 C51 116.5(5) . . ?
C47 C52 C56 122.1(5) . . ?
C51 C52 C56 121.3(5) . . ?
C48 C53 C55 111.9(5) . . ?
C48 C53 C54 110.7(5) . . ?
C55 C53 C54 111.6(5) . . ?
C48 C53 H53 107.5 . . ?
C55 C53 H53 107.5 . . ?
C54 C53 H53 107.5 . . ?
C53 C54 H54A 109.5 . . ?
C53 C54 H54B 109.5 . . ?
H54A C54 H54B 109.5 . . ?
C53 C54 H54C 109.5 . . ?
H54A C54 H54C 109.5 . . ?
H54B C54 H54C 109.5 . . ?
C53 C55 H55A 109.5 . . ?
C53 C55 H55B 109.5 . . ?
H55A C55 H55B 109.5 . . ?
C53 C55 H55C 109.5 . . ?
H55A C55 H55C 109.5 . . ?
H55B C55 H55C 109.5 . . ?
C52 C56 C57 112.2(4) . . ?
C52 C56 C58 109.6(4) . . ?
C57 C56 C58 111.7(5) . . ?
C52 C56 H56 107.7 . . ?
C57 C56 H56 107.7 . . ?
C58 C56 H56 107.7 . . ?
C56 C57 H57A 109.5 . . ?
C56 C57 H57B 109.5 . . ?
H57A C57 H57B 109.5 . . ?
C56 C57 H57C 109.5 . . ?
H57A C57 H57C 109.5 . . ?
H57B C57 H57C 109.5 . . ?
C56 C58 H58A 109.5 . . ?
C56 C58 H58B 109.5 . . ?
H58A C58 H58B 109.5 . . ?
C56 C58 H58C 109.5 . . ?
H58A C58 H58C 109.5 . . ?
H58B C58 H58C 109.5 . . ?
F3 B1 F2 108.6(5) . . ?
F3 B1 F4 110.2(5) . . ?
F2 B1 F4 108.8(5) . . ?
F3 B1 F1 109.9(5) . . ?
F2 B1 F1 109.9(5) . . ?
F4 B1 F1 109.4(5) . . ?

loop_
 _geom_torsion_atom_site_label_1
 _geom_torsion_atom_site_label_2
 _geom_torsion_atom_site_label_3
 _geom_torsion_atom_site_label_4
 _geom_torsion
 _geom_torsion_site_symmetry_1
 _geom_torsion_site_symmetry_2
 _geom_torsion_site_symmetry_3
 _geom_torsion_site_symmetry_4
 _geom_torsion_publ_flag
C2 N3 N4 N5 0.1(5) . . . . ?
C16 N3 N4 N5 -178.1(4) . . . . ?
N3 N4 N5 C1 -0.5(5) . . . . ?
N3 N4 N5 C17 178.4(4) . . . . ?
C32 N33 N34 N35 -0.1(5) . . . . ?
C46 N33 N34 N35 172.8(4) . . . . ?
N33 N34 N35 C31 -1.3(5) . . . . ?
N33 N34 N35 C47 -175.9(4) . . . . ?
N4 N5 C1 C2 0.6(5) . . . . ?
C17 N5 C1 C2 -178.2(4) . . . . ?
N4 N5 C1 Cu1 -175.4(4) . . . . ?
C17 N5 C1 Cu1 5.8(8) . . . . ?
N4 N3 C2 C1 0.2(6) . . . . ?
C16 N3 C2 C1 178.2(5) . . . . ?
N4 N3 C2 C6 -179.5(4) . . . . ?
C16 N3 C2 C6 -1.5(8) . . . . ?
N5 C1 C2 N3 -0.5(5) . . . . ?
Cu1 C1 C2 N3 175.8(4) . . . . ?
N5 C1 C2 C6 179.2(5) . . . . ?
Cu1 C1 C2 C6 -4.5(8) . . . . ?
N3 C2 C6 C11 -48.8(8) . . . . ?
C1 C2 C6 C11 131.5(6) . . . . ?
N3 C2 C6 C7 135.4(5) . . . . ?
C1 C2 C6 C7 -44.3(8) . . . . ?
C11 C6 C7 C8 -0.7(8) . . . . ?
C2 C6 C7 C8 175.3(5) . . . . ?
C6 C7 C8 C9 -0.7(8) . . . . ?
C7 C8 C9 C10 2.2(7) . . . . ?
C7 C8 C9 C12 -177.1(5) . . . . ?
C8 C9 C10 C11 -2.2(8) . . . . ?
C12 C9 C10 C11 177.0(5) . . . . ?
C9 C10 C11 C6 0.8(8) . . . . ?
C7 C6 C11 C10 0.7(8) . . . . ?
C2 C6 C11 C10 -175.1(5) . . . . ?
C8 C9 C12 C15 -55.1(6) . . . . ?
C10 C9 C12 C15 125.7(5) . . . . ?
C8 C9 C12 C14 -176.5(5) . . . . ?
C10 C9 C12 C14 4.3(7) . . . . ?
C8 C9 C12 C13 64.1(6) . . . . ?
C10 C9 C12 C13 -115.1(5) . . . . ?
N4 N5 C17 C18 -87.7(6) . . . . ?
C1 N5 C17 C18 91.1(6) . . . . ?
N4 N5 C17 C22 93.6(6) . . . . ?
C1 N5 C17 C22 -87.7(6) . . . . ?
C22 C17 C18 C19 0.2(8) . . . . ?
N5 C17 C18 C19 -178.5(5) . . . . ?
C22 C17 C18 C23 179.2(5) . . . . ?
N5 C17 C18 C23 0.5(7) . . . . ?
C17 C18 C19 C20 1.1(8) . . . . ?
C23 C18 C19 C20 -177.8(5) . . . . ?
C18 C19 C20 C21 -2.2(8) . . . . ?
C19 C20 C21 C22 1.8(8) . . . . ?
C18 C17 C22 C21 -0.6(8) . . . . ?
N5 C17 C22 C21 178.1(4) . . . . ?
C18 C17 C22 C26 176.5(5) . . . . ?
N5 C17 C22 C26 -4.8(7) . . . . ?
C20 C21 C22 C17 -0.5(8) . . . . ?
C20 C21 C22 C26 -177.5(5) . . . . ?
C19 C18 C23 C25 80.3(6) . . . . ?
C17 C18 C23 C25 -98.6(6) . . . . ?
C19 C18 C23 C24 -43.9(7) . . . . ?
C17 C18 C23 C24 137.2(5) . . . . ?
C17 C22 C26 C27 -92.0(6) . . . . ?
C21 C22 C26 C27 85.0(6) . . . . ?
C17 C22 C26 C28 144.3(5) . . . . ?
C21 C22 C26 C28 -38.8(7) . . . . ?
N34 N35 C31 C32 2.1(6) . . . . ?
C47 N35 C31 C32 176.0(5) . . . . ?
N34 N35 C31 Cu1 -170.0(3) . . . . ?
C47 N35 C31 Cu1 3.9(7) . . . . ?
N34 N33 C32 C31 1.3(6) . . . . ?
C46 N33 C32 C31 -170.3(5) . . . . ?
N34 N33 C32 C36 178.5(4) . . . . ?
C46 N33 C32 C36 6.9(8) . . . . ?
N35 C31 C32 N33 -1.9(5) . . . . ?
Cu1 C31 C32 N33 169.3(4) . . . . ?
N35 C31 C32 C36 -178.9(5) . . . . ?
Cu1 C31 C32 C36 -7.7(8) . . . . ?
N33 C32 C36 C41 43.5(7) . . . . ?
C31 C32 C36 C41 -139.9(6) . . . . ?
N33 C32 C36 C37 -140.3(5) . . . . ?
C31 C32 C36 C37 36.2(8) . . . . ?
C41 C36 C37 C38 -2.1(7) . . . . ?
C32 C36 C37 C38 -178.4(5) . . . . ?
C36 C37 C38 C39 -1.6(8) . . . . ?
C37 C38 C39 C40 3.3(7) . . . . ?
C37 C38 C39 C42 -177.5(5) . . . . ?
C38 C39 C40 C41 -1.4(7) . . . . ?
C42 C39 C40 C41 179.4(5) . . . . ?
C37 C36 C41 C40 4.0(7) . . . . ?
C32 C36 C41 C40 -179.9(5) . . . . ?
C39 C40 C41 C36 -2.3(8) . . . . ?
C38 C39 C42 C44 57.1(6) . . . . ?
C40 C39 C42 C44 -123.7(5) . . . . ?
C38 C39 C42 C43 -63.2(6) . . . . ?
C40 C39 C42 C43 116.0(6) . . . . ?
C38 C39 C42 C45 176.1(5) . . . . ?
C40 C39 C42 C45 -4.7(7) . . . . ?
N34 N35 C47 C52 84.0(6) . . . . ?
C31 N35 C47 C52 -89.9(6) . . . . ?
N34 N35 C47 C48 -94.8(5) . . . . ?
C31 N35 C47 C48 91.3(6) . . . . ?
C52 C47 C48 C49 0.0(7) . . . . ?
N35 C47 C48 C49 178.7(4) . . . . ?
C52 C47 C48 C53 178.1(5) . . . . ?
N35 C47 C48 C53 -3.2(7) . . . . ?
C47 C48 C49 C50 -1.6(7) . . . . ?
C53 C48 C49 C50 -179.7(5) . . . . ?
C48 C49 C50 C51 1.8(8) . . . . ?
C49 C50 C51 C52 -0.2(8) . . . . ?
C48 C47 C52 C51 1.4(7) . . . . ?
N35 C47 C52 C51 -177.3(4) . . . . ?
C48 C47 C52 C56 178.1(5) . . . . ?
N35 C47 C52 C56 -0.6(7) . . . . ?
C50 C51 C52 C47 -1.3(7) . . . . ?
C50 C51 C52 C56 -178.0(5) . . . . ?
C49 C48 C53 C55 -45.0(7) . . . . ?
C47 C48 C53 C55 137.0(5) . . . . ?
C49 C48 C53 C54 80.1(6) . . . . ?
C47 C48 C53 C54 -97.9(6) . . . . ?
C47 C52 C56 C57 134.4(5) . . . . ?
C51 C52 C56 C57 -49.1(7) . . . . ?
C47 C52 C56 C58 -100.9(6) . . . . ?
C51 C52 C56 C58 75.7(6) . . . . ?

#==============================================================================
# Additional structures and associated data_? identifiers
# should be added at this point if there is more than one 
# structure analysis in the CIF.

_shelx_res_file
;

    shelxl.res created by SHELXL-2014/7

TITL CCLF80
CELL  0.71075 14.58010 21.85350 15.01220 90.00000 94.43870 90.00000
ZERR  4 0.00647 0.01008 0.00731 0.00000 0.00770 0.00000
LATT 1
SYMM    -X, 1/2+Y, 1/2-Z
SFAC C H B F N CU
UNIT 200 264 4 16 24 4
L.S. 20
FMAP 2
PLAN 5
WPDB -2
HTAB
BOND $H
CONF
LIST 4
TEMP -180.0
ACTA
SIZE 0.020 0.020 0.200
WGHT    0.145300   17.269001
FVAR       0.53071
CU1   6    0.223685    0.128695    0.240365    11.00000    0.03498    0.02593 =
         0.03418    0.00270    0.00328    0.00025
F1    4    0.047635   -0.067968    0.333017    11.00000    0.06481    0.04448 =
         0.04998   -0.00876    0.00499   -0.00286
F2    4    0.050805   -0.169906    0.302751    11.00000    0.05779    0.04126 =
         0.04395    0.00450    0.00486    0.01113
F3    4    0.029321   -0.101761    0.189596    11.00000    0.05814    0.03920 =
         0.03770    0.00232    0.00680    0.00163
F4    4   -0.082736   -0.117441    0.284484    11.00000    0.04628    0.05674 =
         0.06422    0.00246    0.01130    0.00540
N3    5    0.152497    0.198903   -0.006829    11.00000    0.03412    0.02586 =
         0.03113    0.00298    0.00314   -0.00123
N4    5    0.234943    0.223630    0.002660    11.00000    0.03275    0.02733 =
         0.03909   -0.00171    0.00136   -0.00075
N5    5    0.268599    0.202283    0.082409    11.00000    0.03043    0.02254 =
         0.03349    0.00050    0.00041   -0.00060
N33   5    0.178038    0.036349    0.469955    11.00000    0.03413    0.02504 =
         0.03193   -0.00508    0.00272   -0.00127
N34   5    0.259380    0.013203    0.455670    11.00000    0.03501    0.02460 =
         0.03278    0.00139    0.00643    0.00104
N35   5    0.282061    0.044779    0.384579    11.00000    0.03478    0.02445 =
         0.03701    0.00167    0.00775   -0.00002
C1    1    0.210470    0.164980    0.125185    11.00000    0.03600    0.02550 =
         0.03784   -0.00215    0.00398    0.00088
C2    1    0.133528    0.163169    0.063937    11.00000    0.03557    0.01957 =
         0.04021   -0.00324    0.00706    0.00432
C6    1    0.047105    0.129316    0.071697    11.00000    0.03672    0.02821 =
         0.03273   -0.00065    0.00302   -0.00582
C7    1    0.051472    0.068707    0.101999    11.00000    0.03599    0.02786 =
         0.03332   -0.00228    0.00523   -0.00063
AFIX  43
H7    2    0.109671    0.049413    0.112692    11.00000   -1.20000
AFIX   0
C8    1   -0.026953    0.036777    0.116478    11.00000    0.04022    0.02839 =
         0.03267    0.00108    0.00475    0.00344
AFIX  43
H8    2   -0.022074   -0.004443    0.136381    11.00000   -1.20000
AFIX   0
C9    1   -0.114108    0.063640    0.102547    11.00000    0.03923    0.02740 =
         0.02926   -0.00107    0.00373   -0.00256
C10   1   -0.117625    0.123786    0.070230    11.00000    0.03460    0.02925 =
         0.03701    0.00505    0.00040    0.00153
AFIX  43
H10   2   -0.175734    0.142930    0.057992    11.00000   -1.20000
AFIX   0
C11   1   -0.038666    0.155864    0.055763    11.00000    0.03914    0.02487 =
         0.04428    0.00470    0.00536   -0.00405
AFIX  43
H11   2   -0.043288    0.196788    0.034545    11.00000   -1.20000
AFIX   0
C12   1   -0.199771    0.027274    0.123854    11.00000    0.03362    0.02806 =
         0.03831    0.00255    0.00224   -0.00310
C13   1   -0.192995    0.014752    0.225397    11.00000    0.04187    0.03562 =
         0.03635   -0.00155    0.01008   -0.00401
AFIX  33
H13A  2   -0.190317    0.053713    0.257819    11.00000   -1.20000
H13B  2   -0.247107   -0.008409    0.240807    11.00000   -1.20000
H13C  2   -0.137261   -0.008993    0.242002    11.00000   -1.20000
AFIX   0
C14   1   -0.289009    0.062031    0.099312    11.00000    0.03919    0.03969 =
         0.03815    0.00501    0.00863    0.00062
AFIX  33
H14A  2   -0.287528    0.101352    0.130776    11.00000   -1.20000
H14B  2   -0.295461    0.069221    0.034695    11.00000   -1.20000
H14C  2   -0.341313    0.037827    0.116714    11.00000   -1.20000
AFIX   0
C15   1   -0.203888   -0.033500    0.074166    11.00000    0.04078    0.03116 =
         0.04005   -0.00016    0.00446   -0.00576
AFIX  33
H15A  2   -0.147039   -0.056450    0.089171    11.00000   -1.20000
H15B  2   -0.256564   -0.057286    0.091678    11.00000   -1.20000
H15C  2   -0.210711   -0.025892    0.009660    11.00000   -1.20000
AFIX   0
C16   1    0.095919    0.211239   -0.090159    11.00000    0.03961    0.03157 =
         0.03096    0.00116   -0.00266   -0.00097
AFIX  33
H16A  2    0.036624    0.190292   -0.088692    11.00000   -1.20000
H16B  2    0.085631    0.255401   -0.096361    11.00000   -1.20000
H16C  2    0.127761    0.196254   -0.141010    11.00000   -1.20000
AFIX   0
C17   1    0.360715    0.219393    0.113482    11.00000    0.03199    0.02559 =
         0.03609    0.00387   -0.00203   -0.00384
C18   1    0.433111    0.183436    0.088719    11.00000    0.03797    0.02725 =
         0.03451    0.00215    0.00442    0.00036
C19   1    0.520965    0.199660    0.120907    11.00000    0.03067    0.03062 =
         0.04992    0.00662    0.00218    0.00084
AFIX  43
H19   2    0.572030    0.176440    0.104326    11.00000   -1.20000
AFIX   0
C20   1    0.535310    0.249648    0.177329    11.00000    0.03526    0.03280 =
         0.04937    0.00547   -0.00154   -0.00276
AFIX  43
H20   2    0.595894    0.259548    0.200735    11.00000   -1.20000
AFIX   0
C21   1    0.462175    0.285032    0.199624    11.00000    0.03785    0.02431 =
         0.04800   -0.00026    0.00142   -0.00338
AFIX  43
H21   2    0.473252    0.319797    0.236905    11.00000   -1.20000
AFIX   0
C22   1    0.372981    0.270719    0.168583    11.00000    0.03958    0.02755 =
         0.03430    0.00274    0.00497   -0.00118
C23   1    0.417023    0.127450    0.029654    11.00000    0.03898    0.02623 =
         0.04415   -0.00209    0.00229    0.00245
AFIX  13
H23   2    0.353971    0.130949   -0.001235    11.00000   -1.20000
AFIX   0
C24   1    0.485547    0.122358   -0.042458    11.00000    0.04242    0.05189 =
         0.04189   -0.00392    0.00621    0.00701
AFIX  33
H24A  2    0.471958    0.085564   -0.078400    11.00000   -1.20000
H24B  2    0.480266    0.158550   -0.081060    11.00000   -1.20000
H24C  2    0.548225    0.119706   -0.014014    11.00000   -1.20000
AFIX   0
C25   1    0.419235    0.069819    0.087251    11.00000    0.05118    0.02911 =
         0.04969   -0.00146    0.00939    0.00063
AFIX  33
H25A  2    0.408824    0.033831    0.048847    11.00000   -1.20000
H25B  2    0.479371    0.066399    0.120858    11.00000   -1.20000
H25C  2    0.370930    0.072230    0.129023    11.00000   -1.20000
AFIX   0
C26   1    0.291546    0.310932    0.189632    11.00000    0.03388    0.03188 =
         0.03590   -0.00157    0.00355   -0.00229
AFIX  13
H26   2    0.234773    0.285143    0.182954    11.00000   -1.20000
AFIX   0
C27   1    0.279818    0.363083    0.122220    11.00000    0.04667    0.03079 =
         0.04349    0.00286    0.00380    0.00533
AFIX  33
H27A  2    0.227556    0.388624    0.136132    11.00000   -1.20000
H27B  2    0.335884    0.387974    0.125290    11.00000   -1.20000
H27C  2    0.268476    0.346166    0.061917    11.00000   -1.20000
AFIX   0
C28   1    0.300143    0.336493    0.285414    11.00000    0.05136    0.03118 =
         0.03589   -0.00247    0.00353    0.00333
AFIX  33
H28A  2    0.307639    0.302591    0.328087    11.00000   -1.20000
H28B  2    0.353776    0.363557    0.292934    11.00000   -1.20000
H28C  2    0.244489    0.359610    0.296226    11.00000   -1.20000
AFIX   0
C31   1    0.218681    0.086385    0.350829    11.00000    0.04020    0.02368 =
         0.02742   -0.00205    0.00128    0.00119
C32   1    0.150625    0.080824    0.410220    11.00000    0.03638    0.02039 =
         0.03434    0.00049    0.00055   -0.00112
C36   1    0.061737    0.113010    0.409932    11.00000    0.03566    0.02460 =
         0.03518   -0.00064    0.00349   -0.00237
C37   1    0.013313    0.126357    0.328418    11.00000    0.03670    0.03063 =
         0.03203   -0.00162    0.00632   -0.00134
AFIX  43
H37   2    0.037202    0.113701    0.274267    11.00000   -1.20000
AFIX   0
C38   1   -0.068603    0.157636    0.325761    11.00000    0.03638    0.03202 =
         0.03360    0.00081   -0.00117    0.00144
AFIX  43
H38   2   -0.099424    0.167066    0.269357    11.00000   -1.20000
AFIX   0
C39   1   -0.108040    0.176024    0.403376    11.00000    0.03131    0.02180 =
         0.04286    0.00041    0.00378   -0.00172
C40   1   -0.058421    0.164202    0.484325    11.00000    0.03598    0.02229 =
         0.03864    0.00083    0.00242    0.00180
AFIX  43
H40   2   -0.082559    0.176888    0.538343    11.00000   -1.20000
AFIX   0
C41   1    0.026077    0.134094    0.487844    11.00000    0.04049    0.02885 =
         0.03385    0.00181    0.00131    0.00179
AFIX  43
H41   2    0.059701    0.127878    0.543875    11.00000   -1.20000
AFIX   0
C42   1   -0.200818    0.208197    0.396395    11.00000    0.03331    0.02304 =
         0.04583    0.00109    0.00350    0.00005
C43   1   -0.192750    0.268908    0.347429    11.00000    0.04843    0.03513 =
         0.05717    0.01348    0.01188    0.00799
AFIX  33
H43A  2   -0.252546    0.289619    0.342949    11.00000   -1.20000
H43B  2   -0.147097    0.294851    0.380544    11.00000   -1.20000
H43C  2   -0.173425    0.261249    0.287343    11.00000   -1.20000
AFIX   0
C44   1   -0.272406    0.167990    0.345332    11.00000    0.02938    0.04779 =
         0.06438   -0.00851    0.00372   -0.00276
AFIX  33
H44A  2   -0.332028    0.188922    0.341027    11.00000   -1.20000
H44B  2   -0.253434    0.160121    0.285173    11.00000   -1.20000
H44C  2   -0.277765    0.129085    0.376980    11.00000   -1.20000
AFIX   0
C45   1   -0.235647    0.220867    0.488636    11.00000    0.04154    0.03570 =
         0.04455    0.00256    0.00726    0.00437
AFIX  33
H45A  2   -0.295379    0.241562    0.481204    11.00000   -1.20000
H45B  2   -0.242334    0.182094    0.520285    11.00000   -1.20000
H45C  2   -0.191443    0.247027    0.523250    11.00000   -1.20000
AFIX   0
C46   1    0.126841    0.005684    0.539185    11.00000    0.04075    0.02608 =
         0.03940    0.00494    0.00848   -0.00087
AFIX  33
H46A  2    0.067939    0.026539    0.544075    11.00000   -1.20000
H46B  2    0.115589   -0.037142    0.522331    11.00000   -1.20000
H46C  2    0.163216    0.007423    0.596824    11.00000   -1.20000
AFIX   0
C47   1    0.367117    0.027255    0.347078    11.00000    0.03101    0.02503 =
         0.03296    0.00562    0.00261    0.00518
C48   1    0.448113    0.059067    0.374140    11.00000    0.03735    0.02629 =
         0.03300    0.00393    0.00308   -0.00055
C49   1    0.527784    0.039631    0.337701    11.00000    0.03528    0.03655 =
         0.04231    0.00172   -0.00064   -0.00284
AFIX  43
H49   2    0.583918    0.060555    0.352985    11.00000   -1.20000
AFIX   0
C50   1    0.527223   -0.009615    0.279530    11.00000    0.04005    0.03345 =
         0.03522    0.00157    0.00737    0.00811
AFIX  43
H50   2    0.582923   -0.022799    0.256747    11.00000   -1.20000
AFIX   0
C51   1    0.445716   -0.039627    0.254558    11.00000    0.04736    0.02736 =
         0.03642    0.00106    0.00695    0.00455
AFIX  43
H51   2    0.446185   -0.073231    0.214449    11.00000   -1.20000
AFIX   0
C52   1    0.362861   -0.021530    0.287098    11.00000    0.03683    0.02705 =
         0.03342    0.00151    0.00352    0.00474
C53   1    0.446880    0.112898    0.437506    11.00000    0.04364    0.02996 =
         0.04227   -0.00390    0.00543   -0.00401
AFIX  13
H53   2    0.388941    0.110157    0.468842    11.00000   -1.20000
AFIX   0
C54   1    0.444169    0.173265    0.385852    11.00000    0.05375    0.02815 =
         0.05741   -0.00106   -0.00463   -0.00068
AFIX  33
H54A  2    0.443403    0.207519    0.427919    11.00000   -1.20000
H54B  2    0.498711    0.176349    0.351845    11.00000   -1.20000
H54C  2    0.388656    0.174612    0.344690    11.00000   -1.20000
AFIX   0
C55   1    0.527828    0.110934    0.509134    11.00000    0.05550    0.04223 =
         0.03712   -0.00187   -0.00303   -0.00606
AFIX  33
H55A  2    0.524673    0.146397    0.548738    11.00000   -1.20000
H55B  2    0.524652    0.073235    0.544114    11.00000   -1.20000
H55C  2    0.585857    0.111917    0.480297    11.00000   -1.20000
AFIX   0
C56   1    0.274617   -0.055545    0.262203    11.00000    0.03714    0.02706 =
         0.03727    0.00344    0.00176   -0.00257
AFIX  13
H56   2    0.222681   -0.029872    0.280914    11.00000   -1.20000
AFIX   0
C57   1    0.259009   -0.066037    0.161443    11.00000    0.04738    0.04526 =
         0.03647    0.00232    0.00112   -0.01100
AFIX  33
H57A  2    0.201115   -0.088205    0.148288    11.00000   -1.20000
H57B  2    0.255922   -0.026491    0.130576    11.00000   -1.20000
H57C  2    0.309988   -0.090137    0.140903    11.00000   -1.20000
AFIX   0
C58   1    0.274005   -0.115372    0.314013    11.00000    0.05109    0.04085 =
         0.04046    0.00523   -0.00685   -0.00634
AFIX  33
H58A  2    0.216599   -0.137404    0.297734    11.00000   -1.20000
H58B  2    0.326379   -0.140582    0.299432    11.00000   -1.20000
H58C  2    0.278643   -0.106663    0.378242    11.00000   -1.20000
AFIX   0
B1    3    0.011097   -0.113852    0.277536    11.00000    0.04732    0.03821 =
         0.03164   -0.00026    0.00605   -0.00153
HKLF 4

REM  CCLF80
REM R1 =  0.0939 for    7559 Fo > 4sig(Fo)  and  0.1081 for all    8762 data
REM    559 parameters refined using      0 restraints

END

WGHT      0.0766      8.6954

REM Instructions for potential hydrogen bonds
EQIV $1 -x, -y, -z
HTAB C16 F3_$1

REM Highest difference peak  0.520,  deepest hole -1.169,  1-sigma level  0.083
Q1    1   0.1552  0.2288 -0.1383  11.00000  0.05    0.52
Q2    1   0.3377  0.1301  0.2748  11.00000  0.05    0.44
Q3    1   0.2235  0.1946  0.1984  11.00000  0.05    0.37
Q4    1   0.0470  0.2388 -0.0779  11.00000  0.05    0.37
Q5    1   0.2797  0.1215  0.3320  11.00000  0.05    0.36
;

_shelx_res_checksum   71073

_shelx_hkl_file
;
   0   0   1   20.37    5.25
   0  -1   1  519.80   28.67
   0  -1  -1  539.41   30.77
   0   1   1  503.82   27.14
  -1  -1   0 7803.14  189.47
   0  -2   0  973.91   50.11
   0  -2   0 1074.74  184.94
  -1   0   1   15.16    8.30
  -1   0   1    8.66    4.67
   1   0   1   10.91    4.06
   1   0   1    1.24    6.05
  -1   0  -1   10.88    3.53
  -1  -1   1 4877.53  119.17
  -1   1  -1 2370.10  100.16
  -1  -1  -1 2083.74   91.48
   1   1   1 2292.91   97.25
   1  -1   1 2270.25   95.46
   1  -1   1 2321.87   98.44
  -1  -1  -1 2321.76   97.12
   0  -2   1 3495.43   90.73
   0   2   1 3540.64   92.69
   0  -2  -1 3719.70   94.04
   0  -2  -1 3702.35   93.73
   0   2   1 3770.72   95.40
   0  -2   1 3871.41   98.09
   0   2  -1 3608.30   90.81
  -1  -2   0   74.65   10.35
  -1   2   0   55.80    9.39
   1  -2   0   48.20    7.03
  -1  -2   0   70.88   10.53
  -1   2   0   57.31   15.10
   1  -2   0   49.37   10.44
  -1  -2   0   56.72   12.96
   1   2   0   38.73    8.03
  -1  -2   1  343.99   25.20
  -1   2   1  382.62   26.05
   1  -2  -1  342.83   22.90
   1  -2  -1  343.99   21.46
  -1  -2   1  413.51   27.12
  -1   2   1  352.33   34.34
   0   0  -2  779.58   42.49
   0   0   2  700.07   38.23
   0   0   2  718.88   39.71
   1  -2   1  140.89   23.57
  -1   2  -1   71.38   14.53
   1  -2   1  119.61   20.72
  -1  -2  -1   99.36    9.60
  -1  -2  -1  100.74   19.41
  -1   2  -1   90.56   12.48
   1   2   1  122.34   18.31
  -1   2  -1  114.30   22.84
   1  -2   1   91.62   17.86
  -1  -2  -1  103.31   13.56
   1   2   1   86.08   14.33
   0   3   0   -2.12    6.74
   0  -3   0    7.34    5.56
   0   3   0    9.72    4.24
   0   3   0   13.02    7.84
   0  -3   0   13.40    5.85
   0  -3   0    9.99    5.49
   2   0   0  197.59   12.78
  -2   0   0  193.24   12.49
  -2   0   0  228.58   21.66
   2   0   0  212.31   16.26
   0  -1   2 1053.17   55.32
   0   1   2  979.35   51.54
   0  -1   2  970.16   52.60
   0  -1  -2 1093.97  188.57
   0   1   2 1064.90  183.75
   0   1  -2 1126.30   52.76
   2  -1   0 1869.65   80.71
  -2  -1   0 1816.94   77.95
  -2  -1   0 1775.00   78.55
   2   1   0 1707.15   73.66
   2  -1   0 1847.65   78.60
  -2  -1   0 1809.05   76.29
  -1   0   2  453.58   29.94
   1   0  -2  497.37   30.51
  -1   0   2  431.61   23.59
  -1   0   2  468.63   29.25
  -2   0   1    2.61    2.85
  -2   0   1    6.22    6.19
   2   0  -1    5.56    4.85
   1   1  -2  604.82   36.66
  -1  -1   2  610.29   31.55
   1  -1  -2  644.20   35.73
  -1   1   2  558.92   31.91
  -1   1   2  610.30   35.68
  -1  -1   2  616.72   33.76
  -1  -1   2  570.54   34.57
  -1   1   2  652.26   43.11
   0  -3   1  912.58   58.36
   0   3   1  851.84   53.20
   0   3   1  756.15   47.68
   0   3   1  854.51   51.53
   0  -3  -1  783.70   43.89
   0   3  -1  895.20   51.44
   0  -3  -1  842.01   46.13
   0   3  -1  867.40   47.07
   0  -3  -1  909.13   57.71
   0   3  -1  824.82   44.09
   0  -3   1  827.33   45.39
  -1  -3   0  972.42   57.93
   1  -3   0  851.73   47.04
  -1  -3   0  909.58   48.81
  -1   3   0  906.83   48.22
   1   3   0  864.44   45.94
   1  -3   0  907.81   49.16
   1   3   0  894.05   48.63
  -1   3   0  937.85   51.25
   1   3   0  875.39   48.11
   1  -3   0  784.38   50.59
  -1   3   0  875.62   46.90
  -1  -3   0  866.66   46.68
   1   0   2  284.39   56.35
  -1   0  -2  206.48   13.86
   1   0   2  216.68   15.80
  -1   0  -2  193.16   11.92
   1   0   2  232.77   16.32
  -2   1   1 1007.07   50.13
   2   1  -1  910.79   47.57
  -2  -1   1  956.38   52.34
   2  -1  -1 1006.30   53.07
   2  -1  -1  914.86   48.11
  -2  -1   1  800.67   44.05
  -2   1   1  955.80   50.95
  -2   0  -1   12.11    3.91
   2   0   1   16.17    4.96
   2   0   1    8.59    8.63
  -2   0  -1   13.10    7.21
  -2   0  -1    6.10    2.98
  -1   1  -2 1379.15   60.69
   1   1   2 1449.29   64.78
   1   1   2 1462.64   64.58
   1  -1   2 1550.90   75.47
   1  -1   2 1438.43   62.26
   1  -1   2 1473.55   65.46
  -1  -1  -2 1543.73   68.21
   1   1   2 1477.47   64.22
  -1   1  -2 1465.04   64.78
  -1  -1  -2 1412.23   61.76
  -1   1  -2 1460.76   63.92
   0  -2   2 1009.48   50.50
   0  -2   2 1138.78   53.07
   0  -2  -2 1056.80   62.15
   0   2   2 1047.44   58.26
   0   2   2 1212.36   59.33
   0   2  -2 1069.98  185.03
   0   2  -2 1084.38  187.78
   0   2   2 1078.14  185.87
   0  -2   2 1201.59   56.16
   0  -2   2 1121.90   48.02
   0  -2  -2 1200.49   55.06
   0  -2  -2 1038.26   56.73
  -2  -1  -1  585.15   32.48
   2  -1   1  617.51   35.70
   2   1   1  658.71   43.16
  -2  -1  -1  550.72   29.71
   2  -1   1  665.15   34.97
  -2   1  -1  620.68   39.62
   2  -1   1  607.88   42.52
  -2  -1  -1  610.28   33.60
   2   1   1  600.64   35.76
  -2   1  -1  663.66   36.47
   2  -2   0   26.49   12.24
  -2  -2   0   -5.43   11.71
   2   2   0   15.09    6.26
  -2  -2   0   11.33    5.28
   2  -2   0    9.48    3.95
   2  -2   0   26.29   10.28
   2   2   0   12.91    7.37
  -2  -2   0    3.52    6.10
  -2   2   0   23.31    6.89
  -1   3   1  132.43   19.43
  -1   3   1  135.81   26.10
  -1  -3   1  173.93   29.03
   1  -3  -1  134.37   22.10
   1   3  -1  175.12   31.53
   1   3  -1  123.89   17.13
   1  -3  -1  130.43   22.78
   1  -3  -1  154.17   30.82
  -1  -3   1  108.26   14.35
   1   3  -1  153.34   21.91
  -1   3  -1  970.88   51.80
   1  -3   1  979.32   56.44
  -1  -3  -1 1143.28   59.61
  -1   3  -1 1053.81   56.28
  -1  -3  -1 1016.69   56.44
   1  -3   1  939.98   60.57
   1   3   1  960.73   52.95
   1   3   1  988.88   55.21
  -1  -3  -1 1039.65   55.26
  -1   3  -1  996.47   53.67
   1  -3   1  956.30   50.56
   1   3   1 1145.82   56.20
   1   2  -213645.88  329.65
   1  -2  -214826.64  359.13
   2   2  -1 1703.44   74.61
  -2   2   1 1851.59   84.50
   2   2  -1 1632.45   71.03
  -2  -2   1 2001.72   88.05
   2  -2  -1 1714.72   75.75
   2  -2  -1 1999.91   84.46
  -2   2   1 1757.85   78.39
  -2  -2   1 1822.32   79.93
   2  -2  -1 1739.93   75.87
   2   2  -1 1727.85   77.53
  -1   2  -212258.14  298.10
  -1  -2  -212700.82  312.51
  -1  -2  -211854.10  288.24
  -1  -2  -212645.75  308.29
  -1   2  -212794.34  310.50
   1   2   212720.78  309.40
   1  -2   213479.95  327.86
   1  -2   213349.81  324.99
   2   2   1 1780.14   87.17
   2  -2   1 1510.07   66.14
  -2  -2  -1 1657.61   71.18
   2   2   1 1706.54   72.93
   2  -2   1 1695.44   74.93
  -2   2  -1 1649.03   72.45
  -2  -2  -1 1716.50   85.45
   2  -2   1 1489.57   65.99
   2   2   1 1577.27   70.11
  -2  -2  -1 1660.25   72.74
   2  -2   1 1572.78   69.28
   0  -4   0 9882.32  243.14
   0  -4   0 9420.62  231.33
   0   4   0 9917.83  244.12
   0   4   010304.17  253.40
   0   4   0 9549.89  234.52
   0  -4   0 9543.18  234.10
  -2   0   2  366.98   24.37
  -2   0   2  442.18   36.32
   2   0  -2  430.97   36.34
   2   0  -2  431.23   27.58
  -2   0   2  395.75   21.29
   2   0  -2  408.26   23.09
  -2  -1   2   59.99    9.59
   2  -1  -2   64.03   12.20
   2   1  -2   44.36    6.81
  -2   1   2   51.30   11.32
   2  -1  -2   21.69    9.74
  -2  -1   2   30.48    8.94
   2   1  -2   65.00   14.42
  -2   1   2   42.73   12.17
   2   1  -2   58.20   10.84
   0  -3  -2  110.11   20.24
   0  -3   2  106.76   22.59
   0   3   2  129.88   23.37
   0   3  -2   98.03   20.31
   0  -3  -2  121.76   20.26
   0   3   2  131.18   23.09
   0  -3   2  104.11   19.59
   0   3  -2  111.22   19.88
   0   3  -2  118.08   16.85
   0  -3  -2   89.03   16.45
   0   3   2  121.98   24.35
  -2   3   0 1170.24   53.05
   2  -3   0 1215.28   63.27
   2   3   0 1283.83   57.87
  -2  -3   0 1305.56   58.36
  -2  -3   0 1180.14   54.21
  -2   3   0 1240.52   60.38
   2  -3   0 1242.93   67.13
   2   3   0 1436.13   88.28
  -2  -3   0 1296.35   80.55
   2  -3   0 1253.12   56.36
   2   3   0 1299.73   66.75
   0   4   1   31.23    7.18
   0  -4  -1   30.99   10.23
   0  -4   1    7.92    6.85
   0   4   1   22.45    9.62
   0   4  -1    6.30    9.02
   0  -4  -1   12.62    7.77
   0   4  -1   13.09    7.82
   0   4  -1   17.79    7.73
   0   4   1   38.48   16.72
   0  -4  -1   50.72   17.57
   0  -4   1   14.35    9.53
   0  -4   1   -0.66    6.26
  -1  -4   0 9419.05  231.05
   1  -4   0 9690.40  238.55
  -1   4   0 9970.69  244.81
  -1   4   0 9458.77  234.28
   1   4   010026.30  247.03
  -1  -4   010039.80  246.16
   1   4   010112.21  247.50
   1  -4   0 9699.24  238.90
   1  -4   0 9532.85  234.68
  -1   4   010107.98  248.29
  -1  -4   010061.59  249.14
   1   4   010139.37  250.97
   2   0   2 2765.14  118.22
  -2   0  -2 2710.80  115.64
   2   0   2 2665.84  115.33
   2   0   2 2725.26  114.92
  -2   0  -2 2828.86  122.14
  -1   3   2 5712.97  147.68
  -1  -3   2 5638.86  144.27
   1  -3  -2 5734.27  144.63
  -1   3   2 5513.47  139.35
   1  -3  -2 5789.97  146.76
   1   3  -2 5785.83  150.18
   0   0  -3   -7.03   12.09
   0   0  -3   -1.56    5.46
   0   0   3    0.14   10.55
   0   0  -3   13.87   10.35
   0   0   3   20.23    8.37
   0   0   3   11.71   10.77
  -2  -3   1 1321.90   65.21
   2  -3  -1 1231.96   56.34
   2   3  -1 1270.89   57.76
  -2  -3   1 1224.39   54.88
  -2  -3   1 1312.20   64.33
   2  -3  -1 1200.54   56.95
  -2   3   1 1202.65   56.50
  -2   3   1 1235.88   64.28
   2   3  -1 1180.86   54.06
   2   3  -1 1312.64   60.69
   2  -3  -1 1225.76   54.30
   2   1   2  174.06   20.69
  -2   1  -2  152.62   15.01
   2   1   2  173.29   25.27
  -2   1  -2  210.45   28.64
   2  -1   2  169.02   17.85
   2  -1   2  171.91   29.32
  -2  -1  -2  155.29   13.85
   2   1   2  188.88   22.37
   2  -1   2  183.70   19.14
  -2  -1  -2  260.79   41.25
   1  -4  -111483.16  280.60
  -1   4   110577.48  259.05
   1  -4  -111604.81  284.18
   1   4  -111749.93  287.50
  -1   4   112097.56  296.84
  -1  -4   112127.60  297.32
   1   4  -110653.29  259.40
   1   4  -111686.71  286.85
  -1   4   111138.60  274.57
  -1  -4   111698.23  287.82
   1  -4  -111162.94  274.82
   0   1  -3 1136.34   52.66
   0  -1  -3 1102.12   50.43
   0   1  -3 1269.69   60.82
   0  -1   3 1118.43   51.64
   0   1   3 1161.40   60.40
   0  -1   3 1162.10   56.29
   0  -1  -3 1109.08   52.48
   0   1   3 1156.77   56.63
   0   1  -3  956.84   48.90
   0  -1  -3 1186.12   54.46
   0   1   3 1220.97   63.13
   2   2  -2   20.12   10.36
   2   2  -2   27.19    6.71
   2  -2  -2   12.82    5.64
  -2  -2   2   30.02   11.79
  -2   2   2   35.94    8.47
   2  -2  -2   49.79   12.39
   2   2  -2   31.59    5.49
  -2   2   2   23.54    5.46
   2  -2  -2   10.51    4.64
  -2  -2   2   20.10    9.25
   2  -2  -2   18.36   10.68
   3   0   0 2652.71  110.41
   3   0   0 2905.36  123.09
   3   0   0 2857.45  122.40
  -3   0   0 2782.50  119.82
   1   0  -3   -2.06    4.72
  -1   0   3    8.77   10.49
   1   0  -3   19.74   13.42
   1   0  -3    2.76    5.67
  -1   0   3   -2.17    7.43
  -1   0   3    9.53    7.47
  -1  -3  -2 6306.08  157.88
  -1  -3  -2 6135.26  154.46
   1   3   2 6343.56  163.79
  -1   3  -2 6161.55  155.21
  -1  -3  -2 6375.76  171.13
   1   3   2 6355.49  157.93
   1  -3   2 6611.92  167.19
   1   3   2 6694.37  168.78
   1  -3   2 6471.04  162.87
  -1   3  -2 6398.64  162.73
   1   4   114398.28  348.90
   1  -4   114367.32  349.50
  -1   4  -114230.55  346.63
  -1   4  -113472.07  326.98
   1   4   114058.04  343.25
  -1  -4  -114047.37  342.32
  -1   4  -113784.18  337.26
  -1  -4  -114479.85  359.69
   1   4   114793.12  362.65
   1  -4   114167.92  345.42
   1  -4   113814.73  336.45
  -2  -3  -1 4169.14  105.28
  -2   3  -1 3912.60  100.00
  -2   3  -1 3961.06  101.76
   2   3   1 4340.64  117.27
  -2  -3  -1 4188.59  112.28
   2  -3   1 3915.72  100.80
   2   3   1 4403.88  110.34
   2   3   1 4026.66  107.66
  -2  -3  -1 3948.48  101.78
   2  -3   1 4201.12  109.37
   2  -3   1 4195.16  111.19
  -2   3  -1 4079.40  111.66
   3   1   0   86.59   11.88
  -3   1   0   99.91   23.78
  -3  -1   0  115.66   15.90
   3  -1   0   84.84    9.04
   3   1   0   87.19   13.38
  -3  -1   0   87.74   13.87
  -3  -1   0   79.44    8.51
   3  -1   0   98.45   11.46
   3  -1   0  123.35   15.95
  -3  -1   0  127.89   22.22
   1   1  -3 3417.83   93.89
  -1   1   3 3483.29   90.40
  -1  -1   3 3215.54  133.92
   1   1  -3 3365.90  578.13
   1  -1  -3 3543.67   90.07
  -1   1   3 3307.48  568.00
  -1  -1   3 3472.14   90.21
   1  -1  -3 3507.47   90.31
   1  -1  -3 3492.80   93.89
   3   0  -1    1.57    4.87
   3   0  -1   13.46    7.49
  -3   0   1   11.32    9.72
  -3   0   1   -4.79    4.97
  -3   0   1   27.78    9.59
   3  -1  -1  245.14   21.70
  -3  -1   1  245.39   17.24
   3   1  -1  263.28   26.14
   3  -1  -1  369.04   52.25
   3  -1  -1  237.98   17.59
  -3   1   1  247.87   13.70
   3  -1  -1  235.96   21.91
  -3  -1   1  268.78   27.66
   3   1  -1  335.48   38.49
   3  -1  -1  271.48   49.90
  -3  -1   1  237.10   25.09
   3   1  -1  272.67   52.76
   1   0   3   13.08   10.15
  -1   0  -3   14.38    9.96
  -1   0  -3   19.38   10.54
  -1   0  -3   12.95   10.92
   1   0   3   18.50   11.19
   1   0   3   17.65   10.04
  -2  -2  -2   28.97   13.42
   2  -2   2   41.54   16.31
   2  -2   2   26.31   10.22
  -2  -2  -2   21.38    7.28
   2   2   2   -0.90    4.71
   2   2   2   13.93    7.92
  -2   2  -2   14.27   11.42
   2  -2   2   20.50    6.42
  -2   2  -2   12.70    7.35
  -2  -2  -2   13.65    6.65
   0  -2   323323.39 4000.58
   0   2  -322943.14 3935.32
   0   2  -320628.64 3538.65
  -1  -1  -3   46.20   10.78
  -1  -1  -3   25.65    8.75
  -1   1  -3   32.09   10.16
  -1   1  -3   37.88   11.51
   1  -1   3   45.64   11.85
   1   1   3   59.61   11.72
  -1  -1  -3   28.25    7.22
   1  -1   3   31.81    8.67
  -1   1  -3   39.69    7.40
   1   1   3   41.27    9.23
   1   1   3   28.15    6.93
   1  -1   3   33.90   14.84
  -3   0  -1   27.21   11.38
   3   0   1    8.99    9.02
  -3   0  -1    9.43    3.63
   3  -2   0    9.83    7.73
   3   2   0   12.18    4.16
  -3  -2   0    4.17    4.95
  -3  -2   0    5.97    6.02
   3  -2   0    2.71    6.28
   3  -2   0   10.37    5.70
   3   2   0    6.86    9.55
   3   2   0    9.53    6.47
  -3  -2   0    7.05   12.50
   1   2  -3  227.95   37.96
   1  -2  -3  211.32   35.06
  -1  -2   3  186.76   22.98
   1  -2  -3  212.92   19.10
   1  -2  -3  226.62   24.07
   1   2  -3  130.23   15.28
   1  -2  -3  179.52   20.73
  -1   2   3  159.38   14.04
  -1  -2   3  163.40   20.87
  -1   2   3  196.94   22.91
   3  -1   1  233.24   17.50
  -3  -1  -1  281.10   56.44
   3   1   1  236.68   29.57
   3   1   1  234.07   35.70
  -3   1  -1  192.21   19.38
   3  -1   1  233.63   21.31
  -3   1  -1  199.99   16.31
   3  -1   1  268.80   41.64
  -3  -1  -1  193.64   15.74
  -3   1  -1  277.01   61.72
   0   4  -2 1121.03   55.37
   0  -4   2 1044.55   58.76
   0   4   2 1050.81   57.77
   0  -4   2 1023.71   56.70
   0   4   2 1122.09   77.07
   0   4  -2 1035.71   57.30
   0  -4  -2  998.25   63.44
   0   4  -2 1067.02  187.21
   0   4   2 1083.47  188.11
   0  -4  -2  994.30   55.96
   0  -4  -2 1088.41  188.23
   0  -5   0  -10.28   11.24
   0  -5   0   15.04    7.49
   0   5   0   10.80    9.63
   0   5   0    3.17    6.57
   0  -5   0   18.82    6.94
   0   5   0   13.07    5.88
  -2   4   0 4283.50  112.67
  -2   4   0 4041.58  105.07
   2   4   0 4387.97  112.08
  -2  -4   0 4283.21  114.71
   2  -4   0 4386.26  113.10
   2   4   0 4352.53  115.56
   2   4   0 4165.11  112.73
   2  -4   0 4020.05  104.99
  -2  -4   0 4490.44  115.88
  -2  -4   0 3978.91  102.81
  -2   4   0 4203.72  108.15
   2  -4   0 4376.20  115.70
   2  -3  -2  455.10   47.45
  -2  -3   2  330.53   26.04
  -2  -3   2  444.06   38.34
   2   3  -2  345.33   21.12
   2  -3  -2  471.84   63.23
   2   3  -2  410.03   51.23
   2  -3  -2  430.08   36.03
  -2   3   2  373.57   27.16
  -2   3   2  441.41   49.55
   2   3  -2  421.26   62.77
   3  -2  -1 8043.32  200.62
   3   2  -1 7479.70  184.37
  -3  -2   1 7500.56  185.55
   3   2  -1 7442.94  185.80
   3  -2  -1 7841.93  193.10
   3   2  -1 7631.62  187.38
  -3   2   1 8245.22  205.59
  -3  -2   1 7386.13  184.23
  -3  -2   1 7726.50  191.01
  -1   4   2 6384.63  161.94
  -1  -4   2 6426.90  165.24
   1   4  -2 6851.57  186.38
   1  -4  -2 6785.78  174.97
  -1   4   2 6360.24  161.77
   1  -4  -2 6550.61  165.27
   1   4  -2 6760.58  171.08
  -1  -4   2 6557.09  165.90
   1  -4  -2 6555.09  166.29
  -2   0   3    4.10    5.29
  -2   0   3   26.15    6.62
   2   0  -3    5.75    3.39
   2   0  -3    7.57    3.35
   2   0  -3   33.25   18.71
  -2   0   3   34.84   14.64
  -1  -2  -3 1496.07   69.55
  -1  -2  -3 1548.48   70.24
  -1  -2  -3 1532.54   68.46
  -1   2  -3 1396.09   60.39
   1  -2   3 1504.86   70.29
  -1   2  -3 1523.61   69.96
   1  -2   3 1610.16   73.24
   1  -2   3 1505.66   65.45
   1   2   3 1380.51   64.37
   1   2   3 1605.99   73.07
  -1   2  -3 1681.43   79.37
   2  -4  -1 2733.16  122.12
  -2  -4   1 2646.18  115.32
  -2  -4   1 2661.55  119.60
   2   4  -1 2553.81  110.01
  -2   4   1 2727.34  117.48
   2   4  -1 2569.68  111.70
   2  -4  -1 2445.28  112.29
  -2   4   1 2461.53  110.67
   2   4  -1 2913.14  127.78
  -2   4   1 2616.70  116.32
  -2  -4   1 2486.40  108.59
   2  -4  -1 2615.61  129.79
  -3   0   2 5934.27  149.26
   3   0  -2 5228.91  126.77
   0   5   1  189.26   31.02
   0  -5   1  250.76   23.85
   0   5   1  215.32   30.99
   0  -5  -1  251.10   49.33
   0  -5   1  239.81   41.51
   0  -5  -1  301.19   67.01
   0   5  -1  201.51   27.17
   0   5  -1  275.73   66.00
   0   5  -1  228.11   25.91
   0  -5   1  220.32   31.17
   0   5   1  220.92   42.50
   0  -5  -1  220.71   21.93
   2   1  -3    2.39    2.89
   2  -1  -3    8.72    3.68
   2   1  -3   13.51   11.53
  -2   1   3    2.05    3.25
  -2  -1   3   13.51    6.55
   2   1  -3   10.83    5.68
  -2   1   3   10.89    7.58
   2  -1  -3    6.63    2.73
  -2  -1   3   11.75    5.79
  -2   1   3    0.78    9.55
  -2  -1   3   18.07   13.25
   2  -1  -3    0.47   11.09
  -1  -5   0 3600.56   99.08
   1  -5   0 3577.12  104.87
   1   5   0 3370.89  579.62
  -1   5   0 3543.16   95.93
   1   5   0 3570.02   96.28
  -1   5   0 3646.22   97.46
   1  -5   0 3474.74   93.44
   1  -5   0 3434.98   95.88
  -1  -5   0 3241.74  142.25
  -1  -5   0 3662.16  100.10
  -1   5   0 3683.80  100.04
   1   5   0 3605.75   99.35
  -1  -4  -213483.70  328.29
   1   4   213294.11  329.08
  -1  -4  -213413.09  331.61
   1  -4   213519.80  331.56
  -1  -4  -213665.69  334.90
  -1   4  -213390.38  327.71
  -1   4  -213260.61  325.00
   1  -4   212821.69  314.92
   1   4   213778.29  337.23
   1   4   212987.44  321.79
   1  -4   212759.13  309.92
  -1   4  -213139.59  320.13
   3   2   1 3302.73  566.83
  -3   2  -1 3660.92   96.96
   3  -2   1 3021.58  127.44
  -3  -2  -1 3448.97   91.86
   3  -2   1 3380.28   89.06
   3  -2   1 3617.13   95.49
  -3  -2  -1 3384.77   89.53
  -3   2  -1 3293.65  142.27
   3   2   1 3430.54   93.05
  -3  -2  -1 3412.68   96.81
  -3   1   2  371.34   40.68
   3  -1  -2  392.44   37.11
   3   1  -2  390.28   29.73
  -3  -1   2  352.58   21.36
  -3   1   2  377.32   38.44
   3  -1  -2  290.77   52.26
   3   1  -2  339.47   29.91
  -3  -1   2  325.09   28.00
   3   1  -2  340.83   24.06
  -3  -1   2  409.08   30.96
   2  -4   1 3747.52   99.48
  -2  -4  -1 3792.21   98.11
  -2  -4  -1 3840.16  117.52
  -2   4  -1 3813.91  104.77
  -2  -4  -1 3570.41   95.40
  -2   4  -1 3627.99   96.39
   2  -4   1 3683.96   97.30
   2  -4   1 3960.91  106.12
   2   4   1 3825.99  108.26
   2   4   1 3721.91   99.39
  -2   4  -1 3672.80   97.41
   2  -3   2 1656.19   73.30
   2   3   2 1760.29   84.53
  -2   3  -2 1798.49   91.43
   2  -3   2 1836.69   81.58
   2  -3   2 1658.50   73.99
   2   3   2 1801.65   82.65
  -2  -3  -2 1698.07   76.11
  -2  -3  -2 1741.26   82.14
  -2   3  -2 1835.50   81.03
   2   3   2 1861.12   83.29
  -2  -3  -2 1674.28   79.29
   2  -3   2 1800.64   81.77
   0  -3   3 3573.84   88.24
   0  -3   3 3435.35   84.06
   0  -3   3 3542.96   97.09
   0  -3  -3 3495.38   91.81
   0  -3  -3 3703.83  102.01
   0  -3  -3 3415.64   91.82
   0  -3   3 3549.75   95.18
   0   3  -3 3502.13   95.10
   0   3   3 3831.46  102.96
   0   3  -3 3378.92  580.83
   0  -3  -3 3596.07   98.39
  -1   5   1 4417.62  116.21
  -1   5   1 4515.61  120.77
  -1  -5   1 4173.38  107.74
   1  -5  -1 4241.17  117.13
   1   5  -1 4130.79  107.44
  -1  -5   1 4262.31  113.44
   1   5  -1 4534.58  119.98
   1  -5  -1 4215.60  111.89
  -1   5   1 4448.22  116.70
  -1  -5   1 4374.85  116.90
   1   5  -1 4302.50  116.42
   1  -5  -1 4188.56  110.16
   3  -3   0  185.21   32.48
   3   3   0  136.34   17.00
   3   3   0  144.55   15.89
   3  -3   0  131.34   20.03
  -3   3   0  224.30   51.23
  -3   3   0  196.51   27.38
   3   3   0  148.71   13.22
  -3   3   0  125.88   19.99
  -3  -3   0  207.80   31.40
  -3  -3   0  158.71   22.41
   3  -3   0  134.19   13.02
  -3  -3   0  161.53   15.84
  -1  -3   3 1214.11   74.97
   1   3  -3 1131.38   55.55
  -1  -3   3 1164.12   62.47
  -1   3   3 1134.63   58.58
   1  -3  -3 1118.55   53.17
   1  -3  -3 1182.38   69.10
  -1   3   3 1250.54   67.92
   1  -3  -3 1124.76   54.26
   1   3  -3 1266.47   61.66
   1  -3  -3 1095.65  189.70
  -1  -5  -1 6625.82  170.85
   1   5   1 7172.87  183.05
   1  -5   1 6825.05  174.84
   1  -5   1 6443.16  165.54
  -1   5  -1 6921.90  179.95
  -1  -5  -1 6357.22  161.83
  -1   5  -1 6581.97  166.91
  -1  -5  -1 6401.14  165.81
   1   5   1 6101.60  155.93
   1   5   1 6452.32  168.97
  -1   5  -1 6627.84  167.09
   1  -5   1 7040.20  178.90
   2  -2  -310400.00  250.69
  -2  -2   310690.79  260.85
   2   2  -310700.20  261.32
  -2   2   3 9875.57  242.97
   2  -2  -311013.13  271.82
   2  -2  -310123.29  245.92
   2   2  -3 9862.91  246.06
   2   2  -310296.65  247.60
  -2   2   310982.03  269.89
  -2   0  -3   -5.10    8.22
   2   0   3    1.49    7.87
   2   0   3   19.70   13.76
  -2   0  -3   -2.78   11.01
   2   0   3   52.28   15.23
   3  -3  -1 4590.01  117.43
   3  -3  -1 4902.48  122.02
  -3   3   1 4436.37  121.00
  -3  -3   1 4436.76  113.66
   3   3  -1 4530.99  115.34
  -3  -3   1 4768.06  122.29
  -3  -3   1 4910.10  134.66
   3   3  -1 4735.45  127.06
   3  -3  -1 4947.72  130.44
   3   3  -1 4869.53  123.74
  -3   3   1 4971.73  130.20
  -3   2   2 2415.01  100.92
   3   2  -2 2297.46  100.57
  -3   2   2 2819.10  122.93
   3  -2  -2 2634.98  114.06
   3  -2  -2 2771.52  119.64
   3   2  -2 2618.54  113.11
  -3  -2   2 2727.54  116.72
   3  -2  -2 2855.15  118.47
   3   2  -2 2736.93  119.18
  -3  -2   2 2578.31  113.97
   3  -2  -2 2758.19  119.62
  -3   0  -2  392.83   26.90
   3   0   2  421.84   44.23
  -3   0  -2  374.51   24.93
   3   0   2  398.88   22.24
  -3   0  -2  421.40   23.53
   3   0   2  357.01   37.47
   2  -1   3 3590.87   99.48
  -2   1  -3 3444.29   89.94
   2  -1   3 3510.75   92.41
   2  -1   3 3307.26  568.44
   2   1   3 3416.23   91.56
   2   1   3 3463.94   94.06
  -2  -1  -3 3378.76  580.97
   2   1   3 3395.94   87.99
  -2   1  -3 3346.04  574.83
  -2   1  -3 3430.39   92.78
  -2  -1  -3 3475.32   91.59
   1  -3   3 4869.51  128.24
  -1   3  -3 4799.57  125.63
  -1  -3  -3 4809.12  129.99
  -1  -3  -3 4667.19  119.92
   1   3   3 5074.58  132.38
  -1  -3  -3 4781.45  121.41
  -1   3  -3 4877.74  128.15
  -1  -3  -3 4570.35  123.56
  -1  -3  -3 4919.12  127.68
  -3   1  -2 5617.87  143.49
   3  -1   2 5741.91  147.21
   3  -1   2 5653.80  139.08
   3   1   2 5514.63  143.76
  -3  -1  -2 5331.55  130.15
  -3   1  -2 5336.55  137.38
   3  -1   2 5375.30  137.00
  -3  -1  -2 5388.39  137.74
  -3  -1  -2 5695.97  147.55
   3   1   2 5575.12  145.46
   2  -4  -221826.10 3744.54
  -2  -4   218650.47  454.53
   2   4  -217903.26  435.41
  -2  -4   219970.45 3425.86
  -2   4   218884.56 3240.39
   2   4  -219297.70 3310.51
   2   4  -218515.76  445.18
   2  -4  -218929.69 3247.29
   2  -4  -217741.61  428.40
   3  -3   1  223.36   30.40
   3  -3   1  214.10   31.91
   3   3   1  186.84   21.12
   3   3   1  210.00   32.48
  -3   3  -1  198.34   16.72
  -3  -3  -1  155.02   13.93
   3   3   1  169.61   17.18
   3  -3   1  261.40   31.79
  -3  -3  -1  221.77   20.13
   3  -3   1  201.31   41.09
  -3  -3  -1  189.99   27.26
   0   5   2  110.05   17.85
   0  -5  -2   85.15   19.08
   0   5  -2  122.25   20.10
   0   5  -2  117.92   17.70
   0  -5  -2  107.21   21.64
   0   5   2   98.25   26.29
   0  -5  -2   71.08   11.49
   0  -5   2  110.42   29.46
   0   5  -2  143.31   19.31
   0   5   2   79.82   12.31
   0  -5   2  157.15   27.32
  -2  -5   0   77.00   13.47
  -2  -5   0   62.41   12.13
   2  -5   0   35.51    8.73
   2  -5   0   45.47    7.58
   2   5   0   38.97   11.04
   2  -5   0   54.81   11.12
   2   5   0   73.76   14.07
  -2  -5   0   54.03   15.64
  -2   5   0   41.42   10.24
  -2   5   0   44.73   11.31
  -2   5   0   33.73   10.24
   0   0  -4  366.35   36.71
   0   0   4  267.36   30.74
   0   0   4  358.86   38.26
   0   0  -4  351.61   28.76
   0   0   4  264.73   23.16
   0   0  -4  366.61   26.19
  -2   2  -3 4875.56  123.54
   2   2   3 5230.93  135.55
  -2  -2  -3 4936.29  127.19
  -2  -2  -3 5048.18  131.85
   2  -2   3 5040.85  132.57
   2   2   3 4803.26  125.12
  -2  -2  -3 5104.36  129.02
   2  -2   3 4733.62  120.15
   2  -2   3 5227.45  133.76
  -2   2  -3 5298.53  137.97
  -2  -2  -3 5082.56  127.65
  -2   2  -3 5212.38  132.90
  -3  -2  -2 2348.47  100.32
  -3  -2  -2 2603.02  145.07
  -3  -2  -2 2604.67  113.56
   3   2   2 2745.57  121.24
   3  -2   2 2700.23  117.15
   3  -2   2 2481.21  109.03
  -3   2  -2 2740.48  119.61
   3  -2   2 2681.63  117.23
  -3  -2  -2 2462.60  108.98
  -3   2  -2 2463.48  109.25
  -2  -4  -213798.62  335.54
  -2  -4  -213884.68  345.49
  -2   4  -213421.62  328.82
   2  -4   213438.09  330.64
  -2   4  -212702.14  310.66
  -2  -4  -213691.16  336.08
   2   4   214219.36  350.18
   2  -4   213375.45  326.35
  -2   4  -212806.08  312.69
   2  -4   214459.72  353.57
   2   4   213919.26  346.17
  -1   0   4  236.31   27.87
   1   0  -4  168.73   16.78
  -1   0   4  158.94   21.05
   1   0  -4  201.03   35.54
   1   0  -4  134.85   15.44
  -1   0   4  204.84   37.07
   1  -5  -2 7757.64  195.70
   1   5  -2 7125.66  182.17
  -1  -5   2 7040.80  181.04
   1   5  -2 7293.83  186.58
   1  -5  -2 7021.74  179.42
  -1  -5   2 6747.37  172.48
  -1   5   2 7153.46  180.94
  -1   5   2 6975.29  178.77
   1   5  -2 6926.72  171.55
   1  -5  -2 7089.58  180.08
   0  -1   4  202.76   21.50
   0  -1  -4  184.97   18.98
   0  -1   4  193.71   24.84
   0   1   4  192.26   19.07
   0   1  -4  178.06   12.61
   0   1   4  229.68   32.83
   0  -1  -4  197.29   20.33
   0   1  -4  197.95   26.07
   0  -1   4  186.15   18.90
   0  -1  -4  197.05   18.05
   0   1   4  286.13   62.87
   0   1  -4  168.38   19.56
   0  -4  -3  427.46   34.96
   0  -4   3  455.95   58.39
   0   4  -3  505.24   75.40
   0  -4   3  306.58   56.70
   0   4   3  397.24   30.80
   0   4   3  386.64   28.07
   0  -4   3  485.11   60.87
   0   4  -3  477.71   69.42
   0  -4  -3  388.01   28.11
   0   4  -3  390.10   26.93
   0   4   3  386.33   27.67
   0  -4  -3  475.08   40.84
   2   3  -3 2824.66  117.98
   2  -3  -3 2916.62  126.02
  -2  -3   3 2856.02  126.90
   2  -3  -3 3191.85  137.82
   2  -3  -3 3241.72  140.27
  -2  -3   3 2875.68  120.03
  -2  -3   3 3245.65  139.53
   2   3  -3 2906.73  128.02
   2   3  -3 3267.82  140.40
   2  -3  -3 3094.21  135.08
  -2   3   3 3224.24  144.53
  -2  -5   1  817.13   49.37
  -2   5   1  922.26   59.70
   2   5  -1  823.75   52.46
   2  -5  -1  793.35   47.02
  -2   5   1  750.98   45.03
   2  -5  -1  855.59   48.68
  -2   5   1  850.00   57.62
   2   5  -1  827.85   47.51
   2  -5  -1  847.72   54.92
  -2  -5   1  733.81   41.00
   2   5  -1  927.46   83.70
  -2  -5   1  845.18   49.51
   3  -3  -2  486.19   28.06
   3  -3  -2  476.75   62.95
  -3  -3   2  359.24   28.02
   3   3  -2  431.16   40.90
  -3  -3   2  591.88   54.32
   3   3  -2  429.34   26.69
   3   3  -2  414.96   43.86
  -3   3   2  349.01   22.76
  -3   3   2  426.88   35.13
   3  -3  -2  552.56   65.01
  -3   3   2  450.22   41.83
   0  -6   0 1884.06  100.17
   0  -6   0 1900.03   89.34
   0  -6   0 1910.45   88.91
   0   6   0 1815.04   82.34
   0   6   0 2134.91  108.95
   0   6   0 1957.76   88.46
   1  -1  -4  147.44   17.19
   1   1  -4  164.53   22.67
  -1  -1   4  157.71   17.77
  -1   1   4  215.90   31.15
   1  -1  -4  124.94   14.58
  -1   1   4  150.14   19.81
  -1  -1   4  211.63   35.64
  -1  -1   4  187.21   26.34
   1   1  -4  207.39   35.57
   1  -1  -4  233.60   30.06
   1   1  -4  175.03   20.03
  -1   1   4  165.53   22.70
   4   0   025459.49 4367.34
   4   0   027038.09 4637.32
  -3   4   0 3160.01  135.47
  -3  -4   0 3104.68  137.64
   3   4   0 2986.09  134.24
   3  -4   0 2885.61  124.57
  -3   4   0 2693.90  118.18
   3   4   0 2739.67  119.86
   3  -4   0 2767.71  119.67
   3   4   0 3025.08  129.53
  -3   4   0 2793.83  123.66
  -3  -4   0 2959.67  127.01
   3  -4   0 2865.03  125.76
  -3  -4   0 2676.87  116.14
   1   4  -3   39.28    8.80
  -1  -4   3   17.61   12.36
  -1   4   3   29.55    8.06
   1   4  -3   34.95   12.20
  -1  -4   3   40.82    5.43
   1   4  -3   19.52    5.07
  -1  -4   3   41.47   14.72
   1  -4  -3   26.78    9.00
  -1   4   3   33.57    8.39
   1  -4  -3   37.59    8.64
  -1   4   3   62.57    8.72
   1  -4  -3   84.67   15.86
  -1  -5  -2 6192.81  159.24
  -1  -5  -2 6226.31  157.48
  -1  -5  -2 6203.79  162.13
  -1   5  -2 6285.11  158.44
   1  -5   2 6604.04  169.91
  -1   5  -2 6157.13  158.02
   1   5   2 6216.44  162.53
   1   5   2 6410.10  166.28
   1  -5   2 6252.57  157.57
  -1   5  -2 6776.85  172.64
   1   5   2 6769.19  173.46
   1  -5   2 6170.39  160.72
  -3   0   3    5.73    2.40
  -3   0   3    1.97    4.62
   3   0  -3   26.44   14.33
   3   0  -3    8.97    5.26
   3   0  -3   12.35    3.49
  -3   0   3    7.59   10.95
   2   5   1 1092.69  193.51
  -2   5  -1 1099.58  192.71
  -2   5  -1  983.84   54.96
   2  -5   1 1076.02  187.70
   2   5   1 1178.63   59.73
  -2  -5  -1 1084.05  210.45
  -2   5  -1 1018.10   56.52
  -2  -5  -1 1063.12  184.24
   2  -5   1 1137.36   69.82
  -2  -5  -1 1124.08   55.08
   2   5   1 1067.04  188.97
   2  -5   1 1083.53  189.45
  -4   0   1   -4.07    5.06
  -4   0   1    3.28    5.86
   4   0  -1   29.93   13.10
   4   0  -1    9.19   10.91
  -4   0   1   13.54    7.24
   4  -1   0 2147.00   92.22
  -4  -1   0 2172.49   94.74
  -4   1   0 2130.98   93.63
   4   1   0 2214.58   93.75
  -4  -1   0 2235.59  100.12
   4   1   0 2101.66  102.64
   4  -1   0 2274.72  103.08
   4  -1   0 2458.97  106.48
  -4  -1   0 2132.76   93.63
   3   4  -1  901.64   84.04
  -3   4   1  669.41   57.80
  -3   4   1  778.29   48.27
   3   4  -1  757.02   62.92
  -3  -4   1  641.04   36.84
   3  -4  -1  665.50   81.17
  -3  -4   1  715.49   48.13
   3  -4  -1  754.96   52.05
   3   4  -1  719.43   41.54
  -3  -4   1  753.23   58.39
   3  -4  -1  750.24   43.02
  -3  -1   3 5037.47  124.38
   3   1  -3 4665.21  116.66
  -3   1   3 4863.95  125.23
   3   1  -3 5151.49  129.83
   3   1  -3 4629.77  123.75
   3  -1  -3 4985.77  129.96
  -3   1   3 4620.01  120.83
  -1   0  -4 1594.89   71.12
   1   0   4 1541.04   70.98
  -1   0  -4 1612.05   74.20
   1   0   4 1512.64   67.88
   1   0   4 1531.97   81.94
  -1   0  -4 1591.62   74.28
   4  -1  -1  228.86   21.16
   4   1  -1  282.77   50.67
  -4  -1   1  197.98   14.73
   4  -1  -1  309.19   66.75
  -4  -1   1  236.07   24.33
   4  -1  -1  240.84   24.36
   4  -1  -1  263.33   35.90
  -4  -1   1  260.51   30.76
   4   1  -1  318.77   40.09
   4  -1  -1  261.22   29.77
   0  -2   4   -1.33   15.51
   0  -2  -4   36.50   17.60
   0   2   4   -0.54   11.00
   0   2  -4   10.85    3.64
   0  -2   4    9.59    4.92
   0   2   4   21.94   11.48
   0  -2  -4   27.95   13.23
   0  -2   4  -10.75   10.94
   0   2  -4   -2.40    9.31
   0   2  -4   15.07    8.55
   0   2   4   -0.72    9.83
   0  -2  -4   16.75   10.23
   0   6   1  543.13   47.26
   0  -6   1  560.83   54.74
   0   6  -1  528.00   51.71
   0   6   1  537.49   50.65
   0   6  -1  531.63   41.69
   0  -6   1  592.61   45.14
   0  -6  -1  566.83   44.42
   0  -6  -1  566.98   37.23
   0  -6   1  691.14   97.93
   0   6  -1  593.23   50.50
   0   6   1  517.16   33.88
   0  -6  -1  574.59   37.91
  -1   6   0  544.53   50.10
   1  -6   0  503.92   40.23
   1  -6   0  518.06   44.89
  -1  -6   0  512.70   44.55
   1   6   0  543.09   50.51
  -1  -6   0  513.20   50.28
   1   6   0  486.43   39.86
   1   6   0  433.26   29.34
   1  -6   0  464.07   39.92
  -1   6   0  543.94   52.22
  -1  -6   0  485.46   51.71
  -1   6   0  446.94   45.27
   1  -4   3  525.21   53.18
  -1   4  -3  521.05   67.07
   1   4   3  452.24   32.78
  -1  -4  -3  478.52   30.91
   1  -4   3  442.29   27.71
   1   4   3  475.82   80.15
   1   4   3  447.53   45.52
   1  -4   3  437.98   52.23
  -1   4  -3  400.62   27.95
  -1  -4  -3  554.04   75.23
  -1  -4  -3  411.06   28.91
   1  -1   4 2266.48  100.95
   1  -1   4 2585.71  116.18
  -1   1  -4 2504.10  112.10
   1   1   4 2214.51   99.69
  -1  -1  -4 2152.99   96.36
   1   1   4 2284.22  101.13
  -1  -1  -4 2154.91  108.79
   1   1   4 2094.37   93.02
  -1  -1  -4 2198.97   96.56
   1  -1   4 2048.59   88.80
  -1   1  -4 2129.28   95.25
   1   2  -4 2202.21  100.49
  -1   2   4 2248.45   99.73
   1  -2  -4 2219.30   96.40
  -1  -2   4 2397.66  110.85
   1  -2  -4 2247.53  100.03
  -1  -2   4 2081.71   96.31
   1   2  -4 2245.67   98.37
  -1   2   4 2342.83  105.68
  -1   2   4 2279.52  101.11
   1  -2  -4 2415.16  105.95
  -2   3  -3  545.58   60.34
  -2   3  -3  392.78   24.29
   2  -3   3  414.66   30.90
   2   3   3  541.16   56.81
  -2  -3  -3  576.94   98.73
  -2   3  -3  451.99   29.71
  -2  -3  -3  398.27   30.26
   2  -3   3  465.03   43.51
  -2  -3  -3  428.56   26.35
   2  -3   3  542.97   83.35
  -2  -3  -3  457.53   31.45
  -2  -3  -3  483.30   38.43
   3  -4   1  622.42   38.39
  -3   4  -1  713.38   53.46
  -3  -4  -1  710.09   47.03
  -3   4  -1  568.93   44.86
   3   4   1  703.02  107.47
  -3  -4  -1  741.40  104.57
   3  -4   1  596.27   48.59
  -3   4  -1  697.26   39.85
  -3  -4  -1  671.25   39.36
   3   4   1  753.60   76.39
   3  -4   1  628.02   46.81
   3   4   1  762.11   42.91
  -4   0  -1   13.27    5.61
   4   0   1   33.10   11.48
  -4   0  -1   -5.91    7.36
   4   0   1   17.23    7.86
   3  -3   2 1628.63   92.85
  -3  -3  -2 1855.43  103.89
   3   3   2 1593.68   75.48
  -3   3  -2 1832.76   86.96
  -3  -3  -2 1691.35   85.52
  -3  -3  -2 1598.58   72.97
   3   3   2 1871.76   83.12
   3  -3   2 1681.94   76.96
   3  -3   2 1797.25   80.22
  -3  -3  -2 1586.75   74.00
  -1   6   1 1101.75   54.15
  -1  -6   1 1011.84   57.21
  -1  -6   1  970.00   54.24
   1  -6  -1 1121.56   76.04
   1   6  -1 1010.03   58.62
   1  -6  -1  958.37   56.44
  -1   6   1 1021.35   60.06
   1   6  -1 1060.18  186.97
   1   6  -1 1113.26   55.78
   1  -6  -1 1064.81  185.03
  -1  -6   1 1154.31   86.70
  -1   6   1 1033.48   67.80
  -4  -2   0   41.03   11.41
  -4   2   0   14.55    5.92
   4  -2   0   40.72   11.05
   4  -2   0   28.92    6.71
   4   2   0   32.10    5.65
   4   2   0   33.29    9.51
  -4  -2   0   47.24    8.17
  -4  -2   0   47.12   11.08
   4  -2   0   29.01   11.88
   4  -2   0   17.83   14.12
   4   2   0   47.22    8.09
  -2   0   4 3226.50  137.95
  -2   0   4 3307.19  568.15
   2   0  -4 3244.47  137.55
  -2   0   4 3282.70  145.03
   2   0  -4 3804.49  109.89
   2   0  -4 3442.83   89.47
  -3  -2   3  605.60   39.97
   3   2  -3  704.85   64.19
   3  -2  -3  569.64   30.26
  -3  -2   3  738.48   42.02
   3  -2  -3  735.25   52.08
   3   2  -3  793.02   48.24
   3  -2  -3  573.35   32.27
   3   2  -3  701.54   41.48
  -3   2   3  624.59   37.41
   3  -2  -3  748.93   60.99
  -3   2   3  716.55   43.54
   4   1   1   17.14    7.07
  -4  -1  -1    6.00    4.73
   4  -1   1   57.68   17.68
  -4   1  -1   10.87   10.75
  -4  -1  -1   28.60    8.73
   4   1   1    3.61    6.61
   4  -1   1   30.74    8.06
   4  -1   1    7.85    3.32
  -4   1  -1   22.56    9.13
  -4   1  -1    8.34    3.08
  -1   6  -1   42.76    8.77
   1   6   1   63.72   17.05
   1  -6   1   -3.74   13.56
  -1  -6  -1   30.69    6.94
   1   6   1   31.89    6.92
  -1   6  -1    6.40    8.90
   1  -6   1   34.17   11.54
   1  -6   1   37.18   11.11
  -1   6  -1   14.52    7.43
  -1  -6  -1   29.20    6.52
  -1  -6  -1   16.99   17.97
   1   6   1   49.08   12.88
   4   2  -1  622.80   52.76
  -4  -2   1  547.65   38.36
   4   2  -1  617.78   72.97
   4  -2  -1  576.36   37.70
  -4  -2   1  531.24   43.37
   4  -2  -1  614.62   35.48
  -4  -2   1  586.93   34.89
   4  -2  -1  589.81   37.58
   4  -2  -1  631.29   48.68
  -2   5   2 1624.73   95.36
   2  -5  -2 1618.75   75.21
   2   5  -2 1559.12   74.10
   2   5  -2 1705.85   79.46
  -2  -5   2 1464.23   70.80
   2   5  -2 1354.11   64.86
   2  -5  -2 1639.60   76.45
   2  -5  -2 1615.54   73.15
  -2  -5   2 1558.17   74.49
  -2   5   2 1513.92   71.40
  -2   5   2 1706.09   90.33
  -2  -1   4 2693.44  122.92
   2   1  -4 2909.48  122.84
  -2   1   4 2757.47  118.59
  -2  -1   4 2858.98  120.41
   2  -1  -4 3009.13  131.92
   2   1  -4 2978.42  133.06
  -2   1   4 3128.05  133.98
  -2  -1   4 2913.09  124.16
   2  -1  -4 2909.18  123.56
  -2   1   4 3008.62  132.31
   1  -2   4  574.06   32.31
  -1   2  -4  605.22   38.82
   1  -2   4  557.84   41.23
  -1  -2  -4  645.39   52.25
   1  -2   4  550.32   36.62
  -1  -2  -4  538.83   33.00
  -1  -2  -4  570.65   36.27
   1   2   4  567.67   35.12
   1   2   4  575.28   37.42
  -1   2  -4  647.21   64.55
   1   2   4  585.26   52.22
  -1   2  -4  576.21   34.15
  -4   0   2 4265.56  107.93
   4   0  -2 4668.35  122.15
  -4   0   2 4512.76  116.45
   4   0  -2 4889.58  127.59
   2   4  -3   12.93    6.53
  -2  -4   3   26.05    7.18
  -2   4   3   39.91    7.76
  -2   4   3   12.65   11.85
   2   4  -3   16.60    7.62
   2  -4  -3   21.90   13.36
   2  -4  -3   16.62    8.48
  -2  -4   3   19.07   15.88
   2   4  -3    3.83    4.59
   2  -4  -3   14.61    9.78
  -2  -4   3   25.52    3.61
   3   0   3    2.62    8.82
  -3   0  -3   12.47    8.48
   3   0   3   30.38   12.71
   3   0   3    2.73   14.72
  -3   0  -3   -6.13    9.76
  -3   4   2  645.71   50.88
   3   4  -2  632.20   36.63
  -3  -4   2  711.71   55.63
   3   4  -2  790.71   62.65
   3   4  -2  665.58   41.81
   3  -4  -2  826.97   58.02
  -3   4   2  654.73   43.30
   3  -4  -2  647.15   40.61
  -3  -4   2  655.66   41.36
   3  -4  -2  610.82   60.23
   4   1  -2   13.72    5.56
  -4   1   2   -0.20    2.57
  -4  -1   2    9.64    4.73
   4   1  -2   21.65   15.67
   4  -1  -2    5.25    6.27
  -4   1   2    5.17    3.16
   4  -1  -2   16.48   12.62
  -4  -1   2   26.98    7.54
  -4  -1   2    2.53    9.22
  -4   1   2   21.75    6.31
   4   1  -2   12.26    7.27
   0  -3  -4  456.59   41.39
   0  -3  -4  554.89   67.60
   0  -3   4  422.01   43.19
   0  -3  -4  430.64   28.25
   0   3  -4  409.45   49.08
   0  -3   4  535.73   70.76
   0  -3  -4  372.01   36.10
   0   3   4  526.44   48.91
   0  -3   4  378.25   24.55
   0   3  -4  389.50   31.01
   0  -3  -4  403.09   31.16
  -3   1  -3  583.57   72.10
   3  -1   3  503.36   70.10
   3   1   3  523.65   34.21
   3   1   3  514.50   30.33
  -3  -1  -3  506.62   32.40
   3  -1   3  568.11   40.94
  -3  -1  -3  547.01   51.53
  -3   1  -3  521.03   32.99
   3   1   3  519.40   39.23
   3  -1   3  566.00   34.77
   4   2   1    1.26    3.69
  -4  -2  -1   -0.21    8.27
  -4  -2  -1   -6.12   13.55
  -4   2  -1    9.06    3.08
   4   2   1   11.22   14.49
  -4  -2  -1   -2.79    7.73
   4  -2   1    2.56    4.72
  -4   2  -1   14.07    5.85
   4  -2   1   31.45   10.30
  -4  -2  -1    7.15    3.06
   2  -5   2 8115.53  204.36
   2  -5   2 8741.74  220.69
  -2  -5  -2 8604.79  222.60
  -2   5  -2 8036.35  201.17
   2  -5   2 8418.81  213.27
  -2  -5  -2 8576.68  216.33
   2   5   2 8280.04  223.17
  -2  -5  -2 8989.85  223.80
  -2   5  -2 8130.90  207.32
   2   5   2 8361.32  212.84
   1  -3  -4  610.20   74.74
  -1   3   4  718.80   63.20
   1  -3  -4  660.14   40.44
  -1  -3   4  719.54   74.69
   1  -3  -4  553.66   52.60
   1  -3  -4  650.25   51.07
  -1  -3   4  546.76   35.39
   1  -3  -4  631.98   48.15
   1   3  -4  613.55   62.23
   1   3  -4  588.36   36.77
   0  -5   3   24.61   17.42
   0   5  -3   36.76   11.39
   0  -5  -3   66.80   14.53
   0   5   3   76.62   15.93
   0   5   3   49.64    8.85
   0  -5  -3   84.42   13.88
   0   5  -3   59.96   12.37
   0   5  -3   49.77    8.39
   0   5   3  108.95   21.92
   0  -5  -3   81.15   16.90
   0  -5   3   96.58   18.14
   2  -2  -4    6.39    3.95
   2  -2  -4    2.03    3.70
   2   2  -4   13.99    8.35
   2   2  -4    2.07    4.05
  -2  -2   4  -10.07   15.57
  -2   2   4   15.66    8.53
   2  -2  -4   16.14   14.36
  -2  -2   4   19.84   11.50
   2  -2  -4    0.63    5.46
   2   2  -4    5.74    2.76
  -2   2   4   26.41    9.92
   2   2  -4   19.56   12.07
   0  -6   2    6.06    5.55
   0   6   2   -2.67   16.61
   0  -6  -2   -5.74   11.79
   0  -6   2    7.72   11.52
   0   6  -2   26.38   11.83
   0  -6   2   51.99   13.52
   0  -6  -2   -8.28   11.93
   0   6   2   24.88    6.71
   0   6  -2   46.90   10.81
   0  -6  -2   -1.37   13.83
   0   6   2   28.37    6.53
   0   6  -2   11.74    8.71
  -2  -6   0  287.14   52.83
  -2   6   0  318.03   53.33
  -2   6   0  341.06   53.79
   2   6   0  315.95   25.53
   2  -6   0  398.97   59.17
  -2   6   0  398.83   62.65
  -2  -6   0  322.53   53.42
   2  -6   0  335.62   51.25
   2  -6   0  277.35   70.47
   2   6   0  447.94   67.37
   2   6   0  307.38   60.90
  -2  -6   0  267.48   20.01
  -4  -3   0 5379.44  156.68
  -4   3   0 5882.97  147.58
   4  -3   0 5662.84  143.06
   4  -3   0 5629.34  147.24
   4   3   0 5722.27  151.90
   4  -3   0 5391.55  136.27
   4  -3   0 5553.04  144.71
  -4  -3   0 5409.07  134.66
  -4  -3   0 5267.50  135.01
   4   3   0 5674.67  146.78
   3   5   0 2670.60  116.09
   3   5   0 2664.04  121.32
   3  -5   0 2583.46  115.06
  -3  -5   0 2572.38  112.55
  -3  -5   0 2454.72  113.55
  -3   5   0 2431.20  106.05
   3  -5   0 2544.35  114.92
  -3   5   0 2247.12   98.94
   3  -5   0 2462.44  121.92
   3   5   0 2686.73  152.84
  -3  -5   0 2350.21  102.98
  -3   5   0 2478.27  111.39
  -1  -5   3   89.20   24.69
   1  -5  -3  148.37   26.03
   1   5  -3  116.74   18.46
   1  -5  -3  130.43   23.59
  -1  -5   3   94.52   11.62
   1  -5  -3   86.59   24.90
  -1   5   3  139.79   19.15
   1   5  -3  109.55   17.77
  -1   5   3  117.03   17.68
   1   5  -3  107.18   10.63
  -1   5   3   71.42   12.73
  -1  -5   3   91.23   23.83
   3   3  -3 1769.32   76.82
   3  -3  -3 1913.65   87.00
  -3  -3   3 1814.42   89.72
   3  -3  -3 1631.53   74.81
  -3   3   3 1706.34   76.56
   3  -3  -3 2003.91   97.12
   3   3  -3 1964.93  102.09
  -3   3   3 1696.89   80.29
  -3  -3   3 1877.72   83.67
   3   3  -3 1785.96   83.25
   2   0   4    4.05   11.04
  -2   0  -4   18.70    9.75
  -2   0  -4   18.75   11.49
   2   0   4   -1.65   14.57
   2   0   4   20.26   10.60
  -2   0  -4   -0.22    7.23
   4   3  -110624.58  261.05
   4   3  -110381.15  258.94
   4  -3  -110457.57  256.93
   4   3  -110199.98  254.13
  -4  -3   110365.24  254.47
  -4  -3   110246.81  252.12
   4  -3  -110826.06  269.89
  -4   3   1 9683.00  237.84
  -4   3   110634.59  271.04
   4  -2  -2  174.68   32.07
   4   2  -2  161.75   23.95
   4  -2  -2  150.58   28.13
  -4  -2   2  158.59   16.43
   4  -2  -2  150.78   29.55
   4   2  -2  159.33   32.08
  -4  -2   2  157.97   18.83
  -4  -2   2  116.88   18.49
  -4   2   2  152.19   18.27
   4   2  -2  138.66   20.11
   1  -6  -2 4554.12  125.17
  -1   6   2 4459.07  125.40
   1  -6  -2 4374.92  117.58
  -1   6   2 4023.62  113.58
   1   6  -2 4300.72  117.39
  -1   6   2 4234.46  129.65
   1   6  -2 4171.97  109.34
   1  -6  -2 4236.43  114.87
   1   6  -2 4343.31  117.29
  -1  -6   2 4303.91  119.92
   2   4   3   24.74    8.23
  -2  -4  -3   22.72    8.49
   2  -4   3   29.06    9.26
   2  -4   3   23.85    9.06
   2   4   3   14.46   14.41
   2  -4   3   22.96    6.94
  -2   4  -3   24.98   13.36
  -2  -4  -3  -21.24   16.87
   2  -4   3   -5.16   17.76
  -2  -4  -3   15.92   11.41
   2   4   3   16.13    8.24
  -3  -5   1  170.53   14.04
   3   5  -1  151.00   30.27
   3  -5  -1  163.57   28.11
  -3   5   1  122.17   15.64
   3  -5  -1  243.40   41.87
  -3   5   1  205.76   27.91
  -3  -5   1  244.21   41.56
   3   5  -1  172.79   20.72
  -3  -5   1  246.09   36.40
   3  -5  -1  146.77   28.63
  -3   5   1  216.67   35.72
   3   5  -1  187.99   29.49
  -2  -6   1   14.48   13.29
  -2   6   1    8.57   11.16
   2  -6  -1   15.20    8.98
   2  -6  -1   -3.40   13.94
   2   6  -1   14.92   11.97
   2  -6  -1    9.64    9.95
  -2   6   1   17.11   10.85
   2   6  -1   39.73   14.84
  -2  -6   1   13.88    7.89
  -2  -6   1   18.98   11.65
   2   6  -1   16.43   10.87
  -2   6   1    8.11    7.67
   3   2   3 2368.05  105.73
   3   2   3 2284.75  103.30
  -3  -2  -3 2327.95  100.57
  -3   2  -3 2452.25  114.32
  -3  -2  -3 2310.60  101.74
  -3   2  -3 2159.68   95.19
   3  -2   3 2342.94  104.00
  -3  -2  -3 2431.77  111.50
   3  -2   3 2387.59  104.23
   3  -2   3 2324.41  105.19
  -1   3  -4   68.62   11.92
  -1   3  -4   70.18   13.93
  -1  -3  -4   75.57   18.25
  -1  -3  -4   84.41   19.16
   1  -3   4   66.13   16.72
   1  -3   4   72.79   11.14
   1  -3   4   65.49   21.65
  -1   3  -4   88.75   13.62
  -1  -3  -4   67.45   14.33
  -1  -3  -4   76.40   12.85
   1   3   4   55.77   12.01
  -1  -3  -4   82.07   13.96
  -2  -1  -4  558.13   36.69
  -2   1  -4  595.32   62.81
   2  -1   4  563.58   34.45
   2   1   4  529.92   46.08
  -2  -1  -4  667.94   66.65
  -2  -1  -4  614.49   37.67
   2   1   4  591.32   36.50
   2   1   4  570.56   40.70
  -2   1  -4  556.67   48.20
  -2   1  -4  593.81   39.28
   2  -1   4  519.04   38.44
   2  -1   4  631.38   41.20
   3  -4   2   -0.41    9.36
  -3  -4  -2   24.12   15.48
  -3   4  -2   -3.07    9.96
   3   4   2   12.50    6.06
   3   4   2   28.38   11.48
   3  -4   2    7.34   14.04
  -3   4  -2   21.32    6.80
   3  -4   2   20.24    7.76
  -3  -4  -2   29.38   12.42
  -3  -4  -2   -0.09    4.00
   3   4   2    3.02    9.34
  -4   0  -2 3421.99   93.20
   4   0   2 3251.87  150.03
  -4   0  -2 3295.30  142.80
   4   0   2 3510.30   96.67
  -1  -5  -3 4809.67  125.89
   1   5   3 4883.22  129.85
   1  -5   3 4755.95  130.87
  -1   5  -3 4651.57  124.41
   1  -5   3 4684.02  127.49
   1   5   3 4855.98  141.65
  -1  -5  -3 4860.32  129.78
  -1  -5  -3 4731.40  134.11
   1   5   3 4846.22  133.32
  -1   5  -3 4665.94  122.98
  -1   5  -3 4925.77  131.08
  -1   6  -2  388.12   56.35
   1  -6   2  289.11   67.14
  -1   6  -2  351.05   29.77
   1  -6   2  420.34   75.68
   1   6   2  326.63   50.09
  -1  -6  -2  300.73   74.84
  -1  -6  -2  349.83   26.31
   1  -6   2  388.53   34.27
   1   6   2  360.48   53.73
  -1  -6  -2  382.21   30.12
   1   6   2  308.18   60.73
  -1   6  -2  322.10   42.34
   2  -6   1 5746.83  151.88
  -2  -6  -1 5366.77  139.02
   2   6   1 5786.23  155.12
   2   6   1 5285.00  141.43
  -2   6  -1 5170.58  135.30
  -2  -6  -1 5221.36  144.31
  -2   6  -1 5358.91  140.39
   2  -6   1 5113.94  133.98
  -2   6  -1 4892.81  128.58
   2  -6   1 5322.10  139.86
  -2  -6  -1 4921.55  129.08
   4   1   2  116.03   17.99
  -4   1  -2   68.71   11.79
   4  -1   2   60.66   13.15
  -4   1  -2   86.15    9.47
   4  -1   2   79.76   19.33
  -4  -1  -2   69.71    6.86
  -4  -1  -2   86.81   10.60
   4  -1   2   39.67    5.97
   4   1   2   61.69   14.80
  -4   1  -2   65.49    8.58
  -4  -1  -2   73.42   12.88
   3   5   1 1769.16   80.50
   3  -5   1 1641.44   76.98
  -3   5  -1 1562.34   71.00
  -3  -5  -1 1594.23   71.87
   3  -5   1 1623.85   93.05
   3   5   1 1733.49  129.35
  -3  -5  -1 1505.33   70.87
  -3   5  -1 1499.74   71.26
   3  -5   1 1648.64   81.29
   3   5   1 1681.95   85.86
  -3   5  -1 1622.99   73.93
  -3  -5  -1 1526.54   83.32
  -4  -3  -1 1776.87   94.93
  -4   3  -1 1735.06   79.25
  -4  -3  -1 1730.05   76.17
   4   3   1 1684.82   79.19
   4  -3   1 1420.51   74.83
   4   3   1 1582.47   71.24
   4  -3   1 1724.03   80.44
  -4  -3  -1 1590.01   79.96
   4  -3   1 1603.10   74.47
   4  -3   1 1759.41   79.79
   4   3   1 1714.86   93.77
   0   7   0   44.24   10.74
   0   7   0   24.10   12.14
   0  -7   0  -18.46   14.43
   0  -7   0   11.90    7.36
   0  -7   0    9.40   13.66
   0   7   0   37.78   14.45
   2  -3  -4  734.77   78.34
   2  -3  -4  775.71   70.72
  -2  -3   4  644.24   45.17
   2   3  -4  741.06   67.97
   2   3  -4  619.11   51.75
   2  -3  -4  597.46   39.94
  -2   3   4  686.08   48.35
  -2  -3   4  612.48   37.45
   2   3  -4  545.16   27.82
   2  -3  -4  716.47   44.04
  -2   2  -4  180.87   25.15
  -2  -2  -4  181.88   17.31
   2  -2   4  183.07   35.87
   2   2   4  194.72   34.67
  -2  -2  -4  186.16   17.04
   2   2   4  254.55   36.66
   2  -2   4  244.74   29.16
   2   2   4  210.42   46.95
   2  -2   4  168.90   22.19
  -2   2  -4  214.22   20.75
  -2  -2  -4  153.43   16.67
  -2   2  -4  172.34   24.91
   0  -4  -4 2132.15   94.49
   0  -4   4 2183.11  101.17
   0  -4  -4 2041.34   92.29
   0   4  -4 2087.46   94.60
   0  -4   4 2083.54   97.88
   0   4  -4 2049.23   95.97
   0  -4   4 2021.03   85.79
   0  -4  -4 2255.25  102.31
   0   4   4 2183.04   99.63
   0  -4   4 2040.61   86.50
   0  -4  -4 2186.77  100.80
   0  -4  -4 2050.26   91.86
   3   0  -4  597.93   41.74
   3   0  -4  542.16   33.95
   3   0  -4  564.58   39.73
  -3   0   4  526.05   32.51
  -3   0   4  486.36   44.66
  -3   0   4  577.33   39.60
   4   3  -2 1722.32  114.91
  -4   3   2 1982.69   90.78
   4  -3  -2 1904.35   80.76
   4  -3  -2 1833.62   82.28
   4  -3  -2 1987.75   90.62
   4   3  -2 1790.34   79.95
   4   3  -2 1781.81   80.31
  -4  -3   2 1900.43   86.25
  -4  -3   2 1843.20   84.98
  -4  -3   2 1854.69   81.13
   4  -3  -2 1867.91   83.33
   1   4  -4    3.80    6.67
  -1   4   4   21.14   10.17
   1  -4  -4   10.39    9.27
   1  -4  -4   13.82    5.88
  -1  -4   4   -8.37   13.26
   1   4  -4   10.77   12.57
   1  -4  -4   14.65    8.31
   1  -4  -4   -7.72   11.72
  -1  -4   4  -14.27   17.34
   0   7   1 3017.72  134.15
   0   7   1 2856.07  127.34
   0   7  -1 2944.40  129.83
   0   7  -1 2904.00  128.59
   0  -7  -1 2788.24  124.19
   0  -7   1 2879.03  131.89
   0   7   1 3086.70  141.67
   0  -7  -1 2766.51  122.65
   0   7  -1 2862.60  126.10
   0  -7   1 2769.57  123.48
   0  -7  -1 2859.61  126.58
   0  -7   1 2562.93  113.23
   2   5  -3  220.25   22.88
  -2  -5   3  251.14   22.12
  -2  -5   3  348.33   66.87
   2   5  -3  201.75   33.82
   2  -5  -3  236.23   42.11
   2   5  -3  196.36   36.26
  -2  -5   3  258.86   43.91
   2  -5  -3  279.38   62.15
  -2   5   3  243.38   38.38
   2  -5  -3  213.10   21.87
  -2   5   3  236.22   42.29
  -2   5   3  240.04   45.46
   1   7   0  153.82   30.07
  -1   7   0  202.03   34.68
   1  -7   0  203.15   41.52
   1  -7   0  277.20   71.20
   1  -7   0  171.75   26.02
  -1   7   0  285.36   68.23
  -1  -7   0  225.04   36.12
   1   7   0  201.00   36.15
   1   7   0  235.34   33.42
  -1  -7   0  224.41   37.63
  -1   7   0  189.62   29.95
  -1  -7   0  242.06   54.68
  -4   0   3   14.35   11.76
  -4   0   3    0.27    1.88
   4   0  -3    3.03   13.75
   4   0  -3    6.97    5.96
   4   0  -3   -4.95    8.16
   4   0  -3   12.32    5.29
   3   1  -4 4844.05  121.72
  -3   1   4 4604.55  119.04
   3  -1  -4 4778.39  117.77
   3  -1  -4 4936.06  127.79
  -3  -1   4 4721.43  118.74
  -3  -1   4 4858.58  133.24
   3  -1  -4 4821.54  129.34
   3   1  -4 4368.12  120.74
  -3   1   4 4310.22  116.94
   3   1  -4 4920.57  125.00
   4  -2   2  301.35   67.35
  -4   2  -2  320.02   43.96
  -4  -2  -2  288.86   54.24
  -4   2  -2  294.26   53.21
   4  -2   2  376.62   30.65
  -4  -2  -2  310.48   58.45
  -4  -2  -2  410.23   64.52
  -4  -2  -2  350.52   41.08
   4  -2   2  284.88   59.55
  -4  -2  -2  321.49   48.05
   4   2   2  296.56   55.35
  -3  -3  -3 2264.08  100.59
   3  -3   3 2300.51  104.58
   3   3   3 2198.92   99.74
   3  -3   3 2235.82  104.37
  -3   3  -3 1991.67   88.05
  -3  -3  -3 2049.86   98.87
   3  -3   3 2361.28  108.48
  -3   3  -3 2426.99  105.97
  -3  -3  -3 2208.48   95.75
  -3  -3  -3 2278.31  119.26
   3   5  -2 7703.89  193.00
   3  -5  -2 6822.52  174.85
  -3   5   2 6923.98  191.76
   3   5  -2 7553.50  208.34
   3   5  -2 7030.21  180.54
  -3   5   2 7244.82  187.78
  -3  -5   2 7634.96  196.26
  -3  -5   2 6915.14  172.82
   3  -5  -2 7826.44  195.79
  -3  -5   2 7240.96  186.96
   3  -5  -2 7496.91  192.72
   4   4   0 4289.91  115.26
  -4   4   0 4243.65  117.72
  -4   4   0 4432.05  114.07
   4   4   0 4400.46  134.22
  -4  -4   0 4306.76  128.52
   4   4   0 4639.79  118.70
   4  -4   0 4056.87  106.69
  -4  -4   0 4256.46  119.20
  -4  -4   0 4561.25  118.89
   4  -4   0 4402.79  120.01
   2   6  -2 3445.73   94.76
  -2   6   2 3514.84  100.48
   2  -6  -2 3607.94  101.63
   2  -6  -2 3575.91   99.66
  -2   6   2 3807.62  119.70
   2  -6  -2 3510.28   95.83
  -2  -6   2 3407.22  100.32
  -2   6   2 3269.34  143.54
  -2  -6   2 3464.50  118.78
   2   6  -2 3485.86   98.43
   2   6  -2 3399.58   94.87
   4   1  -3  233.22   38.64
  -4   1   3  277.80   55.91
   4  -1  -3  256.16   21.61
   4   1  -3  250.52   23.04
   4   1  -3  285.52   54.11
  -4   1   3  285.21   56.26
  -4  -1   3  203.57   22.02
  -4  -1   3  291.32   54.64
   4  -1  -3  232.13   49.34
   4   1  -3  218.36   23.23
  -3  -4   3  741.18   65.61
   3   4  -3  658.32   49.24
   3  -4  -3  626.08   39.45
   3  -4  -3  592.68   43.88
  -3  -4   3  662.28   69.91
  -3   4   3  723.15   74.70
   3   4  -3  664.94   66.89
   3  -4  -3  672.84   40.26
   3   4  -3  543.04   52.84
  -3   4   3  571.99   33.99
   3  -4  -3  766.54   86.09
   4   4  -1   78.31   16.76
   4  -4  -1   76.91   11.69
  -4   4   1   52.16    7.89
   4   4  -1   67.34   12.33
   4  -4  -1   87.90   12.56
  -4  -4   1  104.94   14.30
   4   4  -1   57.25    8.87
  -4   4   1  107.79   24.54
  -4  -4   1  123.19   19.98
  -4  -4   1  111.59   17.80
   4  -4  -1  118.78   24.62
  -1   7   1  175.26   22.68
  -1   7   1  234.21   43.58
   1  -7  -1  147.40   16.23
   1   7  -1  185.13   21.69
  -1  -7   1  149.24   19.48
   1   7  -1  211.11   35.24
   1  -7  -1  178.54   31.90
   1  -7  -1  168.29   37.02
  -1  -7   1  157.93   32.16
  -1   7   1  205.32   30.91
   1   7  -1  201.99   27.64
  -1  -7   1  201.29   23.59
   0   0   5  -12.56   12.17
   0   0   5   27.86   14.61
   0   0  -5   59.48   18.38
   0   0  -5   13.25   10.01
   0   0   5    2.93    5.13
   0   0  -5   21.28   10.06
  -1  -4  -4   52.72   13.61
  -1   4  -4   34.44    8.55
   1  -4   4   26.75   10.64
  -1  -4  -4   38.31    8.61
   1  -4   4   37.75    7.90
   1   4   4   37.73   13.15
   1  -4   4   27.89   15.55
  -1  -4  -4   39.34   10.02
  -1   4  -4   13.62    6.89
  -1  -4  -4   39.49   14.04
  -1  -4  -4   38.42    9.13
   1   7   1  266.94   41.78
  -1  -7  -1  350.20   57.60
  -1   7  -1  257.69   35.28
   1  -7   1  313.74   37.22
   1  -7   1  247.01   44.38
   1   7   1  301.80   70.32
  -1   7  -1  358.60   51.01
  -1  -7  -1  282.43   70.44
   1  -7   1  340.32   50.65
  -1  -7  -1  304.74   83.99
  -1   7  -1  326.61   56.43
   1   7   1  267.06   36.26
  -1   0   5   22.41   22.14
   1   0  -5   18.65    8.84
   1   0  -5   42.70   17.44
   1   0  -5   15.49    7.73
  -1   0   5    8.22    5.97
  -1   0   5   10.87    8.18
   0   1   5 6965.21  177.75
   0  -1  -5 6971.83  178.25
   0  -1   5 6967.34  180.74
   0  -1  -5 7077.16  177.84
   0   1  -5 7095.66  181.48
   0   1   5 7214.99  186.30
   0   1   5 6731.10  170.03
   0  -1   5 7295.42  191.58
   0   1  -5 6643.76  174.50
   3  -2  -4   11.69    4.19
  -3   2   4   18.84    8.31
  -3  -2   4   34.65   16.77
  -3   2   4   33.41    8.75
   3   2  -4    2.22    3.87
   3   2  -4   -1.10    4.93
   3  -2  -4    5.58    5.46
   3   2  -4   12.31    4.62
   3  -2  -4   -3.25    3.51
  -3  -2   4   -1.89    5.48
   3  -2  -4   24.74   12.06
   3   2  -4   29.97   16.86
   1   1  -5   45.23   12.07
  -1  -1   5   71.66   27.00
   1   1  -5   38.23   10.58
  -1   1   5   49.60   15.87
  -1  -1   5   24.23    7.92
   1  -1  -5   59.81   12.62
   1   1  -5   49.20    6.21
  -1   1   5   50.16   11.31
  -1  -1   5   44.20   12.45
   1  -1  -5   47.22   13.19
   1  -1  -5   70.43   11.25
   2  -3   4 2714.88  121.43
  -2  -3  -4 2678.76  124.82
  -2  -3  -4 2885.80  125.26
  -2  -3  -4 2793.47  122.70
  -2  -3  -4 2912.19  126.40
   2  -3   4 2713.97  116.63
  -2   3  -4 2656.29  114.07
   2  -3   4 2737.85  122.32
   2   3   4 2822.72  125.71
  -2  -3  -4 2691.91  118.30
  -2   3  -4 2823.53  124.73
  -2   3  -4 2629.30  115.63
   2   6   2  174.24   25.12
  -2  -6  -2  170.00   31.97
   2  -6   2  143.08   17.67
   2  -6   2  201.71   29.74
  -2   6  -2  166.14   17.64
  -2  -6  -2  183.72   39.50
   2   6   2  186.78   30.85
   2  -6   2   76.05   27.46
   2   6   2  137.91   20.41
  -2   6  -2  154.61   28.50
  -2  -6  -2  156.40   15.44
  -2   6  -2  185.34   30.94
   0  -6   310798.99  273.26
   0   6  -311077.20  278.01
   0  -6  -312104.20  307.37
   0   6   310368.83  262.05
   0   6  -310663.71  261.04
   0  -6  -310672.46  265.96
   0   6   311821.51  297.66
   0  -6  -310859.38  272.33
   0   6  -310736.79  268.97
   0   6   311411.47  289.88
  -2  -5  -3 3131.25  136.25
   2   5   3 3385.76   92.65
   2  -5   3 3210.16  141.96
  -2   5  -3 3087.64  134.88
  -2  -5  -3 3113.28  143.32
   2  -5   3 3177.64  137.35
   2   5   3 3230.80  148.26
   2   5   3 3250.02  143.92
  -2  -5  -3 3188.13  139.72
   2  -5   3 3122.40  134.37
   2  -5   3 3276.13  145.06
  -2   5  -3 3189.43  138.84
   4   2  -3   25.54    4.95
  -4  -2   3   29.64    6.37
   4   2  -3   39.88    7.50
  -4   2   3   13.73    9.42
  -4   2   3   41.66   13.40
   4  -2  -3   38.39   11.50
   4   2  -3   33.22   13.66
  -4  -2   3   17.67   20.61
   4  -2  -3   23.13   12.80
  -4  -2   3   44.16    8.59
  -4  -4  -1  966.92   52.53
  -4  -4  -1 1036.41  120.96
   4   4   1  922.91   92.72
   4  -4   1  918.63   69.14
   4   4   1  937.72   57.59
  -4   4  -1  885.93   49.66
   4  -4   1  885.45   52.07
   4  -4   1  847.79   53.24
   4  -4   1  920.96   53.87
  -4   4  -1  883.01   69.04
   4   4   1  983.27   85.74
  -4  -4  -1  908.21   51.15
  -3  -5  -2   53.08   15.11
   3  -5   2   19.09    9.75
  -3   5  -2   46.12   10.00
   3   5   2   26.12   10.20
  -3  -5  -2   75.13   13.40
   3   5   2   48.66    8.74
   3  -5   2   20.40   10.90
   3   5   2   36.15   14.97
  -3  -5  -2   67.17   11.04
   3  -5   2   60.14   14.04
  -3   5  -2   45.41   12.60
   3  -6   0   54.67   17.05
   3  -6   0   35.88    7.09
  -3   6   0   60.94    9.53
  -3   6   0   49.93   14.32
   3  -6   0   29.05   10.21
   3   6   0   54.09    9.86
  -3  -6   0   51.03   17.29
  -3  -6   0   69.43   11.86
  -3  -6   0   78.34   16.76
   3   6   0   37.63   11.46
   3   6   0   47.38   17.59
  -3   6   0   35.35    7.76
  -4   3  -2   95.37   13.89
   4  -3   2   88.35   17.23
  -4  -3  -2  157.02   21.45
   4   3   2  105.97   10.46
  -4  -3  -2   93.17   15.92
  -4  -3  -2  111.25   13.35
   4  -3   2  142.33   22.45
  -4   3  -2  104.05   17.78
   4  -3   2  100.53   17.27
   4   3   2   70.49   14.61
  -4  -3  -2   79.63   14.95
  -1  -6   313794.31  353.49
   1  -6  -314519.77  360.55
  -1   6   313651.07  339.37
   1  -6  -314349.66  354.64
   1   6  -314456.37  360.57
  -1   6   314831.85  366.17
   1   6  -314657.13  368.04
  -1   6   315263.32  380.48
   1  -6  -314299.47  353.38
  -2  -4   4   45.24    5.15
   2  -4  -4   36.01   10.86
  -2   4   4   30.29   12.97
   2  -4  -4   50.82   10.12
   2   4  -4   36.45   12.03
   2  -4  -4   38.77    8.40
  -2  -4   4   26.39    9.34
   2  -4  -4   69.06   15.54
   2   4  -4   25.91    3.14
   5   0   0  138.01   11.24
  -5   0   0  163.95   18.80
  -5   0   0  197.45   16.64
   5   0   0  225.93   35.39
   5   0   0  192.52   17.19
   5   0   0  160.03   24.40
  -5   0   1   -0.41    6.37
   5   0  -1   -8.63   11.91
  -5   0   1    2.97    2.99
  -5   0   1   19.47    7.02
   5   0  -1   13.44    7.54
  -1   0  -5   24.07   10.65
   1   0   5   17.06   14.10
  -1   0  -5  -11.64   11.17
   1   0   5   15.46    7.40
  -1   0  -5   10.15    7.16
   1   0   5   27.74   13.19
   0  -2  -5 2448.34  108.62
   0   2   5 2260.24  101.13
   0   2  -5 2483.55  113.18
   0   2  -5 2288.99   97.05
   0  -2  -5 2192.54   98.04
   0   2   5 2279.41  101.74
   0  -2   5 2298.89  105.82
   0  -2  -5 2276.35  102.25
   0  -2   5 2302.79  104.28
   0   2  -5 2332.15  106.11
   0   2   5 2119.75   95.77
  -3   6   1  195.28   29.76
  -3  -6   1  239.13   45.08
  -3  -6   1  180.72   29.77
   3   6  -1  216.85   31.37
   3  -6  -1  200.95   37.61
  -3   6   1  239.16   44.86
   3  -6  -1  163.56   31.26
   3   6  -1  159.60   28.31
  -3  -6   1  163.45   13.78
   3  -6  -1  169.49   26.94
  -3   6   1  161.19   21.58
   3   6  -1  169.83   30.94
   5  -1   0   15.96    5.53
   5   1   0    6.47    3.73
  -5  -1   0   18.66    8.11
  -5   1   0   16.06    7.36
  -5  -1   0   16.66    5.83
   5  -1   0   48.92   15.33
   5   1   0   26.42    9.81
  -5   1   0    1.17    3.78
   5  -1   0    5.37    6.07
  -5  -1   0    5.12    8.24
   0  -7  -2    3.60   11.33
   0   7  -2    2.18    6.97
   0  -7   2    1.37   13.51
   0  -7  -2   27.65   15.75
   0  -7  -2   44.46   22.12
   0   7   2    4.22   14.81
   0   7   2  -12.65   10.19
   0   7  -2   -0.61   10.38
   0  -7   2    7.89    7.84
   0   7  -2    8.87    8.89
   0   7   2   24.43   13.22
   0  -7   2   17.79    4.63
   1  -2  -5   11.16    6.76
   1   2  -5   -3.75    9.79
  -1  -2   5   23.87   12.74
   1  -2  -5    4.58    6.28
   1   2  -5   16.10   11.01
  -1   2   5   19.95    9.02
  -1  -2   5  -16.11   15.50
   1  -2  -5   20.28   10.80
  -1   2   5   34.32   10.08
  -1   2   5   16.45    9.25
  -1  -2   5   18.56    6.47
   5   1  -1 6433.41  165.09
  -5  -1   1 6300.16  159.90
   5  -1  -1 6529.43  168.45
  -5  -1   1 5986.08  149.03
   5   1  -1 6055.19  151.56
   5  -1  -1 5908.73  147.40
  -5  -1   1 5897.43  151.38
   5  -1  -1 6310.75  157.41
   5  -1  -1 6315.66  162.71
   5  -1  -1 6163.88  153.23
   4   4  -2 1564.08   92.94
  -4  -4   2 1397.45   63.60
  -4   4   2 1337.37   59.61
   4  -4  -2 1537.57   67.65
   4  -4  -2 1568.90   80.38
  -4   4   2 1485.14   71.02
  -4  -4   2 1303.57   64.32
   4   4  -2 1350.72   69.70
  -4  -4   2 1467.80   79.83
   4   4  -2 1444.56   66.34
   4  -4  -2 1484.39   76.38
  -4   4   2 1420.48   74.57
   2  -7   0 1407.18   71.29
  -2   7   0 1396.10   70.34
  -2  -7   0 1510.02   78.54
  -2   7   0 1522.27   73.27
   2   7   0 1431.44   80.56
  -2  -7   0 1442.55   69.94
   2   7   0 1487.36  143.06
   2  -7   0 1475.79   71.52
  -2   7   0 1546.16   76.80
   2  -7   0 1298.28   65.41
  -2  -7   0 1426.60   74.26
   2   7   0 1490.35   71.97
   1   1   5 2295.80  106.71
   1  -1   5 2061.53   96.67
  -1  -1  -5 2265.09  103.11
   1   1   5 2187.22  100.13
   1   1   5 2009.98   90.81
  -1  -1  -5 2060.90   91.85
  -1   1  -5 2025.22   88.57
  -1   1  -5 2036.12   92.89
  -1   1  -5 2204.84  101.48
   1  -1   5 2113.09  101.39
  -1  -1  -5 2032.24   92.82
   1  -1   5 1943.14   85.54
   1   6   3  570.42   92.06
  -1  -6  -3  657.90   99.32
   1  -6   3  637.21   67.70
   1   6   3  577.25   40.94
  -1   6  -3  578.17   39.01
   1  -6   3  490.80   36.83
  -1   6  -3  568.72   60.47
  -1   6  -3  563.10   42.61
  -1  -6  -3  519.65   54.74
   1   6   3  573.66   44.70
  -1  -6  -3  652.07   62.15
   1  -6   3  603.79   35.54
   3   0   4 2285.53   99.98
  -3   0  -4 2493.87  115.89
  -3   0  -4 2369.33  104.79
   3   0   4 2487.07  112.09
   3   0   4 2369.19  107.47
  -3   4  -3  -10.15    9.34
  -3  -4  -3   -6.48    5.74
  -3  -4  -3    7.70    6.24
   3  -4   3   33.52    8.68
   3  -4   3    3.92    5.57
   3   4   3   21.14   17.14
  -3  -4  -3  -13.02    9.06
  -3   4  -3   19.32    7.40
   3   4   3   -0.52    6.23
   3  -4   3    1.28    9.15
  -3  -4  -3   36.13   19.35
   3  -4   3   33.45   13.63
   2   0  -5   10.77    5.96
  -2   0   5    9.78    4.43
  -2   0   5   22.20   15.24
   2   0  -5   26.51   15.55
   2   0  -5   11.37    5.63
   1   7  -2  249.06   41.22
   1  -7  -2  273.60   73.92
  -1   7   2  321.24   45.23
  -1  -7   2  348.69   56.96
   1   7  -2  356.72   55.01
   1  -7  -2  294.56   57.55
  -1  -7   2  268.81   34.08
   1  -7  -2  347.88   39.97
  -1   7   2  282.20   58.15
  -1   7   2  366.27   59.28
   1   7  -2  335.83   41.07
  -1  -7   2  300.36   60.87
   0  -5   4  742.88   48.75
   0  -5   4  881.65   46.71
   0  -5   4  905.01   54.23
   0   5   4  888.11   54.26
   0   5  -4  958.28   92.55
   0   5  -4  874.78   63.33
   0  -5   4  812.85   49.51
   0  -5  -4  858.30   88.14
   0   5   4  918.63   60.10
   0  -5  -4  978.51  115.65
   0  -5  -4  944.43   59.13
   0   5   4  972.74   59.48
   3  -3  -4 1228.05   75.95
   3  -3  -4  991.76   53.78
  -3  -3   4 1082.62  189.29
  -3  -3   4 1115.96   55.76
   3  -3  -4 1079.93  186.08
  -3   3   4 1171.27   65.27
   3   3  -4 1075.48  193.84
   3   3  -4 1190.12   68.16
   3  -3  -4 1092.97  190.12
   3  -3  -4 1020.08   68.03
   3   3  -4 1042.91   54.36
   3   3  -4 1123.31   49.63
  -4   0  -3   17.54    7.99
   4   0   3   32.66   14.95
  -4   0  -3   -0.36   10.97
   4   0   3   25.22   16.37
   4   0   3   -1.00    4.50
  -4   0  -3    9.11    8.88
   3   6   1 1146.48   87.75
  -3  -6  -1 1181.70   87.29
   3   6   1 1116.36   63.86
   3  -6   1 1147.41   58.96
   3  -6   1 1342.31  103.63
  -3   6  -1 1125.01   54.17
  -3   6  -1 1144.62   55.67
   3  -6   1 1121.41   80.43
  -3  -6  -1 1113.95   54.82
  -3   6  -1 1137.19   58.39
  -3  -6  -1 1126.73   55.88
   3   6   1 1266.52   60.40
  -2   7   1   23.14    9.61
   2  -7  -1   18.52    7.40
   2   7  -1   20.81   11.12
   2   7  -1   24.66   11.78
   2  -7  -1   -1.52   11.62
   2  -7  -1   14.08   13.80
  -2  -7   1  -11.32   12.05
   2   7  -1   13.99    7.55
  -2  -7   1    0.04    6.97
  -2   7   1   -0.81    9.54
  -2   7   1   28.71   12.32
  -2  -7   1   -7.43   12.00
   3  -1   4  366.74   63.91
   3   1   4  404.10   49.40
   3  -1   4  333.70   26.13
  -3  -1  -4  464.94   63.00
  -3   1  -4  308.53   65.10
  -3   1  -4  488.73   58.02
  -3  -1  -4  353.62   45.27
   3  -1   4  451.51   33.68
  -3   1  -4  348.28   46.68
   3   1   4  394.04   66.93
   3   1   4  301.89   54.87
  -2  -1   5 4145.13  104.58
   2  -1  -5 4231.27  117.64
  -2   1   5 4489.03  116.78
   2  -1  -5 4237.80  110.71
  -2   1   5 4354.17  120.09
  -2  -1   5 4383.34  125.09
   2   1  -5 4123.19  115.77
  -2   1   5 4085.60  105.03
   2   1  -5 4249.87  110.63
   2  -1  -5 4230.68  109.13
  -2  -1   5 4085.74  106.38
   1  -5  -4  881.75   75.38
   1   5  -4  740.48   38.60
  -1   5   4  915.45   81.19
  -1   5   4  754.06   47.20
   1  -5  -4  724.87   67.80
   1   5  -4  690.85   43.35
  -1  -5   4  935.48   88.09
  -1   5   4  811.15   52.21
   1   5  -4  749.35   46.18
  -1  -5   4  818.79   63.80
  -4  -3   3   17.11    5.41
   4  -3  -3   47.15   14.31
  -4  -3   3   -0.71   14.21
   4  -3  -3    5.70    7.04
  -4  -3   3   27.91    9.86
   4   3  -3   25.42   17.36
   4   3  -3   15.68    6.46
   4  -3  -3   12.85    6.61
  -4   3   3   34.10   14.71
   4   3  -3   20.75   11.09
   4  -3  -3   13.82    5.07
  -4   3   3   14.31    5.34
  -5   0  -1   13.10    7.29
  -5   0  -1    4.67    8.69
   5   0   1   34.88   13.09
   5   0   1   32.27   13.04
  -4  -1  -3    0.90    4.75
  -4  -1  -3    9.08    5.93
   4  -1   3   15.19    7.94
  -4   1  -3    1.94    2.43
  -4   1  -3    4.68    9.02
   4  -1   3   25.46   12.27
   4   1   3    6.57    6.36
   4   1   3   34.62   17.77
  -4  -1  -3   28.93    9.78
   4  -1   3   22.78   10.39
  -4   1  -3   16.43   10.19
   1   7   210994.90  280.09
  -1   7  -210683.81  269.35
  -1   7  -211102.02  278.34
  -1  -7  -210122.00  254.09
  -1  -7  -210289.03  264.62
  -1   7  -210598.78  263.75
   1   7   210782.06  271.03
   1  -7   210678.35  269.71
   1  -7   211308.79  281.82
   1  -7   210576.32  269.73
   1   7   210707.07  282.86
  -1  -7  -210188.88  258.97
  -5  -2   0  281.22   56.63
   5  -2   0  216.39   32.97
   5  -2   0  164.99   16.59
  -5  -2   0  275.26   55.78
  -5  -2   0  188.25   14.13
   5   2   0  197.39   23.60
   5  -2   0  231.24   33.42
   5   2   0  191.96   19.44
   5  -2   0  250.07   29.76
  -5  -2   0  227.58   24.01
  -5   2   0  277.95   56.99
   2  -7   1  112.27   29.72
  -2   7  -1  141.48   32.03
   2  -7   1  127.39   18.39
   2   7   1  144.68   23.37
  -2   7  -1  167.02   27.35
  -2  -7  -1  209.41   30.41
  -2   7  -1  135.66   26.53
  -2  -7  -1  150.68   20.90
   2  -7   1  180.64   37.88
   2   7   1  184.69   31.27
  -2  -7  -1  205.64   36.57
   2   7   1  211.78   31.83
   5   2  -1 2251.49  123.86
   5  -2  -1 1991.68   86.98
   5   2  -1 2157.02   98.30
  -5  -2   1 2066.26  115.26
   5  -2  -1 2001.18   86.88
   5  -2  -1 2114.87   92.53
   5   2  -1 2147.99   93.11
  -5  -2   1 2161.51   94.43
   5  -2  -1 2394.51  109.18
  -5  -2   1 2221.90  105.15
   5  -2  -1 2406.45  108.88
   4  -5   0 1593.23   75.40
  -4  -5   0 1466.80   67.82
  -4  -5   0 1609.35  140.63
   4   5   0 1695.02   75.99
   4  -5   0 1445.57   74.44
   4   5   0 1659.55  115.97
   4   5   0 1587.28   78.17
  -4   5   0 1686.62   76.40
  -4  -5   0 1805.50   80.75
  -4   5   0 1528.48   75.19
  -4   5   0 1666.67   87.85
   4  -5   0 1652.15   76.44
  -1   2  -5 8074.91  206.31
   1   2   5 8315.48  212.08
   1   2   5 7133.06  182.36
  -1   2  -5 7713.37  198.59
   1  -2   5 7427.13  193.86
  -1   2  -5 7159.81  176.88
   1  -2   5 7280.60  179.93
  -1  -2  -5 8185.96  206.85
  -1  -2  -5 7556.17  192.39
   1  -2   5 7541.04  193.85
   1   2   5 7695.17  196.21
  -1  -2  -5 7601.56  193.59
   5  -1   1 1271.10   62.48
  -5  -1  -1 1321.42   68.80
  -5   1  -1 1106.65   47.33
   5  -1   1 1395.74   72.62
  -5  -1  -1 1379.91   72.08
  -5   1  -1 1383.83   64.16
  -5   1  -1 1253.93   59.18
   5   1   1 1294.45   72.74
  -3   5   3 4720.27  126.98
  -3  -5   3 5067.23  135.38
   3   5  -3 4818.28  132.87
   3  -5  -3 5380.59  144.04
   3   5  -3 4756.89  121.32
   3  -5  -3 4585.50  122.75
   3  -5  -3 4561.11  117.85
  -3  -5   3 4834.68  133.83
   5   0  -2 1063.48  185.01
   5   0  -2 1107.51   56.46
  -5   0   2  991.47   72.87
   5   0  -2 1112.85   54.63
  -5   0   2  940.73   51.50
  -2   4  -4  664.43   42.36
  -2  -4  -4  658.46   54.44
  -2  -4  -4  605.33   44.72
   2  -4   4  654.94   44.68
   2  -4   4  556.40   33.25
  -2  -4  -4  604.65   38.11
  -2   4  -4  719.80   76.24
   2  -4   4  643.86   44.26
  -2  -4  -4  653.04   40.21
   2  -4   4  612.80   35.25
  -2  -4  -4  643.67   39.41
   2   4   4  854.08   90.36
   4   5  -1 1156.80   56.53
   4  -5  -1 1183.61   63.78
   4  -5  -1 1169.44   66.14
  -4  -5   1 1034.39   56.53
  -4  -5   1 1211.78   58.66
   4   5  -1 1172.26   56.08
  -4   5   1 1235.53   63.89
  -4  -5   1 1412.58  102.83
  -4   5   1 1046.82   61.15
   4   5  -1 1328.95  120.25
   4  -5  -1 1214.78   57.75
   2  -6  -3 4530.74  123.78
   2   6  -3 4258.17  116.37
  -2  -6   3 4251.43  119.58
   2  -6  -3 4590.43  126.23
  -2   6   3 4139.41  118.40
  -2  -6   3 4100.75  113.62
   2   6  -3 4678.28  128.83
  -2   6   3 4243.37  130.79
   2  -6  -3 4541.21  123.11
  -2   6   3 4568.16  121.65
   0   3   5   52.56   18.79
   0  -3  -5   71.74   16.53
   0  -3   5   32.78    8.29
   0   3  -5   81.11   16.73
   0   3   5   91.83   17.53
   0  -3  -5   58.34   17.06
   0  -3   5   49.99   22.87
   0  -3   5   69.23   19.41
   0   3  -5   50.60   14.34
   0  -3  -5   60.63   16.69
   0  -3  -5   85.29   19.12
   0   3  -5   73.44   17.08
   3  -2   4 3060.90  127.30
  -3  -2  -4 2958.52  123.73
  -3  -2  -4 2858.03  120.37
  -3   2  -4 2578.20  107.12
   3   2   4 2916.97  123.69
  -3   2  -4 2992.17  126.36
   3  -2   4 2859.79  118.84
   3   2   4 2974.12  125.83
   3  -2   4 2864.20  124.70
  -3  -2  -4 3003.89  122.71
  -3   2  -4 3046.57  124.96
  -5  -1   2    2.20    6.82
  -5   1   2   21.70    8.67
   5  -1  -2   35.67   13.34
  -5  -1   2   30.83    7.88
   5   1  -2   21.27   10.39
  -5   1   2   32.50    9.46
   5   1  -2   30.14    8.76
  -5   1   2   25.57    6.32
  -5  -1   2   49.79   11.51
   5   1  -2   46.15   15.30
   5  -1  -2   53.45   18.26
   5  -1  -2   12.60    6.62
   1  -5   4 2923.09  127.23
   1  -5   4 2865.17  115.36
   1   5   4 2980.56  130.03
   1   5   4 3019.28  129.18
  -1   5  -4 2803.16  119.32
  -1  -5  -4 2675.24  119.05
   1  -5   4 3222.24  138.47
  -1  -5  -4 3001.62  125.98
  -1  -5  -4 2841.53  125.04
  -1   5  -4 2799.77  119.01
   1   5   4 2807.22  125.02
   3   6  -2   26.53   14.27
   3  -6  -2   38.96   13.75
  -3   6   2   16.14    9.89
   3  -6  -2    6.44    7.58
  -3   6   2   29.23   10.12
   3   6  -2    5.32    6.98
  -3  -6   2   12.42    5.80
  -3  -6   2   32.69   11.32
  -3  -6   2   23.87   13.39
  -3   6   2   22.18    8.24
   3   6  -2   -2.95    7.92
   3  -6  -2    7.61    5.35
  -1  -3   5  578.77   81.10
   1  -3  -5  425.67   59.38
   1  -3  -5  466.55   45.24
   1   3  -5  463.63   72.63
   1   3  -5  327.14   39.93
  -1   3   5  321.21   22.10
   1  -3  -5  365.97   33.27
  -1   3   5  417.71   24.11
  -1  -3   5  401.44   35.48
   1  -3  -5  419.91   36.33
  -2  -2   5 1545.39   78.82
   2  -2  -5 1318.77   75.24
  -2  -2   5 1291.90   66.98
  -2  -2   5 1308.65   71.86
  -2   2   5 1605.90   97.95
  -2   2   5 1353.77   89.23
   2   2  -5 1288.66   70.06
   2  -2  -5 1417.13   61.86
   2  -2  -5 1498.83   77.09
   2   2  -5 1266.23   75.65
  -4  -4  -2 4262.77  173.80
   4  -4   2 4397.25  179.91
   4   4   2 4358.77  179.69
   4  -4   2 4180.53  169.36
  -4   4  -2 3969.82  160.00
  -4  -4  -2 4244.60  169.26
   4   4   2 4891.23  194.93
   4  -4   2 4480.50  184.26
  -4   4  -2 4376.46  178.11
  -4  -4  -2 4480.78  195.62
   4   4   2 4031.04  171.57
   4  -4   2 4358.67  179.93
   4  -2   3 4023.62  161.89
   4   2   3 4231.90  176.90
  -4  -2  -3 4002.07  163.44
   4  -2   3 4026.79  165.33
   4   2   3 3905.71  160.86
   4  -2   3 4353.60  179.43
  -4  -2  -3 4170.47  172.37
  -4   2  -3 3726.08  153.33
  -4   2  -3 4232.91  175.56
  -4  -2  -3 3592.64  143.22
  -4  -2  -3 4049.95  161.36
   0   8   0  692.99   55.77
   0   8   0  761.40   64.91
   0  -8   0  684.10   79.54
   0   8   0  636.11   43.44
   0  -8   0  603.50   39.49
   0  -8   0  783.89   73.36
  -5   2  -1 5459.38  219.45
  -5  -2  -1 5172.76  209.73
  -5  -2  -1 5187.63  214.53
  -5   2  -1 5020.74  202.69
   5   2   1 4789.45  187.53
   5  -2   1 5016.00  203.99
   5  -2   1 5384.03  216.60
  -5  -2  -1 5145.27  218.98
  -5  -2  -1 4530.59  178.04
   5   2   1 5208.53  212.38
  -5   2  -1 4714.07  190.60
  -4   5  -1  134.30   18.48
  -4  -5  -1  102.58   21.04
  -4   5  -1  134.58   16.86
   4   5   1  203.82   29.38
   4  -5   1  121.51   23.44
   4   5   1  130.15   18.01
   4  -5   1  128.18   19.89
  -4   5  -1   91.37   14.77
   4   5   1  117.95   21.83
   4  -5   1  116.29   20.51
  -4  -5  -1  151.85   17.71
  -4  -5  -1  180.92   25.67
  -4   0   4 3077.87  125.88
  -4   0   4 3058.35  129.56
  -4   0   4 2858.38  114.14
   4   0  -4 3174.29  130.26
  -2  -7   2   37.03   11.22
  -2  -7   2   -0.86   10.89
  -2   7   2   16.68    8.05
   2  -7  -2    8.85    6.66
   2  -7  -2   -0.21    9.77
  -2   7   2   36.63   18.83
   2   7  -2   18.85   12.82
   2   7  -2   13.94    9.40
   2  -7  -2   45.79   12.52
  -2   7   2   14.15    7.92
  -2  -7   2   36.94   17.93
   2  -5  -4  745.82   58.75
  -2  -5   4  755.45   71.87
  -2   5   4  752.12   50.52
   2   5  -4  569.83   38.29
  -2  -5   4  767.67   57.46
  -2  -5   4  691.06   37.20
   2  -5  -4  701.25   73.28
  -2   5   4  791.27   75.01
   2   5  -4  714.56   66.19
  -2   5   4  644.70   47.57
   2  -5  -4  823.96  106.08
   2   5  -4  648.02   77.33
   2  -5  -4  683.15   41.65
  -5  -3   0  488.50   37.07
   5  -3   0  424.03   36.12
   5  -3   0  435.33   23.66
   5   3   0  416.72   68.06
   5   3   0  452.26   57.14
   5  -3   0  442.27   57.81
  -5  -3   0  440.99   74.24
  -5  -3   0  509.08   57.36
  -5   3   0  435.20   18.06
   5  -3   0  468.28   37.11
   5   3   0  433.98   25.18
  -5  -2   2    1.56    9.67
   5  -2  -2   23.41   12.33
   5  -2  -2   10.20    8.07
  -5  -2   2    4.26    4.71
   5   2  -2   11.09    8.34
  -5   2   2    7.25    4.01
   5  -2  -2   -0.81    2.85
   5   2  -2    5.80   10.62
  -5  -2   2    3.89    3.57
   5   2  -2   -1.71    7.98
   5  -2  -2   -0.47   10.80
   5  -2  -2   -2.39    5.70
   2   0   5   -0.93   10.30
  -2   0  -5   17.50   11.59
   2   0   5   31.16   11.45
  -2   0  -5    7.49    9.07
   2   0   5  -10.53   10.54
  -2   0  -5   11.17    9.01
   4  -1  -4  631.07   41.45
  -4  -1   4  626.99   44.62
   4   1  -4  723.80   60.63
  -4  -1   4  730.73   41.16
   4   1  -4  671.30   68.50
   4  -1  -4  758.56   59.74
  -4   1   4  700.35   44.70
   4   1  -4  676.19   38.69
  -4   1   4  628.32   40.82
   4   1  -4  612.16   42.64
   5   3  -1  501.49   63.03
   5  -3  -1  492.08   37.00
   5   3  -1  474.41   38.41
   5  -3  -1  552.00   64.22
  -5  -3   1  441.21   54.83
  -5  -3   1  385.75   46.44
   5  -3  -1  481.07   31.40
  -5  -3   1  476.25   64.58
   5   3  -1  583.02   84.87
   5  -3  -1  453.33   75.98
  -5   3   1  503.61   34.47
   0  -8   1 2610.98  110.98
   0   8   1 2889.82  149.33
   0  -8   1 2675.70  115.38
   0   8  -1 2685.17  116.06
   0   8   1 2606.33  121.70
   0  -8  -1 2618.94  113.33
   0   8  -1 2842.89  126.48
   0   8  -1 2761.23  119.90
   0   8   1 2823.80  121.81
   0  -8   1 2772.87  118.59
   0  -8  -1 2551.92  112.81
   0  -8  -1 2682.18  115.15
  -1   3  -5 3586.60  148.80
  -1  -3  -5 3859.20  158.94
   1   3   5 3691.34  154.35
   1  -3   5 3549.88  142.31
  -1   3  -5 3547.95  142.78
  -1  -3  -5 3936.73  162.77
  -1  -3  -5 3659.47  154.80
   1  -3   5 3569.45  152.92
   1  -3   5 3626.82  154.60
  -1   3  -5 3445.63  144.60
   1   3   5 3450.30  143.11
   1   8   0  331.44   41.18
   1  -8   0  280.41   39.79
  -1  -8   0  291.74   35.19
  -1  -8   0  281.01   23.48
  -1   8   0  242.60   36.09
   1   8   0  275.52   40.85
   1   8   0  313.65   46.25
  -1  -8   0  244.88   35.22
  -1   8   0  340.53   62.60
   1  -8   0  293.18   52.82
  -1   8   0  264.26   37.48
   1  -8   0  220.35   22.17
   2  -6   3 4971.86  204.42
  -2   6  -3 4643.24  193.01
  -2  -6  -3 5087.99  212.31
   2  -6   3 5041.08  207.26
  -2   6  -3 4838.50  197.52
   2  -6   3 4629.87  186.75
   2   6   3 4926.82  202.92
  -2   6  -3 4749.89  194.64
  -2  -6  -3 4837.73  202.50
   2   6   3 4922.06  210.56
   2   6   3 5334.85  219.59
  -2  -6  -3 4944.98  202.33
  -3  -4   4  556.26   41.59
  -3   4   4  559.85   70.15
   3  -4  -4  509.55   54.92
   3   4  -4  415.18   15.07
  -3  -4   4  452.01   54.36
   3  -4  -4  584.10   75.74
  -3  -4   4  516.83   56.99
   3  -4  -4  408.14   29.97
   3   4  -4  408.15   74.57
   3   4  -4  509.25   76.88
   3  -4  -4  494.28   55.47
  -2  -1  -5  560.89   52.37
  -2  -1  -5  491.08   34.50
   2   1   5  637.94   80.36
  -2   1  -5  470.83   30.91
   2  -1   5  594.88   43.60
  -2   1  -5  551.77   37.26
   2  -1   5  493.99   32.56
   2   1   5  519.98   36.28
   2  -1   5  589.63   41.94
   2   1   5  598.41   55.21
  -2  -1  -5  616.97   40.10
  -2   1  -5  460.73   55.41
   3  -6   2  107.57   24.87
  -3   6  -2   94.35   13.72
  -3  -6  -2   74.22   22.25
   3  -6   2  100.23   20.92
  -3   6  -2   77.90   20.39
  -3  -6  -2   97.81   16.05
   3   6   2   94.53   14.07
   3   6   2   72.61   21.19
   3  -6   2   71.07   26.46
   3   6   2  103.23   14.75
  -3  -6  -2  107.20   18.72
  -3   6  -2  107.86   20.23
   4   5  -2  313.24   59.88
   4  -5  -2  368.61   33.35
  -4   5   2  301.33   25.14
   4   5  -2  357.32   28.79
  -4  -5   2  323.78   26.25
  -4  -5   2  325.48   25.11
   4  -5  -2  362.17   47.52
   4  -5  -2  275.51   57.51
  -4   5   2  328.50   38.13
   4   5  -2  363.06   38.64
  -4  -5   2  310.90   38.69
   4  -4  -3 1137.90   69.91
  -4   4   3 1344.49   77.74
   4   4  -3 1088.51   64.14
   4   4  -3  992.95   58.85
   4  -4  -3 1293.65   71.41
  -4   4   3 1110.51   74.15
  -4  -4   3 1179.14   76.22
   4   4  -3 1113.54   60.60
   4  -4  -3 1094.26   63.08
   4  -4  -3 1312.32   91.41
  -4  -4   3 1272.85   75.54
  -3  -3  -4   23.35    8.38
   3  -3   4    8.17    9.45
  -3   3  -4    7.86   11.40
  -3   3  -4    9.39    5.33
  -3  -3  -4    3.08    6.85
   3  -3   4   17.53   13.45
   3  -3   4   16.96    7.05
  -3  -3  -4    1.88    9.03
  -3  -3  -4   13.28    5.88
  -3   3  -4    8.10    6.39
  -3  -3  -4   45.64   16.18
   3   3   4    0.95   13.36
   3   5   3 8086.37  320.92
  -3   5  -3 7217.27  293.77
  -3  -5  -3 7428.78  302.93
  -3  -5  -3 8114.14  321.60
   3   5   3 7663.20  308.18
   3  -5   3 7752.39  309.87
   3   5   3 7659.78  312.25
   3  -5   3 7902.12  317.58
   3  -5   3 7184.79  286.32
  -3  -5  -3 7181.82  287.85
   3  -5   3 7678.37  306.39
  -3   5  -3 7085.63  282.90
  -2  -7  -2 4337.69  182.54
   2  -7   2 3983.17  168.74
  -2   7  -2 3669.74  152.44
  -2   7  -2 3947.85  162.86
  -2  -7  -2 3849.38  160.09
   2   7   2 3990.01  186.23
   2  -7   2 3965.76  165.17
   2   7   2 4212.20  183.88
  -2  -7  -2 3896.29  164.44
   2   7   2 3976.95  166.68
   2  -7   2 3816.79  159.15
  -2   7  -2 3862.42  161.65
   2  -3  -5 1265.21   73.49
   2   3  -5 1189.35   68.78
   2  -3  -5 1186.18   64.04
   2   3  -5 1032.04   86.77
  -2   3   5 1317.52   75.05
   2  -3  -5 1103.14   64.47
  -2  -3   5 1104.12   66.38
  -2  -3   5 1184.98   67.24
   2  -3  -5 1259.38   93.25
  -2   3   5 1059.76   60.67
   1   8  -1 2836.98  122.98
  -1  -8   1 2912.56  122.14
  -1  -8   1 2873.77  122.83
   1   8  -1 2983.51  126.41
  -1   8   1 2854.84  120.40
   1  -8  -1 3030.16  129.96
   1   8  -1 3119.95  138.78
  -1   8   1 3013.67  129.47
  -1  -8   1 2864.73  124.31
   1  -8  -1 2905.56  124.46
   1  -8  -1 3022.32  129.40
  -1   8   1 2967.22  128.49
   0   7   3   18.94    9.34
   0   7   3   21.86   17.62
   0  -7  -3   27.93   12.13
   0   7  -3    7.55    4.72
   0  -7  -3    9.60    8.47
   0   7  -3   17.19   10.97
   0  -7   3   21.78    9.30
   0   7  -3   35.36   10.40
   0  -7  -3    7.44    4.98
   0   7   3   16.31    6.62
   0  -7   3   30.41   11.62
   4  -3   3  103.45   18.00
  -4   3  -3  112.73   18.98
   4  -3   3   95.74   15.13
  -4  -3  -3   44.32   11.13
  -4  -3  -3  105.22   19.57
  -4  -3  -3   63.11   12.71
  -4   3  -3   82.34   21.07
   4   3   3   51.44   15.79
  -4  -3  -3   92.76   16.56
   5   0   2  241.04   33.40
   5   0   2  186.58   33.35
  -5   0  -2  231.67   25.70
  -5   0  -2  180.07   15.28
   3   0  -5   12.57    7.09
  -3   0   5    8.65    5.25
   3   0  -5    1.07    3.68
  -3   0   5    5.54   11.97
  -3   0   5   18.32    8.87
   3   0  -5   20.82   15.85
   1  -8   1   50.21   17.98
   1  -8   1   34.84   11.90
   1  -8   1   38.53   12.86
  -1   8  -1   25.39    9.71
  -1  -8  -1   53.27   14.75
   1   8   1   30.00    6.92
   1   8   1   69.05   20.46
  -1   8  -1   78.02   18.85
  -1  -8  -1   69.56   18.67
  -1   8  -1   23.94   14.43
   1   8   1   77.70   19.13
  -4  -2   4   55.37   13.44
   4  -2  -4   55.43   10.56
   4  -2  -4   53.10   13.69
   4   2  -4   29.72    8.27
  -4   2   4   78.40   18.67
   4   2  -4   89.95   15.16
   4  -2  -4   61.68   14.77
  -4   2   4  120.88   23.29
   4   2  -4   55.13   14.10
  -4  -2   4   31.88   13.12
   0  -4   5  619.69   45.89
   0  -4  -5  664.24   46.91
   0   4  -5  664.01   68.95
   0  -4  -5  671.57   53.67
   0  -4   5  581.16   31.73
   0   4   5  818.38   83.69
   0  -4  -5  725.82   91.79
   0  -4  -5  824.77   70.47
   0  -4  -5  690.58   60.05
   0  -4   5  633.43   44.83
   0   4  -5  591.77   37.43
   0  -4   5  677.78   36.76
   5   3   1 1086.69   57.99
  -5   3  -1 1323.55   79.07
   5  -3   1 1100.00   62.44
  -5  -3  -1 1419.98  108.05
   5  -3   1 1198.89   68.52
  -5  -3  -1 1117.11   67.68
   5  -3   1 1148.28   66.50
   5  -3   1 1055.80   64.16
  -5  -3  -1 1265.95   66.35
  -5  -3  -1 1108.41   81.01
   5   3   1 1162.03   67.57
  -3   7   0 1234.69   69.18
   3  -7   0 1175.99   68.45
   3  -7   0 1262.82   72.97
   3  -7   0 1162.65   84.60
  -3  -7   0 1311.37   74.05
  -3  -7   0 1197.43   67.78
   3   7   0 1231.51   72.73
  -3   7   0 1240.66   78.72
  -3   7   0 1143.16  109.53
   3   7   0 1238.03  105.47
  -3  -7   0 1348.99  102.63
   3   7   0 1349.01   75.26
   1   7  -3 2047.19   90.35
  -1   7   3 1983.59   90.93
   1   7  -3 2151.99  116.81
   1  -7  -3 2231.26  108.67
  -1   7   3 2031.51   91.23
   1  -7  -3 2026.94   95.46
  -1  -7   3 1962.53   89.56
  -1  -7   3 2101.54   94.75
  -1   7   3 2178.33  118.86
   1  -7  -3 2077.28   92.21
   1   7  -3 2061.48   89.79
   5  -1   2   94.35    7.39
  -5  -1  -2   80.82   17.75
  -5   1  -2   90.14   15.84
   5  -1   2   78.82   21.31
  -5   1  -2   52.46   13.79
  -5  -1  -2  103.79   13.96
   5  -1   2   83.54   22.11
   5   1   2   69.96   19.34
  -5   1  -2   61.19   12.55
   5   1   2   96.77   19.99
  -3  -1   5 1816.06   82.83
   3   1  -5 1975.86   86.68
  -3   1   5 1776.75   78.29
  -3  -1   5 1878.28   77.69
  -3   1   5 1789.23   75.45
   3  -1  -5 2003.18   94.82
   3  -1  -5 1991.29   89.76
   3   1  -5 1880.65   78.91
   3  -1  -5 1859.05   76.97
  -3  -1   5 1858.17   77.75
  -3   1   5 1880.19   84.57
   3   1  -5 1660.10   78.94
   2  -2   5 2346.22  103.20
   2   2   5 2327.80  100.78
   2   2   5 2303.38  100.98
   2   2   5 2306.01   99.83
   2  -2   5 2469.51  112.44
  -2   2  -5 2366.55  101.46
  -2  -2  -5 2412.68  102.17
  -2   2  -5 2433.58  105.58
  -2  -2  -5 2263.79   98.76
  -2  -2  -5 2288.62   97.01
  -2   2  -5 2475.64  102.63
   2  -2   5 2491.37  103.76
  -1  -4   5   38.39   12.41
   1  -4  -5   68.68   17.62
   1  -4  -5   53.79   15.49
  -1   4   5   99.00   16.74
   1  -4  -5   73.89   16.81
  -1  -4   5  104.31   23.24
   1   4  -5   72.60   19.01
   1  -4  -5   83.53   26.73
   1  -4  -5   69.15   16.52
   1   4  -5  103.05   17.61
   0  -6  -4 2132.16   96.61
   0   6   4 2104.19   94.04
   0  -6   4 2147.98   97.17
   0   6  -4 2109.03   94.18
   0  -6  -4 2206.56  100.20
   0   6   4 2093.74   91.58
   0  -6   4 1783.28   87.14
   0  -6   4 2093.17   94.34
   0   6  -4 1976.44   81.59
   0   6   4 2227.52  104.61
   0  -6  -4 2045.82   89.42
   0   6  -4 2029.76  101.74
   3  -7  -1 2472.48  108.15
  -3   7   1 2452.39  107.22
  -3  -7   1 2393.95  109.22
   3   7  -1 2578.20  112.70
  -3  -7   1 2386.11  101.14
   3  -7  -1 2286.73  100.30
  -3  -7   1 2704.40  117.77
  -3   7   1 2234.68  107.49
   3   7  -1 2492.91  106.11
  -3   7   1 2677.56  140.60
   3  -7  -1 2540.94  108.04
   3   7  -1 2666.26  164.49
   5   0  -3    8.35    8.54
  -5   0   3   12.92    9.14
   5   0  -3    9.61   16.65
  -5   0   3    5.08    2.67
  -5   0   3   -0.12    1.97
   5   0  -3   19.00   10.68
  -5  -3   2  440.63   64.22
   5   3  -2  415.52   47.98
   5  -3  -2  351.97   70.16
  -5   3   2  444.33   56.44
   5   3  -2  414.79   23.37
   5  -3  -2  467.82   54.20
   5  -3  -2  427.46   18.58
  -5   3   2  482.71   33.26
  -5  -3   2  488.85   54.48
   5  -3  -2  435.71   41.55
   5   3  -2  426.46   42.35
  -5  -3   2  376.69   21.06
   2   5   4  397.38   33.24
   2   5   4  462.70   78.38
   2  -5   4  409.50   60.18
   2  -5   4  359.11   19.39
  -2  -5  -4  330.57   19.89
  -2  -5  -4  419.18   53.42
   2  -5   4  448.69   72.73
  -2   5  -4  442.23   76.68
  -2  -5  -4  390.56   35.84
  -2   5  -4  388.01   55.04
  -2  -5  -4  421.28   33.99
   2  -5   4  418.18   28.24
   1  -6  -4 2187.72   96.57
  -1  -6   4 2173.37   98.85
  -1   6   4 2332.94  108.44
   1   6  -4 2066.05   93.03
   1  -6  -4 2144.19   93.58
   1   6  -4 1960.93   89.00
  -1   6   4 2199.62   95.96
  -1  -6   4 2229.80   98.84
   1   6  -4 1854.78   76.38
  -1   6   4 2262.15  121.05
   1  -6  -4 2269.04   99.32
   1  -7   3  759.90   95.55
  -1   7  -3  676.64   81.86
  -1  -7  -3  652.48   89.54
   1  -7   3  651.70   54.93
   1   7   3  640.78   43.18
  -1  -7  -3  628.63   40.47
   1   7   3  655.50   93.63
  -1  -7  -3  642.11   47.53
   1   7   3  652.59   49.31
   1  -7   3  637.26   46.84
  -1   7  -3  664.33   39.52
  -1   7  -3  592.46   67.30
   5  -1  -3  459.50   68.12
  -5  -1   3  401.50   23.69
   5   1  -3  389.83   42.14
   5  -1  -3  331.80   21.63
   5   1  -3  435.67   28.54
  -5   1   3  394.56   33.78
  -5  -1   3  384.61   29.61
   5   1  -3  422.03   33.14
   5   1  -3  402.15   53.98
   5  -1  -3  377.39   48.12
   4  -6   0   15.06   10.07
  -4  -6   0   27.90   14.48
   4   6   0   60.47   20.54
  -4  -6   0   54.52   13.59
  -4   6   0   33.28   11.42
   4   6   0   13.87    8.44
   4  -6   0   22.15    8.66
  -4   6   0   23.74    8.72
  -4  -6   0   11.73    8.40
   4   6   0    0.24    6.47
  -4   6   0   84.08   24.06
   4  -6   0   33.70    8.56
   4  -5   2 2460.38  111.80
   4   5   2 2813.03  130.18
  -4  -5  -2 2524.66  103.75
   4  -5   2 2556.34  119.24
   4   5   2 2746.61  148.87
   4  -5   2 2547.64  109.59
   4  -5   2 2477.22  125.97
  -4  -5  -2 2538.87  135.88
  -4   5  -2 2339.89   98.10
   4   5   2 2528.02  115.70
  -4  -5  -2 2634.02  160.74
  -4   5  -2 2503.04  110.37
  -5  -2  -2  579.65   33.34
  -5   2  -2  618.24   43.65
  -5  -2  -2  618.79   44.45
   5  -2   2  706.16   88.00
  -5   2  -2  714.50   44.87
   5  -2   2  717.62   49.75
  -5  -2  -2  759.16   82.91
   5  -2   2  746.06   44.91
  -5   2  -2  695.48   86.16
  -5  -2  -2  779.28  101.09
   5   2   2  714.87   47.82
   3   6  -3  533.82   33.49
   3  -6  -3  602.94   53.04
  -3  -6   3  473.65   43.74
   3   6  -3  515.04   78.38
  -3   6   3  673.92   54.46
  -3   6   3  553.76   63.11
   3  -6  -3  491.62   70.28
   3  -6  -3  568.30   62.39
   3   6  -3  574.21   75.96
  -3   6   3  622.37   42.73
  -3  -6   3  638.01   58.90
   3   7   1   10.01    8.39
   3   7   1   19.27   16.01
  -3  -7  -1   11.90   12.48
   3  -7   1   16.13    7.67
  -3   7  -1   12.37    8.91
  -3  -7  -1   38.48   12.34
  -3   7  -1   14.55   11.24
   3  -7   1   41.03   15.26
  -3   7  -1    5.74    6.43
  -3  -7  -1   22.52   14.18
   3   7   1   10.63    7.13
   3  -7   1   -5.99   13.51
  -5   4   0   54.31   13.54
   5   4   0    8.86    9.50
   5   4   0   16.72    7.84
   5  -4   0   43.50   11.73
  -5  -4   0   24.02    9.57
   5  -4   0   35.44   14.04
   5  -4   0   48.13   12.87
  -5  -4   0   33.96    7.60
   5   4   0   41.89   16.98
  -5  -4   0   35.09    9.54
  -5   4   0   34.18    7.63
   5  -4   0   43.58   10.70
   0  -8  -2 1480.64   75.02
   0  -8   2 1500.64   74.14
   0   8   2 1419.40   68.51
   0   8   2 1411.17   67.13
   0  -8  -2 1375.03  165.89
   0   8  -2 1416.40   66.78
   0  -8   2 1499.93  100.34
   0   8   2 1529.82  170.29
   0  -8  -2 1389.19  170.70
   0   8  -2 1522.02   70.20
   0  -8   2 1335.40   76.95
   0   8  -2 1571.21   94.67
  -3   2   5  384.10   35.83
  -3  -2   5  282.89   30.22
   3   2  -5  286.15   22.25
   3  -2  -5  275.72   22.73
  -3  -2   5  375.46   42.15
   3   2  -5  284.50   24.59
  -3   2   5  362.35   53.80
   3   2  -5  305.22   49.08
   3   2  -5  276.11   42.15
   3  -2  -5  299.01   26.56
   3  -2  -5  344.67   49.81
   4   6  -1 1798.63  149.89
  -4   6   1 1753.59   92.10
   4  -6  -1 1738.23   76.40
  -4   6   1 1582.23   74.52
   4  -6  -1 1498.86  109.10
   4   6  -1 1692.81  114.61
   4   6  -1 1747.97   86.41
  -4  -6   1 1544.19   68.06
  -4  -6   1 1659.83   81.37
  -4  -6   1 1531.05  102.38
   4  -6  -1 1533.97   70.80
  -4   6   1 1542.75   86.40
   5   4  -1  257.15   29.25
  -5  -4   1  256.33   28.62
  -5  -4   1  282.28   27.34
   5   4  -1  243.21   30.35
   5  -4  -1  259.21   35.68
   5   4  -1  266.69   51.63
  -5  -4   1  237.78   40.36
   5  -4  -1  283.40   36.37
  -5   4   1  272.45   33.23
   5  -4  -1  267.76   59.03
  -5   4   1  337.23   52.50
   2   8   0  150.73   26.33
   2  -8   0   73.01   20.65
  -2   8   0  156.07   26.29
   2   8   0  149.22   21.32
  -2  -8   0  109.11   25.27
  -2   8   0  107.91   22.88
  -2   8   0  101.62   17.64
   2   8   0  102.07   10.17
   2  -8   0  140.97   25.24
   2  -8   0  113.27   23.72
  -2  -8   0  124.85   15.70
  -2  -8   0  129.20   21.80
  -1  -4  -5 1380.90  170.82
  -1  -4  -5 1217.75   68.30
   1  -4   5 1178.82   62.27
  -1   4  -5 1246.03   71.26
   1   4   5 1494.75   97.90
   1  -4   5 1232.81   73.45
  -1  -4  -5 1331.06   74.33
  -1   4  -5 1242.14   70.80
  -1  -4  -5 1372.90  213.61
   1  -4   5 1355.75   82.04
  -1  -4  -5 1313.48   72.64
  -1   6  -4   12.28    7.49
   1   6   4  -12.14   13.68
  -1  -6  -4   -7.09   16.21
  -1  -6  -4   -3.96   10.19
  -1   6  -4    6.79   11.90
   1  -6   4   10.61    8.61
  -1  -6  -4    1.31    5.85
   1   6   4    6.36    6.16
   1  -6   4   29.65   23.00
   4  -3  -4  757.05   60.59
  -4   3   4  681.41   43.68
  -4  -3   4  635.66   46.87
   4  -3  -4  571.12   37.70
   4   3  -4  595.67   39.64
   4   3  -4  662.23   40.11
   4  -3  -4  781.69   54.26
   4   3  -4  736.89   44.65
   4  -3  -4  565.45   55.41
  -1   8   2  610.83   82.92
   1  -8  -2  619.81   62.55
   1   8  -2  585.97   61.28
   1  -8  -2  647.57   48.77
   1   8  -2  514.26   53.01
  -1  -8   2  715.63   61.97
  -1   8   2  587.43   61.64
  -1  -8   2  582.83   53.44
   1  -8  -2  558.06   50.27
  -1   8   2  562.89   83.84
   1   8  -2  680.75   63.94
  -1  -8   2  671.29   86.64
  -2   8   1   26.18    8.86
   2   8  -1   11.86   10.66
   2   8  -1   11.66   12.94
   2  -8  -1   -0.24   10.30
  -2   8   1    1.86   10.01
   2  -8  -1   15.33   12.99
  -2   8   1   50.35   16.41
  -2  -8   1   46.80   14.24
  -2  -8   1   20.63    6.24
  -2  -8   1   35.45   12.13
   2  -8  -1   30.20   19.47
   2   8  -1    6.57   10.88
  -3  -4  -4  756.60   47.59
  -3   4  -4  660.99   43.78
  -3  -4  -4  782.60   64.12
  -3  -4  -4  846.64   66.28
  -3  -4  -4  705.36   44.56
   3  -4   4  752.96   48.51
  -3   4  -4  671.31   56.58
   3  -4   4  743.43   44.83
   3   4   4  804.87   51.38
  -3  -4  -4  720.82   41.47
   3  -4   4  783.59   48.81
  -3   4  -4  889.50   67.30
   5  -2  -3 1332.26   81.33
  -5  -2   3 1249.48   72.63
   5   2  -3 1246.67   82.39
   5   2  -3 1214.14   69.38
  -5   2   3 1377.37  164.60
   5   2  -3 1300.77   75.90
   5  -2  -3 1287.52   73.76
  -5  -2   3 1327.73   85.36
  -5  -2   3 1258.96   67.69
   5  -2  -3 1213.86   68.28
  -2   3  -5 1121.18   61.64
   2   3   5 1219.06   73.38
  -2  -3  -5 1157.19   66.72
  -2   3  -5 1180.06   67.69
  -2  -3  -5 1170.29   65.60
  -2  -3  -5 1257.68   80.03
   2   3   5 1225.01  104.01
   2  -3   5 1134.94   69.25
   2  -3   5 1066.95   66.10
  -2  -3  -5 1100.35   70.34
  -2   3  -5 1357.90   78.72
   2  -3   5 1221.71   66.21
  -2  -4   5  159.21   23.94
   2   4  -5  214.26   29.23
   2  -4  -5  122.58   17.42
  -2   4   5  235.22   38.06
  -2  -4   5  132.31   23.92
   2  -4  -5  194.94   16.31
   2  -4  -5  184.76   28.32
   2   4  -5  155.41   27.37
   2  -4  -5  168.56   22.16
   2  -4  -5  144.50   13.50
   2  -7  -3  482.49   65.23
  -2   7   3  453.65   50.46
  -2   7   3  479.01   48.56
   2   7  -3  394.00   64.91
   2  -7  -3  422.76   63.27
  -2  -7   3  409.12   31.72
  -2   7   3  457.71   39.12
   2  -7  -3  564.18   62.29
   2   7  -3  444.85   82.10
  -2  -7   3  436.29   25.60
   2   7  -3  456.34   42.49
   3  -5  -4  320.11   37.78
   3   5  -4  271.87   45.79
  -3  -5   4  331.58   53.52
   3  -5  -4  330.74   33.77
  -3  -5   4  315.92   33.74
   3  -5  -4  316.73   43.81
  -3  -5   4  347.91   55.93
   3   5  -4  334.00   51.70
   3   5  -4  234.83   25.56
   3  -5  -4  311.56   33.63
  -3   5   4  351.35   62.06
   4  -4   3  240.95   20.72
   4   4   3  347.94   45.07
   4   4   3  283.17   34.97
   4  -4   3  342.92   33.34
   4  -4   3  329.73   45.75
  -4   4  -3  274.19   35.21
  -4  -4  -3  299.97   21.53
  -4  -4  -3  228.91   27.77
   4  -4   3  222.67   19.12
  -4   4  -3  254.65   21.86
  -4  -4  -3  338.17   55.71
  -4  -4  -3  318.36   25.95
   1   8   2  667.78  101.36
  -1  -8  -2  597.23   43.09
  -1  -8  -2  675.97   49.10
   1   8   2  651.10   55.32
   1  -8   2  680.40   63.69
  -1   8  -2  692.24   96.90
  -1   8  -2  623.24   45.34
   1   8   2  694.90   69.65
  -1  -8  -2  687.98   83.38
   1  -8   2  655.12   41.97
   1  -8   2  719.34   60.95
  -1   8  -2  734.82   75.06
  -4  -6  -1  141.05   19.62
  -4   6  -1  112.67   14.30
   4   6   1  103.04   16.08
  -4  -6  -1   94.58   14.38
   4  -6   1   67.29   24.53
   4  -6   1   85.48   21.14
   4  -6   1  117.24   17.88
   4   6   1   73.77   18.01
   4   6   1  109.22   14.87
  -4   6  -1  105.83   20.09
  -4   6  -1  102.07   14.62
  -4  -6  -1   89.03   16.32
   4   0   4  263.09   14.34
  -4   0  -4  245.33   32.54
   4   0   4  274.12   25.60
  -4   0  -4  262.83   22.57
   4   0   4  286.37   22.92
  -3   7   2 1086.32   98.65
  -3   7   2  771.79   55.22
   3   7  -2  858.40   66.74
   3  -7  -2  858.68   59.61
  -3  -7   2  874.11   83.13
   3   7  -2  671.67  107.62
   3  -7  -2  885.57   58.14
   3   7  -2  888.63   91.20
  -3   7   2  747.50   48.70
  -3  -7   2  812.04   74.74
   3  -7  -2  695.37   85.18
  -3  -7   2  755.84   43.52
   2  -8   1  408.55   35.80
  -2  -8  -1  495.59   73.61
   2   8   1  507.96   81.13
  -2  -8  -1  458.05   39.53
   2  -8   1  523.02   77.88
  -2   8  -1  391.15   52.78
   2   8   1  430.03   60.31
  -2  -8  -1  402.31   24.86
  -2   8  -1  328.11   28.90
   2   8   1  400.37   54.43
  -2   8  -1  465.60   61.65
   2  -8   1  631.11   93.33
   4  -5  -3  710.72   51.65
  -4   5   3  554.52   44.76
   4  -5  -3  674.50   89.68
   4   5  -3  573.12   36.58
  -4   5   3  622.37   77.27
   4   5  -3  508.14   55.26
   4  -5  -3  584.97   69.03
  -4  -5   3  479.61   64.32
  -4   5   3  569.11   55.46
   4   5  -3  534.54   71.63
  -4  -5   3  717.00   71.86
   5  -4   1   29.67   10.65
  -5   4  -1    7.22    8.01
   5   4   1   16.57    7.98
   5  -4   1   20.01    9.00
   5  -4   1   84.13   20.57
  -5  -4  -1   29.84    8.95
   5   4   1   -1.54   10.85
  -5  -4  -1   23.90   15.27
   5  -4   1   40.58   15.03
  -5  -4  -1    9.32    5.76
   5   4   1   50.25   21.65
   2  -6  -4  320.47   46.73
   2   6  -4  326.23   48.75
  -2  -6   4  449.27   96.47
  -2  -6   4  327.87   18.12
  -2  -6   4  419.88   29.83
  -2   6   4  387.43   70.31
   2   6  -4  293.94   23.83
  -2   6   4  389.46   34.16
  -2   6   4  340.65   49.26
   2   6  -4  327.44   60.39
   2  -6  -4  488.80   83.97
   2  -6  -4  415.42   64.36
   4   1   4  759.92   43.11
   4  -1   4  940.31   54.56
  -4  -1  -4  860.90   78.70
   4  -1   4  831.50   63.41
  -4   1  -4  785.08   49.25
   4   1   4  837.89   52.04
   4   1   4  790.35   49.19
   4  -1   4  947.26   65.39
  -4  -1  -4  842.06   49.30
  -4   1  -4  865.34   53.44
   0   0  -6 1392.34  167.80
   0   0   6 1198.68   65.81
   0   0   6 1304.88   75.45
   0   0   6 1367.84   78.47
   0   0  -6 1436.19   65.45
   0   0  -6 1210.59   65.50
  -1   0   6  311.61   24.97
  -1   0   6  334.05   22.55
   1   0  -6  344.73   37.76
   1   0  -6  336.32   27.23
  -1   0   6  329.79   37.45
   1   0  -6  316.10   19.95
  -5  -3  -2   13.42    7.62
  -5  -3  -2   -2.52    8.08
   5   3   2    3.99   12.94
  -5   3  -2  -14.83    9.48
   5  -3   2   46.88   12.85
  -5  -3  -2    6.24    3.88
  -5   3  -2   24.10    9.71
   5   3   2   -0.45    2.92
  -5  -3  -2   16.27   10.44
   5  -3   2   30.13    9.96
   5  -3   2   32.25   18.04
   3  -3  -5 2067.18   85.10
   3   3  -5 2253.95   90.24
   3  -3  -5 2171.00   91.53
  -3   3   5 2254.70  100.88
   3  -3  -5 2281.59  119.83
  -3   3   5 2042.79   88.34
  -3  -3   5 2358.55   99.60
  -3  -3   5 1980.61   90.65
   3  -3  -5 2220.33   98.17
   3   3  -5 2088.89   90.15
   5  -4  -2  174.13   21.84
   5  -4  -2  203.10   28.92
   5   4  -2  180.06   16.80
  -5   4   2  171.07   25.07
  -5  -4   2  226.78   33.84
   5   4  -2  177.92   17.63
  -5  -4   2  214.86   24.96
  -5   4   2  154.38   17.03
   5  -4  -2  148.04   29.99
  -5   4   2  276.78   47.17
  -5  -4   2  186.29   23.34
   5   4  -2  156.79   19.87
   0   1   6 1450.38   69.85
   0   1   6 1383.57  165.18
   0   1  -6 1348.94   80.84
   0  -1  -6 1465.08   72.04
   0   1  -6 1502.49   69.09
   0  -1   6 1344.92   78.59
   0   1  -6 1357.76   72.26
   0  -1  -6 1522.24   83.66
   0   1   6 1445.08   64.22
   0  -1  -6 1394.26  166.32
   0  -1   6 1362.14   77.86
   1   1  -6 4486.64  183.04
  -1   1   6 4458.72  184.56
  -1  -1   6 4453.24  182.11
   1  -1  -6 4231.10  172.30
  -1   1   6 4399.27  179.24
   1   1  -6 3697.11  148.35
  -1  -1   6 4247.51  177.94
   1   1  -6 4042.58  171.92
   1  -1  -6 4563.41  192.85
   1  -1  -6 3974.94  161.84
  -1   1   6 4441.56  179.62
   4  -6  -2   46.10   13.76
  -4  -6   2   95.09   18.31
   4  -6  -2   39.87   12.07
  -4   6   2   27.17   19.93
  -4  -6   2   71.76   19.26
   4   6  -2   33.87   13.13
   4  -6  -2   49.59   12.18
  -4   6   2   40.13   13.42
  -4  -6   2   51.88   12.16
   4   6  -2   39.08   13.55
   4   6  -2   51.80   13.95
   0  -5  -5 2071.73   90.89
   0  -5   5 2096.79   93.61
   0   5  -5 2172.90   95.65
   0   5   5 2259.73  108.33
   0   5  -5 1976.47   89.53
   0  -5  -5 2219.41   97.05
   0  -5  -5 2053.63  106.76
   0  -5   5 2247.04  101.62
   0  -5  -5 2306.25  119.84
   0  -5   5 1989.48   80.08
   0  -5  -5 2017.62   92.82
  -3  -6  -3 5275.29  243.64
   3   6   3 4837.78  200.20
   3  -6   3 4659.69  189.93
   3  -6   3 4659.87  192.06
  -3   6  -3 4507.44  185.85
  -3  -6  -3 4618.30  194.47
  -3  -6  -3 4523.90  185.92
   3   6   3 4809.06  202.92
   3   6   3 5066.58  205.55
   3  -6   3 4845.53  198.57
   3  -6   3 4576.99  190.55
  -3   6  -3 4240.51  173.79
   3   0   5   25.37   14.50
  -3   0  -5   18.73    5.51
   3   0   5   15.53   11.06
  -3   0  -5   15.28    5.91
   3   0   5   12.61   13.74
  -3   0  -5   16.78   13.81
   1   5  -5   48.26   16.68
  -1   5   5  121.76   20.43
   1  -5  -5  101.92   16.50
   1  -5  -5   61.34   16.64
   1  -5  -5   62.89   15.73
  -1  -5   5   61.08   22.26
  -1  -5   5   36.95   18.53
   1  -5  -5   68.45   17.35
   1  -5  -5  107.50   14.34
   1   5  -5   61.14   17.36
  -2  -7  -3   89.75   24.65
  -2  -7  -3   87.75   20.16
   2   7   3   89.63   20.85
  -2   7  -3  102.84   18.31
   2  -7   3  129.60   23.42
   2  -7   3   61.28   21.85
  -2   7  -3  106.17   18.00
   2   7   3   91.59   22.30
   2   7   3   80.04   20.88
  -2   7  -3  140.50   20.72
   2  -7   3   75.09   23.05
  -2  -7  -3   99.41   14.96
  -5  -3   3 1308.60   81.92
   5  -3  -3 1312.59   75.22
  -5   3   3 1090.49   56.32
   5   3  -3 1249.61   67.96
  -5  -3   3 1288.68   77.05
   5  -3  -3 1300.40   83.33
  -5   3   3 1291.66   79.52
  -5  -3   3 1361.83   91.11
   5   3  -3 1383.70  165.42
   5   3  -3 1186.52   84.10
   5  -3  -3 1410.04   64.38
  -4   2  -4 1235.92   73.11
   4  -2   4 1206.75   66.70
  -4  -2  -4 1142.78   65.23
  -4   2  -4 1108.82   66.37
   4  -2   4 1164.32   68.69
  -4  -2  -4 1137.85   61.24
   4  -2   4 1191.85   70.05
   4   2   4 1114.32   67.78
  -4  -2  -4  989.32   58.57
   4   2   4 1126.45   65.98
  -3  -1  -5  177.69   22.53
  -3  -1  -5  150.68   30.05
  -3   1  -5  163.10   22.04
   3   1   5  161.65   25.38
   3  -1   5  132.38   17.36
  -3   1  -5  151.23   18.02
  -3   1  -5  180.27   23.48
   3  -1   5  170.11   17.61
   3   1   5  223.08   29.56
  -3  -1  -5  172.84   14.46
   3  -1   5  177.48   34.94
   3   1   5  183.01   39.84
  -3   7  -2  331.09   31.87
  -3  -7  -2  432.14   35.74
   3  -7   2  376.32   33.83
  -3  -7  -2  373.67   65.97
  -3   7  -2  442.30   87.37
   3  -7   2  428.71   65.15
   3   7   2  412.06   48.08
  -3  -7  -2  318.39   24.13
   3  -7   2  337.54   38.23
   3   7   2  508.99   65.92
  -3   7  -2  324.94   43.33
   3   7   2  360.27   62.10
  -2  -8   2 3715.30  152.78
   2  -8  -2 3957.51  165.02
   2  -8  -2 3855.40  171.07
  -2   8   2 3944.55  182.16
   2  -8  -2 4017.85  167.91
  -2   8   2 3758.18  179.07
   2   8  -2 3997.61  166.72
  -2   8   2 4396.62  200.77
  -2  -8   2 3897.44  163.93
  -2  -8   2 3646.20  154.70
   2   8  -2 3940.88  166.39
   2   8  -2 3833.35  157.39
   0  -2   6 1452.54   68.61
   0  -2  -6 1588.96   85.30
   0  -2  -6 1511.16   72.86
   0   2  -6 1442.48   91.88
   0   2  -6 1539.12   73.18
   0   2   6 1507.97   71.76
   0  -2  -6 1518.31   69.39
   0   2   6 1442.41   67.53
   0   2   6 1516.38   69.28
   0   2  -6 1569.35   65.60
  -5   0  -3   16.00   12.69
   5   0   3   15.96    8.04
  -5   0  -3    9.48    4.06
   5   0   3   -1.55   12.02
   4   4  -4  383.48   45.41
  -4  -4   4  544.53   34.84
   4  -4  -4  560.13   47.91
   4  -4  -4  418.49   38.34
  -4   4   4  559.43   44.05
   4   4  -4  486.26   28.97
   4   4  -4  369.31   34.55
  -4  -4   4  660.50   99.15
  -4   4   4  594.83   61.62
   4  -4  -4  438.65   57.48
   4  -4  -4  564.70   83.95
   1   2  -6  124.63   22.34
   1   2  -6  114.48   22.70
  -1  -2   6  134.38   17.99
  -1  -2   6  121.54   11.74
   1  -2  -6  134.54   15.50
  -1   2   6  172.46   23.81
  -1   2   6  179.17   28.56
   1   2  -6  100.02    7.57
   1  -2  -6  187.04   27.70
  -1   2   6  219.94   33.58
   1  -2  -6  115.94   20.17
   0   9   0   19.82    7.88
   0  -9   0    5.50    8.07
   0  -9   0   44.41   12.68
   0  -9   0   34.00   13.80
   0   9   0   14.19   10.54
   0   9   0    5.76    8.61
  -1   0  -6   11.96   11.62
   1   0   6    8.28    8.03
   1   0   6   25.46   14.26
  -1   0  -6    5.04    5.67
   1   0   6   39.27   20.12
  -1   0  -6    1.66   13.93
   6   0   0 4713.48  185.61
  -6   0   0 5054.29  209.47
   6   0   0 4388.92  173.83
   6   0   0 5514.81  226.04
  -6   0   0 5408.22  216.64
  -6   0   1   11.11    5.37
   6   0  -1    1.84    5.56
   6   0  -1   33.31   13.54
  -6   0   1   20.53    9.40
  -6   0   1   13.31    4.53
  -5  -5   0 2199.22  156.72
   5  -5   0 2013.01   97.26
   5  -5   0 2151.91  110.74
  -5  -5   0 2323.84   97.40
   5   5   0 2368.56   98.42
  -5   5   0 2139.53  126.77
  -5   5   0 2278.16  109.99
   5  -5   0 2384.36  104.71
  -5   5   0 2401.98  107.93
  -5  -5   0 2334.41  125.68
   5   5   0 2370.99  130.19
   5   5   0 2238.60   98.53
  -2   0   6 2297.90   96.95
   2   0  -6 2129.32   88.93
  -2   0   6 2414.26  104.19
   2   0  -6 2511.57  105.43
   2   0  -6 2406.55  109.11
  -2   0   6 2378.83  106.78
   2   4   5  113.03   17.09
  -2  -4  -5  127.89   19.87
   2  -4   5  110.55   21.47
  -2   4  -5   92.99   19.26
  -2  -4  -5  132.59   15.74
   2  -4   5  103.83   19.48
  -2  -4  -5   93.56   19.55
   2  -4   5  124.30   18.44
  -2   4  -5   89.36   20.92
  -2  -4  -5   95.13   21.06
  -2   4  -5   76.52   20.24
  -2  -4  -5  123.42   20.92
  -5  -1  -3  446.73   55.80
  -5   1  -3  337.34   33.73
  -5  -1  -3  361.98   38.23
   5   1   3  372.20   24.16
   5  -1   3  309.27   22.16
  -5  -1  -3  336.06   21.56
  -5   1  -3  346.70   21.65
   5  -1   3  382.40   52.24
   5   1   3  416.07   27.87
  -5  -1  -3  380.26   32.16
  -5   1  -3  344.33   50.77
  -2   6  -4  354.29   57.92
   2   6   4  376.11   69.43
   2  -6   4  407.12   45.41
   2   6   4  425.19   65.18
  -2  -6  -4  401.03   27.07
  -2  -6  -4  540.97   56.83
   2  -6   4  370.62   28.40
   2  -6   4  372.52   31.29
   2   6   4  475.73   74.56
  -2   6  -4  381.41   53.03
  -2  -6  -4  379.72   71.33
   2  -6   4  477.87   51.84
  -5   5   1 2161.23  104.80
  -5  -5   1 2256.09   96.22
   5  -5  -1 2213.20   99.25
   5   5  -1 2287.63  166.60
   5   5  -1 2277.53   96.05
  -5  -5   1 2086.92  143.14
   5  -5  -1 2183.23   94.50
   5   5  -1 2175.32   97.61
  -5  -5   1 2230.32  101.55
  -5   5   1 2154.66   96.94
   5  -5  -1 2151.03   94.74
  -1   1  -6  869.34   79.47
  -1  -1  -6  846.67   74.18
   1  -1   6  883.17   55.91
  -1   1  -6  870.77   55.79
   1  -1   6  881.71   56.47
  -1  -1  -6  842.34   49.47
   1   1   6  850.44   64.97
   1   1   6  913.65   56.48
  -1  -1  -6  903.92   57.22
   1   1   6  885.30   54.40
  -1   1  -6  855.66   48.32
  -1   5  -5 1272.35   72.79
  -1  -5  -5 1360.86   83.18
  -1   5  -5 1362.92  121.49
  -1  -5  -5 1362.21   76.47
   1  -5   5 1450.63   61.12
   1  -5   5 1535.06   78.95
  -1  -5  -5 1315.79   73.76
  -1  -5  -5 1442.51   75.17
   1  -5   5 1425.27   94.96
  -1  -5  -5 1227.61   83.44
   1   5   5 1325.47   75.82
  -6  -1   0   -1.40    9.15
  -6  -1   0   13.42    3.92
   6   1   0   11.29    4.67
   6  -1   0   33.02    7.78
  -6   1   0   13.83    7.28
  -6   1   0   14.10    4.21
   6   1   0   41.39   15.06
  -6  -1   0   20.99    7.26
   6  -1   0   -0.63   10.89
   6  -1   0   36.06   11.49
  -6  -1   0   40.60   13.07
   6   1  -1 3387.62  138.17
   6  -1  -1 3833.67  158.90
  -6  -1   1 3258.09  132.72
   6  -1  -1 3955.38  159.09
   6  -1  -1 3454.82  141.09
   6  -1  -1 3229.41  130.95
  -6  -1   1 3517.71  145.34
  -6  -1   1 3655.41  155.93
   6   1  -1 3775.01  156.64
   4   0  -5   -6.64    3.50
  -4   0   5    9.23   11.73
   4   0  -5   16.41    7.80
   4   0  -5   13.35   13.03
  -4   0   5    7.86    5.27
  -4   0   5   10.57    4.18
  -2  -1   6  195.97   24.56
  -2  -1   6  286.38   42.55
   2  -1  -6  157.63   18.23
   2   1  -6  233.47   21.28
  -2   1   6  241.91   19.36
   2  -1  -6  174.94   38.85
   2   1  -6  253.59   37.56
  -2  -1   6  168.01   24.16
   2   1  -6  162.92   23.26
   2  -1  -6  237.74   29.45
  -2   1   6  165.24   23.40
  -2   1   6  181.76   23.51
   3   2   5  324.85   37.23
  -3  -2  -5  310.74   19.94
   3  -2   5  436.88   50.94
  -3  -2  -5  440.67   83.65
   3   2   5  356.79   25.82
  -3  -2  -5  426.13   57.76
   3  -2   5  350.38   25.14
   3  -2   5  306.29   22.59
  -3   2  -5  313.30   31.07
  -3   2  -5  281.62   37.64
  -3   2  -5  339.44   45.20
   3   2   5  353.36   46.96
   2  -8   2 1135.40   69.41
  -2  -8  -2 1091.32   63.70
   2   8   2 1136.08   75.46
  -2   8  -2 1053.07   73.08
   2   8   2 1023.35   74.54
  -2  -8  -2  945.48   86.18
  -2   8  -2  967.52   60.45
  -2   8  -2  875.88   64.59
   2  -8   2 1102.02   94.72
  -2  -8  -2 1065.47   75.58
   2  -8   2  968.23   56.78
   2   8   2  943.91   80.15
   0   7  -4  161.48   31.97
   0   7  -4  184.15   31.18
   0   7  -4  238.02   28.92
   0  -7  -4  160.24   29.42
   0   7   4  211.68   32.68
   0  -7  -4  146.75   36.68
   0  -7   4  236.56   44.29
   0  -7  -4  228.81   38.53
   0  -7   4  221.30   27.67
   0   7   4  211.89   26.02
   0   7   4  191.87   28.11
   0  -9   1   70.91   20.16
   0   9   1   56.92   19.31
   0   9   1   41.48   11.43
   0  -9   1  105.54   26.28
   0   9  -1   32.78   11.87
   0  -9  -1   66.91   20.68
   0   9  -1   51.32   17.17
   0  -9  -1   77.53   21.08
   0  -9  -1   59.07   15.74
   0  -9   1   87.51   21.38
   0   9  -1   53.62   14.31
   0   9   1   99.69   15.86
   0   8  -3  180.53   38.42
   0  -8   3  185.37   22.08
   0   8   3  253.62   36.56
   0   8  -3  176.74   17.93
   0   8   3  201.34   41.19
   0  -8  -3  246.67   44.60
   0  -8   3  213.38   38.92
   0   8  -3  218.31   31.57
   0  -8   3  264.43   40.72
   0   8   3  261.81   43.73
   0  -8  -3  210.85   43.81
   0  -8  -3  238.68   49.80
  -1   9   0 1170.79   69.74
  -1   9   0 1100.78  108.76
  -1  -9   0 1148.96   76.44
  -1   9   0 1173.80   69.66
  -1  -9   0 1207.52   86.89
   1  -9   0 1205.55   72.31
   1  -9   0 1199.71   72.24
   1   9   0 1198.63   69.33
   1  -9   0 1099.91   96.24
   1   9   0 1183.82   73.80
  -1  -9   0 1090.85   76.20
   1   9   0 1039.31   62.61
  -4   6  -2   24.02    6.71
   4   6   2   44.18   14.15
   4   6   2   36.79   16.33
   4  -6   2   16.25    7.76
  -4   6  -2   30.88   12.46
  -4  -6  -2   35.59   13.90
  -4  -6  -2   40.56   15.74
   4  -6   2   36.20   14.22
   4   6   2   21.14    5.82
  -4  -6  -2   52.60   12.47
   4  -6   2   13.91    7.89
   3   5   4  143.42   30.95
   3  -5   4  151.33   21.25
   3  -5   4   91.18   18.31
  -3   5  -4  105.75   21.32
  -3  -5  -4  125.27   15.47
  -3   5  -4  143.41   21.36
   3  -5   4   95.49   24.70
   3  -5   4  105.83   18.95
  -3  -5  -4  164.89   26.76
  -3  -5  -4  183.78   35.62
  -3  -5  -4  120.51   18.95
   3   5   4  143.56   22.76
   4  -1  -5 1243.61   64.38
   4   1  -5 1250.19   67.67
  -4   1   5 1286.77   70.62
  -4  -1   5 1292.09   68.25
  -4  -1   5 1270.84   73.09
   4   1  -5 1308.39   74.63
   4   1  -5 1413.87   71.46
   4  -1  -5 1518.15  133.93
   4   1  -5 1191.74   64.27
  -4   1   5 1282.43   81.81
   4  -1  -5 1310.38   87.41
   5   0  -4  198.72   15.00
   5   0  -4  195.70   35.54
  -5   0   4  198.73   18.88
  -5   0   4  225.94   13.62
   5   0  -4  211.82   41.29
   5   0  -4  189.98   18.86
  -2  -5   5  169.72   40.37
   2   5  -5  164.87   34.74
   2  -5  -5  165.81   27.15
   2  -5  -5  183.66   27.61
   2   5  -5  174.14   23.92
  -2   5   5  208.11   31.80
   2  -5  -5  211.50   31.59
   2  -5  -5  194.64   23.08
  -2  -5   5  290.95   52.22
   2  -5  -5  143.93   17.05
   1   7  -4  230.67   43.72
  -1  -7   4  277.17   43.72
   1  -7  -4  254.32   48.76
   1   7  -4  223.46   32.63
  -1  -7   4  298.03   53.14
  -1   7   4  251.18   43.67
  -1   7   4  317.83   38.81
   1  -7  -4  197.36   43.36
  -1  -7   4  218.54   21.69
  -1   7   4  319.53   56.59
   1   7  -4  250.86   27.06
   1  -7  -4  245.05   21.88
   3  -8   0   84.21   24.91
  -3   8   0   99.80   17.09
   3   8   0   84.46   21.40
  -3  -8   0  110.56   21.90
  -3  -8   0   93.97   15.10
   3  -8   0   88.62   33.68
  -3   8   0  110.06   20.57
   3  -8   0  100.93   19.94
   3   8   0  103.91   17.45
  -3  -8   0   51.13   21.92
   3   8   0   81.81   24.12
  -3   8   0  128.57   22.53
   4   5   3  460.62   47.92
   4  -5   3  369.71   27.12
  -4  -5  -3  389.71   64.22
  -4  -5  -3  465.97   48.38
   4   5   3  463.58   37.44
   4  -5   3  485.73   45.72
  -4   5  -3  392.31   25.53
  -4  -5  -3  558.16   73.13
   4  -5   3  412.99   61.67
  -4   5  -3  419.57   51.73
   4  -5   3  400.50   56.46
  -1  -8   3 2265.04  101.55
  -1   8   3 2303.88  108.09
   1   8  -3 2392.76  107.16
  -1   8   3 2357.91  107.45
   1   8  -3 2433.24  106.85
   1  -8  -3 2589.96  113.08
   1  -8  -3 2278.76  101.35
   1  -8  -3 2312.52  118.18
  -1   8   3 2491.31  144.25
  -1  -8   3 2304.39  111.50
   1   8  -3 2476.96  111.24
  -5  -4  -2 2042.06   97.73
  -5  -4  -2 1655.52   83.65
  -5  -4  -2 1672.83   95.81
   5  -4   2 1622.34   92.66
   5  -4   2 1895.08   84.68
  -5  -4  -2 1839.58   81.47
   5   4   2 1666.05   74.62
   5  -4   2 1815.73   83.47
   5  -4   2 1779.03   79.90
   5   4   2 1877.48   86.22
  -5   4  -2 1814.95   80.49
   3   4  -5   83.79   17.39
  -3  -4   5   84.62   20.74
  -3   4   5  127.84   19.84
   3   4  -5   77.67   18.71
   3  -4  -5   82.77   19.75
   3  -4  -5  101.92   25.84
   3   4  -5   69.31   13.20
  -3  -4   5  126.70   23.82
   3  -4  -5   77.35   18.98
   3   4  -5   72.16   19.74
   3  -4  -5   79.00   17.27
   3  -4  -5  131.05   20.81
  -4  -3  -4  239.51   41.59
  -4  -3  -4  281.83   45.76
  -4  -3  -4  254.27   27.12
   4  -3   4  230.30   22.21
  -4  -3  -4  292.10   36.75
  -4   3  -4  177.08   31.16
   4  -3   4  242.85   27.61
   4  -3   4  235.31   42.42
   4   3   4  247.00   45.45
  -4   3  -4  188.84   27.94
  -4   3  -4  208.00   30.48
  -5   2  -3 1054.65   56.36
  -5  -2  -3 1109.40   63.90
  -5   2  -3 1190.61   70.77
  -5  -2  -3 1241.88   71.84
   5   2   3 1308.39   76.97
   5  -2   3 1204.83   68.45
  -5   2  -3 1265.58   72.33
   5  -2   3 1185.24   68.76
  -5  -2  -3 1183.36  126.75
   5   2   3 1115.22   74.95
   5  -2   3 1220.12   65.40
   5  -1  -4   49.19   16.67
   5   1  -4   70.59   17.73
   5   1  -4   74.99   16.25
  -5   1   4   70.95   18.10
  -5   1   4   90.72   23.63
  -5  -1   4   49.56   16.43
   5   1  -4   63.53   12.63
  -5  -1   4   46.27   11.02
   5   1  -4   67.59   20.19
   5  -1  -4   70.53   21.70
   1  -2   6    4.26    5.65
  -1   2  -6   22.52   21.81
   1   2   6   34.49   19.87
  -1  -2  -6   39.33   15.56
   1  -2   6   -6.20   20.97
  -1   2  -6   19.16    5.94
   1   2   6   18.17   11.99
   1   2   6   35.74   13.04
  -1  -2  -6    5.86   13.63
   1  -2   6   -2.83   11.55
  -1   2  -6   10.48    6.95
  -1  -9   1  397.31   56.90
  -1  -9   1  335.65   56.45
  -1   9   1  376.16   27.89
  -1   9   1  408.97   56.99
  -1   9   1  313.61   64.29
  -1  -9   1  374.92   46.02
   1   9  -1  335.91   49.26
   1   9  -1  316.03   39.49
   1  -9  -1  401.30   41.04
   1  -9  -1  336.98   53.70
   1   9  -1  350.73   45.22
   1  -9  -1  318.35   25.60
  -4   7   0 1102.07  108.56
   4  -7   0 1207.96   68.74
   4  -7   0 1286.01   75.88
   4   7   0 1302.58   73.05
  -4  -7   0 1186.25   67.63
   4   7   0 1168.62   78.89
  -4  -7   0 1234.92   70.17
   4  -7   0 1267.66   94.00
   4   7   0 1246.36  131.52
  -4   7   0 1211.56   84.61
  -4  -7   0 1254.97   99.69
  -4   7   0 1226.37   68.37
  -5  -5  -1 5291.42  220.59
   5   5   1 5382.85  228.11
  -5  -5  -1 5775.18  230.10
  -5  -5  -1 5714.70  252.21
   5  -5   1 5306.43  223.78
   5   5   1 5197.11  212.91
  -5   5  -1 5254.38  212.52
   5  -5   1 5407.98  219.04
  -5   5  -1 4709.90  189.33
   5   5   1 5296.40  211.42
   5  -5   1 4873.42  201.36
   5  -5   1 5422.70  228.35
  -6  -2   0  236.28   22.74
  -6   2   0  270.87   42.24
  -6  -2   0  235.22   31.40
   6   2   0  198.80   26.98
   6   2   0  194.39   20.27
   6  -2   0  216.00   29.31
  -6  -2   0  172.93   18.79
   6  -2   0  177.29   14.58
   6  -2   0  220.62   18.61
  -3   8   1 1283.23   76.84
   3  -8  -1 1368.22  109.18
  -3   8   1 1056.00  105.86
   3  -8  -1 1241.70   70.88
   3   8  -1 1108.71   63.42
   3   8  -1 1214.36   70.90
   3  -8  -1 1201.07   72.99
  -3   8   1 1235.99   80.41
  -3  -8   1 1282.33  111.27
  -3  -8   1 1258.84   70.59
  -3  -8   1 1257.30   74.56
   3   8  -1 1289.47  138.96
  -6  -2   1 1335.99   71.57
   6  -2  -1 1327.68   79.63
   6  -2  -1 1267.35  105.16
  -6  -2   1 1310.17   94.91
  -6  -2   1 1098.49   60.51
   6  -2  -1 1294.36   69.67
   6  -2  -1 1247.42  103.44
   6   2  -1 1263.21  121.83
  -6  -2   1 1342.49   74.94
   6  -2  -1 1211.50   66.62
   6   2  -1 1296.21   69.37
  -3   7   3 1635.19   80.06
   3  -7  -3 1689.54   98.63
   3   7  -3 1476.07   71.87
   3   7  -3 1673.05   95.78
   3  -7  -3 1764.41   78.76
   3   7  -3 1703.81   87.25
  -3   7   3 1632.18   75.84
   3  -7  -3 1608.03   88.24
  -3  -7   3 1622.60   76.87
  -3  -7   3 1780.52   83.86
  -3   7   3 1616.22   84.40
   6   0   1   -1.16   12.42
  -6   0  -1   -6.27    9.93
   6   0   1  -11.95   10.31
  -6   0  -1    4.11    8.68
  -2   2   6  864.24   49.55
   2  -2  -6  901.04   52.00
   2   2  -6 1058.77   68.72
  -2  -2   6 1142.04   75.63
   2  -2  -6 1047.38   64.12
  -2   2   6 1099.09   64.81
   2  -2  -6 1128.39   70.91
  -2   2   6 1333.38   92.56
  -2  -2   6  986.57   54.02
  -2  -2   6 1072.87   67.04
   2   2  -6 1021.69   58.29
   1   9   1  117.18   21.78
   1  -9   1  133.62   24.94
  -1  -9  -1  135.15   19.66
   1  -9   1  145.91   22.62
  -1  -9  -1   92.99   15.05
  -1   9  -1  122.61   23.59
   1  -9   1  189.11   18.03
  -1   9  -1  181.34   27.46
   1   9   1  170.53   29.45
   1   9   1  144.43   25.06
  -1  -9  -1  148.57   30.41
  -1   9  -1  122.02   18.93
   0   3   6   14.40    7.47
   0  -3  -6   23.07   14.68
   0  -3  -6    8.08    8.46
   0  -3   6   17.56   15.10
   0  -3   6   14.69    9.09
   0   3   6   21.72   14.02
   0  -3  -6   -3.26    9.15
   0   3  -6   -0.86   16.05
   0  -3   6   23.27    9.20
   0   3  -6   22.28    4.92
   0   3  -6   22.24   10.30
   0   3   6   15.51   10.04
  -6   0   2  398.94   15.35
  -6   0   2  392.71   40.38
   6   0  -2  391.34   62.65
   6   0  -2  361.07   20.64
  -6   0   2  548.28   58.57
  -4   7   1 1106.01   97.26
   4  -7  -1 1085.17   73.65
  -4  -7   1 1129.47   98.37
   4   7  -1 1067.71   63.01
   4   7  -1  975.36   56.59
   4  -7  -1 1055.48   72.28
  -4   7   1  986.03   79.12
  -4   7   1 1103.33   68.95
   4  -7  -1  947.97   78.97
  -4  -7   1  887.88   54.68
   4   7  -1 1101.95  117.37
  -4  -7   1 1134.08  139.38
   1  -3  -6  538.15   35.43
  -1  -3   6  567.41   79.40
  -1  -3   6  482.47   37.23
   1   3  -6  556.65   65.04
  -1   3   6  514.26   36.81
  -1   3   6  631.29   63.40
   1  -3  -6  649.96   52.35
   1   3  -6  466.97   64.72
   1  -3  -6  510.74   38.90
  -3  -6   4  873.92   46.39
  -3  -6   4  918.14   60.55
   3  -6  -4  897.83   62.08
   3  -6  -4  868.26   63.24
  -3   6   4  865.09   54.02
   3   6  -4 1017.70   75.04
   3   6  -4  817.79   98.66
   3   6  -4  772.99   56.56
   3  -6  -4  888.06  107.57
  -3   6   4  915.21   61.26
  -3  -6   4  877.21   58.45
  -1  -8  -3 1883.63   87.15
   1  -8   3 2019.61   87.29
  -1   8  -3 2125.44   95.86
  -1   8  -3 1861.74   94.89
   1  -8   3 1967.77  111.40
   1   8   3 2091.35   91.69
   1  -8   3 1985.46   91.78
  -1   8  -3 1868.59   85.93
   1   8   3 2144.83  106.12
  -1  -8  -3 1913.28   87.73
   1   8   3 1816.13   84.29
  -1  -8  -3 2138.85   94.13
  -6  -1  -1 2524.23  107.72
   6  -1   1 3044.07  130.93
  -6   1  -1 2657.47  124.18
  -6   1  -1 3004.24  131.77
  -6  -1  -1 2714.86  119.75
   6  -1   1 3015.93  125.99
  -6  -1  -1 2796.38  117.04
   5   4  -3  232.57   27.01
  -5  -4   3  354.11   34.34
   5  -4  -3  327.12   41.60
   5  -4  -3  327.62   31.13
  -5   4   3  281.19   29.63
   5  -4  -3  232.93   61.97
   5   4  -3  313.48   18.03
  -5   4   3  383.34   40.71
   5  -4  -3  312.10   12.26
  -5  -4   3  240.36   31.33
  -5  -4   3  333.45   29.65
   5   4  -3  227.15   30.94
  -5   5   2 1961.53   89.83
   5  -5  -2 2092.40   89.30
   5   5  -2 1918.03   83.93
  -5  -5   2 1847.29   86.38
  -5  -5   2 1788.41   78.71
   5   5  -2 1826.46  126.76
  -5  -5   2 2018.49   90.94
   5   5  -2 1910.81   83.77
   5  -5  -2 1881.89   90.64
  -5   5   2 1859.13   87.73
   5  -5  -2 1971.11  104.70
   4  -2  -5  101.99   19.12
   4   2  -5   98.73   19.02
  -4  -2   5  132.67   18.20
   4  -2  -5   98.08   23.92
  -4   2   5  191.48   34.37
   4   2  -5   70.31   22.71
   4  -2  -5  116.87   12.43
   4   2  -5  101.42   12.43
   4   2  -5  129.20   25.29
   4  -2  -5   98.00   13.56
  -4   2   5  136.17   26.46
  -1  -7  -4 4763.89  197.00
   1  -7   4 4458.13  186.22
  -1   7  -4 4743.88  192.92
   1   7   4 5080.25  230.23
   1   7   4 4841.73  211.27
   1   7   4 4991.11  220.05
  -1   7  -4 4829.03  200.66
  -1  -7  -4 4954.88  207.38
  -1   7  -4 4693.73  194.85
  -1  -7  -4 4725.51  193.07
   1  -7   4 4887.13  214.95
   6  -1  -2   71.45   17.98
  -6   1   2  105.12   10.60
   6  -1  -2   70.50   15.70
   6   1  -2  117.90   20.49
   6   1  -2   85.58   19.76
   6  -1  -2   89.92   18.25
  -6  -1   2   96.69   13.75
  -6  -1   2   56.09   14.46
  -6  -1   2  104.76   18.64
   6  -1  -2   83.42   20.43
  -6   1   2   95.82   11.53
   4   6  -3 8132.93  329.72
  -4  -6   3 8082.35  326.60
  -4   6   3 7845.70  315.85
   4   6  -3 9039.98 1056.54
   4  -6  -3 9251.78 1083.13
  -4   6   3 8116.22  326.73
   4  -6  -3 9216.44 1076.96
  -4  -6   3 9365.95 1099.16
   4   6  -3 8757.87 1025.32
   4  -6  -3 8236.25  330.81
   3  -8   1  559.19   66.64
  -3  -8  -1  610.37   42.38
  -3   8  -1  595.57   41.36
   3  -8   1  657.98   54.50
   3   8   1  578.47   66.34
  -3   8  -1  712.67   93.01
  -3  -8  -1  726.33  118.79
   3   8   1  649.69   65.82
  -3  -8  -1  621.09   70.85
   3   8   1  656.96   72.29
  -3   8  -1  637.85   94.24
   3  -8   1  598.29   41.60
  -3  -3  -5   20.97    8.59
   3   3   5   48.32   12.49
  -3  -3  -5   26.75   11.01
  -3   3  -5   40.29   14.54
   3  -3   5   -2.68   10.30
  -3   3  -5   20.91   11.96
   3  -3   5   20.05    7.16
  -3  -3  -5   20.09    6.89
   3   3   5   23.86    9.82
  -3  -3  -5   20.95   11.63
   3  -3   5   34.01   14.39
  -3   3  -5    6.68    5.83
   5   2  -4  553.47   57.76
   5   2  -4  593.58   68.73
  -4   7  -1  561.06   43.57
   4  -7   1  580.41   45.88
  -4  -7  -1  675.38   51.74
   4   7   1  639.24   68.03
  -4  -7  -1  545.91   43.01
   4  -7   1  547.74   66.86
  -4   7  -1  600.25   80.31
  -4   7  -1  604.51   42.84
   4   7   1  613.18   95.57
   4   7   1  623.16   83.71
  -4  -7  -1  569.06   83.86
   4  -7   1  563.15   42.32
   0  -6  -5 5687.37  231.61
   0   6   5 5401.62  225.00
   0  -6   5 4736.76  187.92
   0   6   5 5285.74  230.94
   0  -6  -5 5651.08  243.74
   0  -6   5 5089.45  200.94
   0   6  -5 5067.19  209.30
   0  -6  -5 5656.58  231.56
   0   6  -5 5195.47  212.45
   0  -6  -5 5494.89  229.05
   0  -6   5 5769.76  236.98
   0  -6   5 5304.59  220.61
   2  -7  -4    7.76    7.69
  -2   7   4   33.61    9.93
  -2   7   4   74.86   18.21
  -2  -7   4   28.90    6.92
   2   7  -4   11.20    5.15
  -2  -7   4   19.49   21.84
  -2   7   4   21.25   12.74
  -2  -7   4   32.47   14.86
   2   7  -4    7.26    4.80
   2  -7  -4   47.78   13.78
   2   7  -4   22.86    9.40
   2  -7  -4   23.50    7.57
   0  -9  -2   74.00   17.65
   0  -9   2   82.77   21.70
   0   9  -2   42.23   17.21
   0  -9   2   96.25   20.59
   0   9  -2   56.29   14.92
   0  -9  -2   57.74   18.94
   0   9   2   99.19   22.00
   0   9  -2   94.70   17.37
   0  -9  -2   96.33   22.35
   0   9   2   71.73   20.70
   0   9   2   62.81   16.67
   0  -9   2   77.33   19.02
   6  -2   1  156.15   24.16
  -6  -2  -1  147.75   19.10
  -6   2  -1  103.72   18.72
   6  -2   1   81.52   17.20
  -6   2  -1   82.32   17.02
   6   2   1  126.74   18.17
  -6  -2  -1  133.30   16.27
   6  -2   1  103.80   14.01
  -6  -2  -1  104.61   16.65
  -6   2  -1  121.39   13.40
  -5  -3  -3   58.62   11.71
  -5  -3  -3   55.58   12.29
  -5  -3  -3   93.70   17.71
  -5  -3  -3   49.08   13.14
  -5   3  -3   94.55   14.14
  -5   3  -3   72.40   16.49
   5  -3   3   58.45   15.34
  -5  -3  -3   59.71   12.21
   5  -3   3   59.08   18.78
   5   3   3   50.87   17.61
   5  -3   3   88.60   20.32
  -6   2   2  415.48   14.42
   6  -2  -2  411.41   41.34
   6   2  -2  402.70   31.32
  -6  -2   2  365.84   34.97
   6  -2  -2  406.08   35.39
   6  -2  -2  379.62   69.40
   6   2  -2  433.19   43.27
  -6  -2   2  483.01   51.46
   6  -2  -2  474.97   75.86
   6  -2  -2  374.98   20.68
   6   2  -2  445.67   70.99
   4  -5  -4   -1.23   10.05
  -4   5   4   23.26    6.25
   4  -5  -4   13.11    7.02
  -4  -5   4   -1.66    7.48
  -4   5   4   22.49    9.78
   4   5  -4   28.16   10.67
   4   5  -4   17.01    7.56
   4  -5  -4   19.79    7.08
  -4  -5   4   24.92   20.95
   4  -5  -4   38.44   11.83
   1  -6  -5 1868.62   83.97
   1  -6  -5 1749.63   88.62
  -1  -6   5 1720.14   83.44
  -1   6   5 1908.20   98.37
  -1  -6   5 1962.77   96.76
   1  -6  -5 1885.97  124.37
   1   6  -5 1648.42   74.85
  -1   6   5 1715.65   92.59
  -1  -6   5 1703.69   68.02
   1   6  -5 1716.51  122.03
   1  -6  -5 1940.99   93.01
  -2   0  -6  514.63   52.34
  -2   0  -6  467.66   36.40
   2   0   6  463.12   33.63
   2   0   6  416.03   21.24
   2   0   6  425.56   30.72
  -2   0  -6  459.64   56.16
  -2  -9   0  307.57   44.05
  -2  -9   0  305.76   54.39
  -2   9   0  313.33   55.20
  -2   9   0  310.32   36.91
  -2  -9   0  361.75   54.86
   2  -9   0  313.68   32.18
   2   9   0  299.25   39.19
   2  -9   0  222.74   30.78
  -2   9   0  332.94   59.86
   2  -9   0  314.96   50.69
   2   9   0  360.60   49.09
   2   9   0  290.93   37.85
  -1  -3  -6 2480.94  130.66
   1  -3   6 2194.80   99.63
  -1   3  -6 2297.50  105.82
  -1   3  -6 2183.30  102.62
  -1  -3  -6 2142.47   93.57
   1   3   6 2011.51   93.55
   1   3   6 2104.69  100.04
  -1   3  -6 2185.08   89.45
   1   3   6 2322.80  108.60
  -1  -3  -6 2153.12   95.45
   1  -3   6 2045.43   93.07
   2  -8  -3 1378.10  166.42
  -2  -8   3 1416.96   82.25
   2   8  -3 1205.31  101.25
   2   8  -3 1304.61   99.09
  -2  -8   3 1324.73   76.64
  -2   8   3 1359.94   96.12
  -2   8   3 1577.67   74.88
   2  -8  -3 1312.16   87.56
  -2   8   3 1287.73   75.40
   2   8  -3 1548.17   79.03
   6  -3   0 2146.05   91.52
  -6  -3   0 1920.60   83.77
   6  -3   0 2124.81   99.26
   6   3   0 2019.74   89.74
   6  -3   0 1881.57   80.88
  -6  -3   0 2217.70   97.21
   6  -3   0 1933.45   89.37
  -6  -3   0 2183.76  101.97
  -6  -3   0 1928.44   94.53
  -6   3   0 2132.74   90.11
   6   3   0 1952.42   79.66
  -6  -3   1 5992.21  242.05
   6  -3  -1 5956.27  245.11
   6  -3  -1 6579.85  261.09
   6  -3  -1 5891.55  234.37
   6  -3  -1 6173.92  251.16
   6   3  -1 6007.10  243.93
   6  -3  -1 6500.40  268.50
  -6  -3   1 5773.84  230.56
   6   3  -1 6020.11  239.09
   6   3  -1 6535.44  266.00
  -6  -3   1 5800.64  239.56
   2   3  -6   13.80    7.32
  -2   3   6   22.18   10.88
   2  -3  -6    9.52    5.77
   2  -3  -6   21.16    6.82
   2   3  -6    8.33    8.04
  -2  -3   6  -18.46   10.94
  -2   3   6    5.03    6.87
   2  -3  -6   16.19   10.18
   2  -3  -6    2.33   19.15
   2   3  -6    3.19    1.92
  -2  -3   6   21.42   16.80
   2  -5   5   17.10    7.28
   2   5   5   26.93   13.45
  -2   5  -5   11.56   12.40
   2  -5   5   11.00    5.50
  -2  -5  -5   13.36    6.33
  -2   5  -5    9.24   12.17
  -2  -5  -5    8.84    9.61
   2  -5   5   31.79   16.90
  -2  -5  -5   11.27   10.62
  -2  -5  -5   21.67   15.06
   2  -5   5   75.53   19.20
  -2  -5  -5   20.18   14.54
  -3   8   2 1749.86   97.07
   3   8  -2 1812.34   85.17
   3   8  -2 1842.72   81.74
   3   8  -2 1793.64   84.55
   3  -8  -2 1777.81   89.80
   3  -8  -2 1753.28   79.31
  -3   8   2 1593.46   74.44
  -3  -8   2 1671.77   83.75
   3  -8  -2 1794.72   91.55
  -3   8   2 1922.14  123.44
  -3  -8   2 1586.91   83.91
  -3  -8   2 1649.39   72.58
   2  -1   6  157.03   23.74
  -2   1  -6  135.39   23.08
  -2  -1  -6  158.76   20.75
   2  -1   6  180.79   24.54
  -2   1  -6  176.08   23.79
  -2  -1  -6  139.19   16.41
   2   1   6  160.58   27.79
  -2  -1  -6  169.08   21.10
   2   1   6  141.97   18.22
  -2   1  -6  117.61   26.02
   2  -1   6  128.72   22.12
   2   1   6  158.05   33.74
   4   7  -2 3422.94  192.74
   4   7  -2 3370.89  140.38
   4  -7  -2 3247.42  139.11
  -4   7   2 3152.86  136.11
   4   7  -2 2939.35  135.04
  -4  -7   2 3273.65  141.16
  -4  -7   2 2997.29  126.04
  -4   7   2 3003.75  128.86
   4  -7  -2 3063.02  129.62
  -4   7   2 3222.45  133.42
  -4  -7   2 3206.45  139.15
   4  -7  -2 3251.35  134.17
  -3   0   6 6946.22  275.46
   3   0  -6 7085.07  281.77
   3   0  -6 6676.91  272.55
  -3   0   6 6897.35  273.68
   3   0  -6 6404.85  254.38
  -3   0   6 6476.21  263.76
   1   9  -2 1533.40   81.44
  -1  -9   2 1445.95   71.42
  -1   9   2 1593.55  119.33
  -1   9   2 1694.06  166.14
  -1   9   2 1693.46  111.26
  -1  -9   2 1626.74   72.73
   1   9  -2 1539.61   73.12
   1  -9  -2 1558.01   88.47
  -1  -9   2 1585.47   77.11
   1   9  -2 1525.81  117.95
   1  -9  -2 1760.85  101.23
   1  -9  -2 1637.36   76.13
  -2   9   1   85.06   25.69
  -2  -9   1   74.53   19.53
   2  -9  -1  115.07   18.12
   2   9  -1   88.22   22.44
  -2  -9   1   86.16   21.73
  -2  -9   1   54.35   14.86
   2   9  -1   91.75   21.83
   2  -9  -1   36.23   13.68
  -2   9   1  113.83   19.49
   2   9  -1   23.32   14.14
   2  -9  -1   51.77   13.53
  -2   9   1   65.96   19.05
   3  -7   3   31.08   15.90
  -3  -7  -3   89.73   19.37
   3   7   3   73.28   18.44
  -3   7  -3   88.47   21.49
  -3  -7  -3   53.17   16.17
  -3  -7  -3   61.70   14.37
  -3   7  -3   55.10   13.81
   3   7   3   84.88   18.65
   3  -7   3   64.16   17.85
   3   7   3   54.40   14.12
  -3   7  -3   63.52   16.94
   3  -7   3  100.36   22.04
  -4   3   5  693.40   55.31
   4  -3  -5  756.12   47.93
   4  -3  -5  590.75   35.18
   4   3  -5  771.95   42.43
  -4   3   5  813.11   76.07
  -4  -3   5  603.93   46.25
   4   3  -5  744.14   41.41
   4  -3  -5  674.82   48.98
   4   3  -5  685.27   45.09
   4  -3  -5  792.51   86.56
   4   3  -5  860.22   74.92
  -4  -3   5  827.90   49.82
   4  -4   4  501.48   76.95
  -4  -4  -4  556.16   60.28
   4  -4   4  476.62   32.73
  -4  -4  -4  530.14   65.08
   4  -4   4  483.58   37.33
  -4  -4  -4  505.78   32.13
  -4  -4  -4  526.00   51.93
  -4   4  -4  508.01   61.09
  -4   4  -4  396.37   54.69
  -4   4  -4  453.03   72.26
   4   4   4  526.59   77.98
  -4  -4  -4  528.88   46.92
  -3   1   6  246.75   39.43
   3  -1  -6  157.66   11.39
  -3   1   6  153.18   18.89
   3   1  -6  185.28   27.68
  -3   1   6  171.78   28.84
   3   1  -6  164.77   20.36
  -3  -1   6  201.35   22.44
   3  -1  -6  202.16   16.16
  -3  -1   6  175.36   22.13
  -3  -1   6  177.53   13.79
   3   1  -6  180.59   28.07
   3  -1  -6  164.01   22.72
  -1  -9  -2  118.62   18.02
  -1  -9  -2   99.99   17.78
   1   9   2   97.36   21.42
   1  -9   2   85.37   24.27
  -1  -9  -2  122.63   17.58
  -1   9  -2  102.90   20.43
   1   9   2   89.36   21.33
  -1   9  -2   62.59   19.49
  -1   9  -2   60.98   16.23
   1  -9   2   82.23   20.30
   1  -9   2   75.48   20.20
   1   9   2   83.35   20.80
   5   6   0  192.11   29.75
  -5  -6   0  230.69   22.93
  -5  -6   0  183.56   19.09
  -5   6   0  220.51   26.24
  -5   6   0  226.97   40.95
   5  -6   0  142.37   46.92
   5   6   0  220.15   28.71
   5   6   0  237.83   20.67
  -5   6   0  227.31   46.59
  -5  -6   0  245.45   28.74
   5  -6   0  219.42   18.93
   5  -6   0  226.64   27.80
   0  -4   6 1602.87   75.90
   0   4  -6 1530.24   70.80
   0  -4  -6 1678.66   78.89
   0  -4  -6 1701.43  108.30
   0  -4  -6 1648.69   97.76
   0  -4  -6 1789.62   80.50
   0   4   6 1760.51   86.76
   0  -4  -6 1722.18   78.00
   0  -4   6 1475.28   75.67
   0   4  -6 1557.10   74.85
  -5   3   4   23.69   12.85
  -5  -3   4   17.15    6.95
   5  -3  -4   12.27    7.21
   5   3  -4   21.68    7.75
   5   3  -4   15.05    8.00
  -5  -3   4   26.09   18.22
   5   3  -4   16.55   12.47
   5  -3  -4   26.91    9.02
  -5  -3   4   23.53    5.70
   5  -3  -4   40.56   13.83
  -2   9  -1   35.06   11.73
   2   9   1   51.08   15.55
   2  -9   1   23.08   11.40
  -2  -9  -1   25.33   10.76
   2  -9   1   48.85   14.94
   2   9   1   47.30   11.67
  -2  -9  -1   41.64   15.75
  -2  -9  -1   29.24   10.84
  -2   9  -1   41.52   12.04
   2   9   1   57.37   14.60
  -2   9  -1   17.23   11.10
   2  -9   1   61.36   16.83
   5  -6  -1 2388.37  100.95
  -5   6   1 1950.69   93.89
  -5  -6   1 2238.23  100.19
   5   6  -1 2129.45   94.28
   5  -6  -1 2048.62  114.02
   5   6  -1 2211.73   94.58
  -5   6   1 2280.65  131.02
  -5  -6   1 2514.89  113.63
   5   6  -1 2104.37  152.84
  -5   6   1 2401.32  116.85
   5  -6  -1 2276.27   98.97
  -5  -6   1 2189.89  138.73
  -1  -4   6  179.00   28.44
   1  -4  -6  171.11   35.89
   1   4  -6  148.48   25.84
  -1   4   6  179.16   20.54
   1  -4  -6  163.29   25.63
   1  -4  -6  173.22   23.03
   1  -4  -6  201.62   27.93
  -1  -4   6  227.62   31.50
   1   4  -6  160.10   24.59
   1  -4  -6  233.46   28.31
  -1  -6  -5   42.40   24.68
   1   6   5   29.59   19.55
  -1  -6  -5   49.90   14.64
   1  -6   5   56.91   13.02
  -1  -6  -5   57.86   15.50
  -1  -6  -5   36.93    8.48
   1  -6   5   28.63   22.18
  -1   6  -5   25.14   10.95
  -1   6  -5   54.77   19.30
   1  -6   5   68.79   21.74
   5   5   2  367.48   56.07
  -5   5  -2  374.09   28.75
   5  -5   2  519.74   52.26
   5  -5   2  376.69   37.58
  -5  -5  -2  461.98   42.23
   5  -5   2  295.53   68.71
   5  -5   2  372.47   25.22
  -5  -5  -2  424.87   50.30
   5   5   2  464.07   41.14
  -5   5  -2  358.25   42.83
   5   5   2  292.35   67.77
  -5  -5  -2  355.89   22.62
  -3   5   5   74.61   20.72
   3  -5  -5   32.03    8.65
   3   5  -5   40.92   21.49
   3  -5  -5   50.01   16.21
   3   5  -5   41.28    9.21
   3  -5  -5   21.92   16.82
   3  -5  -5   36.64   10.39
  -3  -5   5   69.78   20.33
   3  -5  -5   65.37   14.52
   3   5  -5   17.10    7.01
  -3  -5   5   18.98    9.12
   2  -2   6  136.10   22.72
   2  -2   6   90.77   19.85
   2  -2   6  185.07   30.25
  -2  -2  -6  135.35   22.87
  -2  -2  -6  103.03   17.22
  -2  -2  -6  106.39   19.16
  -2   2  -6  119.68   17.21
   2   2   6  136.54   24.98
   2   2   6  146.30   23.70
  -2   2  -6   96.87   15.98
   2   2   6  137.70   32.58
  -2   2  -6  147.90   19.78
  -6   0  -2   12.96    5.69
   6   0   2   13.66   10.44
   6   0   2   42.14   15.84
  -6   0  -2   -5.62   12.16
   2  -8   3   78.82   19.54
   2   8   3   93.35   17.70
  -2  -8  -3   45.90   12.92
  -2   8  -3   33.39   14.61
  -2  -8  -3   74.66   18.19
   2   8   3   45.43   13.20
   2   8   3   39.96   14.97
  -2  -8  -3   78.81   22.02
  -2   8  -3   38.75   11.56
  -2   8  -3   58.27   15.30
   2  -8   3   46.99   12.49
   6   0  -3   13.33   11.87
  -6   0   3    1.42    7.51
  -6   0   3    6.08    2.43
  -6   0   3    1.18    2.67
   6   0  -3   22.94   13.91
   6   0  -3    7.21    5.28
  -3  -6  -4  569.70   52.11
  -3  -6  -4  507.33   71.75
  -3   6  -4  501.12   83.71
   3   6   4  534.97   55.57
  -3   6  -4  480.88   33.95
   3   6   4  446.84   87.22
   3  -6   4  546.26   55.29
   3  -6   4  546.94   43.63
   3  -6   4  469.31   65.80
   3   6   4  604.03   45.06
  -3  -6  -4  534.74   36.23
   3  -6   4  708.20  109.53
  -6   3  -1 2478.05  105.48
   6  -3   1 2138.68  108.59
   6  -3   1 2351.52  138.58
  -6  -3  -1 2284.43  101.49
   6   3   1 2213.01   98.30
   6  -3   1 2419.44  103.82
  -6   3  -1 2190.32  105.26
   6   3   1 2170.04   89.23
  -6  -3  -1 2164.42   88.59
  -6  -3  -1 2129.34  133.33
  -3   4  -5   22.73   17.88
   3  -4   5   24.12    9.16
  -3  -4  -5   16.83   10.16
   3   4   5   13.89   17.94
  -3  -4  -5   22.65   12.48
   3  -4   5   12.77    9.88
  -3  -4  -5   25.89    7.61
   3  -4   5    1.79   13.75
  -3  -4  -5   51.38   18.29
  -3   4  -5    6.64    5.77
  -3  -4  -5   17.63    8.86
  -3   4  -5   17.39    7.61
  -6  -3   2  217.03   26.27
   6   3  -2  155.42   29.74
   6   3  -2  219.55   30.81
   6  -3  -2  203.53   33.77
  -6  -3   2  171.10   15.01
   6  -3  -2  201.96   30.56
   6  -3  -2  164.49   34.10
  -6  -3   2  188.20   22.69
   6  -3  -2  164.57   10.62
   6  -3  -2  175.67   22.03
   6   3  -2  138.91   18.90
   2  -7   4  430.41   44.42
  -2  -7  -4  467.88   38.06
   2   7   4  449.68   97.62
  -2  -7  -4  471.86   74.73
  -2   7  -4  420.78   60.30
  -2   7  -4  398.83   62.59
   2  -7   4  611.07   89.68
   2  -7   4  416.83   21.51
   2   7   4  637.77   81.08
  -2  -7  -4  391.66   24.64
   2   7   4  473.49   61.38
   3  -8   2  434.93   43.56
   3  -8   2  354.36   69.31
  -3   8  -2  499.02   35.95
  -3  -8  -2  479.40   44.22
  -3  -8  -2  572.22   69.23
   3   8   2  588.56   81.99
  -3  -8  -2  406.93   80.52
   3   8   2  425.33   53.91
  -3   8  -2  436.52   60.93
   3  -8   2  555.78   88.01
  -3   8  -2  448.39   77.41
   3   8   2  453.88   58.82
  -2  -6   5   11.83    2.79
  -2   6   5   22.04    8.70
   2  -6  -5    5.42   10.66
  -2  -6   5   47.69   22.77
   2  -6  -5   12.45    8.69
   2  -6  -5   -1.12   12.34
   2   6  -5    4.03    8.83
   2   6  -5   17.04    7.42
  -2   6   5   19.77    9.36
   2  -6  -5    4.90    5.61
  -2  -6   5   13.94    6.81
  -6   1  -2  606.15   40.58
  -6  -1  -2  618.27   72.89
  -6   1  -2  490.78   27.66
  -6   1  -2  520.85   60.66
   6   1   2  528.90   63.87
   6  -1   2  512.12   42.69
   6   1   2  562.32   74.48
   6  -1   2  527.49   65.32
  -6  -1  -2  583.66   75.79
   3   2  -6  867.57   51.34
  -3   2   6  737.31   75.40
   3  -2  -6  713.89   41.08
   3  -2  -6  755.25   51.44
   3   2  -6  745.16   73.65
  -3  -2   6  730.87   52.17
   3  -2  -6  893.95   71.96
   3   2  -6  597.51   49.02
  -3   2   6  846.21   70.12
  -3  -2   6  797.22   46.75
  -4  -6  -3 2210.54  107.37
   4   6   3 2370.99  106.52
  -4   6  -3 2058.91   98.39
   4  -6   3 2026.67   98.83
  -4  -6  -3 2371.35  112.27
   4  -6   3 2362.21  119.89
   4  -6   3 2152.42   97.44
   4   6   3 2025.82  112.05
   4   6   3 2541.59  129.71
   4  -6   3 2238.61  100.40
  -4   6  -3 1961.77   85.63
  -4  -6  -3 2223.22  163.26
   6  -1  -3 1670.52   77.62
  -6   1   3 1377.05  162.04
   6   1  -3 1573.89   70.27
  -6  -1   3 1397.22   71.34
   6   1  -3 1536.90   71.17
   6   1  -3 1398.35   68.81
   6  -1  -3 1570.81   83.60
  -6   1   3 1497.98   65.93
  -6  -1   3 1507.22   67.85
  -5  -5   3  442.07   64.46
   5  -5  -3  335.34   21.77
   5  -5  -3  331.38   33.57
  -5  -5   3  342.16   40.90
  -5  -5   3  308.04   32.45
   5  -5  -3  345.26   53.76
   5   5  -3  335.67   37.61
   5  -5  -3  346.11   27.04
  -5   5   3  342.80   40.17
   5   5  -3  274.44   57.63
   5   5  -3  312.35   30.21
  -5   5   3  327.20   24.58
   4   0   5    4.78    6.58
  -4   0  -5   -0.24    7.40
  -4   0  -5   10.14    8.00
   4   0   5   12.78   13.66
  -4   0  -5    4.72   11.70
   4   0   5   -1.66   12.97
  -5  -6  -1  721.05   45.79
  -5  -6  -1  985.52   65.27
   5   6   1  917.45  117.04
  -5   6  -1  932.44   56.66
   5  -6   1  867.75   53.01
  -5   6  -1  821.95   73.27
   5   6   1  857.78   56.06
   5  -6   1  822.21   71.26
  -5  -6  -1  844.72  105.37
   5  -6   1  801.02   52.87
   5   6   1  865.88   75.54
   4   7   2  501.24   80.60
  -4   7  -2  441.25   78.16
   4   7   2  557.38   62.59
   4  -7   2  549.53   70.67
  -4  -7  -2  471.26   34.45
   4   7   2  504.92   39.76
  -4   7  -2  582.10   78.19
   4  -7   2  382.47   84.75
  -4   7  -2  459.66   63.19
  -4  -7  -2  627.69   61.83
  -4  -7  -2  486.07   72.23
   4  -7   2  573.35   71.12
  -5   4  -3   24.57    8.69
  -5  -4  -3   35.88   14.22
   5  -4   3   13.11    7.92
   5  -4   3    8.46    6.18
  -5  -4  -3   31.42   10.68
   5   4   3   20.87   16.60
  -5  -4  -3   14.32    7.17
   5   4   3    3.88    2.84
   5  -4   3   11.07   11.80
  -5  -4  -3    7.40    4.04
  -1  -4  -6  161.47   26.35
  -1  -4  -6  171.46   17.21
   1  -4   6  136.33   20.33
  -1  -4  -6  100.01   14.71
   1  -4   6  116.57   14.98
   1  -4   6  151.68   20.30
  -1   4  -6   97.52   18.37
  -1  -4  -6  144.56   24.62
  -1   4  -6   78.96   22.61
  -1  -4  -6  173.12   37.08
  -1   4  -6   87.59   23.70
   1   4   6  118.65   21.93
  -2  -9   2   71.32   22.28
   2  -9  -2   91.04   25.75
   2   9  -2  110.65   23.97
  -2  -9   2  144.68   27.38
  -2   9   2   73.48   18.52
   2   9  -2   96.38   22.36
  -2   9   2  114.40   27.59
   2  -9  -2  112.89   23.53
  -2   9   2  133.86   20.50
  -2  -9   2   79.75   17.52
   2   9  -2  101.98   16.93
   2  -9  -2  103.42   16.64
  -4   1  -5  872.64   52.02
   4   1   5  816.08   50.73
  -4  -1  -5  802.96   76.69
   4  -1   5  867.54   55.53
   4   1   5  792.22   51.15
   4  -1   5  928.48   55.56
  -4   1  -5  868.80   67.95
  -4   1  -5  797.62   51.16
  -4  -1  -5  815.16   52.11
   4  -1   5  758.99   51.92
   4   1   5  778.83   55.35
  -6  -4   0 2241.90   97.98
  -6   4   0 2370.61   73.99
  -6  -4   0 2395.43   99.08
   6   4   0 2358.87   98.05
   6   4   0 2364.98   71.67
   6  -4   0 2208.64   73.90
   6  -4   0 2357.44   80.17
   6  -4   0 2336.73   92.41
  -6  -4   0 2230.17  126.36
   6  -4   0 2307.69   73.40
   6   4   0 2323.72  140.14
   5   0   4 3367.59  135.37
   5   0   4 3203.86  135.58
  -5   0  -4 3217.21  137.05
   5   0   4 3386.75  144.60
  -5   0  -4 3290.11  132.53
  -5   0  -4 3363.99  159.82
  -6  -4   1   36.16    8.71
  -6   4   1   21.07    5.42
   6  -4  -1   14.50   11.72
   6  -4  -1   32.64    6.00
   6   4  -1   16.61    5.65
  -6  -4   1   38.35    7.98
   6   4  -1   17.64    7.58
   6  -4  -1   25.93    9.57
  -6  -4   1   33.22   10.71
   6  -4  -1   33.40    9.21
   6   4  -1   31.65   15.44
  -5  -6   2  112.02   20.49
  -5   6   2  104.67   21.67
   5  -6  -2  114.23   22.40
   5   6  -2   89.71   17.37
  -5  -6   2  122.76   20.48
  -5   6   2  172.11   39.33
   5  -6  -2  135.78   34.02
   5   6  -2  134.88   33.85
   5  -6  -2  129.16   22.97
  -5  -6   2  148.78   23.35
   5   6  -2  100.11   18.73
   2  -4  -6 3043.75   93.21
  -2  -4   6 2890.50  103.11
   2   4  -6 2591.19  149.00
   2  -4  -6 3187.47  102.74
   2  -4  -6 3049.34  100.57
   2   4  -6 2765.79   88.06
  -2  -4   6 2889.49   91.70
   2  -4  -6 2808.13   96.79
   2  -4  -6 2871.15   92.75
   6  -2   2 1478.78   55.11
  -6  -2  -2 1513.53   58.26
   6  -2   2 1543.28   73.31
  -6   2  -2 1368.52   58.52
   6  -2   2 1586.03   53.65
  -6   2  -2 1394.70   46.79
  -6   2  -2 1568.04   57.31
   6   2   2 1416.18   78.97
  -6  -2  -2 1372.51   52.15
  -6  -2  -2 1636.42   92.69
   0  -8  -416435.87 2505.60
   0  -8  -416399.63 2499.38
   0  -8   416534.22 2520.52
   0   8  -416318.76  449.36
   0  -8   416101.19  454.22
   0   8  -415678.13  440.84
   0  -8  -416902.55 2576.59
   0   8  -414999.32  421.06
   0   8   417174.81 2617.52
   0   8   415888.90  448.30
   0   8   417047.52 2599.28
   5  -1   4  160.44   33.48
  -5   1  -4  172.65   28.66
  -5   1  -4  145.09   22.06
  -5  -1  -4  146.17   29.50
  -5   1  -4  120.63   21.23
   5  -1   4   91.45   13.36
  -5  -1  -4  222.41   28.57
   5   1   4  163.36   25.62
  -5  -1  -4  153.46   30.22
   5  -1   4  144.53   25.34
   5   1   4  161.81   37.99
  -6  -2   3  155.64   23.15
   6   2  -3  170.37   32.12
   6  -2  -3  159.26   27.81
   6   2  -3  158.58   20.98
   6  -2  -3  141.67   21.08
  -6  -2   3  124.86   18.31
   6  -2  -3  190.41   31.33
  -6  -2   3  184.26   27.00
   6   2  -3  174.71   23.37
  -6   2   3  115.60   16.26
   6  -2  -3  136.05   33.85
  -4   4   5   63.12   14.58
   4  -4  -5   33.28    5.83
   4   4  -5   38.98    8.11
   4   4  -5   29.91    9.62
  -4  -4   5   78.89   14.16
   4  -4  -5   36.31    7.78
   4  -4  -5   32.11   10.07
   4  -4  -5   24.71    9.48
  -4  -4   5   28.26   14.32
   4  -4  -5   47.62   13.80
   4   4  -5   28.53    7.19
   4   4  -5   28.07    7.86
   2   3   6 1304.72   96.05
  -2  -3  -6 1333.88   89.54
   2   3   6 1244.17   84.01
   2  -3   6 1376.32   47.54
  -2   3  -6 1576.97   62.17
   2   3   6 1373.76   54.82
  -2   3  -6 1357.11   55.44
  -2   3  -6 1288.54   83.78
   2  -3   6 1169.25   82.75
  -2  -3  -6 1332.72   92.18
   2  -3   6 1298.09   89.47
  -2  -3  -6 1528.22   87.83
  -1   8   4  181.85   22.23
   1   8  -4  120.79   20.54
   1   8  -4  123.55   18.87
  -1  -8   4  176.96   34.72
   1   8  -4  104.58   25.78
   1  -8  -4  143.11   22.06
  -1   8   4  153.13   27.48
   1  -8  -4  140.17   34.18
   1  -8  -4  121.15   26.80
  -1   8   4  137.40   27.66
  -1  -8   4  144.44   22.09
   3  -7  -4  289.00   41.16
  -3   7   4  303.19   63.35
   3   7  -4  213.89   33.06
  -3  -7   4  321.04   39.96
  -3  -7   4  370.13   32.44
  -3  -7   4  321.95   50.53
   3   7  -4  310.09   38.65
   3  -7  -4  329.94   52.11
  -3   7   4  252.74   35.27
   3   7  -4  288.18   35.80
  -3   7   4  360.07   42.31
   3  -7  -4  299.10   27.85
   5   4  -4  951.68   68.24
  -5  -4   4  898.41   65.36
   5  -4  -4 1337.62  204.39
   5   4  -4 1161.90   99.55
   5   4  -4 1083.13   71.69
   5  -4  -4 1013.91   91.09
   5  -4  -4 1125.16   76.91
   5  -4  -4 1254.84   85.44
  -5   4   4 1088.60   78.26
  -5   4   4 1100.22   80.02
  -5  -4   4 1255.82   95.35
   2  -9   2 1239.20   86.30
   2   9   2 1249.36   89.39
  -2   9  -2 1395.68   60.29
   2   9   2 1435.53   78.86
  -2  -9  -2 1343.35  207.92
  -2   9  -2 1362.16   73.61
   2   9   2 1206.20  159.33
   2  -9   2 1540.07  100.87
  -2  -9  -2 1277.25   87.28
  -2  -9  -2 1299.23   98.71
   2  -9   2 1438.23   65.70
  -2   9  -2 1236.24  129.24
   3   3  -6    4.89    7.42
   3  -3  -6   28.43   10.19
   3  -3  -6   32.92    8.51
   3   3  -6    5.63    3.25
   3  -3  -6    9.75   12.20
  -3   3   6   33.37    9.11
   3   3  -6   14.29    4.33
  -3   3   6   35.27   15.94
   3  -3  -6    9.05   11.83
  -3  -3   6    1.80   16.60
   3   3  -6   59.81   16.29
  -3  -3   6   42.26   13.04
   0  10   0  320.05   42.44
   0 -10   0  291.70   45.69
   0  10   0  319.70   35.20
   0  10   0  321.83   26.73
   0 -10   0  314.41   56.03
   0 -10   0  277.35   46.29
   4  -8   0  986.96   94.15
   4   8   0 1316.42   90.71
   4  -8   0 1198.05   83.60
   4   8   0 1206.27   81.51
  -4  -8   0 1310.65  136.60
  -4   8   0 1110.54   96.11
  -4  -8   0 1104.69   76.30
  -4   8   0 1296.26  106.77
  -4  -8   0 1205.67   93.51
   4  -8   0 1297.04   89.78
  -4   8   0 1156.06   89.33
   4   8   0 1114.43  147.32
   0   9   3  382.95   59.42
   0  -9   3  437.53   75.22
   0   9  -3  368.32   35.01
   0  -9  -3  400.49   70.22
   0   9  -3  381.29   50.96
   0   9   3  352.63   29.12
   0  -9  -3  472.37   35.85
   0   9   3  295.81   51.46
   0   9  -3  380.89   35.60
   0  -9  -3  383.65   41.49
   0  -9   3  416.03   67.43
   0  -9   3  301.25   34.09
  -4   2  -5  134.56   23.45
  -4  -2  -5  125.01   18.25
   4   2   5  126.03   25.14
   4  -2   5  131.22   33.08
   4  -2   5  125.89   21.76
  -4  -2  -5   83.67   15.42
  -4   2  -5  100.32   18.35
  -4   2  -5   83.37   16.53
  -4  -2  -5  129.20   26.89
   4  -2   5  116.16   23.43
   4   2   5  157.11   30.81
  -4   7   3  236.90   41.68
   4   7  -3  139.12   26.40
  -4  -7   3  191.63   20.12
   4  -7  -3  172.87   31.84
   4   7  -3  145.51   36.63
  -4  -7   3  230.45   34.45
   4  -7  -3  118.51   34.72
   4   7  -3  157.06   27.86
  -4   7   3  150.87   25.43
   4  -7  -3  243.42   39.97
  -4   7   3  184.73   30.97
  -4  -7   3  184.21   31.77
   3   8  -3    3.06    4.36
   3  -8  -3   11.11   10.26
  -3   8   3   14.60    8.41
  -3  -8   3   19.51   10.05
  -3  -8   3   25.58    8.34
   3   8  -3   -8.47   10.35
   3  -8  -3   10.87    7.19
   3   8  -3    1.86    8.11
  -3   8   3   12.52    5.87
  -3   8   3   16.72    9.99
  -4  -5  -4  223.82   28.86
   4  -5   4  195.77   21.17
  -4  -5  -4  296.97   58.09
  -4   5  -4  245.20   33.76
   4  -5   4  234.92   22.04
  -4  -5  -4  239.76   25.02
  -4  -5  -4  267.11   27.34
   4  -5   4  314.29   39.69
   4   5   4  288.39   58.47
   4  -5   4  263.42   31.67
  -4   5  -4  218.80   30.37
   4  -6  -4   21.64    9.07
  -4   6   4   33.50    9.19
  -4  -6   4   25.63   11.85
   4   6  -4    5.67    6.03
  -4   6   4   16.28    6.80
   4   6  -4    6.27   10.15
   4  -6  -4   38.71   11.84
   4  -6  -4   14.40    5.09
  -4  -6   4    2.00   14.07
   4   6  -4   -2.19    5.86
   4   8  -1  198.22   31.57
   4  -8  -1   98.07   23.64
  -4  -8   1  179.58   32.48
   4   8  -1  150.04   27.00
  -4   8   1  148.03   26.86
  -4   8   1  227.86   36.36
   4  -8  -1  201.25   31.51
  -4   8   1  129.01   25.99
   4  -8  -1  166.38   34.84
   4   8  -1  113.39   25.37
  -4  -8   1  196.32   29.49
  -4  -8   1  170.69   33.50
  -5   0   5    0.67    2.62
   5   0  -5   24.34   12.07
  -5   0   5   -1.50   11.90
   5   0  -5   19.55    5.80
   5   0  -5    5.73    4.67
   5   0  -5   18.50    7.84
   3  -9   0 1490.91   83.27
  -3  -9   0 1490.20   57.19
  -3  -9   0 1537.07   58.13
   3  -9   0 1597.99   60.96
  -3   9   0 1376.00   73.41
   3   9   0 1464.12   56.95
   3  -9   0 1412.88   55.12
  -3   9   0 1588.87  104.52
  -3  -9   0 1477.65   73.33
  -3   9   0 1292.19  136.55
   3   9   0 1699.25  172.21
   3   9   0 1598.24   57.81
   5  -2   4  359.31   23.95
  -5  -2  -4  316.49   36.37
  -5   2  -4  288.65   37.30
  -5  -2  -4  324.18   50.35
  -5   2  -4  295.91   46.43
   5  -2   4  346.81   29.66
   5   2   4  348.73   30.00
   5  -2   4  384.17   68.29
  -5  -2  -4  393.44   55.40
   5   2   4  404.26   72.40
  -1   9   3  708.72   92.61
   1  -9  -3  818.97   73.65
  -1  -9   3  792.82  126.53
  -1  -9   3  729.63   81.94
  -1   9   3  749.04   63.17
   1  -9  -3  782.40   67.77
   1   9  -3  719.66   90.32
   1  -9  -3  737.80   94.39
   1   9  -3  652.70   87.83
   1   9  -3  766.58   69.12
  -1  -9   3  671.36   56.83
  -1   9   3  681.61   63.60
   6  -4   1 1104.92   84.01
   6   4   1 1083.39   75.10
  -6  -4  -1 1121.75   76.99
   6  -4   1 1224.42   84.53
  -6   4  -1 1133.12   77.41
  -6  -4  -1 1288.03  129.19
   6  -4   1 1230.66   85.97
  -6  -4  -1  972.65  108.57
  -6  -4  -1 1156.92   75.48
   6   4   1 1127.73   79.18
   6  -4   1 1159.11   84.95
  -1   8  -4   15.74    7.30
   1   8   4   11.00    7.50
   1  -8   4   11.85    5.15
  -1   8  -4  -18.64    9.90
  -1   8  -4   11.48    4.61
   1  -8   4   32.35   24.87
  -1  -8  -4   10.62   11.88
  -1  -8  -4    6.03    6.22
   1   8   4   45.00   15.33
   1  -8   4   65.36   22.93
   1   8   4   23.82   11.79
  -1  -8  -4   32.07   18.96
  -2   6  -5 1022.85   72.60
  -2  -6  -5 1034.55   70.35
   2   6   5 1119.82   85.41
  -2  -6  -5 1044.71   83.73
   2  -6   5 1050.73   70.72
  -2  -6  -5 1151.48   81.93
  -2  -6  -5 1358.38  104.08
   2  -6   5 1041.89   76.64
   2  -6   5 1115.96   80.96
  -2   6  -5 1210.91  128.37
   2  -6   5 1174.25   83.85
  -2  -6  -5 1028.07  149.72
   0  -5   6  313.31   15.67
   0  -5   6  331.37   23.30
   0   5   6  461.25   72.69
   0  -5  -6  564.90   75.30
   0  -5  -6  403.42   27.57
   0   5  -6  293.19   36.75
   0  -5   6  420.56   55.84
   0  -5  -6  415.55   53.94
   0  -5   6  338.31   28.72
   0   5  -6  305.73   66.74
   0  -5  -6  348.98   31.44
   0  -5  -6  379.72   42.45
  -6  -4   2 3239.07  123.59
  -6   4   2 3520.27  101.62
   6  -4  -2 3504.54  101.02
   6  -4  -2 3523.98  106.38
  -6  -4   2 3202.85  101.01
   6   4  -2 3397.93  146.02
  -6   4   2 3397.11  109.92
   6  -4  -2 3584.95  116.23
   6   4  -2 3399.21  105.79
  -6  -4   2 3238.06   99.29
   6  -4  -2 3329.97  132.86
   6   4  -2 3293.38  105.18
   1   5  -6 7871.62  227.76
   1  -5  -6 7884.56  232.12
  -1  -5   6 8850.18  263.87
  -1   5   6 8290.18  240.49
   1  -5  -6 8117.17  235.92
   1   5  -6 7599.99  225.08
   1  -5  -6 7844.16  228.57
  -1  -5   6 7759.02  228.86
   1  -5  -6 8031.76  229.22
   0  10  -1  180.31   31.75
   0 -10   1  191.85   36.28
   0 -10   1  216.79   30.92
   0  10   1  195.58   31.21
   0  10  -1  180.20   24.50
   0 -10  -1  158.78   37.47
   0 -10   1  174.58   28.68
   0 -10  -1  204.94   20.43
   0  10   1  151.49   35.42
   0  10  -1  224.03   27.01
   0  10   1  228.89   35.07
   0 -10  -1  199.04   34.28
  -1  10   0   64.68   13.42
  -1  10   0   53.11   14.06
  -1  10   0   47.61   12.57
   1 -10   0   27.45   12.31
   1  10   0   17.51   12.16
   1 -10   0   89.38   21.69
   1  10   0   59.70   17.67
  -1 -10   0   47.24   14.61
  -1 -10   0   93.70   18.86
  -1 -10   0   45.26   13.30
   1 -10   0   71.51   18.25
   1  10   0   56.22   12.53
   0   7   5  238.84   44.89
   0  -7   5  224.02   28.14
   0  -7   5  147.22   23.22
   0   7  -5  196.75   28.79
   0  -7   5  291.08   48.50
   0   7  -5  173.37   38.06
   0  -7  -5  255.13   35.35
   0   7   5  193.18   50.19
   0  -7  -5  232.09   28.44
   0   7   5  269.87   42.84
   0  -7  -5  204.85   41.06
   5   1  -5 1586.90   76.04
   5  -1  -5 1614.36   75.31
   5   1  -5 1175.32   81.63
  -5   1   5 1424.59   53.89
   5   1  -5 1391.10   47.38
  -5  -1   5 1347.70  209.19
   5  -1  -5 1376.53   58.40
   5  -1  -5 1438.19   42.44
  -5  -1   5 1617.05   52.27
   5   1  -5 1436.03   80.25
  -5   1   5 1537.59   55.33
   5  -1  -5 1276.80   80.10
   3  -9  -1 2172.48   77.01
  -3   9   1 2021.78   70.24
  -3   9   1 2264.55  145.96
   3  -9  -1 2160.67   79.63
  -3  -9   1 2132.06   72.19
   3  -9  -1 2274.67   79.97
   3   9  -1 2336.16   83.80
   3   9  -1 2159.65  100.14
  -3  -9   1 2142.22   81.33
  -3   9   1 2097.95   75.92
   3   9  -1 1957.56   67.84
  -3  -9   1 2060.68   75.34
  -1   7   5   17.09   10.33
  -1   7   5   26.67   11.92
   1  -7  -5   34.13   16.14
   1  -7  -5   57.02   14.90
  -1   7   5   41.99    9.02
  -1  -7   5   32.11   18.15
  -1  -7   5   59.08   15.06
   1  -7  -5    2.60   10.41
  -1  -7   5   14.30    4.19
   1   7  -5   27.37    5.46
   1   7  -5   11.73    9.14
  -6  -3  -2  546.81  117.06
  -6   3  -2  565.96   83.32
   6   3   2  524.74   35.38
  -6  -3  -2  592.72   61.07
  -6   3  -2  524.54   37.64
   6  -3   2  593.42   45.85
   6  -3   2  612.32   45.90
  -6  -3  -2  623.82   47.00
  -6   3  -2  710.05   95.61
   6  -3   2  548.73  102.03
   3   0   6  290.62   27.26
  -3   0  -6  327.14   40.92
  -3   0  -6  312.08   38.58
   3   0   6  334.56   58.77
  -3   0  -6  315.45   49.07
   3   0   6  290.02   24.34
   6  -3  -3 1946.45   67.11
   6  -3  -3 1867.92   72.38
   6   3  -3 2020.54   90.39
   6   3  -3 2142.18   73.43
  -6  -3   3 1891.02   75.14
   6   3  -3 2035.30   67.28
   6  -3  -3 2084.57   72.28
  -6   3   3 2038.58   71.27
   1  -9   3   44.15   16.15
   1  -9   3   24.34    8.43
  -1   9  -3   12.19    5.80
   1   9   3   25.31    7.88
   1   9   3    5.04   10.24
  -1  -9  -3   14.54   20.67
  -1  -9  -3   32.61   12.59
  -1   9  -3   16.02    5.33
   1  -9   3   22.13   11.44
  -1   9  -3   17.51    5.64
   1   9   3   63.50   18.28
   4  -8   1  132.39   20.78
   4   8   1  157.89   29.48
  -4   8  -1  165.86   35.64
  -4  -8  -1  184.86   32.13
  -4  -8  -1  186.09   17.43
  -4   8  -1  210.88   32.73
   4  -8   1  165.12   31.01
   4   8   1  142.41   26.76
   4   8   1  223.16   34.57
  -4   8  -1  137.46   24.27
  -4  -8  -1  190.13   18.51
   4  -8   1   92.13   32.59
  -3   5  -5  127.95   26.45
   3  -5   5  117.12   24.23
   3  -5   5  164.58   28.81
  -3  -5  -5  165.09   24.93
   3  -5   5  149.54   29.87
  -3  -5  -5  195.11   24.79
   3   5   5  123.04   29.80
  -3  -5  -5  199.45   39.17
  -3   5  -5  133.53   25.89
  -3  -5  -5  172.38   24.29
   3  -5   5  140.51   28.76
  -3  -5  -5  150.26   19.17
  -1  10   1 1606.87   78.67
   1  10  -1 1500.14   84.59
   1 -10  -1 1564.42   86.76
   1 -10  -1 1472.63   58.61
   1 -10  -1 1518.15   60.18
  -1 -10   1 1490.17   68.85
  -1 -10   1 1512.27   59.84
  -1 -10   1 1518.27  105.15
   1  10  -1 1491.67   88.97
  -3  -1  -6  169.85   30.78
  -3  -1  -6  117.19   20.19
  -3  -1  -6  168.53   23.55
   3  -1   6  131.88   22.54
  -3   1  -6  171.44   28.29
  -3   1  -6  192.41   30.04
   3   1   6  196.60   28.49
   3   1   6  196.87   41.17
   3  -1   6  175.88   23.99
   3  -1   6  129.00   22.81
   3   1   6  145.94   22.87
  -1   0   7   -5.32   10.20
   1   0  -7   20.86    8.05
  -1   0   7    9.32    8.00
   1   0  -7   -9.12    8.39
  -1   0   7   32.03   22.56
  -5  -6  -2   16.38    5.89
  -5   6  -2   34.28   14.16
   5  -6   2   28.49   17.22
  -5  -6  -2   -3.80   13.20
   5   6   2   15.83    8.90
   5   6   2   14.20   12.10
  -5   6  -2   -5.00    7.42
   5   6   2    1.48    4.34
   5  -6   2   11.26   14.08
  -5  -6  -2    4.96    9.65
   5  -6   2    3.34    9.03
   5  -6   2   34.28   10.04
  -2   8   4  977.96   94.05
   2  -8  -4  877.01   80.68
   2  -8  -4  827.22   80.31
  -2  -8   4  966.27   99.87
  -2   8   4  924.69   71.38
   2   8  -4  753.97   93.98
   2  -8  -4  866.79   73.59
  -2  -8   4  914.13   78.14
  -2  -8   4  925.69   74.37
   2   8  -4  866.91   78.95
   2   8  -4  793.06   62.81
   0   0  -7    7.15    3.20
   0   0   7   10.14   15.55
   0   0  -7    2.30   13.92
   0   0  -7    3.16    7.98
   0   0   7   28.63   15.60
   0   0   7   23.31    8.97
  -3   9  -1 2483.66   84.38
  -3  -9  -1 2320.50   79.79
   3   9   1 2519.38   87.14
   3  -9   1 2585.24   92.28
  -3   9  -1 2313.93   85.64
   3  -9   1 2225.23   95.40
   3   9   1 2646.80   86.99
  -3   9  -1 2355.70   84.87
  -3  -9  -1 2573.20   94.19
  -3  -9  -1 2585.24   94.65
   3  -9   1 2704.26   93.26
  -3  -6   5   53.16    7.85
  -3  -6   5   65.45   18.02
   3  -6  -5   86.61   16.95
   3  -6  -5   92.47   26.33
  -3   6   5  105.21   23.60
   3   6  -5   28.07    6.47
   3  -6  -5   51.93   12.91
  -3  -6   5   21.13   16.44
   3   6  -5   69.92   15.39
   3  -6  -5   48.09    8.97
  -3   6   5   53.31   12.14
   1 -10   1  572.98   53.82
   1  10   1  503.51   64.59
   1  10   1  462.15   68.98
   1 -10   1  672.14   59.11
  -1 -10  -1  615.33   73.25
  -1  10  -1  635.49   94.57
  -1 -10  -1  570.42   97.89
   1 -10   1  512.81   34.38
  -1  10  -1  669.15   74.13
  -1 -10  -1  612.85   51.85
   1  10   1  584.58   66.08
   4   0  -6   36.46    6.82
   4   0  -6   23.73    9.34
  -4   0   6   35.23    7.20
  -4   0   6   56.08   10.26
  -4   0   6   43.17   15.93
   4   0  -6   40.51   17.70
   4  -3   5   11.44    8.93
   4  -3   5   40.14   18.51
  -4   3  -5   28.75    9.81
   4   3   5   21.27   14.26
  -4  -3  -5   19.11    7.46
  -4  -3  -5    2.17    5.64
   4  -3   5   33.84   15.74
   4   3   5   29.82   13.33
  -4   3  -5   26.16    8.37
  -4  -3  -5   13.38    6.84
  -4   3  -5    4.21    7.02
   5   2  -5  519.74   36.05
  -5  -2   5  447.60   37.93
  -5   2   5  574.95   57.66
   5   2  -5  549.45   95.99
   5   2  -5  391.47   45.57
  -5   2   5  536.65   93.92
   5  -2  -5  496.61   32.05
   5   2  -5  497.23   33.80
   5  -2  -5  462.18   80.10
  -5  -2   5  555.25   92.34
   1  -1  -7   44.28   12.11
  -1  -1   7   32.05   16.28
  -1   1   7   29.79   14.57
  -1  -1   7   46.43    9.72
  -1   1   7   24.01    7.41
  -1   1   7   84.04   21.97
  -1  -1   7   52.35   14.20
   1   1  -7   39.66   10.35
   1  -1  -7   70.27   21.20
   1   1  -7   49.56    9.96
   1  -1  -7   34.88    8.64
   0  -1  -7  907.18   63.93
   0  -1   7  948.95   68.00
   0   1   7  901.79   77.12
   0  -1   7  813.58   72.90
   0  -1  -7 1062.78   81.75
   0   1  -7  928.34   61.70
   0   1   7  971.86   69.51
   0  -1  -7  955.67   70.24
   0   1  -7  878.31   65.30
   0  -1   7  866.01   65.33
   0   1  -7  933.46   69.58
   0   1   7 1025.27   92.18
  -5   7   0 2532.14   86.59
   5  -7   0 2467.30  109.23
   5  -7   0 2669.23   87.84
  -5   7   0 2546.15  137.49
  -5  -7   0 2687.74  155.47
  -5  -7   0 2723.89   91.61
  -5  -7   0 2459.90   80.45
   5   7   0 2609.95   87.22
   5   7   0 2515.87  164.88
   5   7   0 2718.66   86.12
  -5   7   0 2549.86   82.59
   4  -1  -6   -2.28    7.95
  -4   1   6   39.85   12.20
   4  -1  -6   15.97   14.19
   4   1  -6   19.81    5.35
  -4  -1   6   47.36   16.44
  -4   1   6    7.62    4.38
   4   1  -6    2.45    1.97
   4   1  -6   42.96   19.40
  -4   1   6   12.86    9.00
  -4  -1   6   32.70    7.96
  -4  -1   6    5.55    5.06
  -5  -5  -3  300.85   40.81
  -5  -5  -3  330.83   34.32
   5  -5   3  286.01   39.25
   5  -5   3  276.15   45.62
   5   5   3  275.47   26.45
  -5   5  -3  212.23   26.39
   5  -5   3  231.47   20.70
  -5  -5  -3  198.11   41.49
   5   5   3  261.51   34.93
   5  -5   3  292.85   56.17
  -5   5  -3  245.09   26.68
  -2  -4  -6  597.56   76.97
   2  -4   6  757.30  105.54
  -2   4  -6  563.00   40.22
  -2  -4  -6  696.88  116.88
  -2  -4  -6  592.40   47.06
  -2  -4  -6  651.96   56.82
  -2  -4  -6  632.03   63.42
   2  -4   6  577.90   46.51
   2  -4   6  667.68   62.21
  -2   4  -6  554.29   95.25
   2   4   6  664.90   82.25
   5   7  -1  722.78   60.86
  -5   7   1  815.24   58.70
   5  -7  -1  786.20   66.76
  -5   7   1  748.03   58.42
  -5   7   1  675.87   67.29
   5  -7  -1  702.31   65.30
   5   7  -1  794.86   79.41
  -5  -7   1  768.26   56.25
  -5  -7   1  736.07   53.19
   5   7  -1  774.01   92.99
  -5  -7   1  773.33   65.91
  -4   8   2   31.61   10.26
   4   8  -2   32.23   13.86
   4  -8  -2   11.90    9.24
   4   8  -2   28.55    8.59
   4   8  -2   13.25   14.90
  -4  -8   2   51.59   19.85
  -4  -8   2   31.82   10.25
   4  -8  -2   16.56   11.57
  -4   8   2   28.06    8.43
  -4   8   2   37.23    7.99
   1  -5   6   77.55   19.74
  -1  -5  -6   63.09   10.92
  -1   5  -6   65.71   13.70
  -1  -5  -6   84.48   14.95
  -1  -5  -6   72.21   15.74
  -1  -5  -6   35.31   10.46
   1  -5   6   59.69   16.75
   1   5   6   69.78   16.86
   1  -5   6   66.49   12.01
  -1  -5  -6   45.59   12.64
  -1   5  -6   24.64   11.73
  -1   7  -5 5713.12  171.24
   1  -7   5 6375.04  192.85
  -1  -7  -5 6138.09  182.04
   1   7   5 6357.85  191.55
  -1  -7  -5 6049.85  184.39
   1  -7   5 6172.33  174.74
   1  -7   5 6632.29  201.39
   1   7   5 6390.44  215.58
   1   7   5 6326.61  233.49
   6  -5   0   75.37   16.82
  -6   5   0   56.07    9.57
   6   5   0   14.51   13.92
   6   5   0   43.83   10.63
   6  -5   0   40.78    8.90
  -6  -5   0   10.81   14.12
   6   5   0   37.82    9.42
  -6  -5   0   58.52   13.00
   6  -5   0   28.41   10.41
  -6  -5   0   28.51    7.24
  -6   5   0   30.18   10.51
  -5  -3  -4   -7.45   15.10
   5   3   4   15.53   15.21
  -5  -3  -4   38.16   15.57
   5  -3   4   17.71    6.11
  -5  -3  -4    9.35    3.64
  -5   3  -4   22.86    8.62
  -5  -3  -4   12.16    5.09
   5  -3   4    8.66    6.66
   5  -3   4    1.43   14.79
  -5   3  -4   22.57   12.35
  -6  -5   1   71.66   12.64
  -6   5   1   72.49   13.97
   6  -5  -1   66.14   12.50
   6  -5  -1   68.16   13.66
   6   5  -1   47.40   16.51
  -6   5   1   87.33   20.32
  -6  -5   1   48.27   10.02
   6   5  -1   86.34   16.28
  -6  -5   1   88.48   18.12
   6   5  -1   66.79   15.33
  -3   8  -3  493.36   55.09
   3  -8   3  339.93   67.56
  -3  -8  -3  565.52   57.99
  -3  -8  -3  484.62  102.47
   3  -8   3  409.77   30.87
  -3   8  -3  361.15   50.84
  -3   8  -3  477.07   53.68
   3   8   3  513.96   62.21
   3  -8   3  515.97   83.06
   3   8   3  419.67   39.88
  -5   6   3  170.75   40.71
   5  -6  -3  120.99   33.85
   5   6  -3  165.74   32.90
  -5  -6   3  177.62   21.64
   5  -6  -3  141.92   29.74
  -5  -6   3  191.23   37.21
  -5  -6   3  182.70   26.37
   5   6  -3  148.46   24.66
   5  -6  -3  154.54   25.30
  -5   6   3  236.75   47.97
   5   6  -3  106.44   27.01
   6   0   3   -2.93   13.22
  -6   0  -3   12.67   13.14
   6   0   3    1.81   11.21
  -6   0  -3   11.09    2.42
   2  -5  -6   22.79    7.77
  -2  -5   6   71.06   14.26
   2  -5  -6   18.86   10.48
   2  -5  -6   49.87   13.76
  -2  -5   6   79.02   34.45
   2   5  -6   27.13   10.88
   2  -5  -6   48.42    9.81
  -2   5   6   30.59    8.85
  -3  -4   6 1175.58   85.31
   3  -4  -6 1231.92  135.37
   3   4  -6 1178.66   95.37
   3  -4  -6 1345.08  218.70
  -3   4   6 1477.83   96.79
   3  -4  -6 1274.89   82.94
  -3  -4   6 1207.45   81.39
  -2  -9   3  662.98   61.27
  -2   9   3  782.33  114.59
   2  -9  -3  722.06   73.45
   2   9  -3  632.20   90.29
   2  -9  -3  566.49   87.60
  -2  -9   3  685.14   60.58
   2   9  -3  544.85   90.92
  -2   9   3  676.07   55.70
  -2  -9   3  715.42   94.70
  -3   2  -6   11.04    4.68
   3   2   6   59.86   15.20
   3  -2   6   28.16   18.55
  -3   2  -6    9.60   11.83
   3   2   6   11.60    9.91
  -3  -2  -6   16.34    4.99
  -3  -2  -6   21.68   11.47
   3  -2   6   36.50   15.29
   3   2   6   23.70    7.79
   3  -2   6   34.13   23.85
   6   0  -4  118.09   26.80
   6   0  -4   74.62   14.27
  -6   0   4  140.71   28.16
  -6   0   4  104.20   11.62
   6   0  -4   90.68   26.02
   3  -7   4   10.60    9.03
   3   7   4   14.24   18.12
   3  -7   4   20.05    7.99
   3  -7   4   23.84   12.39
  -3  -7  -4   52.46   19.11
   3  -7   4    9.78   11.05
  -3   7  -4   16.79    7.01
  -3  -7  -4    9.60    5.65
   3   7   4   -7.98    7.83
  -4  -5   5  166.12   30.98
   4  -5  -5  116.56   26.22
   4  -5  -5  174.66   25.20
   4  -5  -5  186.02   26.86
   4   5  -5  156.88   39.59
  -4  -5   5  191.79   28.62
   4  -5  -5  157.83   24.16
   4   5  -5  152.25   27.75
   4  -5  -5  127.92   16.44
  -4  -5   5  185.83   28.76
  -4   5   5  224.02   43.58
   4   5  -5  145.00   17.04
  -6   1  -3  173.57   19.56
   6  -1   3  291.71   51.16
  -6  -1  -3  236.13   30.70
   6   1   3  344.50   53.53
  -6   1  -3  204.22   19.87
  -6  -1  -3  161.89   21.82
   6  -1   3  245.63   36.28
   6   1   3  191.45   25.90
  -3   9   2 1155.36   83.24
  -3   9   2 1442.00  121.31
  -3  -9   2 1275.64  101.40
   3   9  -2 1341.20  213.75
  -3  -9   2 1177.62   82.58
   3   9  -2 1264.21   86.30
  -3  -9   2 1162.19   82.02
   3  -9  -2 1293.35   89.30
   3   9  -2 1209.77   82.77
   3  -9  -2 1212.46  113.81
  -3   9   2 1220.70   89.00
   2  -7  -5   40.38   15.31
   2   7  -5    8.26    2.63
   2   7  -5   19.76    5.02
  -2  -7   5   -4.93   11.64
  -2  -7   5   33.80   17.88
  -2   7   5   15.52    9.33
   2  -7  -5   14.56    6.37
   2  -7  -5   16.43    9.86
  -2   7   5   20.63    8.72
  -2  -7   5   12.40    5.06
   6   1  -4    9.56    4.90
   6   1  -4   11.07   12.35
   6  -1  -4   12.82   12.80
  -6  -1   4   31.81   16.68
  -6   1   4   22.23    9.01
   6  -1  -4   30.98   11.16
  -6  -1   4   15.98    6.87
   6   1  -4   28.97   11.84
   6  -1  -4   14.24    5.81
   6   1  -4   16.02    9.95
  -1   2   7  334.81   46.04
   1   2  -7  200.83   52.08
  -1  -2   7  350.12   38.32
  -1   2   7  323.37   42.40
  -1  -2   7  253.48   27.81
  -1  -2   7  260.03   38.09
  -1   2   7  201.76   20.74
   1  -2  -7  332.75   64.56
   1   2  -7  222.86   12.90
   1  -2  -7  295.58   24.91
   4  -7   3  892.51  132.01
   4   7   3 1021.81   98.61
  -4   7  -3  754.31   94.00
   4  -7   3  854.58   70.60
   4  -7   3  873.62   83.33
  -4  -7  -3  919.05   67.56
   4  -7   3  790.37   57.12
   4   7   3  944.39   78.39
  -4  -7  -3  778.89   78.43
  -4   7  -3  786.59  108.33
   0   2  -7 7200.22  200.90
   0  -2  -7 7790.77  229.78
   0   2   7 7003.53  210.37
   0   2   7 7183.34  207.51
   0  -2  -7 7733.68  223.29
   0  -2   7 7674.43  223.89
   0   2  -7 7566.68  224.63
   0   2  -7 8225.64  237.93
   0  -2   7 7924.83  236.34
   0 -10  -2  400.32   78.66
   0  10   2  264.50   36.88
   0 -10   2  304.68   51.39
   0 -10  -2  304.16   31.47
   0 -10   2  367.90   50.78
   0  10  -2  438.66   63.86
   0 -10   2  374.13   63.46
   0  10   2  373.91   62.38
   2   0  -7   18.23    5.25
  -2   0   7    5.55    5.80
  -2   0   7   12.69    9.17
   2   0  -7    7.08    8.30
  -2   0   7   24.98   17.90
  -4  -2   6    4.77    6.05
  -4  -2   6    5.47   15.21
  -4   2   6   27.44    8.81
   4   2  -6   14.93    5.86
   4  -2  -6   19.94   19.57
   4  -2  -6    5.42    4.59
   4   2  -6   18.85    5.37
   4  -2  -6    0.83    7.70
   4  -2  -6    9.39    2.79
   4   2  -6   20.25   20.81
  -4   2   6   58.62   17.96
   5   5  -4   -5.55    9.82
   5   5  -4   -4.63    7.39
  -5  -5   4  -18.49   13.22
   5  -5  -4   12.34    5.26
   5   5  -4   16.68    6.32
  -5  -5   4   18.65    6.40
   5  -5  -4    8.54    3.92
  -5   5   4   21.46    4.64
  -5   5   4   12.63   12.67
   5  -5  -4   29.70   10.44
   5  -5  -4   -2.10    9.96
  -2  10   0   56.01   14.61
  -2 -10   0   75.04   16.99
  -2 -10   0   33.29   12.33
  -2  10   0   48.94   14.06
   2 -10   0   55.99   11.61
   2  10   0  120.92   21.79
   2 -10   0  104.08   22.70
   2  10   0   78.99   17.89
  -2 -10   0  118.53   23.85
   2 -10   0   87.96   16.60
   1   0   7    0.64   12.81
   1   0   7   21.02   12.49
  -1   0  -7    6.68   11.58
   1   0   7   -3.22    8.89
  -1   0  -7   -1.09   13.51
  -1   0  -7   30.24   12.14
   5  -7   1 1357.30   53.90
   5   7   1 1289.59  128.89
   5   7   1 1417.62   62.15
   5  -7   1 1239.61   98.56
   5   7   1 1429.21   50.47
  -5  -7  -1 1431.17  126.65
   5  -7   1 1225.15  108.83
  -5   7  -1 1416.07   69.37
  -5  -7  -1 1398.20   64.02
  -5   7  -1 1321.37   89.56
  -5   7  -1 1239.76  104.09
  -5  -7  -1 1329.79   99.32
   2  -1  -7  184.25   20.22
  -2  -1   7  119.81   23.41
  -2   1   7  214.18   39.53
  -2  -1   7  160.36   24.43
  -2  -1   7  204.00   32.02
  -2   1   7  185.56   24.64
   2   1  -7  230.13   26.34
   2   1  -7  163.76   21.78
  -2   1   7  253.50   44.36
   2  -1  -7  154.80   37.82
   2  -8   4   57.05   16.25
  -2   8  -4   70.95   11.78
   2   8   4   98.17   22.66
   2  -8   4   57.96   16.08
  -2  -8  -4   98.21   18.61
  -2   8  -4  127.70   19.58
  -2  -8  -4  101.85   26.84
   2   8   4  108.85   19.98
   2  -8   4  134.64   26.88
  -6   4  -2  895.95   91.30
   6  -4   2  886.81   63.84
  -6  -4  -2  906.09   90.83
   6   4   2  794.45   61.98
  -6  -4  -2  853.61   63.26
   6  -4   2  771.46   67.79
   6  -4   2  966.50  131.26
   6   4   2  833.86   62.44
  -6  -4  -2  959.19  110.81
   1  -1   7   14.19    8.17
   1   1   7   43.98   16.55
   1   1   7   14.26   12.06
   1  -1   7   53.46   20.56
  -1  -1  -7   23.28   14.83
   1   1   7   17.76   11.22
  -1  -1  -7    2.75   15.80
  -1   1  -7   41.58   18.54
   1  -1   7   23.22   12.65
  -1   1  -7    8.90    3.64
  -1   1  -7   11.97   12.05
  -1  -1  -7   21.80   10.78
  -1 -10   2  166.26   26.22
  -1 -10   2  211.41   33.71
  -1  10   2  151.04   29.27
  -1  10   2  205.61   39.67
  -1 -10   2  208.10   36.02
   1 -10  -2  188.46   33.31
   1 -10  -2  174.67   27.57
   1  10  -2  148.69   27.96
  -5  -3   5 1116.60   82.34
   5  -3  -5  867.93   92.48
  -5   3   5 1001.57   79.18
   5   3  -5 1025.89   80.54
   5  -3  -5 1048.16  113.50
   5   3  -5 1006.41   66.77
   5  -3  -5 1021.38   71.46
  -5  -3   5 1186.61   88.04
   5   3  -5  836.80   63.97
   6   4  -3  572.37   59.13
   6  -4  -3  689.72   81.56
  -6   4   3  519.19   41.52
   6  -4  -3  581.20   39.64
   6  -4  -3  788.93   76.35
  -6  -4   3  609.72   48.93
   6   4  -3  626.24   72.23
  -6   4   3  672.36   60.89
  -6  -4   3  541.18  101.95
  -6  -4   3  680.96   76.72
   6   4  -3  817.66   89.92
   6  -4  -3  651.95   50.29
  -2 -10   1  113.43   20.03
  -2 -10   1  154.68   32.66
   2 -10  -1  112.47   28.93
  -2  10   1  176.65   28.96
  -2 -10   1  248.39   42.64
   2 -10  -1  153.34   25.13
  -2  10   1  186.08   33.43
   2  10  -1  181.23   30.72
   2 -10  -1  127.06   21.13
   2  10  -1  117.09   28.72
  -7   0   1   17.29    4.74
  -7   0   1   12.54    7.40
   7   0  -1   13.23   10.24
   7   0  -1    7.00    4.24
   7   0  -1   -5.21    6.08
  -6   5  -1 1099.05   82.18
   6   5   1 1132.86   81.66
   6  -5   1 1200.34  103.92
   6   5   1 1233.93   95.18
  -6  -5  -1 1351.90  126.09
   6   5   1 1174.77  113.02
  -6  -5  -1 1260.16   82.43
   6  -5   1 1247.36   93.26
   6  -5   1 1210.39   82.61
  -6   5  -1 1141.38   77.37
  -5   7   2  794.53   63.22
   5   7  -2  711.42   71.97
   5  -7  -2  848.93   60.38
  -5  -7   2  944.26  102.96
   5   7  -2  861.92   95.68
  -5  -7   2  764.80   67.07
   5   7  -2  740.60   70.32
  -5   7   2  718.77   83.87
   5  -7  -2  719.65   96.33
  -5  -7   2  898.10  122.51
   6  -2   3 1036.64   67.33
   6   2   3  911.26   67.08
  -6   2  -3 1005.19  106.54
   6  -2   3 1006.34   70.49
  -6  -2  -3  920.68   64.65
  -6  -2  -3  850.60   56.55
  -6   2  -3  859.96   58.96
   6  -2   3 1001.11   99.18
   7   0   0  916.96  120.64
   7   0   0 1034.32   70.54
  -7   0   0 1070.27   71.98
  -7   0   0  815.74   89.57
   7   0   0  932.05   62.57
   6   5  -2  260.88   26.66
  -6  -5   2  364.26   38.75
   6   5  -2  200.85   55.89
  -6   5   2  308.07   46.43
  -6  -5   2  230.85   37.91
   6   5  -2  269.91   32.82
  -6  -5   2  279.34   30.76
  -6   5   2  387.89   52.64
   6  -5  -2  264.90   36.57
  -2   9  -3   99.61   19.92
  -2  -9  -3   95.52   20.21
   2  -9   3  104.21   22.93
  -2   9  -3  147.27   31.16
   2  -9   3   88.27   23.59
   2   9   3  128.69   23.84
  -2  -9  -3  161.66   26.80
   2   9   3  122.36   19.32
   2  -9   3  112.17   21.16
  -6   2   4 1092.46   73.37
   6  -2  -4 1147.62   79.28
   6   2  -4 1275.12  128.08
   6  -2  -4 1363.34   55.14
   6   2  -4 1209.66  109.38
  -6  -2   4 1172.08   82.41
   6   2  -4 1262.45   98.08
   6   2  -4 1190.49   97.31
  -4  -8  -2  535.54  126.48
   4  -8   2  282.07   77.64
  -4   8  -2  371.27   50.66
  -4   8  -2  324.08   48.25
  -4   8  -2  478.34   64.15
   4   8   2  410.03   34.61
   4  -8   2  463.81   46.56
  -4  -8  -2  502.40   50.98
   4   8   2  460.10   48.65
   4  -8   2  420.19   30.35
  -1  10  -2 1291.96   91.79
  -1 -10  -2 1258.56   89.85
  -1 -10  -2 1304.98   93.21
   1  10   2 1323.02   92.52
   1  10   2 1303.54   96.24
   1 -10   2 1266.23  112.55
   1 -10   2 1283.21  116.18
   1 -10   2 1199.26   85.92
  -7  -1   1   58.26   10.11
   7   1  -1   59.59   12.18
  -7  -1   1   71.16   14.92
  -7  -1   1   65.92   10.82
   7  -1  -1   59.30   11.70
   7   1  -1   47.13   11.12
   7  -1  -1   66.35   15.19
  -7  -1   1   52.79    9.74
   4  -6   4  110.06   34.73
  -4  -6  -4  189.40   35.59
   4   6   4  193.98   23.01
   4  -6   4  184.95   28.57
   4  -6   4  119.39   19.12
  -4   6  -4  109.35   22.15
   4   6   4  205.08   28.14
   4  -6   4  172.92   30.33
  -4  -6  -4  182.24   28.45
  -7  -1   0 1012.05  122.99
   7  -1   0  887.24   62.33
   7   1   0  909.50   63.18
  -7   1   0  971.13   65.70
   7   1   0  987.67  125.74
   7   1   0  890.85   63.19
   7  -1   0 1104.79   85.43
   7  -1   0  946.52  110.76
  -7  -1   0  970.35   65.85
   2  10   1 4047.84  129.11
  -2  10  -1 4081.43  129.06
   2 -10   1 4175.44  131.90
  -2 -10  -1 4121.95  128.31
  -2 -10  -1 4002.24  125.40
  -2 -10  -1 4191.29  141.37
   2 -10   1 4058.31  126.93
   2 -10   1 3998.06  127.80
   2  10   1 4456.14  137.69
  -2  10  -1 4444.10  142.44
  -3  -9  -2    6.63    9.00
  -3   9  -2   27.08   11.38
   3  -9   2   12.40    9.15
   3   9   2   15.83    7.12
  -3   9  -2   13.06    6.64
   3  -9   2   10.11    6.86
  -3   9  -2   33.72    9.38
   3   9   2   32.74   18.60
  -3  -9  -2   12.31   11.52
   3  -9   2   15.60   11.34
  -3   3  -6   -1.42    7.62
  -3   3  -6   17.02   10.05
  -3  -3  -6   10.79    4.87
   3  -3   6   13.86   13.07
  -3  -3  -6   29.85   11.24
   3  -3   6    4.35    9.34
  -3  -3  -6   18.04    7.48
   3   3   6   -6.08   14.29
   3  -3   6    4.40   16.46
   3   3   6   -2.81   11.16
  -4  -4  -5   18.38   15.98
   4  -4   5    9.31   14.87
  -4  -4  -5   -7.71    6.36
  -4   4  -5   20.02    9.80
   4  -4   5   12.80    6.46
  -4   4  -5   -0.37    7.77
   4  -4   5    9.87    7.98
   4   4   5   29.01   13.22
  -4  -4  -5   13.31    4.50
  -2  -2   7  132.53   21.01
  -2   2   7  150.95   24.89
   2  -2  -7  152.27   23.04
   2   2  -7  111.39   14.52
  -2  -2   7  113.10   27.33
   2   2  -7  123.67   28.83
  -2  -2   7  117.22   17.22
  -2   2   7  126.22   25.82
  -2   2   7  108.55   27.93
   2  -2  -7  135.06   20.22
   0  -6   6  613.82   60.13
   0  -6   6  795.77  116.98
   0   6  -6  579.30   88.16
   0  -6  -6  741.81   66.78
   0   6   6  816.63   82.76
   0  -6  -6  668.91  114.17
   0  -6  -6  702.99   59.99
   0  -6   6  538.88   88.04
   0  -6  -6  678.50   98.82
   0  -6   6  609.57   43.19
   1  -6  -6   84.34   20.73
   1  -6  -6  104.65   18.85
   1  -6  -6  104.27   20.68
   1   6  -6   68.40   18.14
   1  -6  -6   59.06   13.71
  -1  -6   6   75.62   16.71
  -1  -6   6  103.11   27.75
  -1   6   6   64.46   15.02
   1  -2   7 1410.34   60.40
  -1   2  -7 1299.75   84.36
  -1  -2  -7 1471.77   77.15
  -1  -2  -7 1393.27   54.59
   1   2   7 1406.27   54.11
  -1  -2  -7 1539.97   63.78
  -1   2  -7 1321.97   96.05
   1  -2   7 1251.21   87.29
   1   2   7 1212.69   82.97
   1  -2   7 1150.07   77.29
   1   2   7 1250.54   85.75
  -1   2  -7 1270.45  109.46
   1   3  -7 1975.02   67.26
  -1   3   7 2029.38   73.00
  -1   3   7 1984.57   67.30
   1  -3  -7 2147.77  100.79
   1   3  -7 1975.22   56.72
  -1  -3   7 2192.83   74.80
   1  -3  -7 2184.90   73.81
   5  -4   4  916.99   73.22
   5  -4   4  981.84   83.77
   5   4   4  886.14   65.27
  -5  -4  -4  931.95   73.92
  -5   4  -4 1000.11   75.22
  -5   4  -4  879.18   83.29
  -5  -4  -4  964.43  141.95
  -5   4  -4  856.27   66.77
   5  -4   4  986.84   68.54
   0  -3   7  472.53   35.18
   0  -3  -7  630.16   52.56
   0   3   7  682.95   82.57
   0  -3  -7  535.01  112.38
   0   3   7  772.29   85.26
   0  -3   7  494.64   40.01
   0  -3   7  535.11   92.14
   0   3  -7  449.71   47.33
   0   3   7  559.80   89.92
   0   3  -7  504.75   22.50
   0  -3  -7  530.97   85.32
   4   3  -6  124.53   17.14
  -4  -3   6  121.34   18.46
  -4   3   6  136.20   29.99
   4   3  -6   99.07   17.20
   4  -3  -6  127.71   19.22
   4  -3  -6  117.53   25.98
   4   3  -6   59.10   17.23
  -4   3   6  146.10   29.70
   4  -3  -6   92.63   22.08
  -4   7   4  191.66   32.30
   4   7  -4  132.54   42.56
   4  -7  -4  184.15   30.45
   4   7  -4  165.37   30.25
   4   7  -4  161.00   27.91
  -4  -7   4  220.69   41.17
  -4  -7   4  142.47   31.23
   4  -7  -4  211.86   30.27
  -3  -8   4 3689.84  126.62
  -3   8   4 3408.44  150.02
  -3   8   4 3465.30  129.29
  -3  -8   4 3637.78  123.80
   3  -8  -4 3511.24  114.08
   3   8  -4 3542.73  114.29
   3  -8  -4 3558.81  111.34
   7   2  -1  367.77   25.93
  -7  -2   1  362.70   40.41
   7  -2  -1  356.38   20.35
   7  -2  -1  410.17   42.84
  -7  -2   1  522.92   48.60
   7  -2  -1  408.86   49.28
  -7  -2   1  368.01   43.68
  -7  -2   1  352.88   20.16
   7  -2  -1  398.91   41.02
   7   2  -1  390.01   46.97
  -7   0   2  217.32   22.11
  -7   0   2  241.24   20.41
   7   0  -2  185.72   18.46
   7   0  -2  250.40   27.80
  -7   0   2  261.06   31.93
   3  -6   5  806.91   56.38
   3  -6   5  925.53   67.50
  -3  -6  -5  862.53  130.44
  -3  -6  -5  853.74   81.50
  -3   6  -5  867.90   89.33
   3   6   5  891.29   66.49
   3  -6   5  873.30   65.71
  -3  -6  -5  986.03   92.21
   3  -6   5  835.06   73.83
   2  -7   5  886.76   61.79
   2  -7   5  843.79   74.12
   2   7   5 1054.44  110.51
   2   7   5  992.98   85.56
  -2  -7  -5  894.52  126.88
  -2   7  -5  872.11   95.68
   2  -7   5  948.13   72.41
  -2  -7  -5  965.71   90.27
   2  -7   5  979.77   85.60
   7  -2   0  390.87   46.74
   7  -2   0  374.65   39.58
  -7  -2   0  365.34   37.21
   7  -2   0  351.75   34.41
   7   2   0  363.47   33.88
  -7  -2   0  492.41   44.17
  -7   2   0  454.70   50.30
   7  -2   0  377.49   36.62
   7   2   0  334.63   22.67
   2   5   6   68.55   16.76
  -2  -5  -6   21.57   11.12
   2  -5   6   85.13   18.67
  -2  -5  -6   52.87   13.79
  -2  -5  -6   36.61    8.77
  -2  -5  -6   33.80   20.01
  -2   5  -6   34.95   11.48
   2  -5   6   32.47   14.79
   0   9   4  341.65   48.74
   0  -9   4  312.08   58.22
   0   9   4  306.10   28.61
   0   9  -4  347.50   37.48
   0  -9   4  352.05   40.68
   0  -9  -4  286.10   52.88
   0  -9  -4  265.69   58.09
  -7   0  -1   30.40   16.48
   7   0   1   25.22   11.19
   7   0   1    6.20   11.83
   4  -8  -3  277.06   47.19
  -4   8   3  314.74   44.27
  -4  -8   3  405.69   33.90
  -4  -8   3  354.13   41.96
   4   8  -3  209.15   47.38
  -4   8   3  380.21   58.90
   4   8  -3  312.68   29.74
  -4   8   3  313.81   36.99
   4   8  -3  345.22   43.13
  -4  -8   3  384.10   35.40
   4  -8  -3  339.90   38.14
   7  -1  -2  391.88   97.56
   7   1  -2  514.90   29.92
  -7  -1   2  478.80   61.55
  -7   1   2  529.30   51.10
   7  -1  -2  494.02   47.16
   7   1  -2  572.71   66.76
  -7  -1   2  497.36   47.83
  -7   1   2  544.94   84.89
   7  -1  -2  503.79   63.43
  -7  -1   2  534.40   99.52
  -6  -3  -3  337.87   15.89
   6  -3   3  386.84   27.69
  -6   3  -3  323.44   39.87
   6  -3   3  364.33   26.94
  -6  -3  -3  359.05   30.53
   6  -3   3  443.44   65.02
   6   3   3  402.51   59.66
  -6  -3  -3  473.92   68.33
  -6  -3  -3  402.37   73.16
  -6   3  -3  381.06   28.31
  -3  -5   6  835.07   60.92
   3  -5  -6  943.69  126.35
  -3  -5   6  888.22   82.74
   3  -5  -6  875.89   85.36
   3   5  -6  784.20   62.35
  -3   5   6  968.40   93.40
   3  -5  -6  862.14   99.54
   3  -5  -6  852.64   70.97
   1  -9  -4    4.90    6.97
  -1   9   4   48.72    9.55
  -1  -9   4   18.61   13.83
  -1  -9   4   31.16   11.04
   1   9  -4   29.79    9.32
  -1   9   4   36.36   23.05
   1  -9  -4   18.15   14.52
   2 -10  -2  889.25   64.49
  -2 -10   2  864.04   91.44
  -2 -10   2  930.04   66.15
   2  10  -2  823.17   62.95
  -2  10   2 1010.75   83.52
  -2 -10   2  885.32   99.96
  -2  10   2  856.87   90.53
   2 -10  -2 1091.21  118.56
   7  -1   1    8.71    8.65
   7  -1   1    3.57   11.26
   7  -1   1    4.02    2.11
   7  -1   1   22.87    5.33
   7   1   1   14.81    9.15
  -7   1  -1   26.23   14.25
  -7  -1  -1   -2.68   10.05
  -7  -1  -1   14.23    8.29
   6  -3  -4  933.85   81.05
   6  -3  -4 1160.74   80.42
  -6  -3   4  969.51   65.58
   6   3  -4 1143.29  105.94
   6   3  -4  963.00   98.03
   6  -3  -4  976.00   96.62
   6   3  -4  844.28   65.85
  -6  -3   4 1147.85   81.10
  -6   3   4 1067.70  102.29
  -6  -3   4 1341.58  214.14
  -5   6  -3  598.03   83.46
  -5  -6  -3  800.74   79.32
   5   6   3  739.08   65.54
   5  -6   3  712.44   53.93
  -5   6  -3  721.88   53.85
  -5  -6  -3  700.09   67.05
   5   6   3  710.93   88.66
   5  -6   3  713.54  100.13
   5  -6   3  607.27   57.83
   5  -6   3  758.30   59.32
  -1  -6  -6 1298.66   88.12
   1  -6   6 1236.82  119.71
  -1  -6  -6 1340.92  221.09
   1  -6   6 1304.85   91.99
   1   6   6 1373.17   62.22
   1  -6   6 1243.41   80.62
  -1  -6  -6 1186.48   81.14
  -1  -6  -6 1336.65  207.35
  -1  -6  -6 1171.95  154.00
   4  -9   0  345.96   29.78
  -4  -9   0  347.70   28.28
   4   9   0  287.60   50.09
  -4  -9   0  388.52   65.25
  -4   9   0  307.26   52.75
  -4   9   0  281.93   36.57
  -4   9   0  325.28   41.52
   4  -9   0  430.08   60.14
  -4  -9   0  409.66   55.24
   4   9   0  316.49   47.28
   0  -8  -5 1047.49   93.47
   0  -8   5  962.05   82.87
   0  -8  -5  927.84   80.93
   0   8   5  930.63   70.61
   0  -8   5 1021.92   93.45
   0   8  -5  962.36   65.23
   0  -8   5  775.43   60.49
   0   8   5 1118.49  113.14
   5   4  -5   81.31   19.52
   5   4  -5   57.52   11.21
   5  -4  -5   65.03   17.64
   5  -4  -5   49.12    6.96
  -5   4   5  126.66   27.00
   5  -4  -5  103.07   16.75
   5   4  -5   62.15   13.44
  -5  -4   5   85.41   19.88
   5  -4  -5   62.18    8.57
   5   4  -5   90.89   16.65
   5  -4  -5   60.09   19.66
  -5  -4   5   68.41   19.21
  -6  -6   0   31.44   14.12
  -6  -6   0    7.89    4.71
   6   6   0   17.40    6.99
  -6  -6   0   -1.21    9.61
  -6   6   0    7.55    3.35
   6  -6   0   -2.10    5.63
  -6   6   0   12.72    7.38
   6  -6   0   13.38   11.30
   6   6   0    9.52    8.65
   6   6   0   19.54    9.58
   5   7   2 1291.32  114.93
   5  -7   2 1263.51   99.77
  -5  -7  -2 1403.08   53.48
   5  -7   2 1197.66   96.59
   5  -7   2 1139.89   79.86
  -5   7  -2 1204.47  106.37
   5  -7   2 1256.03  110.91
   5   7   2 1412.86  100.40
  -5  -7  -2 1291.42  145.26
  -5   7  -2 1345.96  209.04
  -6   6   1   79.25   16.99
   6  -6  -1   90.99   15.80
   6  -6  -1  126.05   21.13
  -6   6   1   98.12   19.51
  -6  -6   1  165.84   33.31
  -6   6   1  121.90   29.59
   6   6  -1   94.50   20.81
   6   6  -1   64.71   14.46
  -6  -6   1   84.44   13.55
  -6  -6   1   92.00   17.52
   6   6  -1  134.92   19.78
   3  -9  -3  738.31   88.78
  -3   9   3  635.61   72.63
   3   9  -3  569.83  105.26
  -3   9   3  688.64   56.12
  -3  -9   3  758.36   73.55
  -3  -9   3  645.90   74.75
   3  -9  -3  546.89  112.05
   3   9  -3  626.83   46.54
  -3  -9   3  645.57   97.30
  -3   7   5  890.79   93.93
   3  -7  -5  774.42  104.39
  -3  -7   5  899.83   82.02
   3   7  -5  818.80   61.48
  -3  -7   5  874.02   87.38
  -3  -7   5  847.26   59.17
  -3   7   5  774.88   64.81
   3  -7  -5  681.82   81.95
   3   7  -5  630.75   48.03
  -3   0   7   10.17    7.08
  -3   0   7   15.10    4.09
   3   0  -7   -0.76    4.27
  -3   0   7   21.36   17.74
   2  -6  -6   22.27   10.90
  -2   6   6   36.22   14.78
   2  -6  -6    9.03    6.40
   2  -6  -6    7.58    8.88
   2   6  -6   12.33    5.61
  -2  -6   6    7.30   10.85
  -2  -6   6   20.25   14.89
   2  -6  -6   17.06   13.29
   2  -3  -7   29.23   12.23
  -2  -3   7   12.78    3.13
  -2   3   7    8.50    7.66
  -2  -3   7   39.82   16.69
   2   3  -7   28.35    9.17
  -2   3   7   13.74    9.45
   2  -3  -7    8.29    5.17
  -2  -3   7   33.79   17.17
   1  -8  -5   59.72   14.32
   1   8  -5   59.02    9.43
  -1  -8   5   55.75   14.93
  -1  -8   5   66.74   23.33
  -1  -8   5   68.59    9.80
   1  -8  -5   79.35   19.77
  -1   8   5   54.40   11.76
  -1   8   5   87.96   20.86
   4  -9  -1   71.40   17.46
  -4   9   1   69.41   15.41
  -4   9   1   82.53   15.62
  -4  -9   1   81.06   17.50
   4   9  -1   98.70   17.82
  -4  -9   1   65.24   12.41
  -4  -9   1  129.53   21.45
   4   9  -1   86.27   20.22
   4  -9  -1  114.17   24.78
  -4   9   1  105.86   22.83
  -1  -3  -7 1803.41   66.05
   1  -3   7 1757.90   69.87
  -1  -3  -7 2014.49   69.66
  -1   3  -7 1881.43   70.89
   1   3   7 1787.45   80.51
  -1  -3  -7 1798.12   65.58
  -1   3  -7 1728.29   53.79
   1   3   7 1744.19   63.96
   1  -3   7 1777.91   67.97
   2   0   7   20.67   13.72
   2   0   7   31.65   12.43
   2   0   7   -0.52    8.75
  -2   0  -7    9.33   14.07
  -2   0  -7    3.98    8.98
  -5   0  -5    4.27    4.81
   5   0   5   44.97   21.13
   5   0   5   17.43   19.16
   5   0   5    5.18    5.95
   7  -2  -2  296.06   38.10
  -7  -2   2  270.78   33.47
  -7  -2   2  208.77   16.98
   7   2  -2  197.69   42.48
   7   2  -2  247.54   24.65
   7  -2  -2  200.56   17.40
   7  -2  -2  262.66   28.57
  -7   2   2  276.75   15.84
  -7  -2   2  283.68   29.37
  -4  -6   5 2281.18   85.72
   4  -6  -5 2265.78  124.24
   4   6  -5 2048.98   63.00
  -4  -6   5 2108.92   62.57
   4  -6  -5 2411.87   84.56
  -4  -6   5 2461.05   89.72
  -4   6   5 2361.61   83.15
   4   6  -5 2278.06   82.69
   4  -6  -5 2124.15   70.22
  -3  -1   7  141.77   25.44
   3  -1  -7  217.61   26.95
   3  -1  -7  118.80   27.33
  -3  -1   7  184.97   35.04
  -3   1   7  134.77   23.35
  -3   1   7  127.34   31.60
  -3  -1   7  144.43   27.41
  -3   1   7  138.50   23.33
   3   1  -7  112.97   15.37
   3   1  -7   78.00   16.44
   1  -9   4 3251.30  113.15
   1  -9   4 3350.67  102.34
  -1   9  -4 3075.48   94.95
   1  -9   4 3375.67  123.92
  -1  -9  -4 3323.34  106.68
  -1  -9  -4 3501.83  119.09
   1   9   4 3390.35  115.66
   2 -10   2  188.20   40.10
   2 -10   2  210.01   40.14
   2  10   2  277.96   39.71
   2  10   2  198.89   34.48
  -2 -10  -2  240.87   28.89
  -2 -10  -2  299.09   45.76
  -2  10  -2  203.40   39.52
   2 -10   2  151.46   39.82
   6  -5   2  541.34  102.21
  -6  -5  -2  727.21   76.94
  -6  -5  -2  579.89   98.09
   6   5   2  599.73   56.74
   6  -5   2  639.53   58.07
  -6  -5  -2  822.20   73.00
   6  -5   2  664.72   50.34
  -6   5  -2  638.62  108.27
   6   5   2  619.13   51.96
   0 -10  -3 2245.17  113.25
   0  10   3 2074.77  219.83
   0 -10  -3 2199.22   82.41
   0 -10   3 2045.21   89.69
   0 -10   3 2132.06  106.02
   0  10   3 2183.88  116.24
   0  10  -3 2044.59   83.52
   3  -4   6 1590.72   55.90
  -3  -4  -6 1536.00   67.45
   3  -4   6 1666.71   74.10
  -3  -4  -6 1599.04   56.91
   3   4   6 1687.59   80.90
  -3  -4  -6 1544.70   76.35
   3  -4   6 1636.37   64.92
  -3   4  -6 1594.04   86.83
  -3   4  -6 1515.29   52.87
  -3  -4  -6 1596.18   58.82
  -7  -2  -1 2326.68  126.94
   7  -2   1 1932.39   62.57
   7  -2   1 2105.74  126.76
   7   2   1 2238.86   97.93
  -7   2  -1 2264.69   77.44
   2   1   7   18.10   10.59
   2  -1   7   24.26   13.82
  -2   1  -7   22.93    8.59
   2  -1   7   36.31   15.31
   2   1   7   48.15   15.42
  -2   1  -7    9.17   13.21
  -2  -1  -7   24.99   13.88
   2   1   7   15.81    8.19
   2  -1   7   22.42    8.25
  -2  -1  -7    4.46    6.66
   5   1   5  120.39   30.46
   5  -1   5  161.99   29.04
   5   1   5  174.31   35.07
  -5   1  -5  144.56   30.37
   5   1   5  174.88   26.00
   5  -1   5  197.15   37.31
   5  -1   5  207.57   19.03
   6  -5  -3   18.30    6.62
   6   5  -3    9.68    7.22
  -6  -5   3   38.69   18.56
  -6  -5   3    2.44    7.61
  -6   5   3    9.30    4.74
   6   5  -3   40.81   17.78
  -6   5   3    9.68   12.91
   6  -5  -3    9.07    4.81
  -6  -5   3   20.54    6.42
   6  -5  -3    7.25    5.22
   6   5  -3   -3.17    8.82
   7   3  -1 1361.77   45.92
   7  -3  -1 1425.52   79.47
  -7  -3   1 1552.91   73.38
   7  -3  -1 1521.75  122.49
   7  -3  -1 1475.99   60.95
  -7  -3   1 1318.56  115.71
   7  -3  -1 1492.99   51.80
   7   3  -1 1433.52   60.66
  -7  -3   1 1267.74   94.15
  -5   7   3 1066.55   87.50
   5   7  -3 1096.95   78.33
  -5   7   3  973.41   67.62
   5   7  -3 1015.17   94.80
  -5  -7   3 1104.44  100.49
   5  -7  -3 1045.48  128.72
  -5  -7   3 1162.96  101.06
  -5  -7   3 1253.34  124.72
   7   3   0   46.69   18.02
   7  -3   0   33.91   10.77
  -7  -3   0   18.62    8.45
   7   3   0   14.02    4.32
   7  -3   0   27.95    9.40
  -7  -3   0    8.59    5.12
   7  -3   0    4.01    8.03
  -7  -3   0    1.98    6.08
   7  -3   0   25.65    6.98
   5   6  -4  869.33   79.34
   5  -6  -4 1017.79  110.29
   5   6  -4  885.50   63.83
   5  -6  -4 1049.33   76.43
   5   6  -4  997.52   69.93
  -5   6   4 1137.63  121.82
  -5   6   4 1015.43  102.27
  -5  -6   4 1058.54   89.59
   5  -6  -4 1135.99   78.86
  -5  -6   4 1041.39   78.45
   3 -10   0  245.20   25.57
   3 -10   0  235.33   44.54
  -3 -10   0  328.92   39.16
  -3 -10   0  272.46   44.50
   3  10   0  338.95   49.93
  -3  10   0  286.65   36.59
  -3  10   0  315.09   50.90
  -3 -10   0  280.53   22.63
   3  10   0  216.54   35.10
  -1  -4   7  788.30   80.60
   1  -4  -7  809.43  126.40
  -1   4   7 1003.79   78.17
   1  -4  -7  986.68   84.56
   1  -4  -7  733.86   53.91
  -1  -4   7  713.45   61.62
   1  -4  -7  909.13  107.12
   1   4  -7  629.25   47.05
  -1 -10   3  562.89   52.14
   1  10  -3  606.56   57.29
  -1  10   3  600.80   80.28
   1 -10  -3  603.04   53.85
  -1 -10   3  700.65   87.59
   1 -10  -3  804.41  127.21
  -1 -10   3  692.74   69.38
  -1  10   3  628.70   50.69
   0  -4   7    5.25    3.32
   0  -4  -7   19.46    9.69
   0   4  -7    6.75    8.40
   0  -4   7   17.18   17.76
   0  -4  -7   13.54    6.72
   0  -4  -7   15.80   11.52
   0  -4   7   16.26   14.17
   0   4  -7    8.60    2.81
   0   4   7   13.79    7.86
   0  -4  -7   19.87    6.11
  -5   8   0 2637.44   93.16
   5   8   0 3035.28   99.07
  -5  -8   0 2710.33   87.71
   5   8   0 2931.25   97.80
  -5  -8   0 3053.70  116.33
   5  -8   0 2936.83  118.25
  -5   8   0 2679.40   91.95
  -5  -8   0 3142.29  100.42
   5  -8   0 2946.01   97.79
  -5   8   0 2750.17   89.08
   4   9   1  333.22   42.92
  -4  -9  -1  273.54   31.66
  -4  -9  -1  284.30   21.96
   4   9   1  302.18   43.89
  -4  -9  -1  229.14   33.20
   4  -9   1  266.16   26.72
  -4   9  -1  205.40   50.44
  -4   9  -1  301.48   38.61
   4  -9   1  203.48   31.75
  -4   9  -1  203.30   36.43
   4  -4  -6  300.04   41.95
  -4  -4   6  260.29   31.51
  -4   4   6  288.70   52.63
   4  -4  -6  199.15   40.09
   4  -4  -6  209.71   23.26
   4   4  -6  221.21   25.20
  -4  -4   6  228.58   20.27
   4  -4  -6  234.97   31.39
  -5   8   1  363.81   51.00
  -5   8   1  400.44   72.79
  -5  -8   1  342.11   22.94
   5   8  -1  371.44   72.19
  -5  -8   1  385.97   26.73
   5   8  -1  294.47   60.67
   5  -8  -1  398.48   54.39
  -5   8   1  291.28   38.00
  -5  -8   1  404.02   47.23
   5   8  -1  369.81   38.69
   5  -8  -1  387.56   52.61
   0 -11   0   27.83   12.10
   0 -11   0   26.00   10.83
   0  11   0   14.02    5.45
   0 -11   0   -1.15   15.48
   4   0   6  282.26   21.51
   4   0   6  374.22   27.34
  -4   0  -6  319.70   49.18
  -4   0  -6  339.73   42.77
   4   0   6  372.47   33.70
  -4  -5  -5 2187.02   75.82
   4  -5   5 2196.00   85.17
   4  -5   5 1962.86   66.58
   4   5   5 2115.38   76.77
  -4  -5  -5 2132.10  103.20
   4  -5   5 2100.38   80.72
  -4  -5  -5 2177.74   87.02
  -4   5  -5 2176.20   73.84
   4  -5   5 2036.80   72.74
  -1  -8  -5 1989.03   77.16
   1  -8   5 1883.17   75.09
  -1  -8  -5 1947.45  102.61
   1   8   5 1813.96  115.00
   1  -8   5 1870.10   83.62
  -2   9   4  110.79   33.80
   2   9  -4   97.22   18.08
   2  -9  -4   67.00   16.81
  -2  -9   4   86.97   20.38
   2  -9  -4  110.63   23.65
  -2  -9   4   95.82   24.12
  -2   9   4  144.13   29.61
   3 -10  -1 2060.90   74.26
   3  10  -1 1953.42   69.19
  -3  10   1 1883.89   73.41
   3  10  -1 1970.27   73.19
  -3 -10   1 2296.12  113.45
  -3  10   1 2012.73   94.35
   3 -10  -1 1724.40   70.07
  -3 -10   1 1985.35   72.54
  -3 -10   1 1964.86   75.46
  -6  -6  -1 2401.72  140.85
   6   6   1 2101.72   96.48
   6   6   1 2138.07   80.15
   6  -6   1 2157.32   96.46
   6  -6   1 2086.67   72.84
  -6  -6  -1 2354.36   74.08
   6  -6   1 2113.18  101.99
   6   6   1 2117.95   66.75
  -6   6  -1 1990.12   93.05
  -6   6  -1 2048.02   69.23
  -3  -2   7  215.41   25.60
  -3   2   7  207.22   26.79
   3  -2  -7  148.46   34.86
  -3  -2   7  222.74   45.50
  -3  -2   7  223.28   34.69
   3  -2  -7  230.61   26.61
   3   2  -7  119.07   39.38
  -3   2   7  299.39   45.68
   3   2  -7  185.75   17.33
  -3   2   7  177.91   32.42
  -6  -6   2 2803.30   92.44
   6   6  -2 3105.38  100.23
  -6  -6   2 2795.89   88.13
   6   6  -2 3196.14  159.94
  -6   6   2 2879.08  129.07
  -6   6   2 2863.11  105.23
   6  -6  -2 2962.44   90.94
  -6  -6   2 3284.28  109.78
   6   6  -2 3096.91   98.05
   6  -6  -2 2975.71  107.17
   4  -1   6    0.22   10.93
   4  -1   6   46.37   22.31
  -4  -1  -6    0.76    9.16
   4   1   6   19.81    6.42
  -4   1  -6   -8.38    6.38
  -4  -1  -6   19.24    6.27
   4   1   6   13.06    8.14
  -4   1  -6    3.52    7.60
   4   1   6    8.20   15.51
   4  -1   6   20.30   10.29
   2   2   7 1669.22   63.27
   2  -2   7 1719.60   78.13
   2   2   7 1819.05   66.71
   2  -2   7 1772.21   68.76
  -2   2  -7 1642.55   64.17
  -2   2  -7 1615.92   53.59
   2   2   7 1701.08   62.16
  -2  -2  -7 1900.07   70.01
  -2  -2  -7 1876.95   64.64
   2  -2   7 1596.27   55.75
   5   2   5 2967.54  100.07
  -5  -2  -5 2910.13   87.61
   5  -2   5 2865.44   89.55
   5  -2   5 2863.44   97.98
  -5   2  -5 2608.42  102.15
   5   2   5 2752.66   94.97
   5  -2   5 2852.39   97.48
  -5  -5  -4  152.16   21.98
   5  -5   4  156.05   28.67
  -5   5  -4  138.14   22.39
   5  -5   4  118.56   18.29
  -5  -5  -4  203.08   30.88
   5  -5   4   98.38   34.44
   5   5   4  131.68   27.37
   1 -10   3   54.02   16.49
   1 -10   3   37.22   17.22
  -1 -10  -3    9.21    8.78
   1 -10   3   38.34   11.82
  -1  10  -3   10.62   12.28
   1  10   3   30.46   12.07
  -1 -10  -3   59.03   14.38
   3  -8   4  158.31   31.38
   3   8   4  136.12   23.30
  -3  -8  -4  146.23   34.98
   3  -8   4  118.34   28.67
   3   8   4  129.99   23.01
  -3  -8  -4  172.56   21.91
   3  -8   4  164.36   31.74
   3  -8   4   99.88   22.77
  -3   8  -4   93.16   22.51
  -6  -4  -3   12.64    5.26
  -6   4  -3    3.80   10.20
   6  -4   3   26.46   16.48
   6   4   3   62.43   23.62
   6  -4   3   16.92   10.40
  -6  -4  -3   11.13    3.81
  -6  -4  -3   25.33   14.19
   6  -4   3    8.46    4.15
   7   0  -3   -0.92    7.72
  -7   0   3   15.98    5.93
  -7   0   3   13.87    4.24
   7   0  -3   10.40   14.85
   7   0  -3   33.63    8.32
  -7   0   3   23.54    7.83
   2   8  -5  273.14   25.33
  -2   8   5  366.94   58.16
   2  -8  -5  301.21   54.58
  -2   8   5  355.53   56.51
  -2  -8   5  304.75   53.82
  -2  -8   5  357.00   29.05
  -2  -8   5  264.13   38.84
   2  -8  -5  328.09   48.53
   4  -9  -2  184.19   42.09
  -4   9   2  270.62   50.34
   4   9  -2  139.78   30.29
  -4   9   2  208.54   32.98
  -4  -9   2  234.43   20.90
   4   9  -2  214.77   37.76
  -4  -9   2  210.53   33.06
   4  -9  -2  178.81   34.71
  -4  -9   2  222.77   30.90
   5   0  -6  755.53   68.05
  -5   0   6  742.19   65.50
  -5   0   6  642.06   59.32
   5   0  -6  803.26   54.41
  -5   0   6  587.73   43.67
   0 -11  -1  499.17   97.05
   0 -11   1  464.22   44.76
   0 -11  -1  464.25   40.54
   0 -11   1  569.62   89.85
   0  11  -1  551.90  110.95
   0 -11   1  579.47   56.22
   0  11   1  457.83   40.84
  -1 -11   0 3032.13  110.10
   1 -11   0 2710.71   91.59
   1 -11   0 2961.22  103.34
   1 -11   0 2964.34   98.96
  -1 -11   0 2842.20   97.19
   1  11   0 2838.89   98.69
  -1  11   0 2975.80   99.28
  -1 -11   0 2933.26  100.96
  -6  -4   4   18.59    6.86
   6   4  -4   18.61    5.60
   6   4  -4    9.44    7.23
  -6  -4   4   29.16   10.76
  -6   4   4   14.23   11.91
   6  -4  -4   25.96   10.80
   6   4  -4   45.11   13.25
  -6  -4   4   22.95   12.19
   6  -4  -4   11.30    5.92
   6  -4  -4   18.69    7.04
   4  -8   3   27.87   12.97
   4   8   3   14.51   17.83
  -4   8  -3   18.11    9.56
  -4  -8  -3   12.31    8.78
  -4  -8  -3   20.20   11.93
   4  -8   3   10.84    5.38
   4   8   3   17.88    8.82
   4  -8   3   14.40   14.70
   3 -10   1  434.50   34.16
  -3 -10  -1  579.42   81.68
  -3  10  -1  502.86   41.08
  -3 -10  -1  485.29   84.56
   3 -10   1  467.28   83.43
   3  10   1  561.27   79.70
   3  10   1  492.61   67.58
   3 -10   1  485.36   45.11
   7  -3  -2 1712.17   85.95
  -7  -3   2 1597.84   56.14
   7   3  -2 1535.60   94.43
  -7  -3   2 1547.06   56.76
   7   3  -2 1538.50  106.81
  -7   3   2 1605.27   49.42
   7   3  -2 1525.78   52.29
   7  -3  -2 1611.56   65.88
  -7  -3   2 1401.69   83.85
   7  -3  -2 1623.61   62.77
   3  -9   3  731.19  112.62
  -3   9  -3  573.70   67.94
   3  -9   3  663.12   49.22
   3   9   3  872.72  110.73
  -3   9  -3  764.60   68.11
  -3  -9  -3  903.34  107.66
  -3  -9  -3  972.76  103.17
   3  -9   3  923.30   96.79
   3   9   3  809.32   89.89
   6   0   4 1075.19   79.74
   6   0   4 1030.78   74.14
   6   0   4  877.48   61.91
  -6   0  -4 1097.34   76.31
  -7  -1   3  116.14   15.80
  -7   1   3  105.07   13.82
   7   1  -3   92.40   25.69
   7  -1  -3   75.45   14.89
  -7  -1   3   79.35   14.72
  -7  -1   3  142.06   26.93
   7  -1  -3  104.10   18.98
  -7   1   3   90.04   14.56
   7   1  -3  120.22   20.72
  -7   1   3   88.69   17.40
   7   1  -3   81.44   16.64
   7   0   2 8369.57  243.65
   7   0   2 8586.84  247.26
  -7   0  -2 8862.79  255.45
  -5   1   6 5048.13  154.80
   5  -1  -6 4756.37  132.65
   5   1  -6 4813.43  140.36
   5   1  -6 4774.75  137.40
  -5  -1   6 4754.59  134.57
  -5  -1   6 4458.37  139.71
  -7  -3  -1   40.08   15.58
  -7  -3  -1    3.28    3.90
   7  -3   1   10.73    4.86
  -7  -3  -1    9.09    6.61
  -7   3  -1    3.44    7.58
   7   3   1   57.08   24.32
  -7   3  -1   12.78    3.68
   7   3   1    9.90    3.01
   7  -3   1   33.14   16.80
   7  -3   1  -11.98   13.70
   5  -8   1   38.00   13.77
  -5   8  -1   27.67    8.34
   5   8   1   22.53   14.24
  -5   8  -1   56.92   14.35
   5   8   1   39.48   15.72
  -5  -8  -1   28.58   10.44
  -5  -8  -1   35.68   16.43
  -5   8  -1   50.50   12.51
   5  -8   1   49.28   17.02
  -6   0   5   40.04   13.36
   6   0  -5  -11.99   11.72
   6   0  -5   21.74    6.61
   6   0  -5   21.63   11.44
  -6  -1  -4  153.83   26.71
   6  -1   4  165.95   19.16
  -6  -1  -4  175.48   20.70
   6   1   4  210.77   34.92
  -6   1  -4  158.57   24.90
   6  -1   4  167.00   34.44
   6   1   4  164.04   36.08
   6  -1   4  171.75   26.11
   4  -7   4   55.73   15.10
  -4   7  -4   87.09   16.84
   4   7   4   94.22   17.43
   4  -7   4   69.33   12.95
   4   7   4  122.64   27.33
   4  -7   4   78.35   19.58
  -4  -7  -4  114.42   24.99
   4  -7   4   53.91   15.91
  -4  -7  -4   94.94   18.00
  -2  -4   7 1164.27   80.13
   2  -4  -7 1096.33   93.58
   2  -4  -7 1181.47  145.90
  -2  -4   7 1090.84   80.82
   2   4  -7 1063.55   80.01
   2  -4  -7 1047.89   74.82
  -2   4   7 1218.38  105.90
   2  -4  -7 1299.06  115.53
  -7  -1  -2  283.18   21.54
   7  -1   2  271.00   55.54
   7   1   2  299.99   41.99
   7  -1   2  277.35   37.57
  -7   1  -2  316.94   33.32
   1 -11  -1 2719.03   95.77
  -1 -11   1 2791.70   94.11
  -1  11   1 2809.75  106.57
   1  11  -1 2679.64   98.60
  -1 -11   1 2948.26  101.54
  -1 -11   1 2684.34   99.19
   1 -11  -1 2852.77   95.97
  -4   2  -6  272.51   47.16
  -4  -2  -6  463.79   32.79
   4   2   6  305.25   43.26
   4  -2   6  366.44   58.06
   4   2   6  318.56   36.40
  -4   2  -6  241.82   39.26
  -4  -2  -6  349.02   77.29
   4  -2   6  355.06   25.79
   4   2   6  391.55   77.10
   4  -2   6  393.86   29.24
   1  -4   7 3526.98  104.29
  -1  -4  -7 3630.33  121.25
   1  -4   7 3972.95  138.56
  -1  -4  -7 4272.54  133.02
  -1  -4  -7 4017.48  125.27
   1   4   7 4182.60  130.01
   1  -4   7 3832.92  126.16
  -1   4  -7 3618.57  103.40
   6  -1  -5   15.88    7.30
   6   1  -5    7.21    8.06
   6   1  -5   24.32    8.46
   6   1  -5   21.76   22.09
   6   1  -5   13.84    4.09
  -6  -1   5   19.43   13.98
   6  -1  -5   16.38    5.51
  -6   1   5    1.20    9.94
  -6  -1   5   -1.26    2.71
   6  -1  -5    5.75   12.04
  -5   8   2 1913.48   70.01
   5  -8  -2 1991.33   67.89
   5   8  -2 2180.70  207.44
  -5   8   2 1888.64  105.39
  -5  -8   2 1728.28   69.24
   5   8  -2 1828.84   74.63
  -5  -8   2 1593.49   55.24
  -5  -8   2 1685.55   62.45
  -5   8   2 1633.71   95.24
   5   8  -2 1800.49   63.46
   5  -8  -2 1701.14  124.55
   1 -11   1  403.21   87.21
  -1 -11  -1  494.20   92.47
   1 -11   1  468.48   83.27
   1 -11   1  442.16   74.46
  -1 -11  -1  436.27   40.98
   1  11   1  530.66  106.32
  -1  11  -1  507.96   60.56
   0  -7  -6   16.01    8.88
   0  -7  -6    9.11    6.23
   0  -7  -6   67.62   18.89
   0  -7   6    7.31   15.31
   0  -7   6    9.46    5.92
   0   7   6   39.15   14.76
   0  -7   6    4.84    1.57
   0  -7   6   21.55    9.77
  -2  -6  -6  479.33   59.70
   2  -6   6  447.53   47.75
  -2  -6  -6  475.26   79.30
  -2  -6  -6  439.46   67.67
  -2   6  -6  360.28   57.81
   2  -6   6  377.98   31.92
   2   6   6  517.39   80.83
   2  -6   6  443.19   48.37
  -1  -7   6 2448.09   68.00
  -1  -7   6 2520.90   90.82
  -1   7   6 2619.25  103.36
   1  -7  -6 2466.45   86.18
  -1  -7   6 2466.01   95.47
   1  -7  -6 2589.00  123.80
  -2 -10   3 1263.38   89.15
   2 -10  -3 1365.47   72.17
  -2 -10   3 1361.55   54.78
   2 -10  -3 1310.03   95.50
  -2 -10   3 1344.58  210.12
  -2  10   3 1345.20  212.23
  -2  10   3 1548.96  153.35
   2  10  -3 1288.98   87.79
  -5  -5   5   13.97   15.59
  -5  -5   5   17.11    6.42
   5  -5  -5    5.19    3.97
   5  -5  -5   13.77    6.68
   5   5  -5  -10.33   12.60
   5  -5  -5   11.44    8.26
   5   5  -5   27.32    7.60
   5   5  -5   10.12    7.20
  -5   5   5   20.17    6.38
   5  -5  -5   13.38    3.47
   7  -4  -1  284.44   20.72
   7   4  -1  259.05   25.82
   7  -4  -1  260.11   33.56
  -7  -4   1  232.75   25.37
  -7  -4   1  242.86   23.60
  -7  -4   1  230.08   33.10
   7  -4  -1  239.39   32.77
   7  -4  -1  293.98   49.16
   7   4  -1  263.75   38.60
   7   4  -1  200.89   35.11
  -3  -3   7  559.90   94.78
   3   3  -7  422.07   52.04
   3  -3  -7  513.22   66.78
   3  -3  -7  382.50   42.89
   3   3  -7  411.44   30.33
   3   3  -7  500.04   25.31
   3  -3  -7  626.64   72.78
  -3  -3   7  462.30   75.65
  -3   3   7  539.88   98.62
  -3   3   7  456.24   49.09
  -7  -4   0  137.82   21.15
   7  -4   0   74.72   14.37
   7   4   0   92.31   19.94
   7  -4   0   80.69   15.62
   7  -4   0   89.68   16.50
   7   4   0   87.22   14.69
  -7  -4   0   87.06   13.50
  -7   4   0   91.26   15.29
   7   2  -3 3646.43  124.76
  -7   2   3 3907.22  108.56
  -7  -2   3 3484.37  107.97
  -7  -2   3 3682.83  111.77
   7  -2  -3 3897.23  120.53
   7  -2  -3 3493.69  110.97
   7   2  -3 3858.10  122.19
   7  -2  -3 3532.96  109.66
   7   2  -3 3759.20  118.80
  -3 -10   2  586.44  105.47
  -3 -10   2  625.29   60.06
  -3  10   2  547.44   88.53
   3  10  -2  414.56   29.91
   3 -10  -2  543.95   97.89
   3 -10  -2  457.11   40.14
  -3 -10   2  543.40  118.26
  -3  10   2  523.20   44.87
  -2  -9  -4 1952.86  120.65
   2  -9   4 1865.31   77.75
   2  -9   4 1926.01  103.37
   2   9   4 1914.98   73.22
   2  -9   4 1731.89   95.65
  -2  -9  -4 1860.74   77.42
  -2   9  -4 1774.30   62.30
   2   9   4 1836.28   86.48
   3   6  -6 1466.60   55.61
  -3  -6   6 1526.98   78.34
   3  -6  -6 1387.42  106.63
  -3  -6   6 1409.47   54.18
   3  -6  -6 1447.80   58.10
   3  -6  -6 1589.40   92.37
  -3   6   6 1496.53   64.56
   3  -6  -6 1517.39   53.10
   5  -2  -6   63.45   17.11
   5   2  -6   64.01   16.27
  -5   2   6  100.99   21.80
  -5  -2   6  138.13   23.13
  -5  -2   6  115.38   22.62
   5   2  -6   66.74   18.27
  -5   2   6  120.61   23.72
   5   2  -6   94.13   12.70
   5  -2  -6   76.01   11.62
   2   3   7  155.70   33.43
   2  -3   7  160.29   28.58
  -2  -3  -7  142.12   23.72
  -2   3  -7  188.19   29.42
   2  -3   7  172.63   17.34
   2   3   7  163.93   34.44
  -2  -3  -7  157.14   22.01
   2  -3   7  215.11   36.35
   5  -3   5   41.67   13.07
  -5   3  -5   27.64    7.85
   5  -3   5   39.63   20.37
  -5  -3  -5   22.06    6.83
   5  -3   5   51.29   12.84
  -5   3  -5    9.68    3.99
   5   3   5   17.04   10.98
  -6  -2  -4  248.72   24.61
   6   2   4  248.06   60.75
   6   2   4  268.71   41.77
  -6   2  -4  222.23   28.61
   6  -2   4  285.74   27.21
   6  -2   4  284.54   52.64
   6  -2   4  289.94   18.51
  -6  -2  -4  317.91   32.62
   3   7   5 2045.32   82.18
   3  -7   5 1997.76   80.17
  -3  -7  -5 1896.35  116.25
   3  -7   5 1990.46   74.17
  -3  -7  -5 1964.85  104.15
   3   7   5 2006.31   82.54
   3  -7   5 1885.05   72.47
  -3   7  -5 1852.06  109.67
   3  -7   5 1866.15   63.96
  -7  -2  -2   41.15   10.56
  -7   2  -2   28.46   10.47
  -7  -2  -2   33.27   11.81
   7  -2   2   72.79   18.62
   7   2   2   -1.32   14.40
   7  -2   2   29.97    4.80
   7  -2   2   27.93   12.31
  -7   2  -2   11.62    3.08
  -3  -5  -6  821.64   87.03
  -3   5  -6  699.99   70.16
   3  -5   6  820.27   81.98
   3  -5   6  751.55   79.17
  -3  -5  -6  757.45   53.82
   3  -5   6  703.04   55.29
  -3  -5  -6  724.11   76.31
   3   5   6  844.21   68.38
   4  -9   2   65.72   18.20
  -4   9  -2  112.83   20.27
   4  -9   2   77.57   15.40
   4   9   2  116.95   21.95
  -4   9  -2   91.12   19.54
  -4  -9  -2  102.02   24.42
   4   9   2  105.15   25.36
   4  -9   2  103.96   23.45
  -4  -9  -2  107.80   22.97
  -6  -2   5  239.55   30.88
   6   2  -5  205.29   20.03
   6   2  -5  220.89   25.66
  -6   2   5  220.99   35.83
  -6  -2   5  219.53   24.72
   6  -2  -5  127.49   53.05
   6  -2  -5  133.35   22.03
  -6   2   5  218.60   37.53
   6   2  -5  181.68   39.82
   6   2  -5  204.39   24.87
   4  -8  -4 1749.95  154.45
   4  -8  -4 1771.91   87.82
   4   8  -4 1647.74  122.44
  -4   8   4 1558.80   82.44
  -4   8   4 1529.37   62.60
  -4  -8   4 1439.83   57.49
  -4  -8   4 1579.03   73.94
   4   8  -4 1295.57   89.71
   1  -5  -7  145.63   27.82
  -1  -5   7  107.82   32.38
   1  -5  -7  121.31   27.78
   1  -5  -7  109.71   28.69
  -1   5   7  118.79   23.77
   1  -5  -7  108.44   20.32
  -1  -5   7  148.45   30.36
   1   5  -7   54.85   14.34
   0   5   7  970.99   74.15
   0  -5  -7  740.41  115.29
   0  -5  -7  927.31  118.51
   0  -5   7  847.95   65.14
   0  -5   7  689.94   46.89
   0  -5  -7  759.08  124.58
   0  -5   7  822.62   94.74
   0  -5  -7 1098.73  113.88
   0 -11   2  130.99   46.50
   0  11   2  148.26   27.82
   0  11  -2  211.10   27.26
   0 -11   2  142.47   36.55
   0 -11  -2  146.16   30.46
   0 -11  -2  108.59   23.75
   0 -11   2  175.69   28.42
  -2  -8  -5  386.76   59.33
   2  -8   5  410.35   40.61
   2  -8   5  432.07   67.06
  -2  -8  -5  377.52   65.44
   2  -8   5  442.26   60.17
   2   8   5  505.09   57.39
   2   8   5  473.77   57.38
   2  -8   5  430.67   26.46
   4  -5  -6  238.08   31.19
  -4  -5   6  291.18   41.93
   4  -5  -6  234.58   43.69
   4   5  -6  198.28   15.40
  -4   5   6  302.80   54.60
   4   5  -6  181.27   18.73
   4  -5  -6  265.86   33.32
   4   5  -6  171.13   52.46
  -4  -5   6  265.29   47.09
   4  -5  -6  234.92   22.30
   5  -7   3   47.75   16.81
   5   7   3    1.22    3.21
  -5   7  -3   13.43    8.58
   5  -7   3   13.21   11.82
  -5  -7  -3   16.78    5.22
   5   7   3   37.98   21.71
  -5  -7  -3   23.71    8.27
   6  -6   2 2361.39   96.06
  -6   6  -2 2333.13  107.30
  -6  -6  -2 2663.00  134.72
   6  -6   2 2410.49   81.81
   6   6   2 2400.88  125.35
  -6   6  -2 2323.88   78.47
   6   6   2 2637.52   84.68
   6  -6   2 2525.40   86.98
  -2 -11   0  694.90   58.04
   2 -11   0  914.95   88.68
   2  11   0  877.57  107.44
  -2 -11   0  707.59   53.04
  -2 -11   0  800.57   92.41
  -2  11   0  674.51   54.03
   2 -11   0  694.38   54.72
   1  -7   6   27.28   16.84
   1   7   6   32.27   12.14
   1  -7   6   37.79    9.12
   1  -7   6   58.27   17.47
  -1  -7  -6   47.77   12.16
  -1  -7  -6   27.94   10.18
   4   3   6   23.73    9.71
  -4  -3  -6   34.04    9.22
  -4   3  -6   19.31    8.22
  -4   3  -6   10.13    3.70
   4  -3   6   55.31   19.45
   4  -3   6   11.99    7.89
   4  -3   6   10.83   16.34
   4   3   6    7.14    9.04
  -4  -3  -6   31.74   13.83
  -2  10  -3 1939.98   69.43
   2 -10   3 2248.17  129.58
   2  10   3 2021.89   77.69
  -2 -10  -3 2092.42   74.27
  -2 -10  -3 1931.83   77.41
   2 -10   3 1921.71   67.38
   2 -10   3 1954.91   75.04
   6   7   0 4900.59  151.23
  -6   7   0 4750.37  152.07
   6   7   0 4928.00  158.81
  -6  -7   0 5204.35  222.28
   6  -7   0 4559.11  156.17
  -6   7   0 4559.74  136.38
  -6  -7   0 5176.44  166.39
  -6   7   0 4679.20  139.33
   6   7   0 4878.57  143.24
  -6   6   3  134.22   24.71
   6   6  -3   60.33   19.95
  -6  -6   3  105.36   17.22
   6  -6  -3  118.04   23.57
   6   6  -3   61.23   17.24
  -6  -6   3  139.40   32.52
  -6   6   3   84.91   19.73
  -6  -6   3   94.37   22.04
   6  -6  -3  116.49   17.38
  -6   6   3  108.54   28.11
   6   6  -3  137.71   30.40
  -6  -7   1 2273.59   78.04
   6   7  -1 2000.03   72.05
  -6   7   1 2091.11  104.04
   6  -7  -1 2223.33   73.84
  -6   7   1 2067.47   86.20
  -6  -7   1 1975.01   86.50
   6  -7  -1 2039.45  103.63
   6   7  -1 1849.53  137.35
   6   7  -1 2016.88   67.59
  -6   7   1 1902.81   80.54
  -6  -7   1 2269.65  106.30
   7  -4  -2  497.85   68.09
   7  -4  -2  596.08   76.09
  -7  -4   2  448.40   57.16
   7  -4  -2  519.70   55.86
   7   4  -2  348.15   56.92
   7   4  -2  430.27   79.83
   7   4  -2  432.52   56.77
  -7  -4   2  495.05   36.80
  -7  -4   2  384.34   56.26
  -7   4   2  479.30   34.52
   7  -4  -2  467.89   46.16
  -2   7   6  239.46   58.79
  -2  -7   6  211.80   41.23
  -2  -7   6  203.37   31.37
   2  -7  -6  220.16   48.90
  -2   7   6  194.69   32.24
   2   7  -6  148.86   39.10
   2  -7  -6  133.13   25.77
   3  10   2  513.66   60.89
   3 -10   2  542.95   87.45
  -3 -10  -2  646.84  112.02
  -3  10  -2  578.83   70.08
   3 -10   2  440.74   39.24
  -3 -10  -2  622.16   61.24
   3 -10   2  539.03   91.36
   3  10   2  526.06   42.45
   1  11  -2  540.36   40.52
   1 -11  -2  619.06  102.69
  -1 -11   2  542.10   99.48
   1 -11  -2  526.38   62.61
  -1 -11   2  482.12   67.44
  -1 -11   2  582.45   74.92
  -1  11   2  623.74   94.14
  -4   0   7   -0.69    5.27
   4   0  -7   -4.58    5.48
  -4   0   7    9.56    4.85
   4   0  -7   -2.80    4.48
  -4   0   7   30.91   20.88
   7   4   1  858.79   63.87
  -7  -4  -1  978.50  110.58
  -7   4  -1  838.28   83.00
   7  -4   1  994.51   75.00
  -7  -4  -1  914.40   86.72
   7  -4   1  795.32   67.19
  -7  -4  -1  893.08   71.56
   7  -4   1  817.35  107.97
   7   4   1  889.66  100.07
  -3  -9   4  780.86  111.02
   3  -9  -4  688.95   69.17
  -3   9   4  690.99   73.93
   3  -9  -4  720.99   84.04
  -3   9   4  782.25   65.92
   3   9  -4  693.38   60.56
  -3  -9   4  828.41   97.11
  -2 -11   1   75.75   23.38
   2 -11  -1   73.43   22.26
   2 -11  -1   45.93   22.26
   2  11  -1   82.01   22.59
  -2 -11   1   66.77   17.60
  -2 -11   1   30.97   12.48
  -2  11   1   68.71   17.32
  -4  -7   5   32.83    9.24
  -4   7   5   18.90   13.56
  -4  -7   5   24.14    8.51
   4  -7  -5   49.29   15.44
   4  -7  -5   32.60    9.64
   4   7  -5   25.03    8.51
  -4  -7   5   83.30   31.48
   4   7  -5   27.21   13.60
   6   5   3  474.36   40.56
  -6   5  -3  383.77   53.99
  -6  -5  -3  479.44   85.40
   6   5   3  415.06   75.50
   6  -5   3  452.13   36.69
   6  -5   3  441.88   67.75
   6  -5   3  500.13   40.39
  -6  -5  -3  428.99   42.66
   7  -3  -3 1619.00   77.40
  -7  -3   3 1656.07   84.10
   7   3  -3 1565.67   95.99
   7  -3  -3 1653.66  111.36
  -7  -3   3 1563.65  107.49
  -7   3   3 1425.95   98.93
  -7  -3   3 1500.62   70.78
   7  -3  -3 1652.38   97.08
   7   3  -3 1534.33  110.65
   7   3  -3 1660.16   82.57
   3   0   7   21.67   17.41
  -3   0  -7    7.78   13.19
  -3   0  -7   12.16    5.18
   3   0   7   32.57   18.52
  -5  -3   6 1144.57   83.89
  -5   3   6  910.39   68.75
   5   3  -6 1081.51   93.49
   5   3  -6  965.02   82.93
   5  -3  -6  908.25   64.87
  -5  -3   6 1017.76   83.10
  -5   3   6 1022.11  108.35
   5  -3  -6  948.67   77.21
   5  -3  -6 1057.60   79.18
   5   3  -6  952.22   77.59
   4   1  -7   19.37    9.05
   4  -1  -7   11.88    5.85
  -4  -1   7   45.86   18.45
  -4  -1   7   14.25    4.41
  -4  -1   7   38.91   13.48
   4   1  -7   12.50    6.12
   4  -1  -7    6.38    8.82
  -4   1   7   11.28    5.55
  -4   1   7   37.45   10.86
  -4   1   7   56.73   22.51
   4  -6   5   18.76    8.25
  -4   6  -5   23.50    9.17
  -4  -6  -5   38.63   13.99
   4  -6   5   44.54   22.55
   4   6   5   45.25   24.10
   4  -6   5   29.93   17.84
  -4  -6  -5   46.98   12.25
  -4  -6  -5   49.23   12.49
   4  -6   5   13.33   11.03
  -4  -9   3  634.05   74.24
   4  -9  -3  540.68   74.79
   4  -9  -3  655.67   71.98
  -4   9   3  587.52   59.71
  -4  -9   3  641.98   97.54
  -4   9   3  603.95   93.62
   4   9  -3  651.11   62.57
  -4  -9   3  613.11   39.90
   6   5  -4   31.95   11.76
  -6  -5   4   21.22    8.97
  -6  -5   4   36.05   15.14
   6  -5  -4   44.25   12.85
   6  -5  -4   46.98   14.04
  -6   5   4   22.05    6.50
  -6  -5   4   31.00    9.33
   6   5  -4   50.47   13.20
   6   5  -4   27.38    7.09
  -6   5   4   39.52   18.28
   5   8   2 1637.43  106.27
   5  -8   2 1429.63  105.62
  -5   8  -2 1376.04  100.27
  -5  -8  -2 1436.04  159.31
   5   8   2 1409.65  138.69
  -5   8  -2 1415.55  126.40
  -5   8  -2 1379.30  101.15
   5  -8   2 1650.21   96.25
  -5  -8  -2 1720.38   82.52
  -1 -11  -2  687.48   59.30
   1 -11   2  808.07   79.58
   1  11   2  707.05   53.75
  -1 -11  -2  884.60  111.73
   1 -11   2  702.70   58.78
  -1  11  -2  755.19   65.67
   1 -11   2  772.36  101.84
  -3   8   5 1328.20   99.75
   3   8  -5  919.54   72.46
  -3   8   5 1213.28   90.50
   3  -8  -5 1167.52  135.48
   3  -8  -5 1213.97  105.11
  -3  -8   5 1231.89   96.85
  -3  -8   5 1259.55  118.11
   3   8  -5 1106.92  112.78
  -3  -8   5 1136.44   79.77
  -6  -3  -4 1059.47   74.34
  -6  -3  -4 1008.94  169.12
   6  -3   4  976.70   76.71
  -6  -3  -4  949.58   85.32
   6   3   4 1001.32   77.11
   6  -3   4  911.55   77.30
   6  -3   4  940.06  146.64
  -5   7   4   25.62   12.63
   5   7  -4   32.32   11.87
  -5  -7   4   17.49   14.37
   5   7  -4   22.58    9.64
  -5  -7   4    4.69    6.30
   5   7  -4   43.80   18.69
   5  -7  -4   46.84   13.65
   5  -7  -4   31.73   11.62
  -2 -11  -1   23.77   15.44
   2 -11   1   30.19   11.83
  -2 -11  -1   11.30   12.67
   2 -11   1    6.72    8.67
   2  11   1   54.59   18.52
  -2  11  -1   37.04   11.58
   2 -11   1   44.05   22.10
   3  -1   7   21.02   12.73
  -3   1  -7   45.37   13.25
  -3  -1  -7    5.56   10.67
   3  -1   7    4.98    8.30
   3   1   7   26.92   12.47
   3   1   7   53.18   15.55
   3   1   7   37.10   15.33
  -3  -1  -7   52.18   15.31
  -3   1  -7   45.37   11.58
  -7  -3  -2  761.11   81.63
  -7   3  -2  631.36   45.09
   7  -3   2  606.43   48.15
   7   3   2  736.68  171.34
  -7  -3  -2  568.97   64.48
   7  -3   2  609.25   82.53
  -7   3  -2  718.48   69.54
   7  -3   2  668.55   84.67
  -5   6  -4  678.25   60.16
   5  -6   4  881.75  111.59
   5  -6   4  868.94   70.10
   5  -6   4  819.73   63.59
   5   6   4  939.61   73.77
   5  -6   4  894.10   85.60
  -5  -6  -4  898.58   82.65
   5   6   4  931.97   89.67
  -5  -6  -4 1036.47   79.39
  -6  -3   5  523.03   42.25
  -6   3   5  586.78   54.68
   6  -3  -5  579.82   41.05
   6   3  -5  515.19   61.38
   6  -3  -5  593.63   81.09
  -6  -3   5  642.90   64.25
   6  -3  -5  477.95   38.49
   6   3  -5  498.57   60.62
   6   3  -5  455.68   55.06
   6   3  -5  636.16   70.69
  -3  -4   7 3335.19  156.88
   3  -4  -7 3915.83  180.40
   3  -4  -7 3529.49  160.95
   3   4  -7 3725.93  165.57
  -3  -4   7 3548.18  157.58
   3  -4  -7 3453.44  154.91
  -3   4   7 3703.40  179.87
   2  -5  -7 1258.24  106.72
   2   5  -7 1163.60  100.38
   2  -5  -7 1387.96  100.13
   2  -5  -7 1538.63  150.79
  -2  -5   7 1304.35  100.52
  -2   5   7 1457.33  122.68
   2  -5  -7 1431.93  116.09
  -2  -5   7 1667.62   83.55
  -1  -5  -7  119.25   27.76
  -1  -5  -7  110.93   28.89
   1  -5   7   98.88   28.84
   1  -5   7   91.36   25.78
   1  -5   7   91.28   20.26
   1  -5   7   80.13   23.27
   1   5   7  145.19   27.17
  -1  -5  -7  100.22   25.16
   0 -10   4  171.43   30.57
   0  10   4  236.78   34.76
   0  10  -4  222.38   36.55
   0 -10  -4  223.90   47.56
   0 -10  -4  215.62   38.18
   0 -10   4  226.55   42.12
   0 -10   4  214.53   52.28
  -2   4  -7   45.80   15.90
  -2  -4  -7   91.05   24.49
   2  -4   7   33.75   15.91
  -2  -4  -7   91.67   24.84
   2   4   7   78.41   21.37
  -2  -4  -7   95.96   21.32
   2  -4   7   79.62   20.40
  -2   4  -7   51.77   12.99
  -2  -4  -7   30.38   12.15
   2  -4   7   29.57   14.52
  -5  -4  -5  280.46   70.32
   5  -4   5  308.67   48.83
  -5  -4  -5  402.61   59.45
  -5   4  -5  235.51   50.10
   5  -4   5  308.99   39.71
  -5   4  -5  252.83   43.05
   5   4   5  395.97   62.54
   5  -4   5  276.99   40.61
   0  -9   5  446.56   50.85
   0  -9   5  392.00   35.28
   0  -9  -5  456.31   79.69
   0   9   5  553.08   83.12
   0   9  -5  506.10   51.12
   0  -9  -5  435.11   77.36
   6   7   1   94.82   30.13
  -6  -7  -1   79.05   26.73
  -6   7  -1   70.40   18.27
  -6   7  -1   69.85   20.11
   6  -7   1   52.02   15.61
  -6  -7  -1   92.40   24.43
   6   7   1   66.86   16.41
   6  -7   1   62.12   18.55
   6  -7   1   95.44   24.02
   5   8  -3  224.85   48.21
   5   8  -3  177.43   34.51
   5  -8  -3  261.08   40.78
   5   8  -3  179.12   54.12
  -5  -8   3  313.15   60.88
  -5  -8   3  318.72   51.99
   5  -8  -3  318.19   57.67
  -5  -8   3  276.48   43.48
  -5   8   3  339.46   61.33
  -5   8   3  250.47   40.74
   6   7  -2   16.69   14.80
  -6  -7   2    7.05    7.09
  -6   7   2   34.57   14.60
   6   7  -2    9.86    9.49
   6  -7  -2   18.55    9.85
  -6  -7   2   26.20    8.93
  -6   7   2   26.68    9.14
   6  -7  -2   31.26   10.14
   6   7  -2   32.12   11.14
  -6  -7   2   17.28   12.93
  -1   9   5 3736.69  176.70
  -1  -9   5 3221.28  158.23
   1   9  -5 2985.75  129.72
   1  -9  -5 3268.58  148.04
  -1   9   5 3038.14  140.90
  -1  -9   5 3240.85  149.46
   1  -9  -5 3390.78  164.48
   1 -10  -4   35.32   18.42
  -1 -10   4   43.90   23.18
   1  10  -4   37.28   10.53
  -1  10   4   42.69   15.63
  -1  10   4   62.11   17.50
   1 -10  -4   31.67   11.92
  -1 -10   4   75.32   20.43
  -4   2   7 2240.99  111.00
   4   2  -7 2455.72  110.56
  -4   2   7 2200.40  100.66
   4   2  -7 2102.34   98.98
  -4  -2   7 2213.40  102.44
   4   2  -7 2221.11   96.30
   4  -2  -7 2548.87  145.99
  -4  -2   7 2390.26  116.63
  -7   0   4 1497.73  343.85
   7   0  -4 1483.48  153.65
   7   0  -4 1657.15  123.66
   7   0  -4 1492.76  108.67
  -7   0   4 1299.67   88.64
  -7   0   4 1572.28   69.51
   7   5  -1  778.89   57.12
  -7   5   1  751.37  176.70
   7   5  -1  742.45  172.80
   7  -5  -1  822.26   60.92
   7   5  -1  668.88   85.81
   7  -5  -1  697.57   85.23
   7  -5  -1  945.74  118.34
  -7  -5   1  696.09   70.81
  -7  -5   1  791.06   59.99
   7   5   0  198.61   33.76
  -7  -5   0  182.53   29.04
  -7   5   0  181.04   28.12
  -7  -5   0  230.63   36.42
   7  -5   0  121.60   28.38
   7   5   0  226.25   35.75
  -7   5   0  135.80   22.78
   7  -5   0  174.64   31.24
   7  -5   0  143.58   20.12
   7   5   0  178.95   22.35
  -3  -2  -7 4004.25  180.34
   3   2   7 3280.44  145.61
   3  -2   7 3630.74  164.12
   3  -2   7 3243.85  149.00
  -3   2  -7 3468.48  153.85
  -3  -2  -7 3411.98  152.12
   3   2   7 3525.35  158.14
   3  -2   7 3357.23  148.74
  -3   2  -7 3309.27  149.02
   3   2   7 3110.98  146.17
  -1   0   8  565.44   78.04
  -1   0   8  463.63   41.68
   1   0  -8  314.55   62.27
   1   0  -8  495.51   55.59
  -1   0   8  519.79   53.31
  -4  10   0  113.40   22.77
   4  10   0  148.21   34.13
  -4  10   0  121.74   22.36
   4  10   0   77.42   19.29
   4 -10   0  117.98   24.37
  -4 -10   0  132.95   23.57
  -4 -10   0  100.00   26.79
  -4 -10   0   94.83   23.14
   4 -10   0   86.32   25.64
  -7  -1   4 1085.71   79.83
  -7  -1   4 1377.26  100.70
   7  -1  -4 1334.83  110.89
   7  -1  -4 1426.20  103.63
   7   1  -4 1404.18  103.67
   7  -1  -4 1274.33   94.09
   7   1  -4 1496.99  343.62
   7   1  -4 1311.99  106.61
  -7   1   4 1508.05   72.33
   0   0  -8  944.12   77.07
   0   0  -8 1138.76   86.68
   0   0   8 1092.61   81.41
   0   0   8  977.42   79.89
   0   0   8 1102.61   83.03
  -3  10   3  253.10   44.76
  -3 -10   3  347.86   26.94
  -3  10   3  345.73   65.50
   3 -10  -3  274.49   64.16
  -3 -10   3  249.29   52.76
  -3 -10   3  415.60   59.50
   3 -10  -3  354.92   59.86
   3  10  -3  367.99   51.12
  -4 -10   1 4896.25  224.04
   4  10  -1 5398.15  237.12
  -4  10   1 4972.63  219.96
   4 -10  -1 5173.35  228.15
  -4 -10   1 5062.61  225.47
  -4  10   1 5129.89  224.09
   4 -10  -1 5604.46  245.29
  -4 -10   1 5603.88  246.14
  -1   1   8  980.07   77.71
  -1  -1   8  999.48   78.54
   1   1  -8 1033.47   77.67
  -1  -1   8  938.41   79.67
  -1   1   8 1096.69   88.74
   1   1  -8 1092.45   86.21
  -1   1   8 1100.06   81.64
  -1  -1   8 1069.52   80.33
   1  -1  -8 1025.99   86.19
   1  -1  -8  945.94   91.22
   4   4   6  135.76   27.77
   4  -4   6   63.49   22.03
  -4  -4  -6  104.19   40.80
  -4   4  -6   35.05   11.93
   4  -4   6   86.86   26.00
  -4  -4  -6  107.25   28.82
   4  -4   6   69.80   21.70
  -4   4  -6   85.70   23.56
  -4  -4  -6  118.33   21.28
   7   0   3   22.02   16.28
   7   0   3   15.45    6.41
  -2  11   2  279.87   74.76
  -2 -11   2  259.25   55.70
   2 -11  -2  311.84   43.30
   2 -11  -2  297.52   54.97
  -2  11   2  260.94   46.54
   2  11  -2  257.11   46.14
  -2 -11   2  224.45   29.42
  -2 -11   2  305.63   49.55
  -5  -6   5  466.78   47.21
   5   6  -5  496.85   32.72
   5  -6  -5  443.35   55.40
   5  -6  -5  543.45   49.50
  -5   6   5  467.92   48.95
  -5   6   5  441.03   44.11
   5   6  -5  513.28   77.89
  -5  -6   5  545.27   64.79
   0  -1   8 1775.25   92.14
   0   1   8 1897.98   94.74
   0   1   8 1839.87  101.48
   0  -1  -8 2025.53  109.19
   0   1   8 1869.86   90.41
   0  -1  -8 1733.70   88.40
   0  -1   8 1488.41  104.99
   0   1  -8 1742.57   78.86
   0  -1   8 1873.56   91.20
   5  -9   0  957.75   97.64
  -5   9   0 1015.39   80.44
   5   9   0  941.65   70.17
   5  -9   0 1029.97   86.70
  -5  -9   0 1052.05   97.98
  -5   9   0  971.05   79.83
  -5   9   0  859.31  112.03
  -5  -9   0 1177.49  139.07
   5   9   0 1130.20  113.91
  -1 -10  -4   61.11   17.36
   1 -10   4   46.71   14.19
   1 -10   4   36.53   19.28
   1 -10   4   58.12   20.06
   1  10   4  107.51   32.99
  -1  10  -4   82.85   20.22
  -1 -10  -4   97.55   27.58
  -5   9   1  100.91   23.52
  -5  -9   1  117.79   21.58
   5  -9  -1  111.58   24.01
   5   9  -1  106.21   30.72
   5   9  -1  121.88   25.12
  -5   9   1  181.51   34.54
  -5  -9   1  138.12   28.16
  -5  -9   1   69.34   18.39
   5  -9  -1  102.08   34.07
  -5   9   1   96.73   25.58
  -7   1  -3  291.75   20.75
   7   1   3  408.05   74.76
   7  -1   3  320.45   59.09
   7   1   3  463.21   47.68
  -7   1  -3  380.71   30.72
   7  -1   3  434.23   84.44
   1  -9   5  835.30   69.68
  -1   9  -5  823.36   72.20
   1   9   5  802.53   87.50
  -1  -9  -5  763.82  129.00
   1  -9   5  775.64   91.79
  -1  -9  -5  826.08   71.56
  -7  -4   3  318.74   45.35
   7   4  -3  403.46   57.77
   7   4  -3  260.17   75.44
  -7  -4   3  446.25   47.81
   7  -4  -3  311.96   29.60
   7  -4  -3  361.67   49.13
  -7  -4   3  400.93   33.71
  -7   4   3  296.00   31.25
   7   4  -3  370.67   40.18
   7  -4  -3  378.02   29.06
  -2  -7  -6 1222.46  119.30
   2   7   6 1564.93  142.55
   2  -7   6 1197.96  115.16
   2  -7   6 1323.76   93.19
   2  -7   6 1152.46   90.62
  -2  -7  -6 1263.44  122.98
   5  -4  -6  327.57   34.05
  -5   4   6  387.76   46.74
   5   4  -6  266.52   41.16
   5  -4  -6  275.07   66.79
  -5  -4   6  356.11   55.87
   5  -4  -6  287.77   68.16
   5  -4  -6  390.95   62.33
   5   4  -6  331.79   36.24
   5   4  -6  235.52   47.71
  -5  -4   6  438.61   53.21
   3  -6   6   22.06   11.97
   3   6   6    1.79   14.50
   3  -6   6   29.34   10.08
  -3   6  -6   10.66    8.22
  -3  -6  -6   18.23    9.46
   3  -6   6   57.38   23.70
  -3  -6  -6   21.11   10.64
   3  -6   6   14.50    7.40
  -3  -6  -6   -0.28    4.54
   7   2  -4  127.34   18.35
   7   2  -4   87.50   22.91
  -7  -2   4  130.02   18.97
   7  -2  -4  131.23   25.91
   7  -2  -4   83.69   20.82
  -7  -2   4   97.13   24.34
   7  -2  -4  158.56   32.97
   7   2  -4  144.24   26.34
   7  -2  -4   81.44   22.83
   7   2  -4  108.02   33.86
  -7  -5   2   13.03    6.36
   7  -5  -2   11.39    7.85
   7   5  -2   24.59    9.70
   7   5  -2    9.50    6.07
  -7  -5   2   38.57   19.53
   7   5  -2   10.36   12.18
  -7   5   2   -0.20    2.17
  -7  -5   2    8.55    6.73
   7  -5  -2   11.90    5.77
   7  -5  -2   -3.45    7.65
   3  -9   4   94.34   23.34
  -3  -9  -4   83.99   30.75
   3   9   4   77.73   20.39
   3   9   4   84.23   20.10
   3  -9   4   52.60   20.11
   3  -9   4   26.00   11.58
  -3   9  -4   80.39   21.68
  -3  -9  -4  103.03   24.22
   6   4   4    5.93   15.73
   6  -4   4   10.85   11.56
  -6  -4  -4   23.93    5.95
   6  -4   4   17.36    7.95
  -6  -4  -4    3.94    2.93
  -6  -4  -4   12.18    8.66
   6  -4   4   16.87   10.96
   4 -10   1  530.69   92.24
  -4 -10  -1  676.18   53.78
  -4  10  -1  701.94   90.02
   4  10   1  528.48   43.21
  -4 -10  -1  572.78   44.54
   4 -10   1  703.42   79.96
   4  10   1  471.67   94.45
   4  -8   4 1972.78   93.46
   4  -8   4 2097.17  108.44
  -4  -8  -4 2141.08  100.47
   4   8   4 2091.39  103.53
   4   8   4 2293.21  118.65
  -4   8  -4 1858.71   88.79
   4  -8   4 2271.64  112.51
  -4  -8  -4 2083.60  142.09
   4  -8   4 2224.32  141.66
   2  11   2 1349.00  122.43
  -2  11  -2 1311.17  107.76
   2 -11   2 1570.40  132.21
   2 -11   2 1227.08  117.31
  -2 -11  -2 1334.91  105.54
   2 -11   2 1338.65  115.74
  -2 -11  -2 1426.67  105.68
  -2   9   5  235.59   44.41
  -2  -9   5  218.30   51.38
   2  -9  -5  218.32   45.82
   2   9  -5  177.61   26.41
  -2   9   5  188.24   34.76
   2  -9  -5  179.88   30.38
  -2  -9   5  323.82   45.58
  -2  -9   5  212.91   28.37
   3   7  -6 1077.40   90.56
  -3  -7   6 1190.43  127.82
  -3  -7   6 1167.94  102.08
  -3   7   6 1242.05  123.64
   3  -7  -6 1062.44   98.72
   3  -7  -6  962.84   97.81
   1  -2  -8   -1.27    9.01
  -1  -2   8   19.80   17.77
  -1   2   8   -0.66    9.51
   1   2  -8    9.07    4.71
  -1   2   8   12.02   15.52
   1  -2  -8   13.11    6.41
  -1   2   8   21.21   11.92
  -1  -2   8    3.43    3.70
  -1  -2   8   30.11   19.67
   1   2  -8   32.20   14.62
   7  -4   2 1343.57   98.80
  -7  -4  -2 1469.53  141.65
  -7  -4  -2 1295.72   92.93
  -7   4  -2 1280.86  104.11
   7   4   2 1137.62   78.90
   7   4   2 1232.92   93.76
  -7   4  -2 1224.31   91.55
   7  -4   2 1183.39   97.94
   7  -4   2 1173.12  143.29
  -2   0   8 5854.74  256.37
  -2   0   8 6001.54  257.87
   2   0  -8 5079.70  225.12
   2   0  -8 6213.49  267.18
  -2   0   8 6447.64 1472.38
  -4   3   7   31.86   11.73
  -4   3   7   10.84    6.44
  -4  -3   7   54.62   25.52
   4  -3  -7   27.98    9.00
  -4  -3   7   44.19   14.69
   4   3  -7   22.57    5.47
   4  -3  -7    0.01    8.54
   4  -3  -7   21.52    9.20
   4   3  -7   15.80    7.01
   0 -11  -3  143.42   26.27
   0  11  -3  136.40   24.95
   0 -11   3   83.89   25.47
   0  11   3  155.19   28.80
   0 -11   3   96.89   24.37
   0 -11  -3  115.59   22.54
   0 -11   3  118.47   27.30
   7   5   1  824.13   71.52
  -7  -5  -1  799.28   61.78
  -7  -5  -1  833.81  110.41
   7  -5   1  846.35   64.81
   7   5   1  936.32   73.73
   7  -5   1  772.09  107.48
  -7   5  -1  819.07   61.65
  -7  -5  -1  925.34   73.07
   7  -5   1  806.89   62.24
   1  -6  -7    9.65    6.16
   1  -6  -7   41.86   14.40
   1  -6  -7   46.24   14.58
  -1  -6   7   23.69   11.66
  -1  -6   7   -5.91   16.44
  -4   9  -3 1985.24   97.90
   4  -9   3 1975.04   94.93
   4   9   3 2116.42  157.51
   4  -9   3 1891.00   93.21
   4  -9   3 2138.00  103.96
  -4   9  -3 1765.83  122.20
  -4  -9  -3 2151.30   99.29
   4   9   3 2253.34  149.66
  -4  -9  -3 2017.32  138.56
   2  10  -4  289.09   71.82
  -2 -10   4  333.76   46.48
  -2  10   4  322.95   52.98
  -2 -10   4  294.74   51.54
   2 -10  -4  366.82   58.28
  -2  10   4  326.66   38.84
   2 -10  -4  236.45   43.61
   0   2   8  124.82   27.40
   0  -2  -8  110.19   18.66
   0   2   8  222.90   45.38
   0   2  -8  154.33   29.71
   0  -2  -8  199.53   33.20
   0  -2   8  187.01   41.26
   0  -2   8  151.76   26.75
   0   2   8  196.56   36.29
   0  -2   8  126.79   26.66
   0  -6   7   70.81   20.12
   0  -6   7   67.86   23.21
   0  -6  -7   88.12   24.44
   0  -6  -7   60.60   17.25
   0   6   7   90.33   29.16
   0  -6  -7   83.66   21.95
  -6  -4   5 1720.52   97.04
   6   4  -5 1547.30   79.53
  -6  -4   5 1474.89  110.27
   6   4  -5 1210.47  120.46
   6  -4  -5 1305.82  129.48
   6   4  -5 1373.88  118.95
  -6   4   5 1528.95   76.30
   0   8   6  112.27   28.00
   0  -8   6  111.08   22.15
   0  -8   6  111.23   18.33
   0  -8  -6   61.44   26.70
   0  -8   6   80.34   25.00
   0  -8  -6   67.71   23.43
   0   8   6   63.78   20.17
   4  -6  -6 1700.95  120.92
  -4   6   6 1791.37   89.54
  -4  -6   6 1820.42   88.27
   4   6  -6 1741.59   74.87
   4   6  -6 1508.55   68.90
  -4  -6   6 1603.54   89.24
   4   6  -6 1742.23  117.24
   4  -6  -6 1841.49   87.05
   4  -6  -6 1668.07   84.67
  -3   3  -7 2464.02  113.59
   3  -3   7 2889.37  134.41
   3   3   7 2794.04  129.06
  -3   3  -7 2790.02  127.94
   3   3   7 2559.85  119.47
   3  -3   7 2662.28  123.74
  -3  -3  -7 2759.39  126.05
   3  -3   7 2819.11  127.14
  -1   8   6  881.26  102.22
  -1  -8   6  915.95  146.03
  -1  -8   6  752.62  172.62
  -1  -8   6  779.26   64.85
   1  -8  -6  720.74   93.16
   1  -8  -6  732.09   78.94
  -1   8   6  743.17  174.01
  -2   1   8   80.15   21.05
   2   1  -8   56.33   12.63
  -2  -1   8   61.85   15.80
   2   1  -8   55.87   20.05
  -2   1   8   38.67   15.53
   2  -1  -8   53.11   15.28
  -2  -1   8   69.10   21.52
   2  -1  -8   79.11   18.44
  -2  -1   8   56.23   19.36
  -2   1   8   52.86   15.23
  -7  -2  -3 3275.09  169.08
   7  -2   3 3286.73  149.13
   7  -2   3 3260.02  148.28
  -7   2  -3 3108.42  136.33
  -5  -9  -1   42.29   15.23
  -5   9  -1   26.90    8.14
   5  -9   1   32.09   13.44
   5  -9   1   41.42   23.72
   5   9   1    4.05    5.78
  -5   9  -1   11.69    9.25
  -5  -9  -1   52.24   16.67
   5   9   1   14.37   14.64
  -5   9  -1   17.11   12.72
  -3  11   0  153.26   33.61
   3  11   0   86.23   26.82
  -3 -11   0  144.06   25.09
  -3 -11   0  108.59   33.37
   3 -11   0  144.17   31.85
   3 -11   0   67.92   20.20
   1   0   8  546.14   45.95
  -1   0  -8  546.42   39.72
   1   0   8  468.73   53.74
   1   0   8  559.98   46.23
  -1 -11   3 5697.48  253.63
  -1 -11   3 5298.95  235.38
   1  11  -3 5406.35  237.84
   1 -11  -3 5478.06  240.97
  -1 -11   3 5404.82  234.90
  -1  11   3 5298.71  234.34
   1 -11  -3 5503.92  250.35
  -4 -10   2   43.37   17.61
  -4  10   2  101.32   28.29
  -4  10   2  154.08   28.66
   4 -10  -2   72.63   20.46
  -4 -10   2  133.45   19.86
  -4 -10   2   97.81   24.23
   4  10  -2   86.21   21.54
   4 -10  -2  140.29   29.15
   1  -1   8  492.52   74.40
   1  -1   8  398.10   33.79
   1   1   8  401.19   41.79
  -1  -1  -8  387.21   31.35
   1   1   8  444.53   94.55
   1  -1   8  460.33   39.67
  -1   1  -8  441.43   30.24
   1   1   8  510.02   95.17
   3 -11  -1 3018.11  138.34
  -3 -11   1 3031.07  165.40
   3  11  -1 3214.15  149.75
  -3 -11   1 3172.37  142.85
  -3 -11   1 3025.13  140.08
  -3  11   1 3218.66  154.35
   3 -11  -1 2866.54  134.27
   3 -10   3 3078.38  167.78
   3  10   3 2950.44  139.35
   3 -10   3 2828.87  128.79
  -3  10  -3 3046.30  140.29
   3 -10   3 2770.66  137.01
  -3 -10  -3 3023.54  140.05
  -3 -10  -3 2812.80  137.82
   3  10   3 3061.47  152.31
  -5  -9   2  696.78  108.86
   5   9  -2  743.87  172.88
  -5   9   2  581.88   74.58
   5  -9  -2  770.74  112.83
  -5  -9   2  625.29   40.71
  -5   9   2  752.09  201.74
   5  -9  -2  758.69   87.88
  -5  -9   2  679.43   48.03
   5   9  -2  583.09   82.26
   6   6   3  284.05   69.57
   6  -6   3  263.00   51.98
  -6  -6  -3  337.43   31.59
  -6  -6  -3  260.91   49.64
   6  -6   3  237.30   35.65
   6   6   3  276.46   53.03
   6  -6   3  276.89   45.47
   3   5  -7 1379.58   99.71
  -3  -5   7 1540.66   80.31
   3  -5  -7 1513.06   70.78
  -3   5   7 1670.84   92.36
  -3  -5   7 1518.87   84.31
   3  -5  -7 1469.07  142.17
   3  -5  -7 1434.65  130.10
   3  -5  -7 1767.48  102.06
   3   8   5  317.36   42.73
   3  -8   5  277.57   75.43
   3  -8   5  250.68   41.43
   3  -8   5  260.47   53.98
  -3  -8  -5  272.91   50.24
   3   8   5  343.25   60.77
   3  -8   5  128.25   42.92
  -3  -8  -5  239.86   47.29
   6  -7   2  972.51   80.68
   6   7   2 1108.20   94.92
   6  -7   2 1015.93   77.17
  -6   7  -2  923.95   70.06
  -6  -7  -2 1072.20  138.11
  -6   7  -2  974.42   88.19
   6   7   2 1037.50  117.28
   6  -7   2  993.57   92.69
  -6  -7  -2 1161.80   90.29
   2   5   7  855.18  111.27
  -2  -5  -7  760.43   60.51
   2  -5   7  751.04  174.85
   2  -5   7  822.88   72.40
  -2  -5  -7  751.36  201.89
   2  -5   7  831.61   68.05
  -2   5  -7  612.06   38.74
  -2  -5  -7  657.84   77.49
   5  -5   5   21.58    9.93
   5   5   5   23.29   11.48
   5  -5   5   45.86   15.41
  -5  -5  -5   55.60   14.49
  -5  -5  -5   47.40   11.69
   5  -5   5   50.07   19.59
  -5   5  -5   43.78   11.80
  -5  -5  -5   17.85   16.33
   6   6  -4   20.94    6.93
   6  -6  -4   16.33    5.84
   6  -6  -4   28.80   11.18
   6   6  -4    9.13    8.34
   6   6  -4   24.81    8.30
  -6  -6   4   -0.45   12.25
  -6   6   4   43.79   16.17
  -6   6   4   11.81    2.99
  -6  -6   4   23.62   10.86
   6   7  -3  693.37   90.94
  -6  -7   3 1147.02  122.05
   6  -7  -3  902.28  105.69
   6  -7  -3 1011.94   73.55
  -6   7   3  890.03   77.43
   6   7  -3  861.93   69.06
  -6  -7   3  945.65   73.81
  -6  -7   3  849.25   81.64
   6   7  -3  967.09   84.00
  -6   7   3  901.05   73.67
   5   0   6  330.46   47.57
   5   0   6  280.42   84.57
   5   0   6  362.28   28.10
  -1 -11  -3 1438.78  152.37
   1 -11   3 1054.64   84.98
   1 -11   3 1129.73   98.05
   1 -11   3 1302.46  133.36
  -1  11  -3 1209.08   90.48
  -1 -11  -3 1157.43  124.68
   1  11   3 1413.23  185.78
   0  12   0 6037.83  264.56
   0 -12   0 6388.04 1460.44
   0 -12   0 5641.60  259.22
   2   2  -8  231.45   26.93
   2  -2  -8  204.26   27.25
   2  -2  -8  290.05   74.18
  -2  -2   8  362.84   36.33
  -2   2   8  292.54   42.84
  -2  -2   8  271.66   35.87
  -2   2   8  283.97   79.70
  -2   2   8  339.71   33.78
   2   2  -8  256.05   33.44
  -2  -2   8  242.30   36.89
   8   0  -1   10.12    9.91
  -8   0   1   -3.99    6.67
  -8   0   1   25.19   12.14
   8   0  -1    6.15    3.61
   8   0  -1    2.71    5.43
   7   3  -4 1575.44  109.37
   7  -3  -4 1593.65   78.41
   7   3  -4 1487.07  107.81
   7  -3  -4 1510.44   78.89
   7   3  -4 1702.04   82.64
  -7  -3   4 1776.67  102.58
   7  -3  -4 1450.29  104.45
  -7  -3   4 1304.76   96.63
  -7  -3   4 1536.66   78.25
   5   1   6 4320.52  186.35
   5  -1   6 4154.29  179.82
  -5   1  -6 4378.20  189.66
   5   1   6 4392.52  195.55
   5  -1   6 4423.94  195.58
   5  -1   6 4120.49  185.32
   5   1   6 3996.55  183.62
  -3 -11  -1 1244.27  116.72
   3 -11   1 1345.45  121.22
  -3 -11  -1 1173.08  151.37
   3 -11   1 1012.86   79.32
   3  11   1 1285.04  133.78
  -3  11  -1 1197.46   91.14
   8   0   0   75.46   17.54
   8   0   0  100.84   25.90
  -8   0   0  149.35   27.62
   8   0   0  113.29   15.95
  -8   0   0  128.63   23.28
   2  -6  -7 1535.83   77.61
  -2  -6   7 1589.48   86.54
  -2  -6   7 1481.89  108.14
   2  -6  -7 1507.41  110.63
  -2   6   7 1573.86   96.04
   2  -6  -7 1295.55  123.41
   5  -8   3 1716.62   98.66
  -5   8  -3 1876.08  112.32
   5   8   3 1812.76  167.92
   5   8   3 1982.56  128.44
  -5  -8  -3 1793.14  101.21
   5  -8   3 1858.32   93.61
   5  -8   3 1694.85  118.24
  -5  -8  -3 1926.51   90.39
   6   0   5   21.68   15.24
   6   0   5    4.80    4.72
  -6   0  -5   -2.63    4.23
   6   0   5    8.41   11.19
  -1   3   8 1216.24  112.29
  -1  -3   8  741.32  172.26
   1  -3  -8  971.30   73.25
   1   3  -8  938.05   68.03
   1   3  -8  875.57   71.19
  -1   3   8  999.10   75.70
  -1  -3   8 1142.09   94.37
   1  -3  -8 1094.85   91.29
  -1   3   8  960.74   73.01
  -1  -3   8  914.36   69.75
  -1  -8  -6  877.21   79.28
   1  -8   6  852.62   70.62
   1  -8   6  788.74   59.55
   1  -8   6  791.75   65.46
  -1  -8  -6  770.85  116.18
   1   8   6  950.39  105.32
  -8   1   1  130.59   21.86
  -8  -1   1  127.50   20.14
   8  -1  -1   74.95   17.78
   8  -1  -1  159.47   25.82
   8   1  -1  114.60   20.98
  -8  -1   1   93.00   20.52
   8   1  -1   73.14   22.49
   8  -1  -1   75.40   18.16
  -8  -1   1  141.92   21.27
   1  -6   7    3.79    5.15
   1   6   7   26.03   14.25
   1  -6   7   31.14   14.57
  -1  -6  -7  -12.57   15.26
   1  -6   7    4.36    2.40
   1  -6   7   16.29   14.70
  -1  -6  -7   31.09   18.72
  -4  -7  -5  173.35   34.17
   4   7   5  134.18   25.29
  -4  -7  -5  144.55   28.51
   4  -7   5  102.18   28.86
  -4   7  -5  106.19   29.63
   4  -7   5  113.05   24.60
   4  -7   5  162.27   28.01
   4  -7   5   75.67   20.80
   4   7   5  145.68   30.97
   6  -8   0   31.07   11.11
   6  -8   0    0.07   10.53
  -6   8   0   17.52    6.91
   6   8   0    7.01    4.70
   6   8   0    5.77   13.89
  -6   8   0    3.07    7.23
  -6  -8   0   14.78   10.57
  -6   8   0    0.26    2.95
  -6  -8   0   -0.06   13.27
   1  -2   8  229.94   37.50
   1   2   8  304.74   42.60
   1  -2   8  228.91   34.81
  -1  -2  -8  331.06   34.91
   1  -2   8  302.87   43.88
  -1   2  -8  215.48   47.34
   1   2   8  408.18   63.51
   1   2   8  351.95   59.39
   0   3   8 1992.67   94.77
   0   3   8 2224.42  126.54
   0  -3   8 2286.03  115.27
   0  -3   8 1982.37  102.40
   0   3   8 1963.32   92.32
   0   3  -8 1965.72   85.26
  -6  -8   1   14.60    7.73
   6   8  -1   16.30    7.62
   6  -8  -1   19.79    9.63
  -6   8   1   10.12    4.71
   6  -8  -1    8.87    6.26
  -6   8   1   24.19   10.94
  -6  -8   1   47.63   22.01
   6   8  -1   21.53   14.03
  -6   8   1   16.71    5.63
  -6  -8   1   17.96    8.60
  -8  -1   0  542.27   58.01
   8   1   0  403.07   34.53
  -8  -1   0  513.83   64.59
   8  -1   0  481.27   62.62
   8   1   0  416.78   60.72
   8  -1   0  531.26   51.88
   8  -1   0  390.49   24.38
   8  -1   0  423.90   41.18
  -8   1   0  518.62   35.07
  -2  -8   6 3831.05  175.13
   2  -8  -6 3799.93  170.11
  -2  -8   6 3902.25  255.95
  -2   8   6 4033.60  182.48
  -2   8   6 3958.01  180.31
   2  -8  -6 4270.69  194.46
  -4   9   4   16.55    8.56
  -4  -9   4   19.22   11.83
   4  -9  -4   40.43   15.66
   4   9  -4   19.30   10.37
  -4  -9   4   40.32   18.96
   4  -9  -4   24.04   10.12
  -4   9   4   19.40    8.83
  -6  -1  -5   -1.66    3.95
   6   1   5   17.65   15.12
   6  -1   5    7.85    8.39
   6   1   5   35.32   16.45
  -6  -1  -5    8.60    5.82
  -6   1  -5    7.35    5.33
   6  -1   5   56.44   19.47
   6  -1   5   22.96   13.40
   2  10   4   40.24   19.68
   2 -10   4   50.83   14.32
  -2  10  -4   67.81   19.51
  -2 -10  -4   73.87   19.69
   2 -10   4   47.17   22.44
   2 -10   4   72.15   19.30
  -2 -10  -4   86.19   24.03
  -6   0   6  412.69   83.15
   6   0  -6  213.66   33.25
  -6   0   6  239.10   26.72
   6   0  -6  174.27   55.06
   6   0  -6  310.37   33.41
  -4  -5  -6   21.67   12.61
  -4   5  -6   14.82    9.43
   4  -5   6   24.70   10.02
   4  -5   6   14.07    9.99
   4  -5   6  -14.36   14.87
  -4  -5  -6   -0.94   15.18
  -4  -5  -6   20.73    8.52
   4   5   6   16.47   11.59
  -4   5  -6    8.24    5.42
  -7   3  -3  201.59   35.42
   7   3   3  271.55   38.91
   7  -3   3  287.92   73.31
   7  -3   3  257.31   39.66
  -7  -3  -3  254.06   49.09
   7  -3   3  273.62   36.92
   0 -12  -1   75.39   23.73
   0  12   1  218.63   41.71
   0 -12   1  112.91   21.95
   0  12  -1  185.09   30.68
   0 -12   1  135.66   30.11
   0 -12  -1  148.20   42.43
   0 -12   1  171.38   30.94
   1  12   0  143.99   26.80
   1 -12   0  134.41   30.91
   1 -12   0  162.90   28.75
  -1 -12   0  109.71   26.72
  -1  12   0  151.55   29.22
  -1 -12   0  151.03   27.32
   5  -7   4 3721.58  198.45
  -5   7  -4 3534.52  187.65
  -5  -7  -4 3731.15  187.06
   5   7   4 3316.00  152.05
   5   7   4 3724.08  164.13
   5  -7   4 3289.87  147.55
  -5  -7  -4 3661.03  160.86
   5  -7   4 3516.05  160.10
   7  -6  -1 1985.60  108.34
  -7  -6   1 1978.85   92.08
  -7  -6   1 1913.16  145.58
   7  -6  -1 1864.02   91.57
  -7   6   1 1780.56   97.97
   7   6  -1 1878.35  131.36
   7   6  -1 2137.23  100.49
   7  -6  -1 1958.62   94.85
   7   6  -1 1965.88  101.15
   4  -8  -5 2071.88  101.12
   4   8  -5 2149.64  139.37
  -4  -8   5 2116.52  106.17
  -4  -8   5 2018.09  103.37
  -4   8   5 2075.80  100.05
  -4   8   5 2037.18  126.45
  -4  -8   5 2046.69   90.41
   4   8  -5 1757.68   80.14
   4  -8  -5 1883.79  121.09
   2  -9   5   68.54   28.20
   2  -9   5  110.42   22.69
  -2  -9  -5  157.07   37.65
   2  -9   5  132.78   30.49
   2   9   5  123.43   25.76
  -2  -9  -5  179.42   32.70
   7  -6   0   17.40   10.78
   7   6   0   70.76   27.30
   7  -6   0   25.76   11.37
   7  -6   0   16.20    8.93
  -7  -6   0   12.37    8.40
   7   6   0    5.66    6.63
  -7   6   0   23.40    8.32
  -7  -6   0   48.67   16.04
   7   6   0    0.23    3.32
  -7   6   0    7.67    4.27
  -6   1   6  142.11   27.65
  -6   1   6   97.53   29.78
  -6  -1   6  102.77   30.78
  -6  -1   6  112.32   18.93
   6   1  -6   96.30   21.93
   6  -1  -6   64.81   17.43
   6   1  -6   64.18   16.46
  -4  -4   7  403.16   78.06
   4  -4  -7  352.23   40.62
   4  -4  -7  400.34   46.88
  -4   4   7  386.03   37.88
   4  -4  -7  361.08   53.41
  -4  -4   7  434.03   41.92
   4   4  -7  369.40   39.65
   4   4  -7  375.00   28.68
   4   4  -7  272.23   35.96
   4  -4  -7  384.20   45.66
  -2 -11   3  107.72   30.77
  -2 -11   3  114.84   19.01
   2 -11  -3  163.43   36.79
  -2 -11   3   94.93   26.47
   2 -11  -3  134.55   26.66
   2  11  -3  164.16   27.41
  -2  11   3  159.31   33.09
  -2  11   3  138.57   27.29
  -4 -10  -2   22.96   12.93
   4 -10   2   39.50   16.66
   4  10   2   35.74    9.63
   4  10   2   38.30   15.72
  -4  10  -2   85.66   26.12
  -4 -10  -2   25.02   15.45
   4 -10   2   46.84   16.13
  -5   2  -6   17.32    7.88
   5  -2   6   27.62   16.90
   5   2   6   19.08   14.18
   5  -2   6   13.74   15.31
   5   2   6   40.32   12.36
  -5  -2  -6    2.75    3.71
   5  -2   6    7.08    7.47
   8   0  -2   33.31   14.56
   8   0  -2   26.35   15.79
  -8   0   2    9.97    4.58
   8   0  -2   19.79    6.06
   7   5  -3   86.43   21.68
   7  -5  -3  124.98   21.04
   7  -5  -3  161.66   29.33
  -7   5   3  148.59   27.54
   7   5  -3  120.66   21.21
  -7  -5   3  107.51   29.96
  -7   5   3  117.04   17.91
   7   5  -3  144.14   21.69
  -7  -5   3  125.95   24.24
   7  -5  -3  162.98   32.88
  -7  -5   3  132.88   30.81
  -5   8   4   94.88   24.57
   5   8  -4   44.62   14.05
  -5  -8   4   84.56   26.74
   5  -8  -4   86.31   21.86
   5   8  -4   72.73   22.04
  -5  -8   4   36.52   12.28
   5  -8  -4   82.02   19.14
  -3  11   2  165.33   27.39
   3 -11  -2   91.51   26.81
  -3  11   2   62.15   17.38
  -3 -11   2   78.56   24.03
  -3 -11   2   69.30   29.56
   3 -11  -2  112.77   20.44
  -3 -11   2  104.08   23.20
   3  11  -2   89.11   23.46
  -3  -4  -7   20.39    7.69
  -3  -4  -7   22.53   11.56
   3   4   7   10.29   15.64
   3  -4   7   15.07   10.52
  -3  -4  -7   18.12   11.31
   3  -4   7    3.08   16.97
   3  -4   7    9.84   10.95
  -3   4  -7    8.39   13.37
  -3   4  -7   -2.81    7.05
   1 -12  -1   49.69   18.07
  -1 -12   1   47.27   22.47
  -1 -12   1   30.15   10.99
   1  12  -1   24.71    9.42
   1 -12  -1   37.55   16.63
  -1  12   1   99.73   24.73
  -1 -12   1   12.65   12.92
  -5  -5   6  965.36   98.76
   5  -5  -6  790.61   56.93
   5  -5  -6  955.33  119.69
   5   5  -6  898.23   76.35
  -5  -5   6  965.29   81.09
   5   5  -6  648.49   67.27
   5   5  -6  952.74   67.57
   5  -5  -6  845.00   73.41
  -5   5   6  993.77  102.27
   8   2  -1  557.59   44.76
  -8  -2   1  595.24   66.56
   8  -2  -1  611.64   63.72
  -8  -2   1  714.40   63.42
   8  -2  -1  587.20   49.01
   8  -2  -1  582.42   78.40
   8   2  -1  593.48   74.41
   8  -2  -1  625.31   38.79
   3   0  -8 1327.64   94.68
  -3   0   8 1530.39   82.93
  -3   0   8 1567.83   83.08
   3   0  -8 1351.53  120.18
  -3   0   8 1442.44  107.86
   6  -5   4  290.96   82.51
   6   5   4  382.65   38.77
   6  -5   4  357.60   56.41
  -6  -5  -4  337.89   38.69
   6  -5   4  324.62   44.17
  -6  -5  -4  318.90   48.64
  -6   5  -4  261.12   47.34
  -8  -2   0    2.44    4.69
   8   2   0   25.74   10.57
  -8  -2   0   29.03   12.08
   8  -2   0    5.40    4.09
  -8  -2   0    8.06    3.52
   8  -2   0    5.57    3.80
   8   2   0    4.38    3.11
   8  -2   0    6.46    4.96
  -8   2   0   18.82   10.45
   8  -2   0   33.58   11.20
   1 -12   1  395.42   75.69
  -1  12  -1  626.95   91.58
  -1 -12  -1  493.26   38.10
   1 -12   1  587.04   96.61
   1  12   1  577.07   81.26
  -1 -12  -1  450.29   42.92
   8  -1  -2 1797.01   97.99
  -8  -1   2 1769.61  122.57
  -8   1   2 1652.91  103.54
   8  -1  -2 1691.57   80.50
   8   1  -2 1871.25   85.96
  -8   1   2 1959.12   87.72
  -8  -1   2 1647.37   74.88
   8   1  -2 1797.90  103.48
   8  -1  -2 1772.81  106.00
   6  -2   5 2217.98  106.02
   6   2   5 2427.24  116.13
  -6  -2  -5 2239.26  101.77
  -6  -2  -5 2801.21  122.64
   6  -2   5 2604.89  116.32
   6  -2   5 2270.73  107.85
   6   2   5 2354.06  112.59
  -7  -5  -2   91.26   20.97
   7  -5   2   85.92   23.14
   7   5   2   92.65   27.02
   7   5   2   80.96   17.47
  -7   5  -2   91.62   24.10
  -7  -5  -2  112.54   23.22
   7  -5   2   86.39   23.02
   7  -5   2   85.80   20.08
   2  -3  -8   -0.07    7.73
  -2  -3   8   30.97   12.18
   2   3  -8    4.42    1.77
  -2   3   8   10.06   11.53
   2   3  -8   14.22   10.77
  -2  -3   8  -10.36   15.76
  -2  -3   8    4.01    2.05
  -2   3   8   11.11   13.23
   2  -3  -8   10.78    8.54
  -2   3   8    8.62    9.23
   5   0  -7   14.52    5.37
   5   0  -7    3.71    7.80
  -5   0   7   -0.15    5.63
  -5   0   7    2.13    3.89
   5  -9   2   52.72   14.99
  -5   9  -2   17.73   13.77
  -5  -9  -2   17.93    7.11
   5  -9   2   28.05   10.43
   5   9   2   13.50    6.32
  -5   9  -2   22.63    6.12
   5   9   2   10.38   15.10
  -5  -9  -2    8.23    7.32
   6   5  -5  157.07   29.50
   6   5  -5  243.98   41.59
   6  -5  -5  290.58   69.96
  -6   5   5  253.53   58.07
  -6  -5   5  301.48   50.00
  -6  -5   5  273.03   40.00
   6  -5  -5  243.97   47.30
   8   0   1   20.39    7.88
  -8   0  -1    5.75    8.75
  -6   8  -1   74.30   17.63
   6   8   1   51.77   24.96
   6  -8   1   39.96   16.15
  -6  -8  -1   30.13   13.91
   6  -8   1   28.55   10.94
  -6   8  -1   46.34   11.91
  -6  -8  -1   53.29   25.70
  -6   8  -1   11.80    6.65
   6   8   1   28.26   10.63
  -3  -9   5  250.59   29.46
  -3  -9   5  402.66   43.79
  -3   9   5  280.60   76.08
   3  -9  -5  322.82   52.72
   3   9  -5  229.30   36.47
  -3   9   5  366.98   42.97
  -3  -9   5  278.08   77.76
   3  -9  -5  252.43   55.19
   3  -1  -8  207.03   30.92
  -3   1   8  269.80   47.96
  -3   1   8  233.10   40.35
  -3  -1   8  164.57   27.68
   3   1  -8  146.90   20.96
   3  -1  -8  136.23   32.76
  -3  -1   8  177.08   31.12
  -3  -1   8  215.53   30.96
  -3   1   8  211.15   47.38
   3   1  -8  169.04   22.25
  -6  -8   2  178.72   36.38
   6   8  -2   99.51   33.54
  -6  -8   2  171.85   26.99
  -6   8   2  115.41   21.16
  -6   8   2  128.36   20.96
   6  -8  -2  101.65   26.03
  -6   8   2  191.75   34.45
   6   8  -2  136.09   31.81
   6   8  -2  128.63   22.72
  -6  -8   2  135.55   20.71
   6  -8  -2  133.13   27.76
   6   2  -6   14.02    7.49
  -6   2   6   27.24    9.28
   6  -2  -6   41.40   11.12
  -6  -2   6   10.04    5.26
  -6  -2   6   24.02   14.94
   6   2  -6   30.44    8.06
  -6   2   6   52.06   14.53
   6   2  -6   18.03    9.04
   5   1  -7  854.31   65.93
   5  -1  -7  919.77   65.26
  -5  -1   7  669.19   41.93
  -5   1   7  839.48   72.55
  -5   1   7  861.83   87.39
  -5  -1   7  851.66   67.96
   5   1  -7  835.80   74.89
   5  -1  -7  879.59   76.63
   5   1  -7  711.59   64.84
   4   0   7   18.46   10.47
  -4   0  -7   21.40    8.69
   4   0   7   -1.69   11.20
  -4   0  -7   32.38   13.50
   4   0   7   30.60   15.66
  -5   7   5  516.87   60.86
  -5  -7   5  707.63   90.87
  -5   7   5  660.97   82.32
   5  -7  -5  618.40   62.75
   5   7  -5  544.57   59.62
   5   7  -5  467.99   53.22
   5  -7  -5  512.01   57.30
  -5  -7   5  599.19   55.51
   3  10  -4 1093.19  100.83
  -3  10   4 1038.07   80.02
  -3 -10   4 1218.34  165.17
  -3  10   4 1183.24  118.35
   3 -10  -4 1053.08   83.90
   3 -10  -4 1177.48   92.26
  -3 -10   4  973.29   86.81
   1   3   8  287.07   80.48
   1   3   8  324.74   63.49
   1  -3   8  320.68   33.54
  -1  -3  -8  295.28   45.56
   1   3   8  241.84   40.58
   1  -3   8  255.82   43.81
   1  -3   8  269.62   39.72
  -8  -1  -1   96.95   23.37
   8   1   1   71.66   26.02
   8  -1   1   66.72   13.36
   8  -1   1   92.18   26.32
   8  -1   1   77.96   20.90
  -8   1  -1   84.56   20.21
  -8  -1  -1  124.15   19.19
  -7  -6   2   30.41    8.30
   7   6  -2    7.74   13.38
  -7   6   2   26.51   16.28
   7   6  -2   16.87    7.80
   7  -6  -2   18.94   10.68
  -7  -6   2   41.86   14.95
   7  -6  -2   27.34    9.13
  -7  -6   2   36.42   15.08
  -7   6   2   30.84    9.40
   7   6  -2    4.70    5.19
  -2   0  -8 3911.57  170.90
   2   0   8 3660.97  163.26
   2   0   8 4086.80  183.30
   2   0   8 4049.72  181.03
  -4  -1  -7 1255.98   92.88
   4  -1   7 1165.78   85.71
  -4   1  -7 1174.26   86.02
   4   1   7 1214.28   92.54
   4  -1   7 1103.43   84.02
   4   1   7 1044.82   79.86
   4   1   7 1216.82  117.73
   4  -1   7 1144.32   84.86
  -4   1  -7 1015.55   93.38
   7  -6   1  222.60   42.14
  -7   6  -1  251.27   32.76
  -7   6  -1  231.91   32.09
   7  -6   1  210.50   43.58
   7  -6   1  207.78   29.64
   7   6   1  213.99   33.01
  -7  -6  -1  316.41   37.74
   7   6   1  177.37   36.17
  -7  -6  -1  278.07   70.69
   2 -11   3  651.89   62.69
  -2 -11  -3  844.51   91.53
  -2 -11  -3  777.26   82.52
   2 -11   3  817.26   88.09
   2  11   3  817.18   94.48
  -2  11  -3  693.70   50.93
   2 -11   3  680.92   62.64
   4  10  -3 1552.91  114.89
  -4 -10   3 1505.52   80.51
   4 -10  -3 1623.45  105.91
  -4 -10   3 1548.87   82.54
  -4 -10   3 1443.74  103.51
  -4  10   3 1500.68  115.40
  -4  10   3 1489.60  114.41
   4 -10  -3 1605.01  148.57
   7   4  -4 1703.25  120.15
   7  -4  -4 1584.37   76.73
  -7  -4   4 1649.37  108.79
  -7   4   4 1512.00  115.13
   7  -4  -4 1561.05   77.57
  -7  -4   4 1912.14   95.49
  -7  -4   4 1629.96   80.88
   7   4  -4 1504.62  107.58
   7   4  -4 1552.83   81.00
   5   9  -3   97.12   33.14
   5  -9  -3  151.43   26.46
  -5  -9   3  116.60   29.79
   5  -9  -3  168.77   36.64
  -5   9   3  289.10   78.81
  -5  -9   3  144.79   20.44
  -5   9   3  104.85   28.24
  -5  -9   3  177.74   30.92
   8  -2  -2  260.42   33.59
   8   2  -2  309.59   34.83
  -8   2   2  330.83   42.81
   8  -2  -2  333.17   37.06
   8  -2  -2  316.10   49.08
  -8   2   2  297.22   41.01
   8   2  -2  361.94   28.16
  -8  -2   2  298.00   29.30
  -8  -2   2  274.68   46.17
  -3 -11  -2   41.71   14.28
  -3 -11  -2   42.98   24.12
   3 -11   2   76.86   22.74
   3 -11   2   31.12   12.71
  -3  11  -2   67.99   19.29
   3  11   2   54.51   19.16
   2   1   8  896.30   75.53
   2  -1   8  847.76   68.91
   2  -1   8  968.64  106.67
   2   1   8  954.29   87.86
  -2  -1  -8  964.53   89.12
  -2   1  -8  841.53   68.16
   2   1   8 1039.12   92.97
   2  -1   8  886.45   87.28
  -1  -4   8 1779.28   87.00
   1  -4  -8 1778.32  120.38
  -1   4   8 1947.15   93.81
   1  -4  -8 1879.94   88.63
  -1  -4   8 1902.72   97.62
   1   4  -8 1627.42   68.83
  -1   4   8 1727.69   88.19
   7   0  -5    5.20    7.06
   7   0  -5   25.20    8.22
  -7   0   5   22.88   13.62
   7   0  -5    2.39   11.79
   3  -7   6  219.57   43.11
  -3  -7  -6  241.71   33.11
   3  -7   6  259.43   55.61
   3  -7   6  162.23   31.32
   3   7   6  354.26   49.82
   3  -7   6  213.97   35.15
  -3  -7  -6  246.80   55.08
  -3  -7  -6  238.65   44.22
   0  -4   8   49.93   27.47
   0  -4   8   11.93   20.25
   0   4   8   31.34   13.31
   0   4  -8   27.88    6.34
   0  -4  -8   56.83   14.73
   0   4   8   54.10   15.79
   0  -4  -8   14.85    9.51
  -5  -3  -6 1343.67   98.12
   5   3   6 1421.00  109.55
  -5  -3  -6 1694.74   81.47
   5  -3   6 1402.67  115.19
   5  -3   6 1446.36  108.19
   5  -3   6 1351.74   97.71
  -5   3  -6 1351.52  100.49
   5   3   6 1470.34  108.44
   0 -12  -2   56.24   15.51
   0 -12   2   44.20   16.33
   0  12  -2   20.72   10.21
   0  12   2   60.56   17.77
   0 -12  -2   85.60   21.11
   0 -12   2   49.14   14.44
   0 -12   2   42.12   13.82
  -3   2   8   -0.16   12.20
   3  -2  -8    8.01    6.89
  -3   2   8   14.49    8.90
   3  -2  -8   21.76   12.61
   3   2  -8    2.96    7.52
  -3  -2   8   19.68   16.59
  -3  -2   8   28.13   18.98
  -3   2   8    7.47    7.46
  -3  -2   8   12.22    3.60
   3   2  -8   20.38    7.13
   2  12   0 1478.84  167.57
  -2  12   0 1217.50   92.36
   2 -12   0 1113.71   85.31
   2 -12   0 1245.24  108.74
  -2 -12   0 1284.50  105.36
  -2 -12   0 1110.55  124.25
   8   3  -1   60.23   18.03
   8  -3  -1   28.86   10.01
   8   3  -1   13.28    5.20
   8  -3  -1   26.60    8.19
  -8  -3   1   53.72   21.28
  -8  -3   1    9.79    8.96
   8  -3  -1   13.84    6.39
  -8  -3   1   35.40    9.51
   8  -3  -1   22.38    6.64
  -7  -4  -3   77.58   16.82
  -7   4  -3   50.50   13.08
  -7  -4  -3   67.76   14.33
   7  -4   3  119.46   26.36
   7   4   3  115.73   27.07
  -7  -4  -3  127.59   24.68
   7  -4   3   59.94   25.03
   7  -4   3   55.23   14.55
   5   2  -7   11.01    6.43
   5  -2  -7   -3.20    4.29
   5   2  -7    3.97    3.49
  -5   2   7   29.27   15.74
   5  -2  -7    2.82    3.06
  -5  -2   7   17.57   15.50
   5   2  -7   13.20    6.03
  -5  -2   7   18.81    8.60
   5  -2  -7   10.20    8.77
  -5   2   7   30.46   12.01
   7   1  -5   64.80   19.58
   7  -1  -5  100.24   24.59
   7  -1  -5   49.71   17.05
  -7  -1   5   57.82   16.97
   7   1  -5   94.43   21.40
  -7   1   5   95.69   25.14
   7   1  -5   57.95   12.52
  -7  -1   5   53.27   13.08
   7   1  -5   44.67   13.41
   7  -1  -5   54.35   15.74
   0 -10   5 1289.05  119.78
   0 -10  -5 1206.86  159.25
   0 -10   5 1394.59  141.25
   0  10   5 1417.64  127.06
   0 -10  -5 1273.30  111.84
   0  10  -5 1273.42   92.05
  -1  -7   7  557.90   45.12
  -1  -7   7  562.97   66.17
   1  -7  -7  650.94   65.73
  -1   7   7  677.65   88.18
   1  -7  -7  510.26   35.60
   1  -7  -7  658.91   87.94
   0  -7   7  400.22   59.59
   0  -7  -7  288.30   82.76
   0   7   7  571.13   93.31
   0  -7  -7  358.61   54.01
   0  -7   7  362.01   49.74
   0  -7   7  328.92   26.77
   0  -7   7  258.86   33.34
  -8  -2  -1   21.78    9.43
   8   2   1   42.59   14.55
   8  -2   1   28.42   17.91
   8  -2   1    4.28    2.61
   8  -2   1   18.24    7.04
   8  -2   1    0.10    2.39
  -8  -2  -1    2.13    9.31
  -8   2  -1   16.60    8.44
   8  -3   0 1304.98   98.28
   8   3   0 1130.40   78.24
   8   3   0 1446.09  126.19
  -8  -3   0 1078.43   75.68
  -8   3   0 1420.29  110.90
   8  -3   0 1414.04  156.67
   8  -3   0 1402.20  110.94
  -8  -3   0 1259.95  157.30
  -8  -3   0 1406.61  100.58
  -3  -6   7   19.92   16.97
  -3   6   7    8.36    5.68
   3   6  -7   -5.41    7.27
   3  -6  -7   30.72   16.76
  -3  -6   7    0.89    8.16
   3  -6  -7   11.40    8.88
   3  -6  -7   22.87    8.21
  -4   7   6  170.17   35.23
   4  -7  -6  159.88   24.57
  -4  -7   6   80.28   21.65
  -4  -7   6  158.68   30.17
   4  -7  -6  104.48   23.32
   4   7  -6  127.01   25.10
  -4  -7   6  138.54   26.09
  -6  -3  -5   69.05   33.49
   6  -3   5   25.58    9.44
  -6  -3  -5   21.57    5.74
   6  -3   5   47.99   16.73
   6   3   5   13.85   14.80
   6  -3   5   53.34   16.60
  -6  -3  -5   33.24   12.76
  -1  10   5  219.77   33.49
   1  10  -5  299.98   36.24
   1 -10  -5  268.99   53.83
  -1 -10   5  422.34   65.46
   1 -10  -5  268.30   61.19
  -1 -10   5  269.44   53.61
   2   8   6   -5.19   12.59
   2  -8   6   -1.05    5.75
   2  -8   6   20.10    7.68
   2  -8   6   77.21   25.71
  -2  -8  -6   17.59    6.39
   2  -8   6    3.55   23.20
  -2  -8  -6   19.91   10.59
   1 -12  -2   97.51   23.54
  -1 -12   2  144.13   23.90
  -1 -12   2  113.56   30.80
   1  12  -2  109.40   29.86
  -1  12   2  110.81   26.20
  -1 -12   2   93.86   24.05
   1 -12  -2  153.76   40.80
   4  -2   7  761.81   63.01
   4   2   7  642.18   98.96
  -4  -2  -7  687.03   45.53
   4   2   7  760.96   70.94
   4   2   7  615.05   42.15
  -4   2  -7  654.25   65.42
   4  -2   7  820.63   83.59
  -4   2  -7  812.47   62.60
   4  -2   7  842.68   68.65
   2  -6   7  697.88   51.81
   2   6   7  704.29  104.41
  -2  -6  -7  662.85   89.20
   2  -6   7  638.65   52.40
   2  -6   7  729.27  103.10
  -2  -6  -7  656.86   67.42
   5   6   5  423.46  100.72
  -5  -6  -5  404.44   48.84
   5  -6   5  459.20   55.12
  -5   6  -5  295.04   46.33
   5  -6   5  430.85   41.01
  -5  -6  -5  437.59   38.54
  -5  -6  -5  414.16   70.03
   5  -6   5  457.29   69.54
   7   0   4  439.72   96.45
  -7   0  -4  343.31   31.93
  -7   0  -4  346.06   27.84
   7   0   4  428.10   45.19
  -2 -12   1   33.65   13.03
   2  12  -1   82.00   21.29
  -2  12   1   94.80   21.97
   2 -12  -1  147.61   27.13
   2 -12  -1   83.47   22.28
  -2 -12   1   84.28   25.18
  -2 -12   1  104.24   31.03
  -6  -3   6  121.06   24.69
   6  -3  -6  154.39   31.09
   6   3  -6  152.49   23.14
  -6   3   6  159.43   33.10
   6  -3  -6   99.02   22.85
  -6   3   6  153.96   35.50
   6   3  -6  114.86   29.78
  -6  -3   6   71.47   20.21
   6   3  -6  122.64   22.22
   2   2   8  158.48   33.86
   2  -2   8  163.39   30.96
  -2  -2  -8  142.72   22.82
   2   2   8  147.56   28.03
  -2   2  -8  116.93   29.11
   2  -2   8  121.34   28.35
   2   2   8  141.83   32.52
   2  -2   8  192.52   47.99
   3   8  -6  521.44   36.32
   3  -8  -6  655.23   79.16
  -3  -8   6  623.26  104.32
  -3   8   6  685.82   56.22
  -3  -8   6  616.54   38.30
  -3   8   6  637.62   58.74
  -3  -8   6  602.85   47.07
   3  -8  -6  582.71   74.66
   0 -11   4 1730.99  164.29
   0  11   4 1656.25   86.00
   0 -11   4 1667.45   93.73
   0  11  -4 1748.99   86.28
   0 -11  -4 1840.39  107.38
   0 -11  -4 1946.34  149.94
   0 -11   4 1681.38  107.95
  -7   1  -4  312.97   34.37
   7  -1   4  413.44   64.57
   7   1   4  397.35   44.64
   7  -1   4  463.30   76.63
   7   1   4  528.29   75.39
  -7  -1  -4  360.54   31.12
   1 -12   2   19.54   10.78
  -1 -12  -2  -26.67   13.76
   1 -12   2   42.49   17.26
  -1 -12  -2    0.95    7.20
   1 -12   2   70.96   24.51
   1  12   2   60.55   19.24
  -1  12  -2   13.34    6.13
  -6   7  -3  814.12   90.52
  -6  -7  -3 1047.60   88.54
   6  -7   3  717.12   55.28
   6   7   3  984.24   94.83
  -6  -7  -3  793.33  105.81
   6   7   3  933.07   76.55
   6  -7   3  942.85  115.86
   6  -7   3  721.00   63.23
  -8   0   3    6.79    4.28
  -8   0   3   -1.28    4.92
   8   0  -3    4.70   11.94
   8   0  -3   12.22   10.99
  -8   0   3    7.31    4.29
   2  12   1  245.93   46.23
  -2 -12  -1  184.40   38.67
   2 -12   1  230.07   35.26
   2 -12   1  220.80   45.88
  -2  12  -1  235.57   48.50
  -2 -12  -1  244.68   35.03
   1 -11  -4  470.66   85.22
  -1  11   4  451.38   84.75
   1 -11  -4  377.82   58.25
  -1 -11   4  389.40   75.41
  -1 -11   4  406.09   51.80
   1  11  -4  501.97   47.31
  -1 -11   4  405.62   79.90
   2  -4  -8 3772.28  171.51
   2  -4  -8 4238.50  204.74
   2  -4  -8 3956.92  174.39
  -2  -4   8 3699.41  165.35
  -2   4   8 3660.49  163.23
  -2   4   8 3458.33  155.74
   4  -5  -7   32.24   11.28
   4  -5  -7   14.51   13.50
  -4  -5   7   19.25   17.56
   4  -5  -7    6.84    4.76
   4   5  -7   21.44    8.67
   4  -5  -7   11.24    8.00
   4   5  -7    7.69    3.11
  -4   5   7   13.17    8.80
  -4  -5   7    1.60    9.59
   7   2  -5   67.87   21.29
   7   2  -5  106.69   37.80
   7  -2  -5  133.24   29.65
   7   2  -5  137.22   21.08
   7   2  -5  102.71   23.24
  -7   2   5  125.11   27.71
  -7  -2   5  125.58   21.72
   7  -2  -5  144.92   29.43
  -7  -2   5  181.40   28.62
  -6   7   4    6.50    6.10
  -6  -7   4   25.20   14.08
   6  -7  -4    4.44    4.89
  -6  -7   4   25.84   10.60
  -6  -7   4   17.27    7.38
   6   7  -4   42.15   10.41
   6   7  -4   11.35    6.06
  -6   7   4   21.46    8.55
   6  -7  -4   29.51   11.98
  -5  10   0   56.71   17.52
   5 -10   0   23.40   10.76
  -5 -10   0   88.91   23.05
   5  10   0   54.15   23.58
  -5  10   0   62.16   18.21
  -5 -10   0   39.81   17.09
   5 -10   0   31.49   16.91
   5  10   0   48.76   11.84
   8  -1  -3  531.22   86.01
   8  -1  -3  599.18   49.57
  -8  -1   3  498.49   49.05
   8   1  -3  406.95   86.19
  -8   1   3  594.05   34.50
  -8   1   3  458.67   47.54
  -8  -1   3  539.75   63.51
  -8  -1   3  557.42   44.63
   8  -1  -3  515.18   64.29
   8   1  -3  455.87   52.97
   4  -9   4 2973.28  175.07
  -4  -9  -4 3260.59  172.75
   4  -9   4 2687.98  123.17
  -4  -9  -4 3091.42  207.43
   4   9   4 3003.90  161.84
   4  -9   4 2867.55  129.13
   4  -9   4 2983.73  139.37
   4   9   4 3156.87  182.30
   8  -3  -2 4603.46  204.22
  -8   3   2 4641.24  197.17
  -8  -3   2 4831.03  210.87
   8   3  -2 4247.46  198.07
   8  -3  -2 4050.25  176.22
   8  -3  -2 4087.50  175.17
   8   3  -2 4256.93  183.27
  -8  -3   2 4270.95  185.14
  -8  -3   2 4127.28  202.22
   8  -3  -2 4448.14  224.31
  -5  10   1 1346.37  117.29
  -5 -10   1 1382.20  101.66
   5  10  -1 1478.43  108.96
  -5  10   1 1398.91  116.29
   5 -10  -1 1679.56   83.42
  -5 -10   1 1384.52  156.06
   5 -10  -1 1405.56  118.31
   3  -5   7   25.15   14.12
  -3   5  -7   -6.32    7.17
   3   5   7   18.92   14.08
   3  -5   7  -20.68   16.76
  -3  -5  -7   14.72   11.15
   3  -5   7   22.70   13.48
  -3  -5  -7   30.08   16.97
  -3  -5  -7   15.78    5.05
  -4  -6  -6   52.56   21.59
  -4  -6  -6   44.46   13.80
  -4  -6  -6   41.16   10.49
  -4   6  -6   37.03   11.79
   4  -6   6   35.07   11.17
   4  -6   6   66.69   20.62
   4   6   6   47.96   14.76
   4  -6   6   47.92   19.69
   4  -6   6   31.03    8.31
  -4  11   0 1542.27   95.60
   4  11   0 1693.22  106.99
   4 -11   0 1765.38  117.56
   4 -11   0 1527.09   78.24
  -4 -11   0 1649.06  144.28
  -4 -11   0 1570.52  100.12
  -1 -10  -5  119.48   29.87
  -1  10  -5  131.71   20.41
   1 -10   5   93.35   25.48
  -1 -10  -5  136.83   25.44
   1 -10   5  115.48   29.72
   1 -10   5  113.32   22.05
   1  10   5  135.43   27.67
  -1  -4  -8   63.27   19.92
   1  -4   8   30.66    8.86
  -1  -4  -8   52.63   16.56
  -1   4  -8   31.65    7.22
  -1  -4  -8   74.79   18.79
   1   4   8   27.74   12.00
   1  -4   8   51.61   20.50
   1  -4   8   63.17   20.24
   3 -11  -3 3066.34  175.19
  -3 -11   3 3004.86  138.95
  -3 -11   3 2916.90  137.16
  -3 -11   3 2750.70  130.75
  -3  11   3 2837.18  191.42
  -3  11   3 2905.38  137.50
   3  11  -3 2936.74  147.63
   3 -11  -3 3202.22  167.66
  -3   3   8  691.79   85.71
   3   3  -8  571.40   41.87
  -3   3   8  859.52   83.99
   3   3  -8  609.34   60.95
   3  -3  -8  704.52   83.43
  -3  -3   8  604.37   44.34
   3  -3  -8  575.07   38.58
   3  -3  -8  581.37   81.00
  -3  -3   8  756.58   74.41
  -2   7   7  555.79   74.82
   2  -7  -7  446.37   68.89
  -2  -7   7  465.49   97.23
  -2  -7   7  504.49   68.88
   2  -7  -7  489.15   57.68
   2  -7  -7  536.75   85.51
   0  -9   6  121.28   22.15
   0   9   6  131.46   25.31
   0  -9   6   84.31   25.74
   0  -9  -6   98.04   29.73
   0  -9   6   94.06   21.00
   0  -9   6  142.65   28.32
   0  -9  -6  111.04   20.36
  -4  11   1  824.45  121.01
  -4 -11   1  742.65  180.46
  -4 -11   1  757.00   59.15
   4  11  -1  786.30   76.86
   4 -11  -1  910.65   79.29
   4 -11  -1  881.87  124.31
  -4 -11   1  978.05  120.16
  -6   8  -2   -1.78    7.14
   6  -8   2   18.97    7.04
   6  -8   2   -3.16   12.77
   6   8   2   -1.16    6.82
  -6  -8  -2   12.51    9.32
   6  -8   2   38.68   17.34
   6   8   2   29.09   13.96
  -6  -8  -2   27.68   12.35
   1   9  -6  196.78   30.42
  -1   9   6  218.54   50.31
   1  -9  -6  239.32   47.63
  -1  -9   6  182.56   37.97
   1  -9  -6  241.35   42.87
  -1  -9   6  206.30   36.56
  -1   9   6  188.28   34.36
  -5  -3   7  106.35   29.92
   5   3  -7   67.29   17.67
   5  -3  -7   78.86   19.70
   5   3  -7  108.88   29.80
  -5   3   7  143.38   28.45
  -5  -3   7   77.28   28.46
   5  -3  -7   78.22   18.84
  -5   3   7  104.56   26.55
   5  -3  -7   76.44   18.44
   5   3  -7   36.99   11.64
   1  -7   7   15.12   13.95
  -1  -7  -7   -5.87   14.40
  -1  -7  -7    6.35    5.73
   1  -7   7   25.41    6.98
   1  -7   7   53.37   20.39
   1   7   7   19.67   12.51
   1  -7   7    4.17    3.32
   7  -2   4    3.23    5.66
   7  -2   4   -1.81   12.29
   7   2   4   49.64   25.80
   7  -2   4   10.50   15.27
  -7  -2  -4    7.95    2.94
  -7   2  -4   12.48    4.07
  -7  -2  -4    5.79    3.37
   6   8  -3  145.08   35.75
   6   8  -3   95.51   22.90
  -6  -8   3  131.54   24.06
   6  -8  -3  160.78   33.38
   6  -8  -3  116.45   25.44
  -6   8   3  177.19   37.36
  -6  -8   3  106.21   30.04
   6   8  -3   70.58   28.16
  -6  -8   3  133.84   24.98
   8  -3   1 1641.65   81.64
  -8   3  -1 1919.78   89.13
  -8  -3  -1 1979.66   97.35
   8  -3   1 2024.38   95.32
  -8  -3  -1 1867.41  116.77
   8  -3   1 1759.55   87.47
   3 -10   4  605.24   65.59
   3 -10   4  644.18   68.83
  -3 -10  -4  771.71   93.52
   3 -10   4  775.25   68.17
  -3 -10  -4  809.86  156.53
   3  10   4  712.01   56.83
  -3  10  -4  798.26  109.29
   8   0   2   38.54   11.48
  -8   0  -2   74.46   20.67
   8   0   2   41.22   13.39
  -1  11  -4 1506.08   80.84
   1  11   4 1500.31  346.35
   1 -11   4 1587.23   84.10
  -1 -11  -4 1429.05  112.80
   1 -11   4 1319.75  110.40
   1 -11   4 1438.54  116.58
  -1 -11  -4 1666.81  160.87
   7   6  -3   15.88    8.09
   7  -6  -3   22.25    7.57
   7  -6  -3   11.35    7.85
  -7  -6   3   13.32    6.44
   7   6  -3   23.35   12.65
  -7   6   3   -5.35   11.41
  -7   6   3    5.74    5.27
   7   6  -3   22.98    7.56
  -7  -6   3   20.98   13.83
   7  -6  -3   23.10    6.91
  -7  -6   3    7.49   10.07
  -2 -10   5 2039.93  132.03
  -2 -10   5 1659.20   78.71
  -2 -10   5 1949.58  114.36
  -2  10   5 2142.66  120.42
   2 -10  -5 2186.56  163.11
  -2  10   5 2190.37  123.89
   5   6  -6  891.52  102.17
  -5  -6   6 1096.88   83.56
   5  -6  -6  967.82  114.99
   5  -6  -6  837.69   73.18
  -5   6   6 1070.38  116.18
  -5  -6   6 1103.29   89.08
   5   6  -6 1013.81   86.59
   5  -6  -6  864.77   66.49
  -4  -3  -7 1463.15  105.12
   4  -3   7 1493.20  110.15
  -4  -3  -7 1676.93   83.33
  -4   3  -7 1369.65  105.48
   4   3   7 1302.72  112.08
   4  -3   7 1467.27  112.29
   4   3   7 1548.08  114.59
   4  -3   7 1568.96   82.47
  -4   3  -7 1365.00  129.23
  -4  10  -3  126.82   20.11
  -4 -10  -3  106.85   30.18
   4  10   3   92.97   20.94
   4 -10   3   68.51   22.06
  -4 -10  -3   98.34   24.39
   4  10   3   70.45   23.50
   4 -10   3   56.62   19.14
  -5  -4  -6  252.28   41.01
   5  -4   6  165.63   31.09
   5  -4   6  191.65   45.92
  -5  -4  -6  240.95   55.81
   5  -4   6  179.85   31.73
  -5   4  -6  121.98   22.53
  -5  -4  -6  191.99   25.77
   5   4   6  229.64   46.08
  -7   7   1  882.36   90.73
  -7  -7   1  930.75   92.40
  -7   7   1  889.09   78.37
   7   7  -1  841.84   84.22
  -7   7   1  898.59   86.35
   7   7  -1  923.65   72.31
  -7  -7   1  958.51   73.08
   7  -7  -1 1065.23  120.57
   7  -7  -1  961.02   71.04
   8  -1   2 3576.41  162.46
   8  -1   2 3775.98  167.77
   8   1   2 3799.38  171.78
  -8  -1  -2 3668.36  168.72
  -8   1  -2 3910.16  173.03
  -6  -6  -4   95.84   27.33
   6  -6   4   47.45   13.99
   6  -6   4   62.05   20.75
   6   6   4   50.53   13.11
   6   6   4   52.93   15.36
  -6  -6  -4   62.10   14.03
  -6   6  -4   50.68   14.16
   6  -6   4   37.79   13.01
  -8   2   3  556.91   57.60
  -8   2   3  743.56  170.32
   8  -2  -3  641.15   74.28
  -8  -2   3  662.50   71.84
   8   2  -3  730.26   76.33
   8  -2  -3  731.45   96.35
  -8  -2   3  619.20   41.96
   8   2  -3  539.42   69.39
   3  -9   5  229.15   29.51
   3  -9   5  302.05   53.63
   3   9   5  286.87   76.29
   3  -9   5  285.35   80.07
   3  -9   5  216.10   32.52
  -3  -9  -5  281.95   75.78
  -3  -9  -5  266.26   62.66
  -7   7   0   50.27   17.80
   7  -7   0  112.90   21.00
   7   7   0   46.10   11.87
   7  -7   0   59.64   17.02
  -7   7   0   66.72   16.82
   7   7   0   44.33   15.12
  -7  -7   0   86.80   22.09
   7  -7   0   75.30   21.34
  -7  -7   0   95.82   23.98
   2   3   8  139.27   33.98
   2  -3   8  143.62   26.27
   2   3   8   99.80   29.36
   2  -3   8  115.55   26.50
   2   3   8  113.83   31.27
   2  -3   8  113.61   20.43
   7   6   2  938.49   74.04
  -7  -6  -2 1147.09  100.53
   7  -6   2  861.56   87.85
  -7   6  -2  804.73   86.83
  -7  -6  -2  800.76  112.73
   7   6   2  992.12   96.64
  -7   6  -2  815.00   62.98
   7  -6   2  864.84   66.95
   7  -6   2  841.38  108.69
   8  -4  -1   27.91    7.56
   8  -4  -1   46.45   16.08
   8  -4  -1   78.87   18.34
   8  -4  -1  102.85   22.31
  -8  -4   1   52.54   13.54
  -8  -4   1   60.65   16.18
  -8  -4   1   14.91   10.69
   8   4  -1   50.94   15.61
   8   4  -1   72.72   19.52
   2  12  -2  248.73   39.74
  -2 -12   2  305.02   43.99
  -2  12   2  371.94   62.80
  -2 -12   2  249.84   32.81
  -2 -12   2  234.68   36.61
   2 -12  -2  267.26   63.82
   2 -12  -2  412.87   39.07
   4   8   5 1445.26  129.13
   4  -8   5 1186.02   86.93
  -4  -8  -5 1354.12  118.91
   4  -8   5 1381.29  112.42
  -4  -8  -5 1376.78  100.54
   4  -8   5 1316.35  114.06
   4   8   5 1351.35  116.60
   4  -8   5 1218.39  145.72
  -5  10  -1  958.66  133.93
   5  10   1  875.08  107.89
   5 -10   1  937.49  113.54
   5  10   1 1021.63  139.43
  -5 -10  -1 1098.31  137.73
   5 -10   1 1111.62   96.58
  -5 -10  -1 1206.30  126.03
   7  -5  -4 1810.97  130.38
   7   5  -4 1798.67   84.35
   7   5  -4 1739.93  142.55
  -7  -5   4 2207.08  136.78
  -7   5   4 1446.64  102.27
  -7   5   4 1934.34   96.88
  -7  -5   4 1843.41   90.53
   7  -5  -4 1803.04   87.54
   7   5  -4 1512.17   96.24
  -7  -5   4 1702.91   82.42
   6  -6  -5  340.13   46.19
   6   6  -5  386.62   27.76
  -6   6   5  415.40   80.67
  -6  -6   5  273.96   38.20
  -6   6   5  318.02   34.23
   6  -6  -5  489.15   48.26
   6   6  -5  281.65   79.86
  -6  -6   5  469.50   70.83
  -8  -4   0  228.75   31.66
   8  -4   0  159.89   31.85
   8   4   0  153.30   27.33
  -8  -4   0  225.79   35.66
  -8   4   0  234.76   29.40
   8   4   0  203.09   30.21
   8  -4   0  166.55   23.37
   8  -4   0  200.68   29.67
  -8  -4   0  198.53   25.93
   8  -4   0  198.48   27.29
  -4 -11  -1   47.90   16.89
  -4 -11  -1   53.44   18.50
   4 -11   1   22.31   16.49
   4  11   1   69.57   19.13
  -4  11  -1   70.07   21.03
   4 -11   1   37.19   17.78
   6  -4   5  672.26   43.67
  -6  -4  -5  588.90   76.85
   6  -4   5  706.11   50.36
   6   4   5  656.18  124.53
   6  -4   5  620.33   86.52
  -6  -4  -5  621.23   55.66
  -1  -5   8 4123.32  184.99
   1  -5  -8 4403.41  197.77
  -1  -5   8 4124.24  190.89
   1  -5  -8 4060.53  179.30
  -1   5   8 4315.89  192.12
   1  -5  -8 3971.45  179.48
  -7  -3   5  335.62   29.99
   7   3  -5  384.06   42.41
   7   3  -5  243.44   72.57
  -7   3   5  346.99   33.02
   7  -3  -5  395.48   50.50
   7   3  -5  304.58   32.62
  -7  -3   5  417.25   35.50
   7   3  -5  269.83   37.56
  -5  -8  -4 2029.88  143.70
   5  -8   4 2096.33  103.23
  -5  -8  -4 2272.07  107.98
  -5   8  -4 2063.32  100.05
   5  -8   4 2134.09  108.01
   5   8   4 2266.39  114.83
   5  -8   4 2249.65  153.76
   5   8   4 2226.68  130.53
   2 -11  -4   75.72   20.27
  -2 -11   4   64.89   21.09
   2 -11  -4   83.64   21.18
  -2 -11   4   28.17   14.00
  -2  11   4   34.60   13.47
   2  11  -4   20.40    6.15
   0  -5  -8   25.82   10.20
   0  -5   8   87.56   29.71
   0   5   8   16.89    9.35
   0  -5  -8   11.60    9.15
   0  -5   8   10.53   14.07
   0  -5   8   23.83    6.09
   0  -5   8   19.29    6.61
  -5 -10   2   42.19   15.96
  -5 -10   2   37.17   13.29
  -5  10   2   28.63   13.24
   5  10  -2   30.84   14.48
  -5 -10   2   50.08   15.60
  -5  10   2   28.23   14.82
   5 -10  -2   22.58    8.28
   5 -10  -2   15.13   13.88
  -4   0   8 2793.82  122.58
  -4   0   8 2880.42  136.34
  -4   0   8 2801.43  125.28
   4   0  -8 3070.33  149.68
   4   0  -8 2735.63  121.07
   5  -9   3   52.20   14.60
   5  -9   3   33.16   13.52
  -5  -9  -3   47.97   16.70
  -5  -9  -3   37.21   21.03
   5   9   3   69.47   28.60
  -5   9  -3   42.26   12.92
   5   9   3   63.92   16.20
   5  -9   3   32.06   25.72
   6   4  -6 3276.45  144.16
  -6  -4   6 3445.36  150.39
   6  -4  -6 3143.92  144.67
   6   4  -6 3358.01  146.33
   6   4  -6 3004.12  142.91
  -6  -4   6 3908.15  184.11
  -6   4   6 3430.55  160.38
   1   9   6 1022.33   82.69
  -1  -9  -6 1003.52  153.01
   1  -9   6 1012.81  128.12
   1  -9   6 1004.11   72.80
  -1  -9  -6  958.27   85.06
   1  -9   6 1022.63  116.76
   7  -5   3  327.34   41.36
   7  -5   3  329.20   43.56
  -7  -5  -3  361.82   32.58
  -7  -5  -3  350.86   43.95
   7  -5   3  327.31   33.71
   7   5   3  357.72   41.47
   6  -9   0 2298.04  108.41
  -6  -9   0 2267.54  129.30
  -6  -9   0 2216.25  111.67
  -6   9   0 1951.61  166.72
   6   9   0 2081.99   96.62
  -6   9   0 1925.58  106.23
   6  -9   0 2040.82  109.05
  -6   9   0 2042.16  101.08
   6   9   0 2133.10  105.32
  -6   9   1  442.35   69.87
  -6   9   1  479.65   64.99
   6   9  -1  470.03   48.91
  -6  -9   1  584.33   80.84
   6  -9  -1  484.35   38.13
   6  -9  -1  457.73   67.93
   6   9  -1  433.35   56.19
  -6  -9   1  530.21   51.04
   8   2   2   22.15   15.06
  -8   2  -2    6.99   10.61
  -8  -2  -2   15.49    7.55
   8  -2   2   16.90    9.64
   8  -2   2    8.60   10.53
   8  -2   2   16.01    3.73
  -2   9   6 1292.99  104.86
  -2  -9   6 1265.77  103.84
   2  -9  -6 1372.28  115.77
   2   9  -6 1114.05   88.56
  -2  -9   6 1263.08  120.03
  -2   9   6 1269.98  104.24
   2  -9  -6 1186.86  150.95
  -4   1   8  679.44   64.46
  -4  -1   8  666.57   84.28
   4   1  -8  608.16   47.11
  -4   1   8  492.10   32.37
   4  -1  -8  772.36   74.18
   4  -1  -8  481.50   49.50
   4   1  -8  544.28   43.52
  -4   1   8  709.75   78.86
  -4  -1   8  547.39   41.77
  -4  -1   8  724.90   59.43
  -2 -12  -2 1644.63   92.92
   2  12   2 1665.27   87.37
  -2  12  -2 1519.00   79.74
   2 -12   2 1696.25   89.06
   2 -12   2 1739.18   99.74
  -2 -12  -2 1610.06  101.33
  -4 -11   2    9.50    5.06
   4 -11  -2    9.24    6.20
  -4  11   2   18.74   13.48
  -4 -11   2   -7.86   13.70
   4  11  -2   15.43    6.45
   4 -11  -2   24.48    8.44
  -4 -11   2   29.05   10.82
  -4  11   2   26.78   10.86
   0  12  -3  418.46   41.78
   0 -12   3  260.56   45.61
   0 -12   3  422.37   70.79
   0 -12  -3  428.12   57.53
   0  12   3  428.59   43.87
   0 -12  -3  359.81   82.69
   0 -12   3  304.43   45.94
   7  -3   4  203.74   49.11
  -7  -3  -4  249.43   28.77
  -7  -3  -4  246.89   34.74
   7  -3   4  230.48   30.25
   7   3   4  277.47   39.47
  -7   3  -4  189.23   32.26
   7  -3   4  244.42   47.38
  -7  -3  -4  224.72   60.11
  -7   7   2  242.74   45.44
   7  -7  -2  221.59   43.31
   7   7  -2  241.83   33.09
  -7  -7   2  241.38   42.75
  -7  -7   2  269.70   56.91
   7   7  -2  147.92   51.60
  -7   7   2  330.76   42.09
   7   7  -2  198.94   31.13
   7  -7  -2  131.46   36.30
  -3 -11  -3  946.46  145.38
  -3 -11  -3 1139.18  100.07
   3 -11   3  902.43   72.00
   3  11   3 1095.41  139.01
  -3  11  -3 1093.13  112.76
   3 -11   3 1099.58  123.42
  -4  -9   5   62.13   15.48
  -4  -9   5  149.44   32.91
   4   9  -5   78.74   19.01
  -4   9   5  102.86   23.88
  -4  -9   5   77.92   22.18
   4  -9  -5   85.11   20.08
  -4   9   5   74.96   18.85
   4  -9  -5   87.05   23.86
  -8   4   2  161.49   35.69
   8  -4  -2  184.98   29.04
   8  -4  -2  237.39   37.82
  -8  -4   2  231.18   31.28
   8   4  -2  202.27   44.78
   8  -4  -2  162.83   32.17
  -8  -4   2  206.44   30.66
   8   4  -2   94.01   41.89
   8  -4  -2  171.99   27.72
   8   4  -2  171.17   34.20
   7  -7   1   -3.04    8.55
   7   7   1    4.83    3.20
   7   7   1   14.42   14.94
  -7   7  -1   -0.28    6.56
  -7  -7  -1   34.35   10.62
  -7   7  -1   14.93   10.94
   7  -7   1   33.29   14.03
  -7  -7  -1   36.99   16.28
   7  -7   1   13.99   11.22
  -3  12   0  276.33   54.75
  -3 -12   0  284.56   81.88
   3 -12   0  194.43   35.82
  -3 -12   0  293.29   41.43
   3 -12   0  263.51   48.71
   3  12   0  314.02   55.38
   1  12  -3   18.63    9.72
   1 -12  -3    1.74   13.51
  -1 -12   3   54.09   23.03
  -1 -12   3   54.96   24.21
   1 -12  -3   87.94   24.48
  -1 -12   3   -1.78    6.11
  -3   4   8  109.41   32.37
  -3  -4   8   94.07   25.31
   3   4  -8   75.69   22.34
   3  -4  -8   67.67   17.25
  -3  -4   8   77.91   28.42
   3  -4  -8   70.02   22.99
  -3   4   8  158.32   27.94
   3  -4  -8  129.23   22.58
  -8   3   3  195.96   30.52
   8   3  -3  236.36   36.46
   8   3  -3  271.38   46.26
  -8   3   3  234.74   32.07
   8  -3  -3  264.18   44.97
   8  -3  -3  318.24   55.24
   8  -3  -3  226.88   30.22
  -8  -3   3  196.49   28.57
   8   3  -3  176.96   40.40
  -8  -3   3  265.81   39.80
  -5  -9   4 2757.83  153.98
  -5   9   4 2427.91  132.81
   5   9  -4 2835.90  129.03
  -5  -9   4 2621.20  116.57
  -5  -9   4 2974.05  148.03
   5  -9  -4 2450.24  131.30
   5  -9  -4 3017.43  149.33
  -5   9   4 2724.45  192.54
  -4  10   4  243.79   48.03
  -4 -10   4  232.02   40.87
   4 -10  -4  234.11   47.39
   4  10  -4  144.64   27.73
  -4  10   4  214.31   39.10
  -4 -10   4  221.43   45.41
   4 -10  -4  202.44   34.79
  -3   0  -8 1754.50   87.89
   3   0   8 1777.55   92.55
   3   0   8 1925.35  114.17
  -3   0  -8 1693.44   79.83
   3   0   8 1608.59   78.55
   2  -5  -8  806.30  121.46
  -2  -5   8  990.07   91.79
   2  -5  -8  915.87   85.00
  -2  -5   8  873.70   87.06
  -2   5   8 1056.26  142.11
   2  -5  -8  981.75  149.32
  -5   4   7  148.81   32.53
   5   4  -7   69.98   19.62
  -5  -4   7  125.85   22.85
   5  -4  -7   89.80   15.95
   5  -4  -7  119.94   23.46
   5  -4  -7   93.37   19.45
   5   4  -7   79.91   15.57
   5   4  -7   92.84   15.43
  -5  -4   7  109.08   27.73
   5  -4  -7  101.57   16.99
   5   8  -5  447.80   64.66
   5  -8  -5  506.87   64.12
   5   8  -5  470.77   94.84
  -5  -8   5  551.63   92.04
  -5  -8   5  510.68   96.38
  -5   8   5  584.98   99.10
   5  -8  -5  453.04   78.45
  -3 -12   1   66.56   20.86
   3  12  -1   37.99   13.47
  -3  12   1   48.91   14.23
  -3 -12   1   53.22   17.66
   3 -12  -1   52.37   16.09
   3 -12  -1   26.44   19.77
   8   4   1  237.54   36.43
  -8   4  -1  260.60   39.51
  -8   4  -1  308.64   26.53
   8  -4   1  294.50   27.78
   8  -4   1  292.94   37.30
  -8  -4  -1  271.33   41.70
   8  -4   1  305.05   65.94
   8   4   1  339.76   58.50
   4  -2  -8   16.49    9.48
   4   2  -8   17.75    6.19
  -4   2   8   38.64   11.97
  -4  -2   8   43.14   19.01
  -4   2   8   38.20   15.53
   4   2  -8   59.21   15.11
  -4  -2   8   13.97    9.15
  -4   2   8   21.09    8.27
   4  -2  -8   24.98    8.04
  -2 -10  -5 6464.03 1478.20
   2  10   5 6613.37 1512.15
  -2 -10  -5 6482.04 1496.32
   2 -10   5 6301.60  278.02
   2 -10   5 6279.02  269.68
  -2  10  -5 6052.03  260.06
   2 -10   5 6458.29 1476.64
  -3  -1  -8  262.38   38.49
  -3  -1  -8  202.98   41.86
   3   1   8  270.20   39.64
   3  -1   8  192.96   33.60
  -3   1  -8  221.19   47.47
   3   1   8  188.75   42.64
   3  -1   8  272.11   39.80
  -3   1  -8  250.78   47.95
   3   1   8  219.79   48.47
   3  -1   8  197.09   29.59
  -4  -4  -7  221.06   42.63
  -4   4  -7  129.54   21.26
   4  -4   7  269.19   42.29
  -4  -4  -7  240.66   46.35
  -4  -4  -7  215.73   29.24
  -4   4  -7  132.50   32.46
   4  -4   7  132.06   20.22
   4   4   7  183.21   31.80
   4  -4   7  226.60   37.67
  -1  -5  -8  206.77   40.27
   1  -5   8  109.86   19.90
   1  -5   8  122.35   25.61
  -1  -5  -8  137.79   33.04
   1  -5   8  148.47   28.22
   1   5   8  194.09   34.44
   1  12   3  111.51   23.85
  -1  12  -3  114.91   23.96
  -1 -12  -3   92.78   23.53
   1 -12   3   66.15   21.16
  -1 -12  -3  164.87   37.49
   1 -12   3   66.38   20.36
   1 -12   3   90.33   19.42
  -6  -9  -1  641.85   81.14
   6  -9   1  522.72   53.75
  -6  -9  -1  419.96   70.91
   6   9   1  467.52   82.59
  -6   9  -1  583.71   59.26
   6  -9   1  497.91   92.85
   6   9   1  415.84   86.62
  -6   9  -1  466.02   81.46
  -3  -7   7  811.95   77.27
   3  -7  -7  667.10   74.35
  -3   7   7 1063.69  147.68
   3  -7  -7  761.67   93.08
  -3  -7   7 1161.84  108.74
   3  -7  -7  726.81   99.27
  -6   9   2  656.84  107.14
  -6   9   2  423.17   84.53
   6  -9  -2  617.13   76.17
   6  -9  -2  560.44   77.19
   6   9  -2  471.99   79.22
   6   9  -2  601.81   69.67
  -6  -9   2  533.66   79.64
  -6  -9   2  589.29   94.67
  -6  -9   2  641.70   75.26
  -2 -11  -4 2827.72  158.85
   2  11   4 3305.89  259.34
  -2 -11  -4 2973.33  179.09
   2 -11   4 2687.86  160.26
  -2  11  -4 2824.07  151.54
   2 -11   4 2969.26  197.56
   2 -11   4 2764.65  152.46
  -2   4  -8  307.19   42.97
   2   4   8  475.92   85.56
  -2  -4  -8  383.32   76.18
   2  -4   8  371.03   56.58
   2  -4   8  431.83   70.88
   2  -4   8  335.54   61.78
  -4  -6   7 1049.80  126.18
  -4   6   7 1106.20  101.26
   4   6  -7 1120.79   90.07
  -4  -6   7 1182.44   70.95
   4  -6  -7  996.09   90.95
   4  -6  -7  941.58  152.21
   4  -6  -7 1226.24  126.82
   3  -8   6   23.34   12.07
  -3  -8  -6    5.17    4.61
   3  -8   6   11.98    8.00
   3   8   6  -15.97   13.04
   3  -8   6   37.96   15.16
  -3  -8  -6   39.47   19.12
   3  -8   6   45.90   16.40
  -2  -7  -7 4089.45  222.39
   2  -7   7 4415.00  242.78
  -2  -7  -7 3746.06  295.35
   2  -7   7 3882.20  199.45
   2   7   7 4108.04  225.72
   2  -7   7 3925.14  212.02
   5  -7   5 2410.21  131.86
   5   7   5 2693.94  152.08
  -5  -7  -5 2783.55  162.79
  -5   7  -5 2288.49  124.03
  -5  -7  -5 2457.88  164.15
   5  -7   5 2517.59  147.30
   5  -7   5 2367.32  131.56
  -3  12  -1  266.73   42.50
   3 -12   1  302.93   43.41
  -3 -12  -1  323.00   55.91
   3  12   1  207.53   33.52
  -3 -12  -1  293.99   58.33
   3 -12   1  295.32   53.41
   8  -3   2  892.56  153.09
  -8  -3  -2 1085.53  149.28
  -8   3  -2  952.97   96.30
   8  -3   2  878.60   81.61
   8  -3   2  908.57   87.53
  -8   3  -2  796.07   73.58
   8   3   2 1024.94   96.25
   8   0  -4 1879.34  128.57
  -8   0   4 1712.02   94.81
   8   0  -4 1617.47   92.31
  -8   0   4 1604.16   82.57
  -8   0   4 1462.84   87.90
  -3  -6  -7 4375.75  364.80
   3  -6   7 4561.43  235.16
  -3  -6  -7 4820.23  541.19
   3  -6   7 4518.56  239.40
   3  -6   7 4595.92  236.84
   3  -6   7 4723.64  530.77
   3   6   7 4828.09  543.92
  -7  -4   5  123.59   24.84
   7   4  -5   89.46   15.56
   7   4  -5  105.94   21.05
  -7   4   5  189.53   37.21
   7  -4  -5  120.27   24.36
   1  -8  -7  298.16   61.49
   1  -8  -7  286.06   46.59
  -1   8   7  376.37   69.06
  -1  -8   7  241.24   43.97
  -1  -8   7  271.29   51.34
   4 -11   2  126.73   36.42
  -4 -11  -2  145.51   25.50
   4 -11   2   49.91   19.44
  -4  11  -2  144.78   30.59
  -4 -11  -2  110.14   23.81
   4  11   2   91.90   20.16
   5  10   2  234.88   42.41
  -5 -10  -2  246.20   39.35
  -5 -10  -2  254.79   48.49
  -5  10  -2  264.52   49.56
   5 -10   2  200.60   60.15
   5  10   2  201.16   33.18
   5 -10   2  252.00   47.70
   5  -5   6   56.11   26.79
   5  -5   6   18.55   10.66
  -5  -5  -6   58.91   21.41
  -5  -5  -6   -0.02    5.71
  -5   5  -6   23.09   11.76
  -5  -5  -6   29.19   10.34
   5  -5   6   18.09   14.45
   5   5   6   18.74   11.45
   0  -8   7 1163.48   74.16
   0  -8  -7 1183.32  127.10
   0  -8   7  863.89   80.19
   0  -8  -7 1179.24   98.23
   0  -8   7 1064.74  127.34
   0  -8   7 1057.69  119.41
   0   8   7 1259.23   95.97
  -3  10   5   42.77   15.46
  -3  10   5   46.18   14.06
   3  10  -5   18.78    7.29
  -3 -10   5   30.19   12.73
  -3 -10   5   17.58   19.83
   3 -10  -5   46.00   18.94
   3 -10  -5   34.07   12.40
  -3 -10   5   45.87   15.02
  -4   8   6  367.87   64.75
  -4  -8   6  420.55   80.56
   4   8  -6  280.85   44.09
  -4  -8   6  356.64   53.81
  -4   8   6  487.30   93.76
  -4  -8   6  457.20   87.46
   4  -8  -6  350.64   56.33
   4  -8  -6  356.38   71.24
  -8  -1   4  863.93   87.56
   8  -1  -4 1161.63   74.96
  -8   1   4 1115.21   72.62
   8  -1  -4  883.03  123.02
  -8  -1   4 1023.45   93.82
   8   1  -4 1060.47  142.17
  -8  -1   4  916.61   80.04
   8   1  -4 1068.15  150.91
   3   2   8  250.77   58.71
   3  -2   8  296.35   50.87
   3  -2   8  341.51   51.82
   3   2   8  347.07   72.18
   3   2   8  353.27   65.64
   3  -2   8  386.85   55.05
   0  13   0   13.05   12.82
   0 -13   0   38.14   17.46
   0 -13   0   26.88   14.27
   8  -5  -1    8.16    6.47
   8  -5  -1   12.06    4.12
   8   5  -1    6.31    3.96
   8  -5  -1   22.67   12.23
  -8  -5   1   34.68   15.57
   8   5  -1   -2.29   16.14
   8   5  -1   17.78    8.70
  -8  -5   1    7.23    6.43
   8  -5  -1   32.98   14.32
  -8   5   0  627.81   75.35
   8  -5   0  722.96  102.43
   8   5   0  530.29   60.78
  -8  -5   0  690.22   92.02
  -8  -5   0  689.34   94.78
  -8  -5   0  742.86   91.09
   8  -5   0  688.51   64.88
   8  -5   0  644.55   82.06
   8   5   0  710.35   69.00
  -6  -5  -5  588.45  100.16
   6  -5   5  629.24   63.17
   6  -5   5  567.57   77.12
   6  -5   5  640.46   65.75
  -6   5  -5  399.55   78.10
  -6  -5  -5  717.99   76.16
   6   5   5  610.42  101.28
   4  -7   6  293.98   67.75
  -4  -7  -6  372.40   51.44
   4  -7   6  356.60   61.59
  -4  -7  -6  326.39   61.10
   4  -7   6  406.70   59.03
   4   7   6  329.92   54.78
  -4  -7  -6  377.40   65.82
   4  -7   6  275.52   46.12
   2 -12  -3  135.23   37.22
  -2 -12   3   51.60   17.99
  -2  12   3  164.21   31.71
  -2 -12   3  204.31   38.02
  -2 -12   3   84.47   16.01
   2 -12  -3  169.00   33.72
   2  12  -3  189.42   30.90
   6   0   6 3050.12  157.83
   6   0   6 3245.36  175.68
   6   0   6 3118.53  169.87
  -7  -4  -4 2213.09  229.92
   7  -4   4 2076.00  117.89
   7  -4   4 2062.18  137.67
   7   4   4 2090.01  119.93
   7  -4   4 2150.90  113.91
  -7  -4  -4 1859.10  105.02
  -7  -4  -4 2172.00  116.89
  -5  10   3 1118.61   74.96
   5 -10  -3 1232.90   91.79
   5 -10  -3 1112.50  104.52
  -5  10   3  953.61  116.45
  -5 -10   3 1075.67  138.09
  -5 -10   3 1036.71  123.19
  -5 -10   3 1059.64  121.64
   5  10  -3 1220.50   87.40
   6   8   3   12.00    5.24
   6  -8   3   18.63   13.48
   6  -8   3   58.51   23.13
  -6   8  -3   22.28   10.92
  -6  -8  -3   64.10   20.20
   6   8   3   29.03   19.54
   6  -8   3   42.95   17.96
  -6  -8  -3   15.75   13.13
  -4   3   8  254.85   49.09
   4   3  -8  269.32   42.72
   4   3  -8  218.70   32.16
   4  -3  -8  254.08   51.33
  -4  -3   8  325.03   69.84
   4   3  -8  230.45   55.94
   4  -3  -8  233.45   42.15
  -4   3   8  229.05   60.06
   4  -3  -8  169.99   41.74
  -4  -3   8  256.29   44.58
  -3 -12   2    7.39    8.26
   3  12  -2   -1.45    9.35
  -3 -12   2   10.00    8.21
  -3  12   2   11.50    6.91
   3 -12  -2    6.35   17.27
   3 -12  -2   28.39   14.89
  -3 -12   2   51.80   17.68
  -2  -9  -6   22.15   12.76
   2  -9   6   24.21   19.17
  -2  -9  -6   73.08   22.20
   2   9   6   24.39   16.36
   2  -9   6   72.81   22.12
   2  -9   6   26.02    8.04
   2  -9   6   38.79   12.40
   6  -5  -6   65.59   16.27
  -6  -5   6   50.96   22.02
   6   5  -6   49.36   16.74
   6   5  -6   90.90   14.25
   6  -5  -6   53.37   15.08
   6   5  -6   26.13   10.99
  -6   5   6  110.20   21.58
  -6  -5   6  139.27   24.90
   0  13  -1  -11.10    9.72
   0 -13   1   -1.24    7.31
   0 -13  -1   28.66   12.92
   0 -13  -1   41.41   24.49
   0 -13   1   35.01   14.31
   0  13   1   -0.85   12.87
  -1 -13   0 1186.60   74.13
   1 -13   0 1307.84   90.73
  -1 -13   0 1232.71  144.93
   1  13   0 1323.52  139.73
   1 -13   0 1212.24  105.06
  -1  13   0 1276.61  115.59
  -6   8   4 3602.26  193.96
   6  -8  -4 3946.35  214.20
  -6  -8   4 3836.23  202.91
   6   8  -4 3726.77  194.91
  -6  -8   4 3326.75  172.87
  -6  -8   4 3602.74  194.37
   6  -8  -4 3467.34  191.98
   6   8  -4 3477.30  217.90
  -7   6   4   55.95   16.85
  -7  -6   4   96.70   23.04
   7   6  -4   30.22   13.13
  -7   6   4   36.16   11.20
  -7  -6   4   34.92   17.46
   7  -6  -4   60.05   15.34
   7  -6  -4   66.27   19.28
  -7  -6   4   51.05   13.86
   7   6  -4   56.26   20.66
   6  -1   6 1402.73   85.67
   6   1   6 1245.64   88.76
   6  -1   6 1316.01   72.58
   6   1   6 1327.35   80.57
   6  -1   6 1443.59   86.61
   6   1   6 1286.19   80.61
   3 -11  -4  872.61  124.60
   3 -11  -4  950.55   92.21
  -3  11   4  885.42   86.04
   3  11  -4  915.39   91.34
  -3 -11   4  963.98  149.17
  -3 -11   4  879.03  126.20
  -3 -11   4 1025.51  110.80
  -3  11   4  874.51  117.78
  -6   0   7   -4.54   14.95
   6   0  -7    6.78    4.20
  -6   0   7    2.16    2.90
   6   0  -7   12.68    5.23
   6   0  -7   -0.19    3.19
  -8  -4   3   13.34    8.52
   8   4  -3   54.27   17.53
   8  -4  -3   75.70   20.82
   8  -4  -3   21.70    6.52
   8  -4  -3    3.34   10.33
  -8  -4   3    8.17   12.24
   8   4  -3   23.62   11.64
   8  -4  -3   13.49    7.58
   8   4  -3    8.27    6.07
  -8   4   3   24.72    6.05
  -7   7   3   43.26   13.87
  -7   7   3  161.07   32.34
  -7  -7   3   98.46   17.60
   7   7  -3   63.61   20.64
   7  -7  -3   78.75   14.17
   7  -7  -3   86.71   15.20
  -7  -7   3   89.86   18.84
  -7  -7   3   77.87   21.74
   7   7  -3   27.01   12.76
   7   7  -3   57.40   18.03
   1   0  -9   29.78   12.74
  -1   0   9   23.31   12.93
  -1   0   9   25.16   17.70
  -1   0   9    5.14    4.53
   8   2  -4   16.75    8.22
   8  -2  -4   32.08   13.43
  -8  -2   4    8.95   11.11
   8  -2  -4   23.21   17.99
  -8  -2   4   12.84    6.54
   8  -2  -4   25.78    9.62
   8   2  -4   24.49    9.45
  -3   9   6 1570.43   93.74
   3  -9  -6 1675.04  108.32
  -3  -9   6 1676.20  106.58
  -3   9   6 1760.00  104.90
   3  -9  -6 1478.50  143.30
  -3  -9   6 1752.37  110.63
  -3  -9   6 1498.50   78.49
  -1  -6   8   46.32   18.59
   1  -6  -8  125.23   28.31
   1  -6  -8  105.69   21.46
  -1  -6   8   26.70   19.69
  -1   6   8   64.17   18.76
   1  -6  -8   68.03   19.37
   8   0   3   15.75   12.50
   8   0   3   27.61   13.97
  -5   7   6  559.85   88.55
  -5  -7   6  466.27   60.25
  -5  -7   6  488.34   65.96
   5  -7  -6  399.07   56.57
   5  -7  -6  492.86   67.65
  -5  -7   6  457.07   98.28
   5   7  -6  391.47   55.26
   5   7  -6  426.05   84.59
  -5   7   6  467.89   76.01
  -4  11   3 1512.51  124.30
  -4 -11   3 1638.68  128.16
   4 -11  -3 1658.18  130.49
   4 -11  -3 1585.60  111.79
  -4 -11   3 1697.35  113.75
   4  11  -3 1561.19  109.16
  -4  11   3 1523.56  104.72
  -4 -11   3 1629.20   96.82
   0  -6   8   11.98    4.04
   0  -6   8   50.06   20.47
   0  -6  -8   31.88   11.73
   0  -6   8   57.06   23.85
   0   6   8   31.04   19.51
   6  -1  -7   58.22   15.10
  -6   1   7  181.26   30.16
  -6  -1   7  171.07   30.27
  -6  -1   7  120.31   17.98
   6   1  -7   69.03   21.23
  -6   1   7  168.54   37.95
   6  -1  -7  113.32   23.71
   6   1  -7  117.52   30.06
   6   1  -7   93.10   18.73
   6   7   4 1328.53   94.83
  -6  -7  -4 1425.78   78.45
   6  -7   4 1427.58   87.54
   6  -7   4 1324.77  155.42
   6  -7   4 1423.74  110.71
  -6   7  -4 1130.33   81.16
  -6  -7  -4 1302.88  123.30
   6   7   4 1527.95   93.37
   0   0   9   30.01   17.91
   0   0  -9    7.01    7.55
   0   0   9    3.30    6.51
   0   0   9    1.41   12.60
   8  -5  -2 1281.76   71.47
  -8   5   2 1345.09   89.04
  -8  -5   2 1289.76   89.04
   8  -5  -2 1216.91   87.55
   8  -5  -2 1431.42  139.35
  -8  -5   2  959.72   87.40
   8   5  -2 1216.28   68.65
   8  -5  -2 1372.67   98.40
   8   5  -2 1081.65  173.76
   8   5  -2 1302.12   76.34
   2  -8  -7  213.18   28.21
   2  -8  -7  285.55   47.30
  -2   8   7  267.89   57.49
  -2  -8   7  284.08   54.28
  -2  -8   7  258.57   41.07
   2  -8  -7  277.84   46.81
  -5   0  -7   26.01   13.32
   5   0   7    0.90   14.10
   5   0   7    2.65   16.79
   5   0   7   -1.82    7.54
  -1  -1   9 1688.08   98.18
  -1   1   9 1730.35   99.96
  -1  -1   9 1594.32  103.56
   1  -1  -9 2055.99  123.48
  -1   1   9 1663.72  119.09
   1   1  -9 1444.21   77.93
  -1  -1   9 1656.60   94.34
  -1   1   9 2035.44  134.77
   8   1   3  845.10   82.71
   8   1   3  750.20   74.08
   8  -1   3  769.75   97.82
   8  -1   3  778.32  114.47
   7   7   2  266.18   55.06
   7  -7   2  313.48   58.21
  -7  -7  -2  397.67   56.36
  -7  -7  -2  319.21   62.49
  -7   7  -2  240.51   41.65
   7  -7   2  336.88   56.98
   7  -7   2  349.66   48.66
   7   7   2  279.14   43.94
  -1  13   1  529.58   86.55
  -1 -13   1  571.89   84.31
   1 -13  -1  470.43   64.16
   1  13  -1  554.49   77.30
   1 -13  -1  455.13   90.82
  -1 -13   1  519.00   82.70
   7   6   3  572.02  120.70
   7  -6   3  669.97  102.87
   7  -6   3  657.73   65.64
   7  -6   3  618.80   70.17
  -7  -6  -3  946.12  102.57
   7   6   3  653.75   74.62
  -7  -6  -3  680.60  110.65
   1   8   7 1070.52  155.23
   1  -8   7  843.32   74.52
   1  -8   7  902.42   99.22
   1  -8   7  653.34   66.84
  -1  -8  -7  928.65  108.00
  -1  -8  -7  865.36  111.67
   7   0  -6   82.63   22.27
  -7   0   6   92.36   19.68
   7   0  -6  185.71   31.23
   6  -7  -5  196.31   40.41
   6  -7  -5  249.90   46.14
  -6  -7   5  257.84   45.14
  -6  -7   5  223.02   41.11
   6   7  -5  214.58   41.20
  -6   7   5  282.96   64.09
  -6   7   5  209.94   35.49
   6   7  -5  152.80   27.62
   3  -5  -8  546.70   91.42
   3  -5  -8  564.97   54.33
  -3   5   8  751.52   96.47
  -3  -5   8  587.55  112.60
   3  -5  -8  496.86   84.36
  -3  -5   8  577.72   66.36
   0   1   9  416.84   79.75
   0  -1   9  357.60   59.34
   0  -1  -9  317.34   65.00
   0   1   9  323.96   73.16
   0  -1   9  355.41   50.96
   0  -1   9  313.99   63.43
   0   1   9  329.24   68.25
   0   1  -9  284.71   53.91
   1 -13   1  122.12   23.96
  -1  13  -1   85.83   21.35
   1  13   1   96.96   23.50
  -1 -13  -1   77.30   22.08
   1 -13   1   39.61   17.97
  -1 -13  -1   67.37   22.73
  -5  -1  -7   15.11   10.10
   5   1   7    3.00   15.43
   5  -1   7   16.86   11.45
   5   1   7   14.55    5.82
   5   1   7   -2.21   15.46
   5  -1   7   25.48   19.17
   5  -1   7   -0.73    7.93
  -5   1  -7    8.66    8.74
   3  -3   8  281.13   45.15
   3   3   8  244.46   47.01
   3  -3   8  286.76   44.41
   3   3   8  264.90   72.76
   3  -3   8  237.87   34.91
   3   3   8  406.35   80.37
   5   5  -7  173.91   27.57
  -5   5   7  338.28   64.80
   5  -5  -7  254.58   40.65
  -5  -5   7  265.23   44.77
   5  -5  -7  203.79   35.14
   5   5  -7  197.29   29.30
  -5  -5   7  206.85   30.25
   5   5  -7  194.40   38.19
   7   1  -6    0.30    5.05
  -7  -1   6   16.32   11.96
  -7   1   6   34.44   16.34
   7  -1  -6   12.43    8.58
   7  -1  -6   13.16    7.01
   7   1  -6   10.32    7.55
   7   1  -6   26.47    7.59
  -7  -1   6    4.99    3.31
   2 -12   3  206.95   39.18
  -2 -12  -3  204.81   36.27
   2 -12   3  267.68   62.16
   2  12   3  328.18   67.21
  -2  12  -3  241.79   46.69
   2 -12   3  128.80   25.78
  -2 -12  -3  199.73   40.75
   0 -11   5   79.25   23.02
   0  11   5   89.78   23.48
   0 -11  -5   85.10   19.73
   0  11  -5  122.77   19.76
   0 -11   5  135.48   26.54
   0 -11  -5  109.89   27.74
   6  -2   6   46.33   14.83
   6   2   6   52.94   21.58
   6  -2   6   41.12   16.68
   6  -2   6   62.43   26.99
   6   2   6   37.76   18.79
  -6  -2  -6   50.07   13.76
   8   5   1  276.19   65.17
  -8   5  -1  234.58   58.45
  -8  -5  -1  248.37   42.38
   8   5   1  247.28   39.63
   8  -5   1  369.97   49.81
  -8  -5  -1  325.02   51.87
   8  -5   1  298.54   51.01
   8  -5   1  260.83   57.80
   7  -8  -1  102.16   18.26
   7   8  -1   63.69   24.27
  -7  -8   1   89.45   19.75
  -7   8   1  137.17   26.35
   7   8  -1   88.62   19.77
  -7   8   1   78.16   22.41
   7  -8  -1   94.27   19.72
  -7   8   1  118.99   22.81
  -7  -8   1  143.81   28.06
   8   4   2  452.18   63.00
   8  -4   2  371.11   58.95
   8  -4   2  350.20   57.62
   8  -4   2  441.76   74.35
  -8   4  -2  337.46   54.26
  -8  -4  -2  370.85   71.27
   7  -8   0 4116.61  215.55
  -7   8   0 3555.03  186.39
  -7  -8   0 4050.29  215.33
   7  -8   0 3620.88  206.68
  -7   8   0 3623.37  245.97
   7   8   0 3725.21  193.69
  -7   8   0 3480.90  182.06
   7   8   0 3870.94  209.96
  -7  -8   0 3833.43  250.91
   1 -11  -5   65.83   22.26
   1 -11  -5   59.23   26.33
  -1  11   5    6.55   17.81
  -1 -11   5   60.42   19.39
  -1 -11   5   45.37   19.20
   1  11  -5   33.77   10.43
   3  12   2  123.52   31.06
  -3 -12  -2  237.68   39.04
   3 -12   2  202.66   47.87
  -3  12  -2  222.93   39.75
   3 -12   2  222.71   38.18
  -3 -12  -2  217.55   39.03
   6  -9   2  454.45   65.70
  -6   9  -2  241.67   48.70
  -6  -9  -2  403.40   70.61
  -6  -9  -2  494.88   86.03
   6  -9   2  302.03   59.62
   6   9   2  293.08   50.68
   6   9   2  355.41   58.23
  -4   5  -7 1549.29  110.38
   4   5   7 1693.14  113.55
  -4  -5  -7 1842.29  103.31
  -4  -5  -7 1865.84  250.21
   4  -5   7 1672.67   98.85
   4  -5   7 1842.62  106.00
  -4  -5  -7 1657.54   92.41
  -4   5  -7 1441.24   82.97
   4  -5   7 1676.05   93.20
  -6  -9   3   67.18   22.41
  -6  -9   3    5.89    8.95
  -6  -9   3   55.46   15.01
   6   9  -3   81.99   17.43
  -6   9   3   21.24   10.11
   6  -9  -3   48.26   18.30
   6  -9  -3   31.74   11.67
  -6  -2   7 1066.64  125.26
  -6   2   7 1176.70   69.46
   6  -2  -7  976.39   86.54
   6   2  -7  751.66   79.25
   6   2  -7 1032.11  111.42
  -6  -2   7  949.06   91.75
  -6   2   7 1047.28  122.89
   6  -2  -7 1074.83  126.63
   6   2  -7  952.79  105.34
  -2   0   9   26.50   15.78
   2   0  -9   19.91   11.12
   2   0  -9   17.56    9.14
  -2   0   9   18.54    7.12
  -2   0   9   18.66   16.62
   4 -10   4   60.10   24.26
  -4 -10  -4  110.16   17.51
   4 -10   4   71.34   23.69
  -4 -10  -4  125.72   34.64
   4  10   4  119.28   24.93
   1   2  -9  177.49   32.08
   1  -2  -9  159.47   26.42
  -1  -2   9  162.40   26.02
  -1   2   9  168.85   35.79
  -1  -2   9  163.04   33.92
  -1   2   9  197.01   37.76
  -1  -2   9  139.64   22.55
  -1   2   9  184.71   34.03
  -2  -5  -8   86.42   19.52
   2  -5   8   58.52   17.84
  -2   5  -8   50.25   14.09
   2  -5   8   82.66   25.11
   2  -5   8   56.35   20.96
  -2  -5  -8   32.59   11.51
   2   5   8  132.25   29.90
   7   0   5   45.36   14.98
   7   0   5   -7.67   12.11
  -7   0  -5   14.07    5.67
  -8  -2  -3 1016.38  170.97
   8  -2   3 1048.32  183.48
  -2  -6   8  139.04   30.94
   2  -6  -8  127.59   27.45
   2  -6  -8  111.79   23.00
  -2   6   8  149.75   26.31
  -2  -6   8  110.09   22.49
   2  -6  -8  121.62   22.86
  -2   1   9  500.46   95.22
  -2  -1   9  560.99   61.30
  -2  -1   9  390.05   53.76
   2   1  -9  438.63   61.70
   2  -1  -9  386.71   57.01
  -2   1   9  501.22   98.04
   2   1  -9  245.43   81.33
  -2  -1   9  477.18   86.81
  -2   1   9  606.92   63.92
   2  -1  -9  648.99   80.22
   0   2  -9 1728.50  104.74
   0  -2  -9 1955.90  132.79
   0   2   9 1701.20  146.00
   0  -2   9 1584.27   94.60
   0   2   9 1567.52   90.26
   0  -2   9 1713.39  100.90
   0   2   9 1796.17  101.28
   0  -2   9 1341.20   87.76
   0 -10   6   -8.65   18.14
   0 -10   6    4.84    5.14
   0 -10   6   39.11   19.87
   0  10   6   25.97   14.99
   0 -10  -6   18.04   13.95
   0  10  -6   13.31    8.30
   0 -10  -6   20.85   10.53
   5  -2   7  370.27   86.50
  -5   2  -7  410.98   60.59
   5   2   7  437.37   60.35
   5   2   7  510.95   80.51
  -5  -2  -7  456.80   58.18
   5  -2   7  439.21   62.88
   5   2   7  286.41   41.28
   5  -2   7  385.27   52.07
   8  -3  -4  720.91   68.22
   8  -3  -4  836.66  128.79
   8   3  -4  865.96  105.78
   8   3  -4  792.61  101.68
   8   3  -4  720.23   97.74
  -8  -3   4  787.23   74.41
   8  -3  -4  810.40  107.97
  -8  -3   4  920.83  101.19
   7   1   5  502.87  106.85
  -7  -1  -5  346.51   55.35
  -7  -1  -5  368.25   48.15
   7  -1   5  384.45   54.85
   7  -1   5  347.20   73.36
  -7   1  -5  259.24   47.92
   7   1   5  442.60   59.09
   7  -1   5  373.46   90.36
   1 -10  -6   38.81   19.54
  -1 -10   6   23.55   19.43
   1 -10  -6  -11.62   12.91
  -1 -10   6    5.12   13.81
   1  10  -6   28.53   11.50
  -1 -10   6   16.32    8.21
   7  -5  -5  251.88   50.68
  -7  -5   5  226.63   33.87
   7   5  -5  161.28   36.24
  -7  -5   5  200.92   37.55
   7   5  -5  203.85   33.66
  -7  -5   5  186.83   29.94
  -7   5   5  246.64   47.66
  -7   2   6   18.18    9.08
  -7  -2   6   17.56    6.87
  -7  -2   6   30.12   18.95
   7   2  -6    1.09    3.94
   7   2  -6   39.02   15.46
   7   2  -6    6.95    9.76
   4   9   5  318.86   66.87
   4  -9   5  136.74   49.91
   4  -9   5  243.11   50.32
   4  -9   5  331.75   57.71
   4   9   5  331.59   48.36
  -4  -9  -5  299.60   59.80
   4  -9   5  324.10   56.68
  -4  -9  -5  347.79   58.63
   1  -6   8    6.45    3.92
   1  -6   8   -0.42   15.45
   1  -6   8   39.27   18.53
   1  -6   8    2.31    5.84
  -1  -6  -8    8.76    8.96
  -1  -6  -8   36.56   15.73
   1   6   8    0.61   14.47
  -5  11   0 2499.63  185.31
  -5 -11   0 2326.08  146.02
  -5 -11   0 2519.89  145.27
   5  11   0 2535.48  141.31
   5 -11   0 2343.76  129.03
   5 -11   0 2788.67  191.94
   0  13   2  677.70   90.32
   0 -13   2  745.06   81.98
   0 -13  -2  928.76  104.37
   0 -13   2  739.51  125.54
   0 -13  -2  710.34  122.24
   0  13  -2  830.12  116.26
  -4   4   8  482.44   78.76
   4  -4  -8  454.20   65.86
  -4  -4   8  499.70   68.35
  -4  -4   8  573.70   87.26
   4  -4  -8  472.01   83.77
   4   4  -8  433.21   67.53
  -4   4   8  613.22   82.90
   4  -4  -8  527.18   82.15
   4   4  -8  344.30   46.13
   4   4  -8  483.32   56.13
   5 -11  -1   45.20   15.84
  -5  11   1   24.86    8.44
   5  11  -1   35.29   19.25
  -5 -11   1   37.50   14.77
  -5  11   1   42.01   17.47
  -5 -11   1   23.05   11.39
   5 -11  -1   33.57   14.65
   1   0   9   16.16   17.00
   1   0   9   21.24   16.32
  -1   0  -9    4.40    6.76
   1   0   9    8.52    6.92
   2  13   0  166.87   34.23
   2 -13   0  118.43   25.70
  -2 -13   0  185.83   32.56
   2 -13   0  138.07   29.52
  -2 -13   0  166.29   38.55
  -2  13   0  209.61   41.97
   0 -12  -4 1581.31  113.98
   0 -12   4 1604.78  105.06
   0 -12   4 1451.47  104.83
   0  12  -4 1703.37  124.32
   0 -12  -4 1720.51  117.48
   0 -12   4 1528.12  191.24
   0  12   4 1557.39   98.41
   1 -11   5 3496.08  197.95
  -1  11  -5 3567.86  186.55
   1 -11   5 3632.70  189.56
   1 -11   5 3577.06  194.63
   1  11   5 3742.55  233.51
  -1 -11  -5 3706.31  198.06
  -1 -11  -5 4027.50  243.68
   5   9   4  462.11   66.69
  -5  -9  -4  474.53   87.61
  -5  -9  -4  667.88   82.55
   5  -9   4  507.58   94.99
   5  -9   4  460.00   84.21
   5   9   4  470.69   76.03
   5  -9   4  563.88  106.13
  -7  -8   2 2753.20  191.30
   7   8  -2 2196.97  118.57
  -7   8   2 2294.41  132.68
   7  -8  -2 2418.52  130.61
   7   8  -2 2416.69  132.31
  -7  -8   2 2398.18  132.36
   7  -8  -2 2239.92  142.15
  -3 -10  -5 3025.50  184.34
  -3 -10  -5 2716.32  206.46
   3 -10   5 2868.43  159.73
   3  10   5 2813.79  156.81
   3 -10   5 2761.95  148.32
   3 -10   5 2865.29  158.36
   3 -10   5 2647.66  141.35
   1   1   9  377.49   74.45
  -1  -1  -9  381.60   49.96
  -1   1  -9  371.59   52.44
   1  -1   9  453.57   89.03
   1  -1   9  347.38   48.54
   1   1   9  387.44   96.32
   1  -1   9  305.52   68.13
   1   1   9  413.81   80.09
   1 -12  -4  218.56   49.96
  -1  12   4  206.53   42.79
  -1 -12   4  234.13   54.14
   1  12  -4  247.41   35.93
  -1 -12   4  204.84   42.96
  -1 -12   4  187.27   31.12
   1 -12  -4  303.67   63.70
  -1 -13   2 1368.81  152.31
   1 -13  -2 1328.46  102.49
  -1 -13   2 1312.09  159.78
   1 -13  -2 1292.04   89.57
  -1 -13   2 1320.30   87.86
   1  13  -2 1367.85   99.40
  -1  13   2 1379.23   99.04
   7  -8   1   10.33    8.07
   7   8   1    7.15   16.46
   7  -8   1   41.96   18.99
  -7  -8  -1   33.51   17.47
   7   8   1   14.02    5.74
  -7  -8  -1    7.21    6.74
  -7   8  -1   11.07    8.36
  -7   8  -1   41.06   11.70
   7  -8   1   14.27   13.20
  -6  -3  -6 2428.18  129.38
   6  -3   6 2273.77  127.24
   6  -3   6 2145.18  115.38
   6  -3   6 2330.46  130.56
   6   3   6 2366.00  136.33
  -5   0   8  140.20   34.27
   5   0  -8  120.53   19.54
  -5   0   8  134.85   19.71
   5   0  -8   92.96   17.52
  -5   0   8  160.04   28.96
   7  -5   4  244.04   42.38
   7  -5   4  277.41   52.75
   7   5   4  308.52   49.61
  -7  -5  -4  278.81   57.25
   7  -5   4  298.78   67.94
  -7  -5  -4  264.50   40.70
  -7  -5  -4  275.79   35.92
  -5  -6  -6   31.40   10.91
   5  -6   6   65.86   22.63
  -5   6  -6   27.01   12.46
  -5  -6  -6   62.45   17.63
   5  -6   6   51.44   16.66
   5   6   6   86.05   23.44
  -5  -6  -6   46.12   25.71
   5  -6   6   46.78   20.84
   2 -13  -1  260.45   53.00
  -2 -13   1  243.58   54.36
   2 -13  -1  169.84   32.86
   2  13  -1  237.48   40.16
  -2 -13   1  200.54   37.50
  -2  13   1  258.59   47.71
   3  11   4  178.77   31.00
   3 -11   4   85.59   24.37
   3 -11   4  103.69   23.06
  -3 -11  -4  116.30   21.78
  -3 -11  -4  148.06   27.53
  -3  11  -4  120.83   19.10
   3 -11   4   69.59   20.06
  -2  -2   9  963.82  115.50
  -2  -2   9  655.87   74.37
   2   2  -9  761.47   76.60
   2  -2  -9  776.22   77.86
  -2   2   9  738.35   71.53
  -2  -2   9  726.94   74.96
  -2   2   9  687.96  102.07
   2  -2  -9  532.68   70.01
  -2   2   9  934.28   99.93
  -7  -2  -5   45.92   13.38
   7   2   5   52.12   20.52
   7  -2   5   34.00   12.92
   7  -2   5   73.27   27.55
  -7   2  -5   37.24   10.67
  -7  -2  -5   53.38   13.87
   7   2   5   53.64   18.28
   7  -2   5   56.30   19.36
  -2 -11   5  139.04   27.02
  -2 -11   5  138.92   27.81
  -2  11   5  209.04   47.68
   2  11  -5  124.16   24.82
   2 -11  -5  145.10   40.82
   2 -11  -5  143.61   32.27
   8  -6  -1   16.72    8.55
   8   6  -1    5.62    5.37
   8  -6  -1   14.98    6.70
  -8   6   1    6.85    5.49
   8  -6  -1   13.00   13.55
  -8   6   1    4.55    5.06
  -8  -6   1   10.73    8.45
   8   6  -1    3.47    6.06
   8   6  -1    8.26   16.44
  -8  -6   1   18.87    5.75
   4  -7  -7   -1.28   14.08
   4  -7  -7   -1.43    6.90
   4  -7  -7   -4.27    6.02
  -4  -7   7   18.27   13.55
  -4   7   7    8.93    6.07
  -4  -7   7   57.44   34.32
  -4 -12   0 1743.09  102.03
  -4 -12   0 1935.27  138.90
  -4  12   0 1934.57  143.41
   4 -12   0 1758.22  102.86
   4 -12   0 1938.58  110.92
   4  12   0 2003.31  147.20
  -5   1   8  766.38   80.09
  -5   1   8  744.92   92.89
   5  -1  -8  665.13   64.92
   5   1  -8  719.49   67.84
  -5  -1   8  554.08   58.71
  -5   1   8  544.81   58.61
   5   1  -8  656.78   70.94
   5  -1  -8  560.12   60.05
  -5  -1   8  724.52   72.47
  -4 -11  -3 1236.61  192.28
   4 -11   3 1172.57  116.28
   4  11   3 1149.24  156.68
   4 -11   3 1334.55   81.64
  -4 -11  -3 1344.33  100.27
  -4  11  -3 1150.45   86.51
  -1  13  -2  715.28  111.87
   1  13   2  854.72  120.83
   1 -13   2  718.65   79.98
  -1 -13  -2  793.15  116.28
   1 -13   2  733.06   76.60
  -1 -13  -2  709.55  109.10
   3 -12  -3  784.07  104.23
  -3 -12   3  725.37  113.20
  -3 -12   3  892.70  103.31
   3  12  -3  794.16   88.27
  -3  12   3  785.27   76.32
  -3 -12   3  853.39   93.51
   3 -12  -3  874.23  112.17
  -6   3   7 1000.59  102.82
   6   3  -7  853.46  104.67
   6  -3  -7  939.22  121.29
   6   3  -7 1041.07  122.58
   6  -3  -7  847.72   73.42
  -6  -3   7 1081.28  126.61
   6   3  -7  789.74   94.49
   8   6   0    1.35    5.73
  -8  -6   0   20.67    9.43
   8   6   0   46.91   19.07
   8  -6   0   22.99   16.68
  -8   6   0    4.71    3.61
   8  -6   0   29.46   13.07
  -8   6   0   32.41    9.74
   8  -6   0   20.62    7.97
  -8  -6   0   27.62   12.71
  -8  -5   3    7.48   11.39
  -8  -5   3   35.69   14.70
  -8   5   3    7.82    4.56
   8  -5  -3   16.85    9.49
   8  -5  -3   31.48   13.13
   8   5  -3   24.79   16.99
   8  -5  -3   20.42    7.91
   8   5  -3    6.73    5.57
   8   5  -3   25.37   11.63
   8  -5  -3    2.95    3.89
  -5 -10  -3   60.07   18.62
   5  10   3   61.10   27.80
   5  10   3   55.90   17.06
  -5 -10  -3   35.57   23.14
   5 -10   3   28.29   22.89
   5 -10   3   65.60   19.85
  -5  10  -3   21.82   10.91
  -2 -13  -1  296.29   59.65
  -2  13  -1  397.65   77.84
  -2 -13  -1  320.44   53.95
   2  13   1  402.48   69.27
   2 -13   1  405.89   93.17
   2 -13   1  291.91   43.71
  -6  -6  -5  708.03   87.31
   6  -6   5  612.32   62.99
   6  -6   5  772.66   73.80
   6   6   5  639.42  135.30
   6  -6   5  570.80   85.48
  -6  -6  -5  656.28  121.97
  -6   6  -5  459.01   67.78
  -1  -3   9  290.59   44.64
  -1   3   9  467.01   82.12
  -1   3   9  289.91   71.80
  -1  -3   9  310.47   44.31
  -1   3   9  439.17   59.68
   1   3  -9  378.59   49.89
   1  -3  -9  439.99   66.03
  -1  -3   9  500.39   97.40
   4 -12  -1   12.00   14.06
  -4 -12   1   49.24   17.23
   4 -12  -1   25.11   11.94
  -4  12   1   39.88   13.03
  -4 -12   1   11.56   16.18
   4  12  -1   67.11   26.12
  -3   4  -8  768.19   69.62
   3   4   8  872.06  138.75
   3  -4   8  790.52   77.45
   3  -4   8  875.62   81.71
   3  -4   8  799.41   78.98
  -3  -4  -8  782.90   80.43
  -3  -7  -7   44.24   12.40
  -3  -7  -7   36.66   14.92
   3  -7   7   23.41   14.02
   3  -7   7   21.33    9.67
   3  -7   7   21.99   17.90
   3   7   7   31.51   14.75
   3  -7   7   23.48   10.77
   8  -3   3  467.29   61.16
   8  -3   3  467.24   83.09
   8  -3   3  445.03   58.90
   8   3   3  402.71  104.50
  -8   3  -3  367.51   56.26
  -8  -3  -3  483.32   86.40
   1  10   6   46.87   17.43
  -1 -10  -6   21.44    9.61
   1 -10   6   49.13   27.59
   1 -10   6   13.05    7.75
   1 -10   6   19.78   15.56
  -1 -10  -6    4.90   14.59
  -5  11  -1  358.67   52.29
   5  11   1  334.85   64.43
  -5 -11  -1  333.10   50.09
   5 -11   1  366.15   54.12
   5 -11   1  288.33   55.71
  -5 -11  -1  427.47   68.16
   6  10   0  197.76   28.22
   6 -10   0  214.57   32.40
  -6 -10   0  207.03   39.31
   6 -10   0  193.48   36.61
  -6  10   0  208.14   33.27
   6  10   0  140.15   25.03
  -6 -10   0  149.44   23.54
   6 -10  -1   13.66    8.12
   6 -10  -1   34.85   12.91
  -6 -10   1   30.11   11.55
  -6  10   1   38.63   20.99
   6  10  -1   21.17   16.68
  -6 -10   1   -3.92   13.37
  -6  10   1   28.42   11.44
   3  -8  -7  288.24   59.91
  -3  -8   7  284.25   77.91
  -3   8   7  388.37   67.53
  -3  -8   7  327.95   54.12
   3  -8  -7  334.96   57.31
   3  -8  -7  340.08   62.21
   0  -3  -9   19.61   11.15
   0  -3   9   43.93   21.93
   0   3   9   38.44   13.88
   0   3   9   59.33   18.94
   0  -3   9   18.19    9.18
   0  -3   9   35.70   20.14
   0   3   9   46.88   16.12
   0   3  -9   37.93    9.98
   2 -10  -6  242.38   50.55
  -2 -10   6  115.25   28.70
  -2 -10   6  194.73   25.38
   2  10  -6  181.83   26.36
  -2  10   6  201.90   34.79
   2 -10  -6  204.99   40.92
  -2 -10   6  146.99   47.22
  -1 -12  -4  288.92   55.58
   1 -12   4  286.49   39.41
   1  12   4  416.07   60.22
  -1  12  -4  357.05   50.86
   1 -12   4  434.39   77.39
   1 -12   4  387.28   81.11
  -1 -12  -4  441.44   63.20
   5  -3   7  589.92   63.67
   5   3   7  483.48   80.17
  -5   3  -7  283.35   73.90
  -5  -3  -7  429.10   82.32
   5   3   7  419.22   93.30
   5  -3   7  493.45  105.26
  -5  -3  -7  530.57   53.54
   5  -3   7  420.73   60.18
   6  -6  -6  154.95   20.06
  -6  -6   6  137.50   29.21
   6   6  -6   99.19   24.67
   6   6  -6  233.90   30.14
   6  -6  -6  217.81   29.70
  -6   6   6  227.56   50.73
  -6  -6   6  239.04   50.56
   6  -6  -6  229.78   38.81
  -1   2  -9 1068.05  134.94
   1  -2   9 1224.19  150.95
   1   2   9 1062.09  124.85
   1  -2   9 1169.66   75.15
   1  -2   9 1021.23   92.01
  -1  -2  -9 1033.44  119.36
   1   2   9 1369.36  115.01
   1   2   9 1115.70   70.33
   9   0  -1   15.76   13.36
  -9   0   1    7.86    8.34
  -9   0   1    6.45    6.50
   9   0  -1    6.93    3.38
   9   0  -1    5.19    4.69
   7   3  -6   13.39    7.40
  -7  -3   6   17.66    6.17
   7   3  -6   -3.50    4.76
  -7  -3   6    4.33   13.22
   7   3  -6    7.00    8.55
  -7   3   6   23.97   11.60
   7  -3  -6   16.14    8.82
   2  -8   7  169.45   33.99
  -2  -8  -7  139.61   25.94
   2   8   7  183.33   32.45
   2  -8   7  158.87   28.86
   2  -8   7  209.94   34.02
  -2  -8  -7  206.14   41.84
  -5  -8  -5  818.60  103.66
   5  -8   5  632.28  124.45
   5  -8   5  644.48   69.08
   5  -8   5  685.27  103.31
   5   8   5  633.43   89.85
  -5  -8  -5  666.23  127.57
   5   8   5  684.42   71.75
   5  -9  -5 4845.91  541.65
  -5   9   5 3974.46  220.16
  -5  -9   5 3914.74  212.43
   5   9  -5 3604.66  187.28
  -5  -9   5 4227.61  223.40
   5  -9  -5 4005.96  221.06
  -5 -11   2   51.39   21.16
  -5  11   2   44.75   14.56
   5  11  -2   21.19    9.07
  -5  11   2   35.66   15.30
  -5 -11   2   54.58   18.83
  -5 -11   2   43.23   17.63
   5 -11  -2   83.17   17.29
   5 -11  -2   97.93   18.41
   4 -10  -5 2896.77  158.70
   4 -10  -5 2949.01  158.84
  -4 -10   5 2943.53  160.46
  -4 -10   5 2691.02  152.11
  -4  10   5 2772.43  190.19
   4  10  -5 2356.30  130.70
  -4  10   5 2804.69  156.01
   9   0   0   33.58   13.30
   9   0   0   21.97    7.36
  -9   0   0   16.44    6.94
  -9   0   0    6.88    7.02
   9   0   0   28.30    7.67
   9   1  -1 1795.85   97.06
   9  -1  -1 1803.25  196.50
  -9  -1   1 1753.16  148.72
   9  -1  -1 1451.29   77.94
  -9  -1   1 1862.35  118.53
  -9   1   1 1605.15  117.55
   9   1  -1 1840.07  197.62
   9   1  -1 1563.49   86.45
   9  -1  -1 1779.83  107.71
  -5  -2   8  601.12   62.77
   5   2  -8  593.07   62.47
  -5   2   8  617.51  114.69
  -5   2   8  661.42   86.97
   5   2  -8  543.26   54.25
   5  -2  -8  572.78   73.48
   5  -2  -8  430.03   85.32
   5   2  -8  442.74   71.02
   5  -2  -8  456.46   70.19
  -5  -2   8  553.49   52.30
  -4   0  -8   49.13   20.48
   4   0   8   72.61   21.53
   4   0   8   53.43   28.94
   4   0   8   54.64   17.15
   8  -5   2  754.46  128.76
   8  -5   2  677.29   71.02
   8   5   2  640.12   67.80
  -8  -5  -2  776.33   78.95
   8  -5   2  788.40   75.03
   8   5   2  759.77   77.61
  -8  -5  -2  753.28  103.44
   4  12   1   78.57   29.88
   4 -12   1  101.01   21.76
  -4  12  -1   60.42   19.92
  -4 -12  -1   42.96   14.14
   4 -12   1   50.92   23.28
  -4 -12  -1   59.42   30.60
   8  -6  -2    2.59    6.63
   8   6  -2   10.73    6.99
  -8  -6   2   -0.14   11.61
   8   6  -2   31.60   13.37
  -8  -6   2   -4.07   10.11
   8   6  -2   36.54   17.10
   8  -6  -2   49.57   27.94
   8  -6  -2   55.52   16.33
   8  -6  -2   33.53   13.68
  -5 -10   4 1046.76  140.79
  -5 -10   4 1069.08  180.24
  -5 -10   4  903.62  101.04
   5  10  -4 1044.04  131.36
   5 -10  -4  782.41  116.74
   5 -10  -4 1064.85  126.96
  -5  10   4  783.59  106.15
  -5  10   4  962.52  144.14
  -3   0   9   -3.99    5.25
  -3   0   9   16.50   14.19
   3   0  -9    4.02    3.18
   3   0  -9    3.13    4.20
  -3   0   9   48.66   26.84
  -8  -4   4  874.95   93.07
   8   4  -4  784.70   94.70
   8  -4  -4  710.55   67.78
   8  -4  -4  721.77  117.36
   8   4  -4  563.78   62.68
  -8  -4   4  579.19   92.30
   8   4  -4  690.89   88.11
  -8  -4   4  724.65   71.41
   8  -4  -4  665.45   78.75
   9  -1   0   35.81   15.18
   9   1   0    3.54    2.51
   9  -1   0    3.87    2.53
   9   1   0    1.18    1.79
  -9  -1   0   17.33   14.90
   9   1   0   -2.13    9.32
  -9  -1   0    8.97    4.57
   9  -1   0   14.72    6.24
   3  -9   6 1646.11  101.87
   3  -9   6 1671.46  116.68
   3  -9   6 1759.07  118.56
  -3  -9  -6 2115.89  168.78
   3   9   6 1943.82  204.24
   3  -9   6 1938.16  118.90
  -3  -9  -6 1443.14  176.71
   7   7  -4  151.99   24.64
  -7   7   4  246.63   48.54
  -7   7   4  168.33   27.69
  -7  -7   4  154.00   34.52
   7   7  -4  192.72   29.13
   7  -7  -4  190.46   36.08
  -7  -7   4  212.70   41.07
   7  -7  -4  194.17   25.37
  -7  -7   4  164.95   29.03
  -8   0   5   38.94   13.83
   8   0  -5   17.47    7.99
  -2 -12   4 2221.49  127.74
   2 -12  -4 2554.31  142.31
  -2  12   4 2394.40  145.96
  -2 -12   4 2296.80  131.05
   2 -12  -4 2695.44  154.36
  -2 -12   4 2183.25  123.91
   2  12  -4 2794.92  162.56
   4  -1   8 1190.59   89.57
  -4   1  -8  987.77   99.65
   4  -1   8  933.63   85.53
  -4  -1  -8 1029.77   95.22
   4   1   8  931.42   98.21
   4   1   8  985.39  104.36
   4   1   8 1148.34   80.60
   4  -1   8  929.74   90.20
  -2   3   9  279.45   62.32
  -2   3   9  327.51   48.73
  -2   3   9  429.19   75.67
  -2  -3   9  266.25   45.91
   2   3  -9  296.85   35.97
   2  -3  -9  303.74   41.01
   2  -3  -9  356.20   54.06
  -2  -3   9  284.70   40.73
   3  -6  -8   27.75   12.79
   3  -6  -8   10.29   14.27
   3  -6  -8   18.34   12.83
  -3  -6   8   10.88   19.09
  -3  -6   8  -17.90   10.21
  -3   6   8   11.31    7.52
   3   1  -9 1464.74  105.17
  -3  -1   9 1653.55   98.87
   3  -1  -9 1701.43  111.43
   3  -1  -9 1263.03   72.17
   3   1  -9 1359.53   76.79
  -3   1   9 1841.98  120.36
  -3  -1   9 1450.78  107.52
  -3   1   9 1531.33   87.75
  -3  -1   9 1559.62   95.77
  -3   1   9 1530.29   92.53
  -7   3  -5  246.80   50.78
  -7  -3  -5  367.51   56.18
   7  -3   5  406.19   71.57
  -7  -3  -5  321.27   66.91
   7   3   5  307.79   45.07
   7  -3   5  319.72   55.55
   7  -3   5  291.70   38.60
  -7  -3  -5  410.49   51.66
  -1  -7   8 3059.79  167.41
   1  -7  -8 2785.39  163.59
  -1   7   8 3422.97  251.91
   1  -7  -8 2801.72  188.15
  -1  -7   8 2684.09  181.74
  -4  -8  -6  634.56  102.72
   4  -8   6  536.82   75.70
   4  -8   6  458.55   93.48
  -4  -8  -6  500.58   86.57
   4  -8   6  408.88   59.10
   4  -8   6  576.37   60.58
   4   8   6  516.96  103.70
   5  -6  -7   29.08   10.50
  -5  -6   7   24.73   17.28
   5   6  -7   34.28    9.92
  -5   6   7   71.80   23.12
   5   6  -7   42.60   12.01
   5   6  -7   12.86    7.35
   5  -6  -7   76.48   16.20
   5  -6  -7   45.40   12.45
  -5  -6   7   30.50   14.05
  -2 -13   2  207.55   46.81
  -2 -13   2  235.08   49.80
   2 -13  -2  214.20   38.33
   2 -13  -2  186.44   42.57
   2  13  -2  229.53   40.41
  -2  13   2  265.13   59.30
   1  -9  -7  313.96   62.85
   1  -9  -7  424.75   67.00
  -1   9   7  472.19   67.82
  -1  -9   7  273.30   33.57
  -1  -9   7  413.66   57.71
  -1  -9   7  334.79   58.38
  -1  -9   7  286.58   45.41
  -8  -1   5   18.37    6.44
   8   1  -5   43.44   13.95
  -8   1   5   77.18   15.14
   8  -1  -5   51.39   15.41
  -8  -1   5   32.23   12.24
   8   1  -5   58.58   19.07
  -8  -1   5   43.19   10.76
   0  -7   8  326.56   53.79
   0  -7   8  235.26   39.23
   0  -7   8  181.10   29.56
   0  -7   8  209.60   24.40
   0   7   8  392.82   79.26
   0  -7  -8  305.80   54.94
   0  -7  -8  300.00   55.60
   0  -9  -7  602.42   86.30
   0  -9   7  599.65   61.60
   0  -9   7  679.58   72.61
   0  -9  -7  574.27   98.87
   0  -9   7  397.07   58.30
   0   9   7  922.91  150.24
   0  -9   7  621.15   59.35
   9   0  -2 1690.00   92.80
   9   0  -2 1566.72   85.12
   9   0  -2 1691.49  187.70
  -9   0   2 1481.83  111.63
   8   6   1   58.75   17.00
  -8  -6  -1   80.51   17.83
   8   6   1   67.33   20.29
   8  -6   1   58.90   18.10
   8  -6   1   32.84   13.75
   8  -6   1   50.49   13.71
  -8   6  -1   27.82   15.77
  -8  -6  -1  120.61   20.79
   6 -10   1   30.41   14.61
   6  10   1  102.78   22.01
   6 -10   1  116.94   24.40
  -6 -10  -1   98.16   20.70
   6  10   1   69.85   23.14
  -6  10  -1   94.38   21.57
  -6 -10  -1  116.96   25.11
  -4   9   6 1105.09   76.49
   4   9  -6  905.44   92.14
  -4  -9   6 1195.24   69.88
  -4  -9   6 1230.85  107.15
  -4  -9   6 1414.58  131.13
   4  -9  -6 1063.56  142.38
   4  -9  -6 1154.49  120.14
  -4   9   6 1202.54  121.15
  -6 -10   2  477.92   83.11
  -6 -10   2  421.36   78.93
   6  10  -2  425.51   80.20
   6 -10  -2  456.62   86.85
   6 -10  -2  483.54   78.95
  -6  10   2  327.38   67.57
  -6  10   2  538.99   72.86
   4 -11  -4  790.87  118.04
  -4 -11   4  946.49   89.34
  -4  11   4  868.70  120.92
  -4 -11   4  887.83  127.15
  -4  11   4  693.95  116.70
  -4 -11   4 1001.42  171.12
   4  11  -4  748.16   71.48
   4 -11  -4  942.71  115.40
  -4 -12   2  482.50   72.98
  -4 -12   2  564.16   84.55
  -4 -12   2  517.37   58.17
   4  12  -2  554.94   60.31
   4 -12  -2  486.03   98.98
  -4  12   2  529.08   90.21
   4 -12  -2  542.76   84.53
  -7  -7  -3   21.96   11.45
  -7  -7  -3    7.84    4.24
   7   7   3   50.72   24.47
   7  -7   3   -9.72    8.44
  -7   7  -3   17.24    9.99
   7  -7   3   21.40   14.82
   7   7   3   13.34    5.09
   7  -7   3   42.75   14.50
   4  -6   7  327.00   67.09
  -4  -6  -7  411.31   73.25
  -4  -6  -7  284.99   41.80
   4  -6   7  134.56   47.72
  -4  -6  -7  329.36   61.30
   4  -6   7  255.77   42.58
   4  -6   7  305.60   57.14
   4   6   7  322.91   48.08
   9   2  -1 2832.65  147.14
  -9  -2   1 2701.98  186.86
   9  -2  -1 3005.25  163.33
  -9  -2   1 2427.36  125.54
   9  -2  -1 2717.58  143.03
   9   2  -1 3011.36  183.51
  -9  -2   1 3114.66  163.88
   9  -2  -1 2808.94  164.55
   6   4   6  154.61   40.94
   6  -4   6  222.12   34.74
  -6   4  -6  152.60   25.08
  -6  -4  -6  188.97   33.17
   6  -4   6  199.21   34.36
  -6  -4  -6  203.33   48.96
   6  -4   6  193.01   36.53
   9   1  -2  492.45   72.67
  -9   1   2  629.99   80.54
  -9  -1   2  673.55   87.00
   9   1  -2  777.02  108.40
   9  -1  -2  731.40   84.86
  -9   1   2  640.86   80.70
   9  -1  -2  625.89   78.38
  -9  -1   2  668.48   75.76
   9  -1  -2  659.83   61.58
   3 -12   3  416.13   82.38
  -3 -12  -3  438.94   70.45
  -3 -12  -3  407.15   59.26
   3 -12   3  267.89   79.32
  -3  12  -3  386.30   74.08
   3  12   3  470.32   78.19
  -4  -5   8   18.35    7.68
   4  -5  -8   28.76   11.68
   4  -5  -8   15.15    6.03
   4  -5  -8   20.27   12.10
  -4   5   8   16.71    9.56
  -4  -5   8   15.77   18.51
   4   5  -8    1.98    7.75
   2 -11   5  896.38  110.59
   2 -11   5  871.09   84.09
   2  11   5 1144.55  127.15
  -2  11  -5  917.50   87.77
  -2 -11  -5 1011.18  110.21
   2 -11   5  840.27   83.17
  -2 -11  -5  904.19  157.23
  -7  -8   3  538.24   79.20
   7   8  -3  621.52   60.39
   7  -8  -3  671.45   63.57
  -7  -8   3  644.23   91.67
  -7  -8   3  621.62  107.61
  -7   8   3  655.70   96.52
   7  -8  -3  571.44   83.97
   2  -6   8   88.84   15.14
   2  -6   8   38.01   15.85
  -2  -6  -8   67.17   19.67
   2   6   8   70.38   26.96
  -2  -6  -8  101.09   24.53
   2  -6   8   47.84   19.85
   1  -3   9 1366.09   76.34
  -1   3  -9 1628.91   89.47
   1   3   9 1632.28   93.40
   1  -3   9 1270.41   81.82
   1  -3   9 1588.96  100.34
   1   3   9 1434.11   83.49
   1   3   9 1325.03   92.16
  -5  -8   6  192.60   40.84
  -5  -8   6  270.15   50.75
   5  -8  -6  181.09   29.26
  -5   8   6  248.78   53.22
   5   8  -6  172.11   31.57
  -5  -8   6  134.42   28.90
   5  -8  -6  203.16   31.25
  -9  -2   0   91.09   21.81
  -9   2   0   87.61   14.74
   9  -2   0  101.42   22.31
   9   2   0   70.64   23.82
   9  -2   0   59.17   18.89
   9   2   0   41.27   11.85
   9   2   0   52.62   13.60
  -9  -2   0   53.66   16.99
   9  -2   0   85.49   12.52
   4  -2   8  147.68   24.59
  -4   2  -8   88.43   16.99
  -4  -2  -8  162.77   27.21
   4  -2   8  227.90   36.06
  -4   2  -8  119.23   29.72
   4  -2   8  166.19   35.30
   4   2   8  189.13   44.42
   4   2   8  195.92   34.76
   4   2   8  133.78   36.31
   6  -4  -7  510.61   89.41
  -6  -4   7  432.73   65.00
   6   4  -7  461.99   74.87
   6   4  -7  437.31   61.31
  -6   4   7  498.04   72.95
  -6  -4   7  581.97   63.02
   6   4  -7  358.45   64.83
   6  -4  -7  358.83   47.12
  -6  -8  -4   23.73   15.04
   6   8   4  102.07   20.17
   6  -8   4   73.03   21.68
   6  -8   4   84.69   16.80
  -6   8  -4   61.31   19.59
   6   8   4  101.81   17.00
  -6  -8  -4   68.41   21.25
   6  -8   4   67.82   24.35
   6   9   3  120.22   30.10
   6  -9   3   67.93   25.46
   6  -9   3   47.68   17.03
   6  -9   3   53.70   18.36
   6   9   3   82.01   13.66
  -6   9  -3   46.37   17.18
  -6  -9  -3   98.61   24.83
  -6  -9  -3   67.16   20.40
   2   0   9   55.49   22.95
   2   0   9   12.85   14.10
   2   0   9   21.46   20.14
  -2   0  -9    7.40    7.92
   3   2  -9  851.47   84.26
  -3   2   9 1120.12  103.39
  -3  -2   9  885.32   86.23
  -3   2   9  927.54  107.95
   3   2  -9  684.11   74.91
  -3  -2   9  824.21   78.60
  -3   2   9  797.53   75.56
  -3  -2   9  866.71   84.85
   3  -2  -9  738.87   84.94
   3  -2  -9  898.71  103.24
  -1   4   9  780.97   88.08
   1  -4  -9  615.26  111.89
   1   4  -9  593.94   51.29
  -1   4   9  681.57  110.78
  -1  -4   9  618.32   61.75
  -1  -4   9  778.54   82.49
  -1  -4   9  420.70   55.17
  -2 -13  -2  375.38   51.67
  -2  13  -2  313.84   56.06
  -2 -13  -2  290.29   58.58
   2 -13   2  236.40   43.96
   2 -13   2  336.72   61.79
   2  13   2  303.21   50.89
   8  -4   3   45.68   17.55
  -8   4  -3    3.29    2.78
  -8  -4  -3   16.48    4.52
  -8  -4  -3   41.08   19.98
   8  -4   3    4.16    3.41
   8  -4   3   10.07    6.79
   8   4   3    7.26   18.23
  -7  -8  -2  439.57   83.07
   7  -8   2  508.55   79.21
   7   8   2  355.74   60.95
  -7  -8  -2  567.88   69.55
   7  -8   2  459.30  106.87
   7   8   2  420.70   95.04
   7  -8   2  446.37   78.95
  -7   8  -2  389.34   67.63
   7   6  -5   42.86   14.48
   7   6  -5   56.01   16.03
  -7  -6   5   72.11   19.93
  -7  -6   5   41.69   16.50
  -7  -6   5   42.89   17.40
  -7   6   5  113.18   21.44
  -7   6   5   50.35   13.11
   7  -6  -5   65.06   16.58
   7  -6  -5  104.82   20.79
   0 -13   3   93.50   24.16
   0 -13   3   81.64   16.88
   0  13   3  109.62   27.20
   0 -13  -3  141.65   26.50
   0 -13  -3  143.44   28.60
   0 -13   3   64.96   25.19
   0  13  -3   88.30   15.92
   9   0   1   29.45   16.95
  -9   0  -1   20.01   12.56
  -9   0  -1   14.79    8.98
  -6  -9   4  502.57   89.34
   6   9  -4  470.60   68.98
  -6  -9   4  391.82   70.59
  -6   9   4  572.21   94.06
  -6  -9   4  687.37  122.97
   6  -9  -4  691.55   68.88
   6  -9  -4  508.29   75.05
   5   3  -8  538.64   65.37
   5   3  -8  747.90   81.84
   5  -3  -8  588.94   68.29
   5  -3  -8  713.74  103.92
  -5   3   8  654.59   63.65
   5   3  -8  516.43   55.70
   5  -3  -8  642.30   92.90
  -5  -3   8  783.93   80.07
  -5   3   8  831.42   87.30
  -8  -2   5   13.26    7.56
   8   2  -5    8.50    5.39
   8   2  -5   12.94    6.09
   8  -2  -5   20.33   10.46
   8  -2  -5   13.78    9.33
  -8  -2   5   10.26   11.00
   8   2  -5   11.12    6.34
   6   8  -5   82.97   17.02
   6  -8  -5  145.85   26.64
   6  -8  -5   99.51   21.24
  -6  -8   5   66.66   20.44
  -6  -8   5  166.52   32.33
  -6   8   5   98.06   19.67
  -6   8   5  104.20   25.24
   0   4   9   59.82   18.47
   0  -4   9   21.50   20.88
   0   4  -9   52.01   13.38
   0  -4   9   37.07   15.40
   0  -4  -9   86.76   18.02
   0   4   9   26.72   10.34
   0  -4   9   26.24   10.52
   2   1   9  194.81   32.48
   2  -1   9  273.79   41.64
   2   1   9  207.29   46.71
   2  -1   9  183.78   31.36
   2   1   9  229.69   44.77
   2  -1   9  193.50   31.40
  -2  -1  -9  264.31   37.09
  -2   1  -9  180.98   39.84
   5  -4   7  164.66   30.65
   5   4   7  137.19   42.37
  -5  -4  -7  171.14   26.79
   5  -4   7  194.37   35.47
  -5  -4  -7  183.60   33.56
  -5   4  -7  102.07   19.16
   5  -4   7  138.47   33.70
  -5  -4  -7  156.70   34.75
  -2  -7   8   25.43   18.73
  -2   7   8   22.31    9.40
   2  -7  -8   -1.75   15.31
   2  -7  -8   13.49    9.10
  -2  -7   8   23.15   16.33
   2  -7  -8   13.47   13.00
   7   4  -6  226.74   38.94
   7   4  -6  269.89   43.23
  -7   4   6  365.54   73.70
  -7  -4   6  363.28   62.87
  -7  -4   6  288.45   45.52
   7  -4  -6  369.72   72.60
   7   4  -6  275.23   56.08
   9  -1   1  299.67   56.40
   9   1   1  265.25   46.99
  -9  -1  -1  290.39   45.74
   9  -1   1  178.86   38.68
  -9   1  -1  234.73   32.98
  -9  -1  -1  215.23   37.21
  -3  13   0   56.16   20.07
  -3 -13   0   42.71   14.73
   3  13   0   36.84   14.69
   3 -13   0  -14.22   15.40
  -3 -13   0   90.75   30.21
   3 -13   0   35.09   21.06
  -1 -13   3  666.42   69.90
  -1 -13   3  739.62  103.08
   1 -13  -3 1004.94  161.86
  -1 -13   3  723.09   95.12
   1  13  -3  832.54  100.29
   1 -13  -3  730.54   91.45
  -1  13   3  637.47   70.97
  -5 -11  -2 1236.60  164.20
   5 -11   2 1028.06   98.48
   5  11   2 1107.75  136.98
  -5 -11  -2 1205.08  105.47
   5 -11   2 1141.11   73.31
  -5  11  -2 1049.90  123.33
   9  -2  -2   42.77   13.41
   9  -2  -2    1.08    5.79
  -9   2   2   10.40    6.70
  -9  -2   2   -0.10    6.63
   9  -2  -2   10.51    5.63
   9   2  -2    9.86    6.45
  -9   2   2   13.29    6.18
   9   2  -2   31.86   13.05
  -9  -2   2   12.98    8.67
  -3 -11   5  333.38   72.16
   3 -11  -5  288.54   54.12
  -3  11   5  296.30   51.70
  -3 -11   5  229.57   42.05
   3 -11  -5  299.75   65.20
  -3  11   5  204.42   36.81
   3  11  -5  258.83   41.36
   8   0   4  145.35   34.54
   8   0   4  165.59   41.11
   2  -9  -7   57.50   22.76
   2  -9  -7   -7.02   12.31
  -2   9   7    9.11   14.32
  -2  -9   7   -0.32   18.39
  -2   9   7   30.44   11.59
  -2  -9   7   22.60   15.18
   2 -10   6  744.88  100.02
   2  10   6  899.48   89.91
   2 -10   6  719.70   67.60
  -2 -10  -6  793.38  112.87
   2 -10   6  730.05  144.04
  -2 -10  -6 1009.87  111.71
   2 -12   4   27.41   11.05
   2 -12   4   46.46   19.01
   2 -12   4   38.51   18.28
   2  12   4   53.16   22.60
  -2 -12  -4   16.42    9.16
  -2 -12  -4   31.54   17.75
  -2  12  -4   28.99   10.01
   3   5   8  964.02  111.71
  -3  -5  -8  884.79  178.29
   3  -5   8  790.04   79.46
  -3  -5  -8  847.79  103.80
  -3   5  -8  727.35   69.78
   3  -5   8  994.77   95.81
   3  -5   8  879.09   85.25
  -1  -9  -7   40.46   19.45
   1  -9   7   74.87   24.44
  -1  -9  -7   32.01   15.29
   1  -9   7   30.21   12.83
   1  -9   7   10.08    7.14
   1   9   7   59.29   19.31
   1  -9   7   39.03   11.55
  -7   6  -4   12.61    6.64
   7  -6   4   20.93    7.15
   7  -6   4   29.53   21.12
  -7  -6  -4   35.57   16.06
   7   6   4   12.87   18.64
  -7  -6  -4   -3.14    5.63
   7  -6   4    5.70    9.15
  -7  -6  -4    4.68    3.40
   1   7   8   77.74   21.87
   1  -7   8   80.91   16.28
   1  -7   8   94.27   30.03
  -1  -7  -8  127.53   28.26
   1  -7   8  126.56   26.66
  -1  -7  -8   80.57   19.07
   1  -7   8   66.19   21.22
   3  13  -1  455.56   80.26
   3 -13  -1  473.08   91.32
  -3 -13   1  494.56   84.17
  -3  13   1  500.23   86.77
   3 -13  -1  466.55   70.64
  -3 -13   1  480.03   91.55
   8   1   4  166.06   37.63
   8  -1   4  101.15   31.63
   8   1   4  131.11   28.54
   8  -1   4  156.68   33.79
  -8   1  -4   50.08   14.74
   3 -10  -6   48.99   18.50
  -3 -10   6   41.62   12.20
  -3 -10   6   85.00   23.36
   3  10  -6   27.23    8.75
  -3  10   6   46.20   15.86
   3 -10  -6   28.64   15.83
  -3  10   6   78.25   17.98
  -3 -10   6   78.81   26.75
   9  -3  -1   30.49    9.71
  -9  -3   1   25.69   15.51
   9   3  -1   20.81    8.31
   9  -3  -1    2.88    5.98
   9  -3  -1   30.80   11.45
   9   3  -1   22.34   10.03
  -9  -3   1   19.40   10.17
   9  -3  -1   22.34   10.53
  -9  -3   1   12.23    9.11
  -4  12  -2   48.94   17.05
  -4 -12  -2   51.80   18.97
  -4 -12  -2   24.22   17.92
   4 -12   2   36.31   13.24
   4  12   2   57.81   22.54
   4 -12   2   59.89   24.81
   1  13   3  401.07   68.53
   1 -13   3  319.35   79.77
  -1 -13  -3  387.73   60.82
  -1 -13  -3  316.51   75.49
   1 -13   3  305.60   63.72
  -1  13  -3  310.83   45.82
   7   9  -1  355.34   46.91
  -7  -9   1  470.33   77.77
   7   9  -1  350.04   85.65
  -7   9   1  230.81   52.34
  -7   9   1  363.17   60.10
  -7  -9   1  537.89   72.28
   7  -9  -1  404.70   70.59
   7  -9  -1  402.31   54.90
   5 -11  -3 1603.79  123.92
  -5 -11   3 1670.96   93.87
   5  11  -3 1724.93  100.80
  -5  11   3 1545.21   93.88
  -5  11   3 1450.33  148.37
   5 -11  -3 1724.14  122.17
  -5 -11   3 1690.47  137.88
  -5 -11   3 1664.04   98.86
  -2  -4   9   55.92   25.14
   2  -4  -9   34.25   12.73
  -2   4   9   16.74   10.94
  -2   4   9   60.65   24.64
   2  -4  -9   47.81   18.90
  -2  -4   9   39.01   16.37
   2  -4  -9   77.22   14.78
   8  -6  -3  440.38   69.21
  -8   6   3  366.96   60.62
   8   6  -3  420.50   66.55
  -8  -6   3  534.96   67.71
   8  -6  -3  413.56   61.25
   8   6  -3  512.50   52.92
   8   6  -3  200.73   76.86
  -8  -6   3  450.60   61.44
   8  -6  -3  484.40   82.34
   7  -9   0  365.68   58.65
  -7   9   0  417.82   61.76
  -7  -9   0  361.37   62.95
  -7  -9   0  494.94   85.80
   7   9   0  406.02   76.63
   7   9   0  203.54   67.17
  -7   9   0  181.52   75.79
   2   2   9  700.05  120.68
   2  -2   9  645.82  118.21
   2  -2   9  697.76   69.69
   2   2   9  905.54  109.95
   2  -2   9  771.03   82.79
  -2   2  -9  627.64   85.01
   2   2   9  805.89  111.93
  -7  -4  -5  185.13   35.54
   7  -4   5  172.85   36.83
  -7  -4  -5  207.18   31.98
  -7  -4  -5  227.83   31.02
   7  -4   5  170.69   30.95
   7  -4   5  161.30   33.39
   7   4   5  195.27   39.37
   9  -3   0  778.91   83.72
   9   3   0  760.58  140.81
   9  -3   0  646.25   58.06
  -9  -3   0  596.92   57.66
  -9  -3   0  713.15   92.49
   9  -3   0  751.58  111.88
  -9   3   0  701.89   84.35
  -9  -3   0  832.77   91.14
   9  -3   0  769.11   71.64
   9   3   0  652.03   62.08
   9  -2   1 1623.58   90.35
   9  -2   1 2035.59  111.61
  -9  -2  -1 2066.65  155.84
  -9   2  -1 2045.28  119.80
   9   2   1 2067.36  202.35
   9  -2   1 2144.65  239.80
   5  -7   6   62.06   18.83
  -5   7  -6   37.98   11.13
  -5  -7  -6   83.89   18.74
   5  -7   6  116.58   26.35
  -5  -7  -6   73.89   19.60
   5  -7   6   85.94   23.90
  -5  -7  -6   28.26   16.74
   5   7   6   69.87   25.08
   4  -3   8   39.42   18.80
   4  -3   8    7.64   11.82
  -4   3  -8    8.15    7.17
  -4  -3  -8   13.09   12.86
   4  -3   8   37.75   16.29
  -4  -3  -8   21.79    8.52
   4   3   8   54.80   21.48
   4   3   8   16.43   12.21
  -3  13  -1    7.89    8.98
   3 -13   1   44.48   16.35
  -3 -13  -1   37.58   12.06
  -3 -13  -1   44.93   22.17
   3 -13   1   63.39   24.19
   3  13   1   25.88   14.47
   3  -3  -9  177.19   27.90
  -3  -3   9  156.65   25.74
  -3   3   9  209.88   38.33
   3   3  -9  114.37   23.73
   3  -3  -9  156.66   39.80
   3   3  -9  186.04   23.64
  -3  -3   9  227.06   39.88
  -3   3   9  174.27   32.15
   8  -5  -4  340.70   57.50
  -8  -5   4  440.53   61.55
  -8  -5   4  262.43   52.85
   8   5  -4  330.67   65.87
  -8  -5   4  344.87   50.27
   8   5  -4  329.88   55.78
   8   5  -4  175.58   42.63
  -8   5   4  183.81   32.36
   8  -5  -4  165.36   24.61
  -8   7   1 2994.60  156.59
  -8   7   1 2971.65  171.24
   8   7  -1 3238.13  169.18
   8  -7  -1 3048.23  171.16
   8  -7  -1 3059.66  166.64
  -8  -7   1 2956.99  210.20
   8   7  -1 3239.02  174.47
   8  -7  -1 3421.08  179.37
   9   0  -3    5.25    9.32
   9   0  -3    5.16   12.13
  -9   0   3    1.67    5.80
  -9   0   3   17.65    7.25
  -8  -3   5   24.38   16.51
   8   3  -5   30.17   13.29
   8   3  -5   50.55   13.56
   8  -3  -5  105.69   20.43
   8   3  -5   58.13   17.43
  -8  -3   5   33.49   11.88
   8  -3  -5  107.76   19.20
  -8   2  -4    5.46    2.86
  -8  -2  -4   12.57    7.79
   8  -2   4   20.77    9.78
   8  -2   4    7.79   14.49
   8   2   4   -1.90   19.23
  -8   7   0 1340.99   82.12
  -8  -7   0 1366.87  159.83
   8  -7   0 1536.38   89.17
   8   7   0 1378.48   82.96
   8  -7   0 1478.41  148.53
  -8  -7   0 1583.55   88.03
  -8   7   0 1338.10  115.86
   8  -7   0 1524.14  112.62
   8   7   0 1284.24   85.31
   6  -7   5 3123.40  169.46
  -6  -7  -5 2976.82  241.41
   6   7   5 3476.64  191.29
   6  -7   5 2816.80  156.11
  -6   7  -5 3001.17  159.93
   6  -7   5 2983.37  188.23
  -6  -7  -5 2779.32  160.75
  -6 -10  -2  278.82   58.06
  -6  10  -2  253.79   47.43
   6 -10   2  272.94   58.92
   6 -10   2  298.05   68.55
   6  10   2  269.32   47.35
   6  10   2  275.63   46.89
  -6 -10  -2  429.09   65.37
   1  -4   9  484.53   64.99
  -1   4  -9  471.72   59.00
   1  -4   9  614.90   70.08
   1  -4   9  443.24   74.60
   1   4   9  655.93  101.38
  -9   1   3  448.99   71.32
   9  -1  -3  465.50   84.54
   9   1  -3  562.67   75.54
  -9  -1   3  455.08   67.37
  -9   1   3  551.42   59.16
  -9  -1   3  415.70   51.75
   9  -1  -3  537.84   54.61
   9   1  -3  361.04   77.83
   9  -1  -3  519.07   74.89
  -9  -1   3  496.26   87.35
   3 -12  -4 3498.27  189.64
  -3  12   4 3353.61  183.40
   3  12  -4 3230.20  179.71
  -3 -12   4 3089.24  171.09
  -3 -12   4 3354.01  185.13
   3 -12  -4 3686.43  197.61
  -3 -12   4 3218.47  169.69
  -6  10   3   24.77    6.30
   6  10  -3   28.49   13.88
  -6  10   3   34.13   16.04
   6 -10  -3   26.13   10.97
   6 -10  -3   52.07   15.38
  -6 -10   3   91.92   19.47
  -6 -10   3   31.25   10.17
  -6 -10   3   49.23   17.58
   9  -3  -2   30.14   15.70
   9   3  -2   32.89   10.21
   9  -3  -2   23.58    8.86
  -9  -3   2   15.51    5.84
   9   3  -2   27.04   13.21
   9  -3  -2   30.88   13.89
  -9   3   2   23.22    8.54
  -9  -3   2    7.52    7.92
  -9  -3   2    4.23    5.69
  -8  -6  -2  191.67   30.40
   8  -6   2  179.89   28.22
   8   6   2   98.12   16.26
  -8  -6  -2  148.96   30.35
   8   6   2  174.79   36.34
   8  -6   2  151.73   35.95
   8  -6   2   98.58   19.54
  -6  -7   6   22.54   17.78
   6   7  -6   12.90    6.88
  -6   7   6   20.22   16.09
   6  -7  -6   12.56    5.35
   6  -7  -6   34.21   14.96
   6   7  -6   44.90   13.29
  -6  -7   6   59.90   23.72
  -4  -8   7   26.39   16.02
   4  -8  -7   37.58   17.77
   4  -8  -7    4.84    7.56
  -4   8   7    5.30    5.02
   4  -8  -7   -5.90   14.62
  -4  -8   7   -5.95   10.09
  -2  13   3  635.89  109.37
   2  13  -3  700.92   91.97
  -2 -13   3  604.07  112.08
   2 -13  -3  681.23  136.02
  -2 -13   3  645.19  102.67
   2 -13  -3  668.06   69.63
  -2 -13   3  533.72   53.21
   4 -12  -3   17.48   12.84
  -4  12   3    1.39   10.36
   4 -12  -3   12.42   13.83
  -4 -12   3   61.23   24.82
  -4 -12   3   13.96    6.35
  -4 -12   3   18.00   14.98
   4  12  -3    5.99    8.33
   6   5   6  665.61  114.65
  -6   5  -6  477.98   77.70
   6  -5   6  695.02   72.45
   6  -5   6  711.80   68.08
   6  -5   6  710.30   72.21
  -6  -5  -6  740.90  108.61
  -6  -5  -6  681.09   96.92
   5  -4  -8   49.37   13.81
  -5  -4   8   14.53   18.76
  -5   4   8   54.24   18.47
   5  -4  -8   59.69   16.86
   5   4  -8   12.13    4.43
   5   4  -8   27.64   11.64
   5  -4  -8   30.30   10.21
  -5  -4   8   69.19   21.81
   5   4  -8   36.46   10.48
   7  -9  -2  666.51   71.33
  -7   9   2  408.30   85.44
   7  -9  -2  708.41   83.28
   7   9  -2  599.42   94.13
  -7   9   2  640.06   87.65
  -7  -9   2  653.98  112.62
  -7  -9   2  717.24   96.11
  -3 -13   2   40.90   17.14
  -3 -13   2   71.69   21.53
   3  13  -2   11.11   10.89
   3 -13  -2   32.23   12.28
   3 -13  -2   39.59   17.40
  -3  13   2   83.58   22.69
   3  -8   7   30.73   12.03
   3   8   7   19.66   10.58
   3  -8   7   43.43   19.64
  -3  -8  -7   59.78   19.28
   3  -8   7   45.60   24.29
  -3  -8  -7   18.15   14.03
   3  -8   7   13.74    8.16
   0 -14   0    4.14   10.09
   0 -14   0   12.41    9.53
   0  14   0   27.50   14.83
  -4 -10  -5   85.18   18.11
   4 -10   5  112.76   26.28
   4 -10   5   76.24   21.26
   4  10   5   93.35   27.05
   4 -10   5   36.09   18.04
  -4 -10  -5   40.89   19.93
   7   9   1   14.04    9.44
  -7   9  -1    7.14    4.39
   7   9   1   21.79   20.96
   7  -9   1   12.62    8.09
  -7  -9  -1   27.71   16.13
   7  -9   1   35.43   19.10
  -7  -9  -1   -3.67    9.40
   7  -9   1    8.61    5.21
   6  -5  -7 1840.57  171.98
   6   5  -7 1694.76   89.95
   6   5  -7 1615.75   93.17
   6  -5  -7 1406.69   78.23
  -6  -5   7 1842.90  101.36
   6  -5  -7 1615.75   83.49
  -6   5   7 1880.75  136.31
   4   0  -9    4.23    7.02
  -4   0   9    8.91   10.14
  -4   0   9   33.56   27.94
   4   0  -9   -0.54    3.69
  -4   0   9    7.44    3.57
   4 -11   4 2245.14  154.29
   4  11   4 2165.83  242.47
  -4  11  -4 1829.00  108.00
  -4 -11  -4 2242.46  134.13
   4 -11   4 2094.84  121.09
  -4 -11  -4 2400.03  171.72
  -8   7   2  281.29   48.19
   8  -7  -2  259.42   50.27
   8   7  -2  132.78   49.33
   8   7  -2  276.99   63.39
  -8  -7   2  268.14   53.65
  -8  -7   2  287.98   46.50
   8  -7  -2  247.18   48.82
   2   3   9 1441.97   82.66
  -2   3  -9 1346.99   74.49
   2   3   9 1849.40  122.71
   2  -3   9 1330.13   84.35
   2  -3   9 1378.69   99.20
   2   3   9 1420.82   84.79
   2  -3   9 1650.12  102.78
   1  -5  -9   84.44   27.73
  -1  -5   9   26.16   20.43
  -1   5   9   54.63   19.13
  -1  -5   9   72.86   23.22
   1  -5  -9   58.73   19.03
   8   5   3   91.97   22.70
   8  -5   3   96.42   20.69
  -8  -5  -3   79.78   12.90
  -8  -5  -3  125.77   17.65
  -8  -5  -3  104.75   26.06
   8  -5   3   60.63   21.76
  -8   5  -3   68.04   19.25
   8  -5   3   57.99   16.44
   9   2  -3 1054.48  144.93
  -9  -2   3 1093.26  145.21
   9  -2  -3 1341.10  128.56
   9   2  -3 1354.73  128.14
   9  -2  -3 1204.21  143.21
  -9   2   3 1409.99   74.32
  -9  -2   3 1282.94   96.79
   9  -2  -3 1221.38   73.55
  -9   2   3 1079.34  131.96
   9   3   1  178.36   41.71
  -9  -3  -1  186.67   32.50
   9  -3   1  198.11   37.02
   9  -3   1  191.31   37.46
   9  -3   1  157.40   21.49
  -9   3  -1  198.71   30.36
   0 -12   5  643.04   69.76
   0 -12  -5  773.02  123.24
   0 -12   5  659.61   70.19
   0  12   5  904.16  146.47
   0  12  -5  718.73   88.52
   0 -12   5  873.47   88.56
   0 -12  -5  755.52   78.26
  -5 -10  -4   20.18    8.18
   5 -10   4   32.38   13.74
   5  10   4   27.41   17.25
   5 -10   4   18.21   10.30
  -5 -10  -4   18.32   13.52
   5 -10   4    6.73   17.45
  -4  -1   9  459.84   63.96
   4  -1  -9  318.15   51.67
  -4   1   9  419.53   63.18
   4   1  -9  290.56   60.80
  -4  -1   9  416.80   61.04
  -4  -1   9  416.63   79.48
  -4   1   9  353.98   65.59
   4   1  -9  425.47   62.21
   4  -1  -9  416.86   68.63
  -4   1   9  512.61   65.25
  -3  -7   8 1102.93   81.94
  -3  -7   8 1069.92  125.28
   3  -7  -8 1094.96  186.13
   3  -7  -8 1195.51   92.74
  -3   7   8 1255.45   84.02
   3  -7  -8  979.28  119.54
   0   5   9  309.99   51.50
   0  -5  -9  218.39   48.17
   0  -5   9  139.07   31.11
   0  -5   9  245.07   38.59
   0  -5  -9  175.19   36.70
   0  -5   9  179.23   35.48
   0  -5   9  265.12   47.32
   9   0   2  298.23   63.63
   9   0   2  233.97   43.57
  -4  -6   8  318.90   53.54
   4  -6  -8  243.38   42.53
   4  -6  -8  202.71   26.57
  -4  -6   8  256.82   53.18
  -4   6   8  348.76   68.91
   4  -6  -8  305.77   46.25
   0  11  -6   67.79   19.80
   0 -11   6   95.70   21.99
   0 -11  -6   77.91   22.47
   0  11   6   64.42   25.63
   0 -11  -6   94.54   22.66
   0 -11   6   37.13   23.07
   5  -5   7  121.79   28.61
   5   5   7  105.08   20.99
   5  -5   7   72.22   22.60
  -5  -5  -7  122.77   21.41
  -5  -5  -7  126.77   23.31
  -5  -5  -7  190.59   40.48
   5  -5   7  152.66   29.86
  -5   5  -7   75.62   22.00
  -1  12   5   64.88   19.85
  -1 -12   5   82.11   23.83
   1 -12  -5  105.59   21.99
  -1 -12   5   60.63   26.80
   1  12  -5   39.84   15.25
   1 -12  -5  104.93   18.58
  -1  11   6   92.32   27.77
   1  11  -6  107.78   17.13
  -1 -11   6  128.39   30.47
  -1 -11   6  117.42   18.23
   1 -11  -6  101.52   30.18
   1 -11  -6   92.49   22.43
  -1 -11   6   71.51   25.84
   5  -7  -7  485.55   77.98
  -5  -7   7  460.68   67.39
  -5  -7   7  526.42   80.84
   5  -7  -7  477.90   69.51
  -5   7   7  612.93  114.98
   5  -7  -7  516.62   65.31
   5   7  -7  313.65   43.64
   5   7  -7  389.48   52.22
   0 -14  -1 1459.15  188.03
   0 -14  -1 1261.36  170.41
   0  14  -1 1329.55  120.89
   0  14   1 1263.23  166.23
   0 -14   1 1192.76  114.90
   0 -14   1 1466.27  176.68
   9  -4  -1   38.64   11.96
  -9  -4   1   -5.98    8.69
   9  -4  -1   17.50    7.74
  -9  -4   1   64.66   23.29
   9   4  -1   36.83   13.64
   9  -4  -1   22.86    9.55
   9  -4  -1   46.00   19.75
   9   4  -1   12.27    4.86
   7  -5  -6  662.33   88.42
  -7  -5   6  691.57   72.79
  -7   5   6  739.90  132.40
   7   5  -6  559.44   86.13
  -7  -5   6  886.13   92.72
   7   5  -6  690.65   63.45
   7   5  -6  514.07   68.04
  -1 -14   0   60.26   19.62
   1 -14   0   92.94   22.14
  -1 -14   0  108.73   27.01
   1  14   0   84.78   18.70
  -1  14   0   87.17   20.40
   1 -14   0   60.56   20.09
  -8   7  -1  334.68   79.22
   8  -7   1  547.11   79.49
   8   7   1  494.36   65.20
   8  -7   1  477.51   65.54
   8   7   1  462.96   75.33
  -8  -7  -1  582.16   70.86
  -8   7  -1  407.52   68.24
   8  -7   1  519.96   53.88
  -8  -7  -1  504.17   77.79
[truncated: 1,051,663 more chars]
